# Supplementary material for: The transcriptome, extracellular proteome and active secretome of agroinfiltrated Nicotiana benthamiana uncover a large, diverse protease repertoire
Source: Plant Biotechnol J. 2017 Dec 17;16(5):1068–84. doi: 10.1111/pbi.12852 (PMC5902771; doi:10.1111/pbi.12852)
Supplement: Supplementary file 5 — Table S1 Differential transcript abundance data, comparing WT and p19 agroinfiltrated leaves [file PBI-16-1068-s027.csv]

baseMean	log2FoldChange	lfcSE	stat	pvalue	padj	ID	timepoint
1.69870491784861	-0.504273003826251	0.740555660824935	-0.680938693068014	0.495910283513955	1	Nbv5.1tr6199280	2dpi
0.0815483824816733	0	0.313750888917869	0	1	1	Nbv5.1tr6202694	2dpi
0.312455096108766	0	0.534153816000256	0	1	1	Nbv5.1tr6207585	2dpi
0.698413559860315	-0.0532447156859037	0.796014930075101	-0.0668890917421364	0.946669997118809	1	Nbv5.1tr6212638	2dpi
1.18276798472645	1.24023461779634	0.794176821328308	1.56166055781126	0.118367975160876	1	Nbv5.1tr6219522	2dpi
112.152210520274	0.327590358179971	0.347135417304697	0.943696153862717	0.345324940009167	1	Nbv5.1tr6220320	2dpi
0.938783028358425	1.3382805336282	0.790599756579009	1.69274088752449	0.0905047988507827	1	Nbv5.1tr6221359	2dpi
35.2619604601517	-0.362370148924208	0.319568437614507	-1.13393597824993	0.256821404022607	1	Nbv5.1tr6222786	2dpi
169.910748113052	0.247200893528873	0.190443130718994	1.29802998194578	0.194277032512252	1	Nbv5.1tr6227253	2dpi
15.1445359177302	0.616793714510755	0.791799424262441	0.778977220254102	0.435993133713068	1	Nbv5.1tr6229439	2dpi
20.8115695253555	0.121218502681237	0.412523197104943	0.293846512225105	0.768875191568596	1	Nbv5.1tr6230965	2dpi
14.7711607934379	-0.254908607546201	0.475822304242005	-0.535722275466417	0.592150506184208	1	Nbv5.1tr6234799	2dpi
765.305007565047	0.149821803463913	0.258877586813829	0.578736094182063	0.562767257437654	1	Nbv5.1tr6236886	2dpi
55.8907509311482	-0.452286157404532	0.226410418833608	-1.99763844674005	0.0457558719017576	1	Nbv5.1tr6237338	2dpi
5.73890542904465	-1.13702178191568	0.779895986228112	-1.45791464758624	0.144864070695894	1	Niben101Ctg00007XLOC_000014	2dpi
18.9646457432807	-0.482020484503446	0.387981914149504	-1.24237874737044	0.214096853166483	1	Niben101Ctg00008XLOC_000015	2dpi
1.40481360890399	-0.368674990278787	0.80312238253155	-0.459052067652098	0.646196776198213	1	Niben101Ctg00015XLOC_000016	2dpi
11.9283584416919	0.099412387915459	0.512498315717225	0.193976028538425	0.84619465184955	1	Niben101Ctg00018XLOC_000017	2dpi
1.92718426298121	0.068843224165157	0.76766380025946	0.0896788726287327	0.928542405481626	1	Niben101Ctg00030XLOC_000018	2dpi
1.52852280180118	0.723915862981655	0.796674361751563	0.908672222600535	0.363523170834661	1	Niben101Ctg00040XLOC_000019	2dpi
7.04463573487668	-0.405360985483916	0.561047891937503	-0.722506921974267	0.469982871168633	1	Niben101Ctg00054g00001	2dpi
1.18087624883739	-2.13936506733525	0.783580597965001	-2.73024252117943	0.00632877487849414	1	Niben101Ctg00090XLOC_000023	2dpi
7.18291320253229	-0.207570113490682	0.498997382174215	-0.415974353585311	0.677428770023465	1	Niben101Ctg00109XLOC_000024	2dpi
23.9265261201425	0.123879534613874	0.295663807737073	0.418987821208194	0.675225033023591	1	Niben101Ctg00116g00002	2dpi
7.83880184447162	-0.468892334792884	0.559181691097021	-0.838533060467333	0.401731388022645	1	Niben101Ctg00151XLOC_000028	2dpi
0.169574212222594	0	0.322585934556596	0	1	1	Niben101Ctg00174g00001	2dpi
11.5131097838802	0.430696099913022	0.619344722736248	0.695406102776203	0.486800837075883	1	Niben101Ctg00185XLOC_000031	2dpi
0.704085704433245	-0.0198144379484371	0.761051611729763	-0.0260356034243218	0.979228940642644	1	Niben101Ctg00188XLOC_000032	2dpi
2.26598286034352	-0.496892969804424	0.802377894670813	-0.619275497374316	0.535734883329886	1	Niben101Ctg00192g00001	2dpi
1.79873577246376	0.669467407202517	0.774509847434975	0.864375591116965	0.387381597144422	1	Niben101Ctg00202XLOC_000034	2dpi
0.336521459822977	0.397833985464001	0.683099477194149	0.582395388586909	0.560300386968626	1	Niben101Ctg00210XLOC_000035	2dpi
8.26891923617191	0.0627225814970502	0.527855829605653	0.118825213210032	0.905413832945773	1	Niben101Ctg00219g00002	2dpi
0.0529841532387228	0	0.313750888917869	0	1	1	Niben101Ctg00225XLOC_000037	2dpi
5.2359355472446	0.0552286685944487	0.779990983355092	0.0708068038900724	0.943551516697893	1	Niben101Ctg00226XLOC_000038	2dpi
0.283608638396286	-0.402023641148315	0.604291586233908	-0.665280884769263	0.505870854439493	1	Niben101Ctg00247XLOC_000041	2dpi
0.972491381958863	1.03458896384313	0.796214187600192	1.29938524074961	0.193811754229445	1	Niben101Ctg00252XLOC_000042	2dpi
2.95826938648305	-0.489703485310824	0.797827007340223	-0.613796575956216	0.539349760184227	1	Niben101Ctg00282XLOC_000043	2dpi
9.07251377190027	0.831981556942376	0.426973000254773	1.94855776933421	0.0513482595550726	1	Niben101Ctg00286g00001	2dpi
6.5434575668413	0.0191142967402026	0.60347513703689	0.031673710426672	0.974732260404686	1	Niben101Ctg00294XLOC_000045	2dpi
10.426216944109	0.49007463731524	0.569666917262034	0.860282776592793	0.389633184680145	1	Niben101Ctg00311XLOC_000048	2dpi
0.995101677913987	-0.726127820335823	0.800905070012681	-0.906634066287438	0.364600340728117	1	Niben101Ctg00318XLOC_000051	2dpi
20.5084172711935	0.925037475132216	0.450937681426824	2.05136433088776	0.0402314799469983	1	Niben101Ctg00340XLOC_000053	2dpi
43.3546015285643	0.147327512285309	0.268066068583977	0.549594035021094	0.582597851046952	1	Niben101Ctg00341XLOC_000054	2dpi
1.12399261131694	-1.94352970663146	0.789962666663843	-2.46028045203622	0.0138828483072759	1	Niben101Ctg00346XLOC_000055	2dpi
0.045723227233449	0	0.313750888917869	0	1	1	Niben101Ctg00358XLOC_000056	2dpi
0.0516399915657322	0	0.313750888917869	0	1	1	Niben101Ctg00378XLOC_000058	2dpi
0.297727063368126	0.391397894225678	0.615271820124413	0.636138177344988	0.524686363961314	1	Niben101Ctg00436XLOC_000060	2dpi
4.01211039457124	-0.708015651923212	0.65998227408148	-1.07277979989475	0.283369926147333	1	Niben101Ctg00472XLOC_000061	2dpi
1.13509935612558	0.268416108508785	0.798108385671961	0.336315359326533	0.736633068761644	1	Niben101Ctg00475XLOC_000062	2dpi
2.88207147089707	0.177956740147338	0.797539161557495	0.22313229083298	0.823432547367157	1	Niben101Ctg00477XLOC_000063	2dpi
220.098357998406	0.0640605040802494	0.118776063994828	0.539338499068625	0.589653308744831	1	Niben101Ctg00512XLOC_000067	2dpi
0.830819837855567	0.594482464451902	0.801907603777567	0.741335362891508	0.458490125197415	1	Niben101Ctg00517XLOC_000069	2dpi
0.249207031284597	0	0.367007570666853	0	1	1	Niben101Ctg00520XLOC_000071	2dpi
0.215122754664758	0.196518874758203	0.444332671756665	0.442278696232864	0.658287545049885	1	Niben101Ctg00525XLOC_000072	2dpi
152.443564991998	0.387764297186654	0.223960659292518	1.73139469410201	0.0833813923174082	1	Niben101Ctg00529XLOC_000073	2dpi
0.239164177034561	0	0.464151824204807	0	1	1	Niben101Ctg00545XLOC_000074	2dpi
0.101197038508416	0	0.314144500848647	0	1	1	Niben101Ctg00601g00002	2dpi
2.31915927420268	0.618186815159246	0.762795612421734	0.810422615301389	0.417697324333031	1	Niben101Ctg00602XLOC_000078	2dpi
2.76229417009756	0.0282162529411926	0.654978010580309	0.0430796950208956	0.965638005296609	1	Niben101Ctg00607g00001	2dpi
6.94544393636853	0.3468226553961	0.520346116827894	0.666523001094697	0.505076866850088	1	Niben101Ctg00615XLOC_000080	2dpi
0.417749440985364	-0.0631448002138694	0.652041396297852	-0.0968417044874631	0.922852104170402	1	Niben101Ctg00635g00001	2dpi
0.274742756536139	0.239975544236649	0.49801105580876	0.481867905215343	0.6298997869273	1	Niben101Ctg00647XLOC_000082	2dpi
1.06576491526257	-0.248788014454438	0.720335334020572	-0.345378052005058	0.729810175147956	1	Niben101Ctg00650XLOC_000083	2dpi
2.07105038561125	0.748049152157278	0.780077288232875	0.958942355381028	0.337587785725075	1	Niben101Ctg00656XLOC_000084	2dpi
0.197867120447985	0	0.326613828717626	0	1	1	Niben101Ctg00658XLOC_000085	2dpi
0.0730292356014897	0	0.313750888917869	0	1	1	Niben101Ctg00712XLOC_000086	2dpi
0.954264549969758	-0.0446906048004096	0.803347678138004	-0.055630464886627	0.955636194606922	1	Niben101Ctg00753XLOC_000087	2dpi
7.87738637570975	0.200281139148777	0.541043091838654	0.370175947479805	0.711251396790974	1	Niben101Ctg00761XLOC_000088	2dpi
0.630359835762355	-0.0600634716198343	0.776008395329131	-0.0774005435783454	0.938304908368559	1	Niben101Ctg00865XLOC_000093	2dpi
22.718131623991	-0.0488349134824045	0.384404702218616	-0.127040364492293	0.898908451108872	1	Niben101Ctg00892XLOC_000094	2dpi
12.110877635337	1.0514063500997	0.555172734689374	1.89383643036427	0.0582467244590409	1	Niben101Ctg00898g00001	2dpi
0.95529358603314	-0.0332659431541148	0.791093949248783	-0.0420505594635175	0.966458393110675	1	Niben101Ctg00925XLOC_000096	2dpi
5.53944542820122	-0.0967956842605637	0.587682553352656	-0.164707432113403	0.86917426690148	1	Niben101Ctg00927XLOC_000097	2dpi
0.0624462042175028	0	0.313750888917869	0	1	1	Niben101Ctg00928XLOC_000098	2dpi
1.99924275600979	0.0900200583320638	0.728214689541656	0.12361747109046	0.901618158662713	1	Niben101Ctg00981XLOC_000100	2dpi
1.03430942125973	-0.0891894266868316	0.785367657676599	-0.113563915976227	0.909583493121513	1	Niben101Ctg01011XLOC_000102	2dpi
15.9605509671745	-0.324479165399577	0.419385689005244	-0.773701091635295	0.43910757432305	1	Niben101Ctg01014XLOC_000103	2dpi
4.87648967852034	-0.405502633290439	0.544490290773034	-0.744738042463036	0.456430096546295	1	Niben101Ctg01023XLOC_000104	2dpi
1.03762743987632	0.209846039330437	0.802651177670882	0.261441140520549	0.793752334357568	1	Niben101Ctg01034XLOC_000106	2dpi
0.825208309434175	0.340433083714832	0.7967313449112	0.427287172632546	0.66917017462602	1	Niben101Ctg01041XLOC_000107	2dpi
1.91065701150208	0.54629871692248	0.78597526959239	0.695058404580329	0.487018700757112	1	Niben101Ctg01045XLOC_000108	2dpi
6.201123149683	0.370241565354357	0.674520941304709	0.548895583046254	0.583077109550236	1	Niben101Ctg01055XLOC_000109	2dpi
0.152225222629502	0	0.320431309055773	0	1	1	Niben101Ctg01071XLOC_000111	2dpi
6.61235953374858	-0.0892349953334788	0.744599995545898	-0.119842863104044	0.904607626761991	1	Niben101Ctg01081XLOC_000112	2dpi
3.32180844951874	0.768249942337972	0.679617840151274	1.13041461973242	0.25830155663178	1	Niben101Ctg01085XLOC_000113	2dpi
4.43632220689675	-0.946953272300619	0.769954634741107	-1.22988190417092	0.218741331507221	1	Niben101Ctg01102XLOC_000115	2dpi
5.32906387596155	0.0939552443250818	0.683147358666963	0.13753291018854	0.890609581328009	1	Niben101Ctg01119XLOC_000117	2dpi
13.3648283941561	0.193711264264329	0.409047386333513	0.473566806038429	0.635808850863695	1	Niben101Ctg01135g00002	2dpi
0.795384877617621	-0.416698500068497	0.704878367361759	-0.5911636948487	0.554410745699863	1	Niben101Ctg01147XLOC_000119	2dpi
637.105323938797	-0.103727451685503	0.14558750281345	-0.712474969904627	0.476170705687562	1	Niben101Ctg01148XLOC_000120	2dpi
4.65494533541271	-0.364232874827533	0.627181245619573	-0.580745800949004	0.561411788360507	1	Niben101Ctg01151XLOC_000121	2dpi
5.89078269257052	-0.224247503284587	0.608094368540819	-0.368770892949873	0.712298501971268	1	Niben101Ctg01162XLOC_000122	2dpi
3.14257095545716	-0.0981280503658142	0.705295095497149	-0.13913048735529	0.889347037086413	1	Niben101Ctg01177XLOC_000123	2dpi
3.802864583528	-0.754497582500877	0.708458600639182	-1.06498471727234	0.286882845684323	1	Niben101Ctg01214XLOC_000126	2dpi
11.2525505599006	-0.0953282198524927	0.473442811725544	-0.201351076606386	0.840424066920978	1	Niben101Ctg01223XLOC_000127	2dpi
1.25271799142696	0.250129816405439	0.787347978629451	0.317686490845946	0.750722759514308	1	Niben101Ctg01224XLOC_000128	2dpi
34.7016522584522	0.379454887132748	0.276984463023703	1.36995007947531	0.170702485337406	1	Niben101Ctg01232XLOC_000129	2dpi
5.34775430832032	0.424371044416582	0.606238599373535	0.700006639061109	0.48392315830989	1	Niben101Ctg01254XLOC_000130	2dpi
3.99082298153813	0.921795035008839	0.732700791740795	1.25807839352648	0.208363406484795	1	Niben101Ctg01278XLOC_000131	2dpi
0.157524581189411	0	0.321282966432924	0	1	1	Niben101Ctg01302XLOC_000132	2dpi
1.97474325859594	0.3237572829484	0.802130664291873	0.403621625953193	0.686490980393892	1	Niben101Ctg01318g00001	2dpi
21.6911841327909	-1.12239695647414	0.352372133152537	-3.18526027138551	0.00144623872671307	1	Niben101Ctg01333XLOC_000136	2dpi
0.621273352478805	0.274921721542134	0.773291788928099	0.355521325169142	0.722199071874635	1	Niben101Ctg01361XLOC_000137	2dpi
2.17969920289601	0.721843322589887	0.709993668730538	1.01668980215068	0.309301018530725	1	Niben101Ctg01365XLOC_000138	2dpi
4.57595954645039	0.299142556399096	0.635954650353939	0.470383471891603	0.638081070517165	1	Niben101Ctg01372g00001	2dpi
7.51247960351107	0.11631888724417	0.564414407897545	0.206087735565541	0.836722378745073	1	Niben101Ctg01385XLOC_000141	2dpi
0.7236188848187	0.517915588797062	0.783495346988574	0.661032118171105	0.508591716276252	1	Niben101Ctg01396XLOC_000142	2dpi
10.3233876195395	0.164089478068272	0.52552725219448	0.312237809520006	0.754859799595474	1	Niben101Ctg01399XLOC_000143	2dpi
2.04667026418239	-1.62692670204534	0.717180427224891	-2.2685040476365	0.0232985025871111	1	Niben101Ctg01402XLOC_000144	2dpi
0.19347123610602	0	0.335416005171471	0	1	1	Niben101Ctg01407XLOC_000145	2dpi
1.48933104718122	-0.703522610491235	0.796343028759853	-0.883441664061319	0.376997688173085	1	Niben101Ctg01409XLOC_000146	2dpi
19.347574408296	-0.375974899153842	0.341986606893202	-1.099384863546	0.27160023020474	1	Niben101Ctg01411XLOC_000147	2dpi
0.121997146805256	0	0.315552416783741	0	1	1	Niben101Ctg01433XLOC_000149	2dpi
42.9620094148076	0.11603080578903	0.415739230962311	0.279095156645317	0.780171799950454	1	Niben101Ctg01440XLOC_000150	2dpi
1.98342121272977	0.406562531584984	0.762655261787225	0.533088214237499	0.593972517130409	1	Niben101Ctg01465XLOC_000151	2dpi
0.744240274326354	0	0.756976858432813	0	1	1	Niben101Ctg01466XLOC_000152	2dpi
2.12153291988224	0.730676752683666	0.710786850262318	1.02798293526956	0.303957854918006	1	Niben101Ctg01487XLOC_000153	2dpi
6.76489170752112	0.10573987775914	0.745823506815466	0.141776005707611	0.887256937268122	1	Niben101Ctg01488XLOC_000154	2dpi
16.7742275170905	-0.269875206038078	0.425910670454148	-0.63364274426445	0.526313998629945	1	Niben101Ctg01500g00001	2dpi
4.99443264043785	-1.17206044336158	0.592128013046584	-1.97940380717873	0.0477705602070987	1	Niben101Ctg01528g00001	2dpi
0.0384493538027827	0	0.313750888917869	0	1	1	Niben101Ctg01540XLOC_000157	2dpi
0.0813737899556647	0	0.313750888917869	0	1	1	Niben101Ctg01574XLOC_000158	2dpi
7.72400167311218	0.0995502216217437	0.565444382440412	0.176056610894414	0.860249467896821	1	Niben101Ctg01581XLOC_000159	2dpi
1.02333602983513	0	0.654391818788909	0	1	1	Niben101Ctg01595XLOC_000160	2dpi
0.187787257140141	0.110169106384782	0.328858222950161	0.335004870477205	0.73762141219455	1	Niben101Ctg01638XLOC_000161	2dpi
0.261907232909323	-0.31791125142014	0.33426730611709	-0.951068936753209	0.341569382280809	1	Niben101Ctg01643XLOC_000162	2dpi
0.202021998989965	0.215844791630052	0.326992257551134	0.660091444508586	0.509195148647843	1	Niben101Ctg01650XLOC_000163	2dpi
0.76882018064291	-0.484081948493221	0.780280175562257	-0.62039503713445	0.534997739014753	1	Niben101Ctg01655g00001	2dpi
6.70613410226801	0.20873760864807	0.664391260742296	0.3141787392189	0.753385289377945	1	Niben101Ctg01671XLOC_000166	2dpi
0.309707572448185	0	0.381141853781958	0	1	1	Niben101Ctg01673XLOC_000167	2dpi
1.38976280675139	-0.65291730311501	0.802584686722085	-0.813518266566552	0.415920977664492	1	Niben101Ctg01685XLOC_000168	2dpi
1.53758559977516	-0.0553618237152445	0.802341818641284	-0.0690002969170874	0.944989383158621	1	Niben101Ctg01719XLOC_000169	2dpi
9.80970821001133	-0.341097032239436	0.735100275853508	-0.464014289538112	0.642637507849319	1	Niben101Ctg01730XLOC_000170	2dpi
48.5539160486695	-0.43052704410877	0.237680300599861	-1.81137032821903	0.0700835458309385	1	Niben101Ctg01759XLOC_000171	2dpi
0.388090705699754	0	0.627044492727755	0	1	1	Niben101Ctg01765g00001	2dpi
0.62233159282205	1.40084372988498	0.772891053490796	1.81247243522617	0.0699132293593863	1	Niben101Ctg01773XLOC_000173	2dpi
4.68388767696036	0.180376042856012	0.640858003577447	0.281460232764673	0.778357425329791	1	Niben101Ctg01774XLOC_000174	2dpi
3.46902668865416	0.810636743208191	0.636129737266078	1.27432612518965	0.202547861447476	1	Niben101Ctg01777XLOC_000175	2dpi
7.14259134881786	0.0852173180818198	0.52847123601632	0.161252519104347	0.871894518037913	1	Niben101Ctg01781g00001	2dpi
0.557724152713737	-0.411530444246861	0.728870248476176	-0.564614134144223	0.572336249436996	1	Niben101Ctg01795XLOC_000177	2dpi
2.55370247513533	-0.0634274797531832	0.758946771264728	-0.0835730279838809	0.933395912445327	1	Niben101Ctg01801XLOC_000178	2dpi
0.808502775970775	-0.68881395161923	0.767426811883085	-0.897563052206948	0.369418544357007	1	Niben101Ctg01809XLOC_000179	2dpi
4.30416365051069	0.311107217469717	0.680179676831594	0.457389757540116	0.647390924989102	1	Niben101Ctg01810XLOC_000180	2dpi
26.813229180039	0.224567594661773	0.286342760326822	0.784261471829984	0.43288670174619	1	Niben101Ctg01820g00001	2dpi
1.08665591760472	-1.43316640209607	0.792537656994283	-1.80832593814076	0.070555787209874	1	Niben101Ctg01839XLOC_000182	2dpi
15.4422213525655	0.00587075540081375	0.389610059543382	0.0150682849608508	0.987977703023871	1	Niben101Ctg01868XLOC_000183	2dpi
2.49537829575546	-0.267455627946187	0.774321239378781	-0.345406550078312	0.729788753602632	1	Niben101Ctg01877XLOC_000184	2dpi
68.797943099948	-0.12783340194002	0.274202888508558	-0.466200055861303	0.641072309373814	1	Niben101Ctg01885g00002	2dpi
2.0498842324134	-0.222291516263766	0.772201132677805	-0.287867379179972	0.773448258057762	1	Niben101Ctg01888g00001	2dpi
0.104828624289599	0.177945543714171	0.315078845003323	0.564765126367957	0.572233530160703	1	Niben101Ctg01912XLOC_000187	2dpi
26.5835023459822	0.121448011855906	0.334705608298605	0.362850244647101	0.716716756210645	1	Niben101Ctg01914g00001	2dpi
7.12396438282408	0.768024836714204	0.801229057594409	0.958558391554225	0.337781262185722	1	Niben101Ctg01918XLOC_000189	2dpi
4.32307785239761	-0.167454368504016	0.637058840574609	-0.262855419058272	0.792662018705711	1	Niben101Ctg01924XLOC_000190	2dpi
18.866780096815	0.407067097472278	0.459341976358969	0.886196164127966	0.375511830318258	1	Niben101Ctg01932XLOC_000191	2dpi
5.89138343583167	-0.959936564967284	0.591859603940709	-1.62189911015358	0.104824952118476	1	Niben101Ctg01948XLOC_000194	2dpi
8.25936504234516	0.405748278944889	0.660018720147622	0.614752682854417	0.538718062022111	1	Niben101Ctg01966XLOC_000196	2dpi
3.22135943106899	0.211900230216408	0.800740638998234	0.264630293376274	0.791294281100445	1	Niben101Ctg01971XLOC_000197	2dpi
2.89573496537094	-0.356631665006731	0.649407403336397	-0.549164766484796	0.582892381516836	1	Niben101Ctg01986XLOC_000198	2dpi
9.70678193797998	-0.185870037013326	0.515158083875055	-0.360801941833464	0.718247511074833	1	Niben101Ctg02012XLOC_000199	2dpi
3.62928867466323	-1.03838304743178	0.658899579814727	-1.57593520961685	0.115040735545698	1	Niben101Ctg02017XLOC_000200	2dpi
0.0220836632730923	0	0.313750888917869	0	1	1	Niben101Ctg02020XLOC_000201	2dpi
0.329421459337567	-0.0245524142036415	0.66565330248261	-0.0368846877377025	0.970576948854974	1	Niben101Ctg02064XLOC_000202	2dpi
1.1823260342113	-0.241650482362189	0.397496400570554	-0.607931246711497	0.543233074551914	1	Niben101Ctg02071XLOC_000203	2dpi
0.100979366412913	0	0.313750888917869	0	1	1	Niben101Ctg02129XLOC_000205	2dpi
0.203158922948019	0	0.326330033448597	0	1	1	Niben101Ctg02181XLOC_000207	2dpi
0.655307422507577	-0.119103873964927	0.801818789351563	-0.148542133891932	0.881914936717304	1	Niben101Ctg02216g00001	2dpi
3.14830802159159	-0.339852132708094	0.664881292261304	-0.511147082439686	0.609248069665807	1	Niben101Ctg02217XLOC_000209	2dpi
0.943939122350518	-0.517742296692994	0.794189214936479	-0.651913028980637	0.514457279362459	1	Niben101Ctg02218g00001	2dpi
10.8286673966832	-0.846372223578228	0.454573126883553	-1.86190554065692	0.0626164059364136	1	Niben101Ctg02228XLOC_000212	2dpi
56.4842735897911	0.965171667165415	0.427364242053449	2.25842869428628	0.0239189454632373	1	Niben101Ctg02231g00001	2dpi
0.0783207500129909	0	0.313750888917869	0	1	1	Niben101Ctg02241XLOC_000215	2dpi
14.1357463698978	0.183090871754059	0.39698703691868	0.46120113436239	0.644654307920872	1	Niben101Ctg02246XLOC_000216	2dpi
0.925490286279749	-0.0606457780153267	0.781423934712835	-0.077609317198114	0.938138830686293	1	Niben101Ctg02250XLOC_000217	2dpi
4.58815477455577	-0.0922611088678353	0.655971647638045	-0.140648013065869	0.888148016268475	1	Niben101Ctg02264XLOC_000218	2dpi
1.97953009968122	-0.337311635035718	0.796586858499617	-0.423446145811455	0.671969782825533	1	Niben101Ctg02274XLOC_000220	2dpi
0.933883801787206	0.461190849496897	0.8020801946762	0.574993439007779	0.565295734266868	1	Niben101Ctg02276XLOC_000221	2dpi
0.0803819081821193	0	0.313750888917869	0	1	1	Niben101Ctg02319XLOC_000223	2dpi
4.36173692186378	0.371920521844986	0.643854850581307	0.577646532458668	0.56350278412408	1	Niben101Ctg02335XLOC_000225	2dpi
24.3870258229248	-0.601137829572971	0.328774540544734	-1.82841964763138	0.0674865948655389	1	Niben101Ctg02336XLOC_000226	2dpi
18.946756071955	0.131390995225739	0.386121842302505	0.340283767533674	0.733642840195876	1	Niben101Ctg02341XLOC_000227	2dpi
42.3053317624217	-0.253719550678788	0.271173972990275	-0.935633858518888	0.349461735559844	1	Niben101Ctg02350g00002	2dpi
2.64256020957414	-0.229489197549784	0.691824217408041	-0.331716051238533	0.740103679192396	1	Niben101Ctg02376XLOC_000229	2dpi
1.75137673406592	-0.0271305866262581	0.80141337330685	-0.0338534238757583	0.972994034241618	1	Niben101Ctg02378XLOC_000230	2dpi
0.55369766579305	0	0.706591998572837	0	1	1	Niben101Ctg02379g00002	2dpi
3.6198071101634	-0.718162646811074	0.690372736255738	-1.04025348785651	0.298222147245806	1	Niben101Ctg02405XLOC_000232	2dpi
15.2349478414958	-0.255788311678927	0.457730547021239	-0.558818530560203	0.576285574514095	1	Niben101Ctg02410XLOC_000233	2dpi
0.123410684474261	-0.160449683134296	0.317730931117305	-0.504986035102319	0.613568644450146	1	Niben101Ctg02434XLOC_000234	2dpi
1.1809489452336	-0.595691085250744	0.799726267359266	-0.744868725167356	0.456351083349425	1	Niben101Ctg02443XLOC_000235	2dpi
6.46003152417125	0.293270184537383	0.551555749019576	0.531714491343239	0.594923753675959	1	Niben101Ctg02456XLOC_000236	2dpi
19.1348837845473	-0.155454201031485	0.487893245159612	-0.318623392665806	0.750012112511682	1	Niben101Ctg02465XLOC_000237	2dpi
0.630977147546347	-0.754164266343343	0.740457073668217	-1.01851179921507	0.308434796359768	1	Niben101Ctg02472XLOC_000238	2dpi
1.01404189802313	-0.0386489797155903	0.803335221291333	-0.0481106500639464	0.961628058512051	1	Niben101Ctg02484XLOC_000239	2dpi
13.5824613387075	0.20855139659788	0.435532819556526	0.478841977535089	0.632051051052685	1	Niben101Ctg02529g00002	2dpi
605.887768583029	0.0607758017974285	0.200946732771143	0.302447325016454	0.762311082718578	1	Niben101Ctg02534g00003	2dpi
1.14023951442718	0.230714197433288	0.796795099763911	0.28955273131279	0.772158433362825	1	Niben101Ctg02545XLOC_000242	2dpi
16.7086643876208	0.139603536381208	0.356385967508462	0.391720070678408	0.695265058580647	1	Niben101Ctg02550XLOC_000243	2dpi
1.98952471955804	-0.081721780957893	0.7630722303256	-0.107095734466739	0.914713031108948	1	Niben101Ctg02556XLOC_000244	2dpi
1.03842252533002	-0.263802305637797	0.72579490492243	-0.363466736744302	0.716256256562034	1	Niben101Ctg02561g00003	2dpi
3.33745744791042	-0.239809308668733	0.684574375266052	-0.35030424353166	0.726110380911946	1	Niben101Ctg02577XLOC_000247	2dpi
4.56936638430777	0.432807299228907	0.666992551959393	0.648893751448153	0.516407053849685	1	Niben101Ctg02589g00001	2dpi
36.7671748257376	0.25864094783657	0.247290137718932	1.04590077963618	0.295606844378512	1	Niben101Ctg02599XLOC_000249	2dpi
17.3033198295027	0.0638154012942102	0.366627259630719	0.174060710484232	0.861817750286329	1	Niben101Ctg02611XLOC_000250	2dpi
0.888061497561019	-0.795427856251996	0.783671492743123	-1.01500164752417	0.310105042159006	1	Niben101Ctg02617XLOC_000251	2dpi
2.89907897018673	-0.0771569978855935	0.783563764652745	-0.0984693286828896	0.921559625737641	1	Niben101Ctg02622XLOC_000252	2dpi
1.64033588089177	0.936341862819312	0.79394748940726	1.17934986294668	0.238258890667471	1	Niben101Ctg02676XLOC_000254	2dpi
0.0267063322742805	0.185455761104325	0.313750888917869	0.59109238461113	0.554458522127351	1	Niben101Ctg02692g00001	2dpi
0.25429551426709	0	0.461734725753821	0	1	1	Niben101Ctg02695XLOC_000258	2dpi
3.17591845950508	-0.381723708962076	0.670932759286164	-0.568944806582719	0.569393596716384	1	Niben101Ctg02707XLOC_000259	2dpi
2.9081228557301	0.189611029611648	0.720183669369704	0.263281490092094	0.792333625327741	1	Niben101Ctg02722g00003	2dpi
0.193355049883209	-0.125102638941859	0.325331632984379	-0.384538809811543	0.700579136801161	1	Niben101Ctg02733XLOC_000261	2dpi
1.1648473432298	-1.09539091710699	0.779258638271235	-1.40568338072849	0.159818164114645	1	Niben101Ctg02738XLOC_000263	2dpi
15.8323362765175	-0.385319676267209	0.389099900558318	-0.99028469478999	0.322034985312476	1	Niben101Ctg02741XLOC_000264	2dpi
0.211139950508862	-0.203013343055683	0.329910594858219	-0.615358664497966	0.538317883164411	1	Niben101Ctg02747XLOC_000265	2dpi
0.569461277226969	0.651958100930627	0.783293308733895	0.832329465426488	0.405223003214184	1	Niben101Ctg02755XLOC_000266	2dpi
1.15427556274376	-0.291345141072311	0.79905917107893	-0.364610221141598	0.715402383996732	1	Niben101Ctg02757XLOC_000267	2dpi
5.33450987915318	0.191133567979985	0.617112958136041	0.309722175592122	0.756772237775215	1	Niben101Ctg02775XLOC_000269	2dpi
0.26603809609989	0	0.470956440726291	0	1	1	Niben101Ctg02776XLOC_000270	2dpi
3.28018318997129	-0.491299442339535	0.672124882210201	-0.730964520646753	0.464800824307477	1	Niben101Ctg02792XLOC_000271	2dpi
4.21171985011234	-0.916539398021935	0.671806270524991	-1.36429122238721	0.172475927377639	1	Niben101Ctg02805XLOC_000272	2dpi
5.48953830285745	-0.484830556011805	0.627999382146266	-0.772023937913499	0.440100249789339	1	Niben101Ctg02818XLOC_000274	2dpi
8.25351903366456	0.287917860439141	0.581431571244372	0.49518786849318	0.620467513244905	1	Niben101Ctg02822XLOC_000275	2dpi
1.65288899177001	-0.0454374017279693	0.803350457830955	-0.0565598753135091	0.954895798210995	1	Niben101Ctg02829XLOC_000276	2dpi
0.876844242544912	-0.711966742107605	0.799712382415892	-0.890278502324533	0.373316361447189	1	Niben101Ctg02833XLOC_000277	2dpi
4.87488887181081	0.627686189397439	0.587692487449865	1.06805208982867	0.285497015599956	1	Niben101Ctg02845XLOC_000278	2dpi
2.05520399675639	-0.25687605717669	0.764957688551039	-0.335804268682177	0.737018470975046	1	Niben101Ctg02849g00004	2dpi
1.59898724180727	0.324125645657394	0.792117382591054	0.409188906569836	0.682401034814965	1	Niben101Ctg02878XLOC_000281	2dpi
0.411582454965664	0	0.485425705381072	0	1	1	Niben101Ctg02881XLOC_000282	2dpi
7.70927231174787	0.641272451070046	0.511501164841342	1.25370672668743	0.209948622063457	1	Niben101Ctg02893g00002	2dpi
1.72398357452803	1.17618221741774	0.785302317644488	1.4977444876843	0.134199648570134	1	Niben101Ctg02900g00001	2dpi
0.509589611202614	-0.81612754318318	0.751264279429193	-1.08633880983037	0.277329122637185	1	Niben101Ctg02929XLOC_000286	2dpi
36.5836912123298	-0.280183356299788	0.279485128291097	-1.0024982653387	0.316103003932322	1	Niben101Ctg02946XLOC_000287	2dpi
22.7320218895404	-0.429079854612043	0.311005843327996	-1.37965206704982	0.167693797913626	1	Niben101Ctg02951XLOC_000288	2dpi
0.15016122903735	-0.416105585448015	0.321896992763052	-1.29266689283522	0.196126292973248	1	Niben101Ctg02955XLOC_000289	2dpi
224.06580151358	-0.149395491385943	0.152598189967272	-0.979012211206335	0.327573945952348	1	Niben101Ctg02958XLOC_000290	2dpi
2.63591594355663	-0.616600431366833	0.73337074563342	-0.840775876373782	0.400473504015525	1	Niben101Ctg02970XLOC_000291	2dpi
0.128546478777107	0	0.317324215905496	0	1	1	Niben101Ctg02986XLOC_000292	2dpi
0.472369311664556	0.473753623424594	0.759795091898473	0.623528143937917	0.532937513628251	1	Niben101Ctg02995XLOC_000293	2dpi
3.35781254406786	0.852193740830714	0.778417857811812	1.09477670929376	0.273614472513457	1	Niben101Ctg02999g00001	2dpi
2.68636727848671	0.790871060964245	0.796355906860684	0.993112569582034	0.320655099120788	1	Niben101Ctg03042g00002	2dpi
16.9974265115371	-0.150016015372071	0.368432094239139	-0.407174124398349	0.683880104823535	1	Niben101Ctg03043XLOC_000298	2dpi
1.6327721405264	0.124880659534498	0.78214832035385	0.159663654942072	0.873146032695248	1	Niben101Ctg03050XLOC_000299	2dpi
75.2504790273286	-0.0310930420900985	0.165635188641215	-0.187720027037549	0.851096130055563	1	Niben101Ctg03065XLOC_000300	2dpi
1.39158463403526	-0.141332462156121	0.782565602350611	-0.180601423997678	0.856680438075072	1	Niben101Ctg03068XLOC_000302	2dpi
178.693521585683	0.127239943654636	0.279543662895271	0.455170195370537	0.648986800877573	1	Niben101Ctg03071XLOC_000303	2dpi
5.45730749751976	-0.288231715527407	0.599753734656527	-0.480583444290638	0.630812584295176	1	Niben101Ctg03095XLOC_000304	2dpi
39.4452672638329	0.0575095416490826	0.28187024462632	0.204028423522759	0.838331287307063	1	Niben101Ctg03096XLOC_000305	2dpi
0.161815023999704	0	0.322564589760641	0	1	1	Niben101Ctg03104XLOC_000306	2dpi
0.441502941893884	0.420540750695898	0.704328964761124	0.597080017628589	0.550453958362598	1	Niben101Ctg03106XLOC_000307	2dpi
0.138869796444482	0.166171096866207	0.319672854954475	0.519816100400115	0.603191756489283	1	Niben101Ctg03107XLOC_000308	2dpi
1.51128469439775	1.32870289081613	0.793640931322384	1.67418644676278	0.0940939622911676	1	Niben101Ctg03108XLOC_000309	2dpi
0	NA	NA	NA	NA	NA	Niben101Ctg03152XLOC_000311	2dpi
1.58223542759562	0.400378738848842	0.768584628765401	0.520929932585278	0.602415582786467	1	Niben101Ctg03166XLOC_000313	2dpi
40.3955516454624	0.400765557944007	0.298665634780767	1.34185360240118	0.179643468180757	1	Niben101Ctg03178XLOC_000314	2dpi
1.20089913538849	-0.0798433408566286	0.780953868450162	-0.102238229532151	0.918567583945438	1	Niben101Ctg03179XLOC_000315	2dpi
0.663117498898132	0.667587410644906	0.768344491944731	0.868864705407334	0.384921136423868	1	Niben101Ctg03192XLOC_000316	2dpi
1.09102863517822	0.714518719397313	0.795088786342772	0.898665320993819	0.368830954043289	1	Niben101Ctg03196XLOC_000317	2dpi
2.62088719236104	0.290617569480965	0.668256795967245	0.434889059467507	0.663642956214281	1	Niben101Ctg03198XLOC_000318	2dpi
1.02016717599451	0	0.773133534727356	0	1	1	Niben101Ctg03199XLOC_000319	2dpi
8.28344874836293	0.583581125565179	0.56880605553197	1.02597558498106	0.304903092516745	1	Niben101Ctg03201g00001	2dpi
38.2904583535568	-0.204163721190175	0.299488414107699	-0.681708245036669	0.495423452881154	1	Niben101Ctg03212XLOC_000321	2dpi
0.148512408974839	0	0.32653529183103	0	1	1	Niben101Ctg03215XLOC_000323	2dpi
273.443665229716	0.0536654771422504	0.144055714748663	0.372532788691387	0.709496204063176	1	Niben101Ctg03218g00004	2dpi
11.2698610617545	-0.282478275947634	0.437101616495701	-0.646253102910709	0.518115454006831	1	Niben101Ctg03240XLOC_000326	2dpi
1.87180827956847	1.58156270413037	0.782522086443162	2.02110934826023	0.043268446854193	1	Niben101Ctg03252XLOC_000327	2dpi
0.363722872069929	0.281612580424729	0.70350851099772	0.400297332615556	0.688937532356984	1	Niben101Ctg03255XLOC_000328	2dpi
1.69626709767609	-0.0140251687957882	0.786703630616573	-0.0178277667090414	0.985776253647061	1	Niben101Ctg03269XLOC_000329	2dpi
0.869797583985911	0	0.716959859359377	0	1	1	Niben101Ctg03280XLOC_000330	2dpi
1.22217070093645	0.375253811427372	0.799222150833435	0.46952378764284	0.638695285858549	1	Niben101Ctg03282XLOC_000331	2dpi
0.143183766192038	0	0.318398447445701	0	1	1	Niben101Ctg03310XLOC_000334	2dpi
0.0544324050871498	0	0.313750888917869	0	1	1	Niben101Ctg03313g00001	2dpi
0.33083622978011	0.238302659721942	0.600280354779295	0.396985604850519	0.691378075927501	1	Niben101Ctg03322XLOC_000337	2dpi
4.20117659836204	0.312253083325819	0.650124420830812	0.480297422033127	0.631015921716075	1	Niben101Ctg03324XLOC_000338	2dpi
1.69724857466629	-0.326845188132069	0.770507878455735	-0.424194479084546	0.671423986852254	1	Niben101Ctg03354g00001	2dpi
0.0628180125922089	0	0.313750888917869	0	1	1	Niben101Ctg03360XLOC_000340	2dpi
1.17856416107858	0.527849238640195	0.772915106612126	0.682933007939106	0.494649175292859	1	Niben101Ctg03363XLOC_000341	2dpi
1.21192861495822	0.517810486637389	0.784090933707443	0.660395962224699	0.508999762657892	1	Niben101Ctg03369XLOC_000342	2dpi
36.4856242212556	0.122370889336276	0.253026820677944	0.483628134789834	0.628649803911918	1	Niben101Ctg03382g00001	2dpi
13.5424045016224	-0.0911290331262573	0.3770576587882	-0.241684609773292	0.809024555715151	1	Niben101Ctg03384XLOC_000345	2dpi
2.74123823006467	0.502592064925495	0.774691164421626	0.648764421239687	0.516490657563659	1	Niben101Ctg03404XLOC_000346	2dpi
0.499714617490896	0	0.339613673332309	0	1	1	Niben101Ctg03410XLOC_000347	2dpi
9.17814606777901	0.80431597465607	0.495546126313539	1.62309002522031	0.104570161606213	1	Niben101Ctg03446XLOC_000348	2dpi
0.408021986919798	0.369119888337296	0.667239375465304	0.553204594797614	0.580123321019331	1	Niben101Ctg03455XLOC_000350	2dpi
11.219058996164	0.665301499277961	0.492854786265681	1.3498935544867	0.177050129499349	1	Niben101Ctg03469XLOC_000351	2dpi
11.6107261897706	0.638576799143993	0.41499500304706	1.53875780299836	0.123863434970407	1	Niben101Ctg03480XLOC_000352	2dpi
9.34141885942041	0.471481476611915	0.442327001789614	1.06591158736488	0.286463610447072	1	Niben101Ctg03481g00001	2dpi
3.71917252825373	-1.48418964468045	0.702523884908113	-2.11265364290721	0.0346304237598759	1	Niben101Ctg03502XLOC_000354	2dpi
11.6357473748613	-0.0761030407025845	0.41041817884819	-0.185428045405207	0.852893312779864	1	Niben101Ctg03522XLOC_000355	2dpi
3.21944564309431	0.673338320775908	0.61085816875015	1.10228258411211	0.270338838430682	1	Niben101Ctg03531XLOC_000356	2dpi
30.2253523800995	-0.303021422379854	0.301435778167549	-1.00526030526948	0.314771523603885	1	Niben101Ctg03539XLOC_000358	2dpi
0.0477145335723162	0	0.313750888917869	0	1	1	Niben101Ctg03585XLOC_000359	2dpi
1.04818687985246	-0.372235548839186	0.798800953774508	-0.465992869788515	0.641220604292006	1	Niben101Ctg03586XLOC_000360	2dpi
1.13420618791776	-0.0363685100464814	0.803312965499108	-0.0452731520695489	0.963889587033931	1	Niben101Ctg03589XLOC_000361	2dpi
18.9562372767624	0.00360726253035189	0.378421874167776	0.00953238376688708	0.992394373347504	1	Niben101Ctg03591XLOC_000362	2dpi
6.58299865846493	-0.700879474202696	0.775813723540405	-0.903412060055152	0.366307241677003	1	Niben101Ctg03593XLOC_000363	2dpi
1.93830265227939	-0.587458713204215	0.769404540455251	-0.763523845149939	0.445151047099468	1	Niben101Ctg03608XLOC_000366	2dpi
0.0294756769400726	0.185455761104325	0.313750888917869	0.59109238461113	0.554458522127351	1	Niben101Ctg03622g00002	2dpi
0.156355200989723	-0.139485448525534	0.322023933194215	-0.433152427963824	0.664904036674811	1	Niben101Ctg03624g00004	2dpi
2.24763620386492	0.266713780197812	0.773648398097252	0.344748054612122	0.730283787923497	1	Niben101Ctg03635XLOC_000371	2dpi
4.19993484086275	0.361920992792381	0.626141072361194	0.578018291353365	0.563251770050649	1	Niben101Ctg03638g00002	2dpi
2.32254297946586	0.56479317693254	0.692470549227379	0.815620501929946	0.41471721984281	1	Niben101Ctg03640XLOC_000373	2dpi
0.16979904077786	0	0.321806083133187	0	1	1	Niben101Ctg03641XLOC_000374	2dpi
4.64954928403812	0.34655880562518	0.616244502622352	0.562372246974118	0.573862423840523	1	Niben101Ctg03675XLOC_000377	2dpi
6.92969625652286	-0.389082272966832	0.559235106826123	-0.69574007106783	0.486591625986658	1	Niben101Ctg03710XLOC_000378	2dpi
6.66587236962641	0.622832037944183	0.585029755991034	1.06461599870098	0.287049736937337	1	Niben101Ctg03725XLOC_000379	2dpi
0.838427921538206	-0.338674490306228	0.794557462502963	-0.426242916704045	0.669930848174779	1	Niben101Ctg03728XLOC_000380	2dpi
1.35525509756448	-0.373863933336442	0.802869064974866	-0.465659906012378	0.641458955496618	1	Niben101Ctg03740XLOC_000381	2dpi
4.76806522650437	0.841182507674719	0.647917579322424	1.29828628597237	0.194188977150933	1	Niben101Ctg03741XLOC_000382	2dpi
0.274744685167191	0.268507909078681	0.526884414333742	0.509614446307386	0.6103216010011	1	Niben101Ctg03747XLOC_000383	2dpi
0.126696932264305	0	0.315285524298044	0	1	1	Niben101Ctg03756XLOC_000384	2dpi
0.21468496140859	-0.236779682918278	0.353938495990921	-0.668985390400572	0.503504797489536	1	Niben101Ctg03765XLOC_000385	2dpi
6.79134000148555	-0.0929583102859223	0.521513814683167	-0.17824707163778	0.858528943763508	1	Niben101Ctg03774g00002	2dpi
6.05008699945769	-0.399907104889129	0.667543952297454	-0.599072321025136	0.549124658420895	1	Niben101Ctg03781XLOC_000387	2dpi
0.105715523585829	0.189381989775634	0.31514443732872	0.600937117535392	0.547881869901992	1	Niben101Ctg03785XLOC_000388	2dpi
48.3820144262262	0.246896619791635	0.215335290066861	1.14656831081879	0.251560079682671	1	Niben101Ctg03788XLOC_000389	2dpi
0.142214477455645	0	0.316112748869494	0	1	1	Niben101Ctg03797XLOC_000390	2dpi
3.66595344601634	-0.22478414835818	0.618688059668417	-0.363323883248453	0.716362954322766	1	Niben101Ctg03805XLOC_000391	2dpi
12.1851614073697	-0.274160195739055	0.469062521531819	-0.584485400461604	0.558893784882546	1	Niben101Ctg03808XLOC_000392	2dpi
41.7574799124932	-0.134138894150047	0.290729721041882	-0.461386932403529	0.644521025167457	1	Niben101Ctg03809XLOC_000393	2dpi
4.41055451443323	-0.546962316824235	0.620977545849757	-0.880808525976188	0.378421464269269	1	Niben101Ctg03836g00003	2dpi
2.02911278337002	-1.26856168985431	0.723644994526334	-1.75301660268465	0.0795991572662074	1	Niben101Ctg03855XLOC_000395	2dpi
1.43975636635794	-0.076536770447357	0.803170611136408	-0.0952932905986997	0.92408187173022	1	Niben101Ctg03860XLOC_000396	2dpi
0.12239333455399	0.161380518332492	0.318203219715129	0.507161802061486	0.612041294274795	1	Niben101Ctg03867g00002	2dpi
1.35745712310782	0.961723357971572	0.79910720357812	1.20349729506293	0.228783937482367	1	Niben101Ctg03877XLOC_000398	2dpi
7.0774852906241	1.17406055495406	0.554522703613694	2.11724524046172	0.0342390396635433	1	Niben101Ctg03879XLOC_000399	2dpi
0.956907082332711	0.714261563797792	0.797426507629291	0.895708327932634	0.370408561405531	1	Niben101Ctg03934XLOC_000401	2dpi
7.81917206160267	-0.12473321112389	0.458653773279801	-0.271955052788362	0.785656579847572	1	Niben101Ctg03947g00003	2dpi
0.203384767296332	0	0.344053822200689	0	1	1	Niben101Ctg03952XLOC_000403	2dpi
70.0109051496778	0.326028668653589	0.226094563155713	1.44200136484065	0.149301988582925	1	Niben101Ctg03974XLOC_000404	2dpi
0.153160559203983	0.148146320459526	0.323286242553111	0.458251236704537	0.646771953204412	1	Niben101Ctg03983XLOC_000405	2dpi
1.29519977175397	-0.330266093380727	0.801138923031832	-0.412245721542111	0.680159328143152	1	Niben101Ctg04004XLOC_000406	2dpi
1.48384711175816	-0.790744615172525	0.790086756156133	-1.00083264149319	0.316907725888486	1	Niben101Ctg04008XLOC_000407	2dpi
0.876932060512897	-0.380865999430254	0.799132508189754	-0.47659930678207	0.633647477140545	1	Niben101Ctg04010XLOC_000408	2dpi
2.96221013730618	0.0637223369387755	0.673120381695908	0.0946670739314546	0.924579271684115	1	Niben101Ctg04011XLOC_000409	2dpi
0.185658945772744	0	0.356256373787108	0	1	1	Niben101Ctg04016XLOC_000410	2dpi
0.081996708250433	-0.19642965955704	0.313750888917869	-0.626068854289238	0.53126977997823	1	Niben101Ctg04018XLOC_000411	2dpi
1.11693003113664	-0.0672703655696732	0.802352559436788	-0.0838414046026022	0.933182527778799	1	Niben101Ctg04023XLOC_000412	2dpi
31.2090168556703	-0.155453784155979	0.282276716912342	-0.550714156861379	0.581829638390992	1	Niben101Ctg04039XLOC_000413	2dpi
0.325522677771189	0	0.610644343511172	0	1	1	Niben101Ctg04044XLOC_000414	2dpi
5.11635667974495	-0.771683263590833	0.60849800731424	-1.26817714160947	0.204734698117861	1	Niben101Ctg04052g00001	2dpi
0.717224660650073	-0.301345421010684	0.788475313468248	-0.382187515402559	0.702322281503952	1	Niben101Ctg04053XLOC_000416	2dpi
0.449920465396481	-1.5187273527359	0.752513904438415	-2.01820503751262	0.0435699117320669	1	Niben101Ctg04061XLOC_000417	2dpi
7.40007315089441	0.631385918811441	0.561077303064098	1.12531003368588	0.260457679389669	1	Niben101Ctg04075g00002	2dpi
0.703863582979219	0.449353691056689	0.781441732408646	0.575031601744178	0.56526992461564	1	Niben101Ctg04081g00002	2dpi
19.2218635297613	0.127495116442502	0.339161007134926	0.375913249932596	0.706981389758068	1	Niben101Ctg04101XLOC_000421	2dpi
0.681592184705025	-0.450469225606043	0.766262564160036	-0.587878420107655	0.556613902186649	1	Niben101Ctg04111XLOC_000422	2dpi
2.03158214646493	-0.300039443854552	0.778672511725416	-0.385321735821535	0.699999059620891	1	Niben101Ctg04123XLOC_000423	2dpi
21.3089558938356	0.0564204483585618	0.290659066071469	0.194112122911345	0.846088089457062	1	Niben101Ctg04131XLOC_000424	2dpi
3.77048592435303	0.651465661144601	0.618552464354093	1.05321003259582	0.292244741373862	1	Niben101Ctg04135XLOC_000425	2dpi
4.23688932326745	0.0164264153781435	0.781633953940047	0.021015483392631	0.983233304442325	1	Niben101Ctg04140g00001	2dpi
0.228501205281585	-0.436189344080296	0.388492627056576	-1.12277380238872	0.261533574352875	1	Niben101Ctg04153XLOC_000427	2dpi
8.20741260181631	0.168458135351732	0.481681742085972	0.349729127415556	0.726541991927936	1	Niben101Ctg04164XLOC_000428	2dpi
1.16075383158181	-0.310971229255486	0.80324622902617	-0.387143092638602	0.698650276872192	1	Niben101Ctg04167XLOC_000429	2dpi
0.473241317872292	0.361342605239666	0.685085814050908	0.527441377165657	0.597887116114834	1	Niben101Ctg04169XLOC_000430	2dpi
1.16152933039621	0.554236953605292	0.800666531943493	0.692219459029927	0.488799520320865	1	Niben101Ctg04191XLOC_000431	2dpi
6.75004278582334	-0.227813540289537	0.628281200102474	-0.362598053630095	0.716905164440719	1	Niben101Ctg04206g00001	2dpi
3.72829919393631	-0.222973994070792	0.680931829838193	-0.327454209511364	0.743324371023482	1	Niben101Ctg04214XLOC_000433	2dpi
0.689657398632132	0.959407999006806	0.762966492272364	1.25747068675241	0.20858324708639	1	Niben101Ctg04223XLOC_000434	2dpi
0.480494213664428	-0.0298261966805514	0.727679887750825	-0.0409880734408377	0.967305403888408	1	Niben101Ctg04227XLOC_000435	2dpi
0.488834707671992	0.811415318752434	0.754366269170301	1.07562513319276	0.282094942385606	1	Niben101Ctg04243XLOC_000437	2dpi
13.1095256065701	0.0299880258688708	0.375651794915218	0.0798293160708548	0.936373007871133	1	Niben101Ctg04261XLOC_000438	2dpi
0.209821991915976	0	0.326836184159291	0	1	1	Niben101Ctg04264g00001	2dpi
33.8626972491852	0.287056975675632	0.335444197148526	0.855751800495541	0.392135081014973	1	Niben101Ctg04267XLOC_000440	2dpi
6.18424291653605	0.0673438062782303	0.56520478130307	0.119149392407775	0.90515699993857	1	Niben101Ctg04275XLOC_000441	2dpi
0.0359541275981413	0	0.313750888917869	0	1	1	Niben101Ctg04281g00002	2dpi
3.23175934855671	-0.280302196858629	0.714142501012336	-0.392501771651016	0.694687502574515	1	Niben101Ctg04291XLOC_000443	2dpi
5.76622629855465	0.270602777081326	0.521450864982703	0.518942042775788	0.603801158166819	1	Niben101Ctg04298g00001	2dpi
2.9811108949193	-0.111249275544152	0.647049597292323	-0.171933150116609	0.863490084614012	1	Niben101Ctg04305XLOC_000446	2dpi
12.5576804988697	0.113774737920972	0.474480065163122	0.23978823616511	0.810494427136763	1	Niben101Ctg04309g00001	2dpi
50.1530041447693	0.345969017235813	0.25058856323676	1.38062572675727	0.167394068874987	1	Niben101Ctg04324XLOC_000448	2dpi
0.298992050222034	0	0.627688544338182	0	1	1	Niben101Ctg04329XLOC_000449	2dpi
6.68885854987492	0.663011284954804	0.515487027069637	1.28618422993842	0.198378773432347	1	Niben101Ctg04353XLOC_000450	2dpi
21.7810158186673	-0.611268677311855	0.375782965373593	-1.62665350384935	0.103810709029961	1	Niben101Ctg04368g00002	2dpi
2.31981418132719	-0.573777769191317	0.774197919052238	-0.741125434557777	0.45861738918851	1	Niben101Ctg04369XLOC_000452	2dpi
18.1902384306943	-0.0506761095710732	0.35992565057457	-0.140796049101185	0.88803106433476	1	Niben101Ctg04383XLOC_000453	2dpi
2.67994853263944	0.313028299350958	0.710249716282796	0.440729918188832	0.659408534576971	1	Niben101Ctg04391XLOC_000455	2dpi
0.220427210692226	0.21495644144747	0.463694928949391	0.463572983069934	0.642953714496209	1	Niben101Ctg04396XLOC_000456	2dpi
0.233739502219738	0	0.365359421921462	0	1	1	Niben101Ctg04405XLOC_000457	2dpi
2.31673838199407	0.794680416520024	0.73616515872591	1.07948658952481	0.280370868840851	1	Niben101Ctg04406XLOC_000458	2dpi
0.0996817405248675	0	0.313750888917869	0	1	1	Niben101Ctg04415XLOC_000461	2dpi
5.37088736308131	0.855783546442817	0.779333676246829	1.09809645409417	0.272162373559801	1	Niben101Ctg04418XLOC_000462	2dpi
3.48117330376987	-0.82125991382349	0.676665640345954	-1.21368644254437	0.224867483418089	1	Niben101Ctg04441XLOC_000463	2dpi
0.0750678165118152	0	0.313750888917869	0	1	1	Niben101Ctg04444g00001	2dpi
3.10861831392101	0.631151429386518	0.682961604867872	0.924138963139256	0.355413969437104	1	Niben101Ctg04446XLOC_000465	2dpi
18.7276255179408	-0.389895590265	0.729326224974632	-0.534596970345557	0.592928579063612	1	Niben101Ctg04450XLOC_000466	2dpi
0.67247956655748	0	0.342545657240337	0	1	1	Niben101Ctg04478XLOC_000468	2dpi
1.95579342789738	0.317199576721582	0.719527789758893	0.440844094191099	0.659325869006922	1	Niben101Ctg04493XLOC_000469	2dpi
0.221155302442702	0	0.498123854623052	0	1	1	Niben101Ctg04497XLOC_000470	2dpi
1.85726732699538	0.862231762215396	0.76507407464015	1.12699121666218	0.25974619459904	1	Niben101Ctg04500XLOC_000471	2dpi
0.807566586727612	-0.062640153909684	0.792109450524773	-0.0790801749280795	0.936968852237801	1	Niben101Ctg04506g00002	2dpi
0.735071175443842	0	0.744684058663776	0	1	1	Niben101Ctg04536XLOC_000473	2dpi
0.967244633114139	0.734585171294791	0.790531930924334	0.929228969202893	0.35277043736216	1	Niben101Ctg04537XLOC_000474	2dpi
2.72478334237651	0.32675131212947	0.709347379983719	0.460636524994241	0.645059402132494	1	Niben101Ctg04588XLOC_000476	2dpi
4.39164648248271	-0.655016533929349	0.594255173361056	-1.10224792865434	0.270353900347972	1	Niben101Ctg04617XLOC_000477	2dpi
0.700108350806698	0.82484536844457	0.788692721243368	1.04583869766695	0.295635511259631	1	Niben101Ctg04631XLOC_000478	2dpi
0.295604083474151	0.153869852387873	0.479083459554414	0.321175463938965	0.748077424894924	1	Niben101Ctg04652XLOC_000479	2dpi
2.05904351865574	-0.816855056481357	0.72888687343665	-1.12068838972218	0.26242052594366	1	Niben101Ctg04667XLOC_000480	2dpi
34.4613468253459	0.539759859905614	0.318198531659515	1.69629902781317	0.0898292645141054	1	Niben101Ctg04686g00002	2dpi
2.28311766242866	-0.199161471382791	0.731297848508603	-0.272339747462621	0.785360796721459	1	Niben101Ctg04695XLOC_000482	2dpi
0.176313103889546	0.141306363620915	0.327443097074961	0.431544793227283	0.666072290165218	1	Niben101Ctg04702XLOC_000483	2dpi
1.1960884413609	1.07968077799085	0.791015600247748	1.36492981636859	0.17227510986814	1	Niben101Ctg04705XLOC_000484	2dpi
7.78238141835639	0.016612086919669	0.486915546090578	0.0341169778887666	0.972783869968585	1	Niben101Ctg04721XLOC_000486	2dpi
4.51671316787082	-0.0844681143493569	0.62740876858305	-0.134630114494767	0.892904330441304	1	Niben101Ctg04754g00003	2dpi
1.8790192294813	0.311328492826583	0.780761652119924	0.39874972340312	0.690077625923949	1	Niben101Ctg04755XLOC_000488	2dpi
0.0477145335723162	0	0.313750888917869	0	1	1	Niben101Ctg04769XLOC_000489	2dpi
1.28758986780758	0.413880771664674	0.802201403917878	0.515931248241798	0.605902428407604	1	Niben101Ctg04779XLOC_000490	2dpi
0.104499924905932	0	0.313991886252776	0	1	1	Niben101Ctg04780XLOC_000491	2dpi
0.493646535252772	0	0.642356736952474	0	1	1	Niben101Ctg04838XLOC_000493	2dpi
1.83547924024484	1.45766011016746	0.746257871541836	1.95329277687323	0.0507849129062405	1	Niben101Ctg04847XLOC_000494	2dpi
0.0576740307041741	0	0.313750888917869	0	1	1	Niben101Ctg04848XLOC_000495	2dpi
11.5121708424317	-0.265776326459487	0.432538272429026	-0.614457363430416	0.538913139449175	1	Niben101Ctg04849XLOC_000496	2dpi
5.43773907622164	0.00534885235483507	0.630651280135501	0.00848147387203563	0.993232844077757	1	Niben101Ctg04867g00002	2dpi
1.66115239787892	0.553891648029236	0.770853107943849	0.718543704787894	0.47242211011953	1	Niben101Ctg04874XLOC_000499	2dpi
0.195241578025867	0	0.323699889819064	0	1	1	Niben101Ctg04880XLOC_000500	2dpi
4.57580299736739	-0.424944886993594	0.609622959645974	-0.697061815454541	0.485764109424931	1	Niben101Ctg04881XLOC_000501	2dpi
0.232643095356953	0.21481361656361	0.331066971258336	0.648852453469266	0.516433749591155	1	Niben101Ctg04900g00001	2dpi
2.12158541076652	-0.555632809870714	0.76046516413412	-0.730648603086729	0.46499381671011	1	Niben101Ctg04903XLOC_000503	2dpi
4.13711109190336	-0.822274769083169	0.674465954527954	-1.21914940785805	0.222787490061987	1	Niben101Ctg04917XLOC_000504	2dpi
0.604599039448727	0	0.67445335440495	0	1	1	Niben101Ctg04927XLOC_000505	2dpi
1.09307289222848	-0.0464277640412785	0.801881290126643	-0.057898550088313	0.953829438048572	1	Niben101Ctg04934XLOC_000506	2dpi
2.56730171441856	0.925850270923936	0.753577571498081	1.22860645797006	0.219219393019735	1	Niben101Ctg04936XLOC_000507	2dpi
7.19534096317196	-0.471510205124563	0.555336942259043	-0.84905247471295	0.395852093781119	1	Niben101Ctg04944XLOC_000508	2dpi
16.8312327542552	0.583778909534145	0.434621847316509	1.34318813731656	0.179211061863228	1	Niben101Ctg04970g00001	2dpi
5.07941392866065	-0.327540476293759	0.661366007780124	-0.495248428919334	0.620424769204248	1	Niben101Ctg04993XLOC_000513	2dpi
50.5735119830464	0.343050376548819	0.192909077989384	1.7783008457886	0.0753544575272674	1	Niben101Ctg05021g00002	2dpi
14.3955095429548	-0.0240543397261916	0.46446019925934	-0.0517898837501047	0.958696116332972	1	Niben101Ctg05031XLOC_000516	2dpi
9.22930118104458	0.125351935341922	0.466916215868683	0.268467727360269	0.788339313165137	1	Niben101Ctg05034XLOC_000517	2dpi
1.86892805419376	-0.796926201046923	0.771088822865897	-1.03350765490932	0.301366390062091	1	Niben101Ctg05070XLOC_000518	2dpi
4.53956482482336	0.0225124500186248	0.647035691730489	0.034793212038142	0.972244633364923	1	Niben101Ctg05086g00002	2dpi
46.7694910040026	-0.262737467079125	0.313356373198426	-0.838462177735101	0.401771181235701	1	Niben101Ctg05088XLOC_000521	2dpi
5.60329874825976	0.187638594041574	0.575442254393411	0.326077191254175	0.744365953473886	1	Niben101Ctg05105XLOC_000522	2dpi
109.705975195324	-0.245000114604673	0.20945505152149	-1.16970258212911	0.242120678674261	1	Niben101Ctg05133g00002	2dpi
1.51244264673716	0.529131274717006	0.797028822934977	0.663879723657338	0.506767294694952	1	Niben101Ctg05138XLOC_000525	2dpi
30.9741351024139	0.0501108726939384	0.321186151856714	0.156018160821247	0.876018706251533	1	Niben101Ctg05139XLOC_000526	2dpi
9.0067624865556	0.120599573145231	0.664297461662634	0.18154453404562	0.855940180740403	1	Niben101Ctg05142XLOC_000527	2dpi
1.72441039293016	-0.435912405190053	0.75517764753221	-0.577231604529794	0.563783009878318	1	Niben101Ctg05156XLOC_000529	2dpi
0.298828366202681	0	0.616548457980239	0	1	1	Niben101Ctg05159XLOC_000530	2dpi
4.2888576243421	-0.470660693729202	0.613569605384561	-0.767086064235876	0.443030346976438	1	Niben101Ctg05170XLOC_000531	2dpi
132.28017003635	-0.0872649670786587	0.800663753434188	-0.108990780092597	0.91320980318999	1	Niben101Ctg05173XLOC_000532	2dpi
7.46635633380142	-0.532342444034657	0.452363181798071	-1.17680320913537	0.239274061449365	1	Niben101Ctg05178g00001	2dpi
22.7177368185379	0.101636297332325	0.408481300745679	0.248815055050963	0.803503845026631	1	Niben101Ctg05180XLOC_000534	2dpi
1.18062688036627	0.315880457144808	0.776628671193458	0.406732932817674	0.684204149779057	1	Niben101Ctg05182XLOC_000535	2dpi
0.643211085295205	-0.0319612114386888	0.779085701326659	-0.0410239995218292	0.967276763112843	1	Niben101Ctg05203XLOC_000536	2dpi
7.59077153890441	-0.216359577909019	0.510524390665308	-0.423798709454532	0.671712619390643	1	Niben101Ctg05209XLOC_000538	2dpi
1.57225161562896	-0.951488399814945	0.747312470654784	-1.27321359829746	0.20294225648315	1	Niben101Ctg05225XLOC_000539	2dpi
0.0250137079530195	0	0.313750888917869	0	1	1	Niben101Ctg05228XLOC_000540	2dpi
0.183935923344204	-0.16072434258511	0.326125361105341	-0.492829941346374	0.622132752781019	1	Niben101Ctg05229XLOC_000541	2dpi
0.289598270331978	-0.269684938602931	0.602241259104313	-0.447802163212831	0.654295982083477	1	Niben101Ctg05239g00001	2dpi
4.93645013944555	-0.403209985561142	0.57298188011782	-0.70370460140595	0.481616754192004	1	Niben101Ctg05242XLOC_000543	2dpi
0.893794786868685	-0.0274685312261967	0.80217149171034	-0.0342427168131218	0.97268360340813	1	Niben101Ctg05255XLOC_000544	2dpi
2.95526613486586	-0.571069578470358	0.705622591299252	-0.809313059859459	0.418335096034008	1	Niben101Ctg05308XLOC_000546	2dpi
1.23099157461628	0.238923467054763	0.798931727153843	0.299053672465751	0.764899093569958	1	Niben101Ctg05330XLOC_000547	2dpi
0.0260993153081942	0	0.313750888917869	0	1	1	Niben101Ctg05334XLOC_000548	2dpi
0.628237908391821	1.79770834406132	0.77475945893137	2.32034384780653	0.0203222838956365	1	Niben101Ctg05336XLOC_000549	2dpi
1.009030717382	0	0.777932513305573	0	1	1	Niben101Ctg05353XLOC_000550	2dpi
0.18598620036884	0.463993193779884	0.326301232649463	1.42197806000426	0.15503262026745	1	Niben101Ctg05357XLOC_000551	2dpi
0.567184900889391	-0.412688505148684	0.764005244919054	-0.540164492185401	0.5890835977367	1	Niben101Ctg05370XLOC_000552	2dpi
2.31666306827129	1.08842013663431	0.766994037242955	1.41907248789932	0.155877883897022	1	Niben101Ctg05379XLOC_000553	2dpi
9.67107814436871	0.353154166311204	0.502070949010146	0.703394942502575	0.481809657464506	1	Niben101Ctg05410XLOC_000555	2dpi
18.4732370700669	0.774332547800703	0.38403156427748	2.01632527070409	0.0437659740894189	1	Niben101Ctg05415XLOC_000556	2dpi
3.62975920446557	0.72737600049457	0.683620036214285	1.06400626365867	0.287325862048234	1	Niben101Ctg05437XLOC_000557	2dpi
0.481781872230797	1.11560914286397	0.750291637090108	1.48690067663648	0.13704104553825	1	Niben101Ctg05445g00003	2dpi
2.94801961596257	0.41555919152593	0.695243284850377	0.597717663127609	0.550028337722227	1	Niben101Ctg05455XLOC_000560	2dpi
0.246931739395358	1.06218009686839	0.577371145491049	1.8396833737942	0.0658147359021882	1	Niben101Ctg05457XLOC_000561	2dpi
17.2670284463636	-0.41059278392846	0.473177072816408	-0.867736007335608	0.385538869209606	1	Niben101Ctg05458XLOC_000562	2dpi
2.45742077595728	-0.701624117368109	0.731489462575525	-0.959171872275149	0.337472167914753	1	Niben101Ctg05465XLOC_000563	2dpi
0.210274388642664	0	0.32656371138544	0	1	1	Niben101Ctg05469XLOC_000564	2dpi
2.00354037295861	0.804199044691937	0.766015497174131	1.04984696479205	0.293788478527203	1	Niben101Ctg05473XLOC_000565	2dpi
0.257401856035613	0.22519657660654	0.46842564239685	0.480752025986984	0.630692750183016	1	Niben101Ctg05482XLOC_000566	2dpi
6.37292891465904	-0.517209411875216	0.597563523449013	-0.865530427443078	0.386747722835957	1	Niben101Ctg05484g00004	2dpi
4.81751757209642	0.656348242893327	0.788306698145631	0.832605183283719	0.405067434766971	1	Niben101Ctg05497XLOC_000568	2dpi
12.7355317112071	0.117282113872012	0.422338425865373	0.277697000057952	0.781244963666277	1	Niben101Ctg05500XLOC_000569	2dpi
1.12205788766068	0	0.784473928579146	0	1	1	Niben101Ctg05507XLOC_000570	2dpi
2.79661995468441	0.389537833619664	0.754932761794946	0.515990103136457	0.605861321509691	1	Niben101Ctg05515XLOC_000571	2dpi
0.313666778419711	-0.147363001359146	0.442291313584655	-0.333180862551442	0.738997763119114	1	Niben101Ctg05535g00001	2dpi
7.26145803965487	-0.912377472350408	0.752523216437493	-1.21242435106478	0.225349984184433	1	Niben101Ctg05547XLOC_000574	2dpi
14.5514696344229	-0.0972728805209998	0.372948729728488	-0.260821053316942	0.794230508043731	1	Niben101Ctg05559XLOC_000575	2dpi
3.89245634651811	-0.736593526149517	0.695687375263219	-1.05879961652433	0.289691048351579	1	Niben101Ctg05566XLOC_000576	2dpi
0.402816064570349	0.443134935372277	0.7068780816561	0.62689019064516	0.530731217748954	1	Niben101Ctg05582XLOC_000577	2dpi
0.355853010628358	0	0.604081932550248	0	1	1	Niben101Ctg05618XLOC_000580	2dpi
5.34668449120683	-0.929653786525393	0.735588346856707	-1.26382342854935	0.206293410088768	1	Niben101Ctg05644XLOC_000581	2dpi
40.9280696417843	-0.0947025338237514	0.319434039397749	-0.296469762591052	0.766871355517339	1	Niben101Ctg05647XLOC_000582	2dpi
60.4347355235587	0.194137421660188	0.231295530944304	0.839347915057365	0.401274102602199	1	Niben101Ctg05650g00003	2dpi
0.0910250132684304	0	0.313750888917869	0	1	1	Niben101Ctg05658XLOC_000584	2dpi
30.7900052358135	0.0738948031777765	0.29578789584201	0.249823620968067	0.802723751937001	1	Niben101Ctg05661XLOC_000585	2dpi
30.1155337567398	-0.818990026837061	0.413256469896798	-1.98179601892642	0.0475020752273818	1	Niben101Ctg05667g00001	2dpi
0.908371561566298	0	0.755348061618825	0	1	1	Niben101Ctg05705XLOC_000587	2dpi
2.7144620233492	0.601908381704922	0.727456663124225	0.827414761890959	0.408002016426252	1	Niben101Ctg05714XLOC_000588	2dpi
6.73967741809834	0.592315613851764	0.566465904061058	1.04563330220828	0.295730367638311	1	Niben101Ctg05725XLOC_000589	2dpi
0.183603545299428	0.14224886871211	0.33366858599161	0.426317833575398	0.669876264748704	1	Niben101Ctg05773g00001	2dpi
49.3074758366871	-0.0361984743671226	0.317588905015559	-0.113979026960495	0.909254419143439	1	Niben101Ctg05784XLOC_000592	2dpi
8.87662754093799	-0.0174305043901165	0.44878920797234	-0.0388389561969832	0.969018785698894	1	Niben101Ctg05793g00004	2dpi
0.395654833743545	-0.382611284502761	0.660122660581188	-0.579606347956456	0.562180111245466	1	Niben101Ctg05797XLOC_000594	2dpi
22.1633815361095	0.0469418558836532	0.325113983204309	0.144385840993354	0.885195796903937	1	Niben101Ctg05799XLOC_000595	2dpi
14.4520416157191	-0.83350545852909	0.552706044748565	-1.50804476710267	0.131543069838314	1	Niben101Ctg05805g00003	2dpi
11.6856362767316	0.119811974075153	0.448414970784364	0.267189951008057	0.789322912920879	1	Niben101Ctg05827XLOC_000597	2dpi
20.7603254906593	0.176168064499981	0.297720228802151	0.591723529196444	0.554035737910221	1	Niben101Ctg05829XLOC_000598	2dpi
0.253324999884606	0.894066473231144	0.524098119450061	1.70591429362367	0.0880240380821425	1	Niben101Ctg05843XLOC_000599	2dpi
5.8841273560265	0.297771663913672	0.589072653604312	0.50549225480375	0.613213137033995	1	Niben101Ctg05844XLOC_000600	2dpi
0.387407915082542	0	0.632172662626494	0	1	1	Niben101Ctg05852XLOC_000601	2dpi
0.0203870956204183	0	0.313750888917869	0	1	1	Niben101Ctg05879g00002	2dpi
0.144394784379652	0.536754649621183	0.32107789429262	1.6717272012878	0.0945781277461822	1	Niben101Ctg05894XLOC_000604	2dpi
0.089304474319606	0	0.313750888917869	0	1	1	Niben101Ctg05901XLOC_000605	2dpi
0.678159032886479	-0.314014541813808	0.797335027131741	-0.39383011046613	0.693706472333361	1	Niben101Ctg05908XLOC_000606	2dpi
0.425146357924038	-0.452642596685884	0.703415437480028	-0.643492554424832	0.519904544463686	1	Niben101Ctg05921g00001	2dpi
0.966844294962903	-1.09746930490084	0.794763869178567	-1.38087468172797	0.167317495829672	1	Niben101Ctg05955XLOC_000608	2dpi
1.72647774918291	0.256426738440447	0.799593211044823	0.320696492789597	0.748440405372598	1	Niben101Ctg05966XLOC_000609	2dpi
1.68287427983986	-0.343273730793552	0.774760365084285	-0.443070846501302	0.657714491449124	1	Niben101Ctg05972g00002	2dpi
0.289023020121618	0	0.612997394721264	0	1	1	Niben101Ctg05974XLOC_000611	2dpi
12.9288558805665	0.130391102376624	0.448430108486489	0.290772407804442	0.771225389358575	1	Niben101Ctg05978XLOC_000612	2dpi
0.508705227996252	0	0.687950259497305	0	1	1	Niben101Ctg05980XLOC_000613	2dpi
0.997918212925983	1.341435403843	0.794316465926308	1.68879213938824	0.0912592707502113	1	Niben101Ctg06009g00001	2dpi
2.39708050082541	0.161919853088867	0.704986491946642	0.229677951192748	0.818342029315035	1	Niben101Ctg06015XLOC_000616	2dpi
3.53044054336449	-1.11473636355678	0.689306326169542	-1.61718574345799	0.105838192773345	1	Niben101Ctg06020XLOC_000617	2dpi
0.32824073998345	-0.172992796847203	0.357342614475357	-0.484109059036205	0.628308472462993	1	Niben101Ctg06025XLOC_000618	2dpi
0.319830363411576	-0.553013217724059	0.589858453354252	-0.937535462244085	0.348483191228868	1	Niben101Ctg06026g00002	2dpi
11.070792717923	-0.0282247429038423	0.525194202486697	-0.0537415355504752	0.957141090015115	1	Niben101Ctg06030XLOC_000620	2dpi
0.722521876752105	0	0.626161454791291	0	1	1	Niben101Ctg06048XLOC_000621	2dpi
49.196414581015	-0.169115325681272	0.521751771818935	-0.324129854109936	0.745839725661702	1	Niben101Ctg06060g00001	2dpi
1.19476123605061	0.351469203945894	0.791734888746738	0.443922844555008	0.65709836751226	1	Niben101Ctg06073XLOC_000623	2dpi
0.213981626986129	-0.0154868948296769	0.353837208989039	-0.0437684178945598	0.965089001817809	1	Niben101Ctg06077XLOC_000624	2dpi
3.67688291571834	-0.747127108050075	0.70492150097809	-1.05987277592388	0.289202482458233	1	Niben101Ctg06079XLOC_000625	2dpi
7.28230257787045	-0.164915150979799	0.687965400874179	-0.239714309426384	0.810551741020666	1	Niben101Ctg06104g00002	2dpi
20.5503054800629	-0.302719140812213	0.51876408797988	-0.583539122746589	0.559530428198736	1	Niben101Ctg06121g00002	2dpi
54.8718026034518	0.302488157961508	0.304667739046032	0.992846039126597	0.320784989806069	1	Niben101Ctg06127g00002	2dpi
0.983354544642128	-0.532160991148551	0.791822917561593	-0.672070710945489	0.501538681432609	1	Niben101Ctg06133g00002	2dpi
0.451856671374271	0	0.662958335169283	0	1	1	Niben101Ctg06151XLOC_000632	2dpi
3.76433108067334	0.302364626882078	0.571928176169941	0.528675871342689	0.59703031806918	1	Niben101Ctg06181XLOC_000635	2dpi
0.566910997696524	-0.332832974829769	0.763365636226537	-0.436007280174447	0.662831447522745	1	Niben101Ctg06190XLOC_000636	2dpi
30.167052814009	0.67815303849506	0.273161871787236	2.48260503582751	0.0130425610046271	1	Niben101Ctg06208XLOC_000637	2dpi
32.6320418783056	0.278654018525362	0.303361724997631	0.918553645907501	0.358329087078012	1	Niben101Ctg06229XLOC_000639	2dpi
0.139963305159865	0	0.319231730328041	0	1	1	Niben101Ctg06243XLOC_000640	2dpi
147.359582404252	0.394938831803034	0.373855689255774	1.05639379887258	0.290788337912543	1	Niben101Ctg06244XLOC_000641	2dpi
112.360106138819	0.0137145081535283	0.17791175812833	0.0770860133012449	0.938555119659161	1	Niben101Ctg06249XLOC_000642	2dpi
75.8011645801134	0.647323424986477	0.346949820094875	1.865755182722	0.062075625245613	1	Niben101Ctg06260g00001	2dpi
0.0250137079530195	0	0.313750888917869	0	1	1	Niben101Ctg06266XLOC_000644	2dpi
0.9353930397532	1.16950285355199	0.787733629869012	1.48464253550589	0.137638541494762	1	Niben101Ctg06269XLOC_000645	2dpi
1.0428317324844	-1.76695549481104	0.786768096149916	-2.24584029710624	0.0247142391398606	1	Niben101Ctg06277XLOC_000646	2dpi
0.19327234997566	0.204107831787299	0.438396307116955	0.465578355642597	0.641517338740165	1	Niben101Ctg06292g00001	2dpi
0.317368854885412	0.357217750344721	0.592453496636796	0.60294647997278	0.546544293860049	1	Niben101Ctg06296g00002	2dpi
4.1607107896014	0.328957547456153	0.66131371496677	0.497430402562696	0.618885570593636	1	Niben101Ctg06299XLOC_000649	2dpi
17.8710012182228	0.263887363391545	0.358800386523524	0.735471234990557	0.462052552201753	1	Niben101Ctg06302XLOC_000650	2dpi
59.1427817569628	0.310025499673436	0.305482289766384	1.01487225302169	0.310166726249022	1	Niben101Ctg06307g00001	2dpi
3.94197360104738	-0.112669941635413	0.626530099337059	-0.179831650154766	0.85728473542896	1	Niben101Ctg06308XLOC_000652	2dpi
229.31514207218	-0.0876384207005324	0.323780443344409	-0.270672372288126	0.786643027565588	1	Niben101Ctg06310XLOC_000653	2dpi
3.05690163072813	-1.02505947334905	0.709093948714343	-1.44559049644632	0.148292093784475	1	Niben101Ctg06317XLOC_000654	2dpi
0.882582804892267	-0.436883901596865	0.80076222928089	-0.545585050869845	0.58535120256946	1	Niben101Ctg06327XLOC_000655	2dpi
6.09320156932047	-0.108040087932388	0.546856461697304	-0.197565715136763	0.843384861381405	1	Niben101Ctg06355XLOC_000656	2dpi
10.0775687468928	-0.455480002545302	0.523889418169906	-0.869420123308509	0.384617380292056	1	Niben101Ctg06379XLOC_000657	2dpi
9.01781891838841	0.291990618299093	0.469836173130398	0.62147326025077	0.534288282849851	1	Niben101Ctg06389XLOC_000658	2dpi
0.554057420400344	-0.0376472192070727	0.697125623911368	-0.0540034936541927	0.956932380772003	1	Niben101Ctg06391XLOC_000659	2dpi
15.1966358427823	-0.0434487597242234	0.411630715363684	-0.105552763927822	0.915937204221748	1	Niben101Ctg06395g00002	2dpi
1.93505207920707	0.368166661143339	0.768931589537349	0.478802882015627	0.632078866208806	1	Niben101Ctg06402XLOC_000661	2dpi
13.3569087467866	-0.131361460792256	0.437022516339497	-0.300582820978059	0.763732632870719	1	Niben101Ctg06417g00002	2dpi
0.0511130232612138	0	0.313750888917869	0	1	1	Niben101Ctg06423XLOC_000663	2dpi
4.60874888701501	0.158560189758297	0.628264477229558	0.252378091560255	0.800748832571027	1	Niben101Ctg06453g00003	2dpi
0.500268733932305	-0.357236508750296	0.753870108347854	-0.473870106792268	0.635592537317787	1	Niben101Ctg06466XLOC_000666	2dpi
975.591083127776	-0.238743831101023	0.377889946393167	-0.63178137809633	0.527529743561985	1	Niben101Ctg06468XLOC_000667	2dpi
0.124280400187661	0	0.315111969019723	0	1	1	Niben101Ctg06479XLOC_000668	2dpi
0.535391716674472	0.287779541345798	0.736439688946072	0.390771363446806	0.695966243929927	1	Niben101Ctg06480XLOC_000669	2dpi
22.8561230887703	0.189164257501771	0.355061932138369	0.532764119100364	0.594196874594224	1	Niben101Ctg06481g00003	2dpi
0.557130403047882	0.864103581094924	0.776909853801399	1.11223146014546	0.266038644566966	1	Niben101Ctg06490XLOC_000671	2dpi
1.36669934696559	-0.0537084601844033	0.796838434002065	-0.0674019448518019	0.946261720944035	1	Niben101Ctg06504XLOC_000673	2dpi
0.100340541376756	0	0.31388319837156	0	1	1	Niben101Ctg06513XLOC_000674	2dpi
0.688797451487104	-1.47027409720424	0.776433889848862	-1.8936243206623	0.0582748929746818	1	Niben101Ctg06529XLOC_000675	2dpi
35.2791753170115	0.0594149182797647	0.285470737773893	0.208129627376464	0.835127754357952	1	Niben101Ctg06545XLOC_000676	2dpi
0.460800976786688	0.444683465809179	0.735605580002403	0.604513448372327	0.545502330849198	1	Niben101Ctg06565XLOC_000679	2dpi
2.48333923177707	0.0402407098271072	0.684038619411417	0.0588281256133351	0.953089006248881	1	Niben101Ctg06581XLOC_000681	2dpi
3.67091005061536	0.0661585111197367	0.681128464370576	0.0971307390315468	0.922622570050058	1	Niben101Ctg06595XLOC_000682	2dpi
0.131158240391728	0.153875090650661	0.319768339286601	0.481208023889902	0.630368658658446	1	Niben101Ctg06601XLOC_000683	2dpi
0.0203870956204183	0	0.313750888917869	0	1	1	Niben101Ctg06620g00001	2dpi
10.9748688963578	-0.130383637840995	0.384695115565263	-0.338927198619125	0.734664574306789	1	Niben101Ctg06624g00001	2dpi
8.25236196745272	-0.42267962268352	0.508780407277558	-0.830770243188498	0.406103435874881	1	Niben101Ctg06625XLOC_000686	2dpi
5.73501904242641	-0.740403778420004	0.672941571545235	-1.10024972408802	0.271223330964358	1	Niben101Ctg06635XLOC_000688	2dpi
58.066381032953	0.036240231631223	0.272249859359552	0.133113867226508	0.894103328285381	1	Niben101Ctg06646XLOC_000689	2dpi
1.44035438306328	-0.0776345720669165	0.790080682175476	-0.0982615748218914	0.921724589327646	1	Niben101Ctg06658XLOC_000690	2dpi
4.25511691868902	0.507343899557583	0.619970346758237	0.818335751395907	0.413165497118204	1	Niben101Ctg06665XLOC_000691	2dpi
15.7084634995968	-0.0882310599146357	0.348281028077389	-0.253332948974271	0.800010936728858	1	Niben101Ctg06670XLOC_000692	2dpi
0.255461968383947	0	0.477467044471246	0	1	1	Niben101Ctg06672XLOC_000693	2dpi
2.39879141927731	0.0572907324117299	0.725726741744564	0.0789425676584681	0.937078304774858	1	Niben101Ctg06676XLOC_000694	2dpi
1.56723191029138	0.548800973003254	0.715489163224911	0.767029049789732	0.443064243914114	1	Niben101Ctg06687g00001	2dpi
5.48484752611892	0.277335733306671	0.610817292168977	0.454040409239018	0.649799742453284	1	Niben101Ctg06691XLOC_000696	2dpi
5.31026382676189	0.194983461423405	0.57191983644404	0.340927957029313	0.733157817645214	1	Niben101Ctg06705XLOC_000697	2dpi
0.0550708856702891	0	0.313750888917869	0	1	1	Niben101Ctg06709XLOC_000698	2dpi
1.12341330777506	-0.70548392958223	0.801727658659037	-0.879954585528727	0.378883912333167	1	Niben101Ctg06710XLOC_000700	2dpi
52.124037850825	0.896427352618392	0.564691515358979	1.58746382447154	0.112407633922276	1	Niben101Ctg06726g00003	2dpi
2.91018830348528	-0.526094887518056	0.800188620615767	-0.657463595412306	0.510882871594473	1	Niben101Ctg06730XLOC_000702	2dpi
1.63048540441113	0.389214675320664	0.799948879742158	0.486549434816531	0.626577664630918	1	Niben101Ctg06736XLOC_000703	2dpi
3.03963446792204	0.193931387089873	0.674927367604982	0.28733667709764	0.773854541880793	1	Niben101Ctg06742XLOC_000704	2dpi
1.54648742943729	0.352098722047462	0.801325966232979	0.439395123688144	0.660375259222116	1	Niben101Ctg06743XLOC_000705	2dpi
0.898445095094603	-0.341657845028287	0.570792418557641	-0.598567594663636	0.54946127091297	1	Niben101Ctg06797g00003	2dpi
1.82378422480568	-0.0612421410667899	0.779299496805325	-0.0785861421928887	0.937361810374722	1	Niben101Ctg06798XLOC_000708	2dpi
45.5339578173347	-0.173016623849834	0.320639824928702	-0.539598048646348	0.589474262634653	1	Niben101Ctg06807g00002	2dpi
11.566443588554	-0.19456462989299	0.3632608996551	-0.535605759050095	0.592231047706232	1	Niben101Ctg06818XLOC_000711	2dpi
8.53643062070057	0.356013005372393	0.634196322380879	0.561360879602489	0.574551547084177	1	Niben101Ctg06825XLOC_000712	2dpi
685.54480274443	0.0958496064860963	0.17667980883924	0.542504585644586	0.587470949310135	1	Niben101Ctg06829g00002	2dpi
55.5277813765874	0.287318785829857	0.225242327734711	1.27559854632767	0.202097468245592	1	Niben101Ctg06831XLOC_000714	2dpi
0.208333683183535	-0.291744642155469	0.491313768083776	-0.593805142675591	0.552642449026949	1	Niben101Ctg06845XLOC_000715	2dpi
14.8472757679438	-0.158706812272315	0.368340947358384	-0.430869316622292	0.666563394889577	1	Niben101Ctg06858g00001	2dpi
0.211180120801087	0	0.327695000695506	0	1	1	Niben101Ctg06859XLOC_000717	2dpi
0.324680644503245	-0.380899131013265	0.722702346293856	-0.527048421755626	0.598159963114054	1	Niben101Ctg06867XLOC_000718	2dpi
1.21580139363225	1.30629839337316	0.793202711490051	1.64686576892715	0.0995856392562337	1	Niben101Ctg06873XLOC_000719	2dpi
4203.46854911348	-0.212616499075579	0.341902060864563	-0.621863754017566	0.534031460452755	1	Niben101Ctg06879g00004	2dpi
0.709205503995573	0.598899985768504	0.787776844661992	0.760240656762984	0.447110746699489	1	Niben101Ctg06897XLOC_000722	2dpi
11.3380670168422	0.918584889099174	0.751677055604701	1.22204726384817	0.221689754124769	1	Niben101Ctg06901XLOC_000724	2dpi
115.737319548209	-0.222161784447194	0.175416047692676	-1.26648495031889	0.205339514141919	1	Niben101Ctg06906g00002	2dpi
3.58811952554692	0.345832994973769	0.692224933657559	0.499596270169678	0.617359384688387	1	Niben101Ctg06911XLOC_000726	2dpi
0.455012062907055	0.420275595135077	0.711685028993387	0.590535950615004	0.554831390887018	1	Niben101Ctg06922XLOC_000727	2dpi
2.88178466231439	0.313505282052208	0.717101391954729	0.437184037807585	0.661977884924263	1	Niben101Ctg06926XLOC_000728	2dpi
0.729415815992918	-0.0367377037762717	0.799380456396729	-0.0459577207352177	0.963343948244706	1	Niben101Ctg06938XLOC_000729	2dpi
23.275869482849	0.426995378377758	0.403410358148817	1.05846409184228	0.289843913090072	1	Niben101Ctg06941XLOC_000731	2dpi
25.9157380728526	0.0672091399424964	0.238183654113956	0.28217360335878	0.777810397710805	1	Niben101Ctg06950XLOC_000732	2dpi
43.6509988563659	0.0823850322061705	0.222725272633166	0.369895302998959	0.7114605012933	1	Niben101Ctg06962XLOC_000733	2dpi
4.47470510450567	0.160043383474221	0.626066548078358	0.255633181433278	0.798234094406227	1	Niben101Ctg06963XLOC_000734	2dpi
8.642214824692	0.338515095284324	0.53837724017342	0.628769327572769	0.529500083318658	1	Niben101Ctg06973XLOC_000735	2dpi
4.51657761747706	-0.16788826535177	0.794207588017926	-0.211390910745089	0.832582248672932	1	Niben101Ctg06992XLOC_000736	2dpi
9.57602465186712	-0.524411417752972	0.575694205992563	-0.910920089683421	0.362337479639409	1	Niben101Ctg06995XLOC_000737	2dpi
0.507867843151572	0	0.710215377026367	0	1	1	Niben101Ctg06996XLOC_000738	2dpi
2.7130063269533	0.666045080779147	0.737469835044533	0.903148914204642	0.366446866539243	1	Niben101Ctg07010XLOC_000739	2dpi
0.636362198481586	0.628382786826549	0.78940055129333	0.79602526980381	0.426017347846162	1	Niben101Ctg07019XLOC_000740	2dpi
0.376681783322125	0.796302709784461	0.702810004167571	1.13302699885103	0.257202915503808	1	Niben101Ctg07025g00001	2dpi
2.62548224213781	0.717349680763814	0.751203473078138	0.954933924658782	0.339611112576188	1	Niben101Ctg07026XLOC_000742	2dpi
1.40148594848708	-0.0623978447406948	0.802934826545142	-0.0777122160825673	0.938056976467024	1	Niben101Ctg07031XLOC_000743	2dpi
302.337093470353	-0.279532661424581	0.353709815327542	-0.790288109946084	0.429359529090177	1	Niben101Ctg07034g00003	2dpi
10.5479588642564	-0.270182464843917	0.546656157691421	-0.494245717426695	0.621132656139286	1	Niben101Ctg07035XLOC_000745	2dpi
0.836100257242597	0.348189153582448	0.757934686279551	0.459392029267841	0.645952671087286	1	Niben101Ctg07038XLOC_000746	2dpi
2.10174244022536	-0.765238306917377	0.801289839664241	-0.955008124448488	0.339573588410849	1	Niben101Ctg07039g00001	2dpi
6.48382183186707	-0.0069986935542673	0.565452937686898	-0.0123771459794636	0.990124718455383	1	Niben101Ctg07043XLOC_000748	2dpi
0.252154600985606	0	0.530512723490843	0	1	1	Niben101Ctg07054XLOC_000749	2dpi
2.93119605935406	0.277151774119538	0.733765460667509	0.377711665342509	0.705644800997654	1	Niben101Ctg07059XLOC_000750	2dpi
0.0529992485906365	0.185455761104325	0.313750888917869	0.59109238461113	0.554458522127351	1	Niben101Ctg07062XLOC_000751	2dpi
1.58652847048414	0.419894101828326	0.781752149481653	0.537119216246147	0.591185267947317	1	Niben101Ctg07067g00001	2dpi
14.9274912709587	0.0860019115025992	0.41032939963163	0.209592370373185	0.833985834945636	1	Niben101Ctg07072XLOC_000753	2dpi
14.7985064589419	0.042816405299323	0.436200926469153	0.0981575294805132	0.921807206112617	1	Niben101Ctg07099XLOC_000754	2dpi
36.2492179362734	-0.0437819380235137	0.422388671401466	-0.103653201394458	0.917444566398992	1	Niben101Ctg07104XLOC_000755	2dpi
32.1351196400775	0.354543378122898	0.240301019070968	1.47541354378606	0.140101396322804	1	Niben101Ctg07107g00002	2dpi
0.0253361316130306	0	0.313750888917869	0	1	1	Niben101Ctg07113XLOC_000757	2dpi
97.8953243351623	-0.0408330011447272	0.194661025667599	-0.209764646028595	0.83385136752426	1	Niben101Ctg07130XLOC_000758	2dpi
4.20078167954808	-0.552599288512822	0.668788236603257	-0.826269450131848	0.408651259286497	1	Niben101Ctg07136XLOC_000759	2dpi
6.59250426929417	0.448589267041667	0.524745764161261	0.854869724882256	0.392623272721496	1	Niben101Ctg07138g00001	2dpi
1.18771111882857	0.768162974386782	0.783391224524116	0.980561117280086	0.326809216670301	1	Niben101Ctg07148XLOC_000761	2dpi
0.409540306096933	0	0.629219140830549	0	1	1	Niben101Ctg07148XLOC_000762	2dpi
4.08883799062337	-0.0171843895834588	0.710719316111024	-0.0241788694832298	0.980709932912511	1	Niben101Ctg07155g00003	2dpi
1.53584910947357	-0.308699233699865	0.775264592341969	-0.398185647518515	0.690493344768632	1	Niben101Ctg07161XLOC_000764	2dpi
8.43850475128322	-0.0547446947674722	0.498206930298347	-0.109883446893621	0.912501810504974	1	Niben101Ctg07164g00002	2dpi
41.0694918579194	-0.21079837090592	0.250523405916836	-0.841431842004801	0.400106053305612	1	Niben101Ctg07182XLOC_000766	2dpi
43.5353214655029	0.676312019496103	0.311617456267387	2.17032777174006	0.0299820241928745	1	Niben101Ctg07204g00002	2dpi
1.1335955813374	0.522694371853664	0.799262312342739	0.653970997733624	0.513130490858163	1	Niben101Ctg07210XLOC_000768	2dpi
4.7275687021116	0.248422968169061	0.59653408997397	0.416443875286157	0.677085228445978	1	Niben101Ctg07217XLOC_000769	2dpi
1.38694705455839	0.401811718301376	0.771428671395099	0.520866974745332	0.602459442944359	1	Niben101Ctg07220XLOC_000770	2dpi
10.4776528816195	-0.709027775039391	0.527245406876894	-1.34477752824681	0.178697089259495	1	Niben101Ctg07227XLOC_000771	2dpi
0.194121174437776	-0.241049505290458	0.327420949257193	-0.736206726653619	0.461604899219497	1	Niben101Ctg07231XLOC_000772	2dpi
3.39451714563094	0.378393005970349	0.765885712496105	0.494059361333592	0.621264257137313	1	Niben101Ctg07249XLOC_000773	2dpi
0.178646738275944	0	0.321985948762827	0	1	1	Niben101Ctg07257XLOC_000775	2dpi
0.07682491455528	0	0.313750888917869	0	1	1	Niben101Ctg07258XLOC_000776	2dpi
0.0458771818247692	0	0.313750888917869	0	1	1	Niben101Ctg07258XLOC_000777	2dpi
3.31887611674264	-0.366601571915704	0.654336456719203	-0.560264628619073	0.575298950121729	1	Niben101Ctg07260XLOC_000778	2dpi
0.852144351109465	-0.885956676621009	0.786046538521928	-1.12710460920921	0.25969825481066	1	Niben101Ctg07261g00001	2dpi
0.0299260298502985	0	0.313750888917869	0	1	1	Niben101Ctg07269g00001	2dpi
2.91365349305055	-0.793849373906839	0.753373713846204	-1.05372587245445	0.292008440082079	1	Niben101Ctg07277XLOC_000781	2dpi
129.943092083508	0.187276079115642	0.287063043605234	0.65238658645723	0.514151815265929	1	Niben101Ctg07284g00001	2dpi
5.5212378075322	-0.11161482018497	0.556788772487628	-0.200461693374842	0.841119514162923	1	Niben101Ctg07303XLOC_000783	2dpi
1.83671986637967	-0.742723978548109	0.754552216038517	-0.984324163074481	0.324956152573768	1	Niben101Ctg07314XLOC_000784	2dpi
49.9648917847517	-0.162180309030759	0.232043904855666	-0.698920788855183	0.484601534805952	1	Niben101Ctg07321XLOC_000785	2dpi
98.5410070229829	0.0375156273887731	0.167339089090495	0.224189264998838	0.822610036186615	1	Niben101Ctg07333XLOC_000787	2dpi
0.854337327035979	-2.09510514765243	0.783422751529463	-2.67429704276802	0.00748860888354476	1	Niben101Ctg07354XLOC_000788	2dpi
0.393453325612808	0.274837188017131	0.611169863588128	0.449690346974219	0.652933732658705	1	Niben101Ctg07360XLOC_000789	2dpi
4.26069167519437	0.331696684325398	0.674899385920748	0.491475753638259	0.623089996906008	1	Niben101Ctg07364XLOC_000790	2dpi
0.937182466753017	-0.62627096660581	0.795023098020692	-0.787739335077169	0.430849192236624	1	Niben101Ctg07367XLOC_000791	2dpi
0.466021777209946	-0.154523810868001	0.34096593343967	-0.453194280464216	0.650408850604404	1	Niben101Ctg07375g00004	2dpi
0.147279614522902	0	0.318847661811956	0	1	1	Niben101Ctg07377XLOC_000793	2dpi
6.5464575247183	0.595490688759986	0.626603450247168	0.950346967488116	0.341935981207997	1	Niben101Ctg07397XLOC_000794	2dpi
12.9779008530657	-0.162383907722613	0.419256759491049	-0.387313749979219	0.69852394739262	1	Niben101Ctg07402g00001	2dpi
1.09149420969979	0.440088659118812	0.801116830048302	0.549343919153812	0.582769452532966	1	Niben101Ctg07405XLOC_000796	2dpi
0.628224275063708	0.751691428556175	0.761886179297568	0.986619063295265	0.323829421194256	1	Niben101Ctg07408XLOC_000797	2dpi
49.9821680398646	-0.195977825063373	0.334904001101774	-0.585176123362639	0.558429297750042	1	Niben101Ctg07414g00002	2dpi
4.27083358759843	-0.709238859458114	0.585743941002219	-1.21083430798207	0.225958913546819	1	Niben101Ctg07420XLOC_000799	2dpi
0.377852311649844	0	0.651454385482376	0	1	1	Niben101Ctg07447XLOC_000800	2dpi
5.13619265280024	1.0307078816102	0.59477992298647	1.73292312295088	0.0831093337973366	1	Niben101Ctg07450XLOC_000801	2dpi
19.7249438949619	0.0246074556658806	0.552586613270637	0.0445314002817305	0.964480822990081	1	Niben101Ctg07453XLOC_000802	2dpi
3.34912305195681	0.0433212928219048	0.787431056954804	0.0550159819571243	0.956125731315562	1	Niben101Ctg07461g00001	2dpi
11.8936747165662	0.306072035283853	0.433705251909839	0.705714385371291	0.480365773166429	1	Niben101Ctg07465XLOC_000804	2dpi
1.37204559443675	-0.230091509521548	0.758581238150153	-0.303318218207769	0.761647363647873	1	Niben101Ctg07470g00002	2dpi
8.48268148046099	0.363026334173733	0.557073267824514	0.651667123772472	0.514615935566597	1	Niben101Ctg07479g00001	2dpi
13.5078809486243	-0.254415496491585	0.465559121484774	-0.546473014383642	0.584740832511181	1	Niben101Ctg07481XLOC_000807	2dpi
3.05995177790392	-0.717332467789455	0.677863500961962	-1.05822553769525	0.289952631167972	1	Niben101Ctg07487XLOC_000808	2dpi
1.52669134291967	1.42472001909416	0.767660587646265	1.85592440464152	0.0634643338866431	1	Niben101Ctg07520XLOC_000809	2dpi
2.87311615575193	0.0319174963248715	0.705313111709842	0.0452529462375882	0.963905692448904	1	Niben101Ctg07521XLOC_000810	2dpi
0.0250137079530195	0	0.313750888917869	0	1	1	Niben101Ctg07530XLOC_000811	2dpi
0.701466536644446	-0.379748637167775	0.743459134987174	-0.510786160660096	0.609500800861678	1	Niben101Ctg07540XLOC_000812	2dpi
31.0060920772534	-0.426399080606958	0.396905734285654	-1.07430818900711	0.282684575980448	1	Niben101Ctg07542XLOC_000813	2dpi
3.53254394170461	0.24088492222766	0.681050247198703	0.353696255479634	0.723566529135397	1	Niben101Ctg07549XLOC_000814	2dpi
19.4298722835498	-0.0633818842800767	0.40142511967129	-0.157892172597414	0.874541766058966	1	Niben101Ctg07565XLOC_000815	2dpi
6.77858812486998	-0.450428688194619	0.624373543599818	-0.721408991158847	0.470657916325861	1	Niben101Ctg07590g00002	2dpi
0.298116306547109	0	0.573280125415536	0	1	1	Niben101Ctg07615XLOC_000819	2dpi
4.26678411777854	0.363792762584097	0.606649542699179	0.599675326491579	0.54872263497524	1	Niben101Ctg07619XLOC_000820	2dpi
181.664857883242	-0.160258176080801	0.226716489454604	-0.706865991381234	0.479649760052694	1	Niben101Ctg07620XLOC_000821	2dpi
0.162883851035071	-0.141224335475844	0.324009535427239	-0.435864750985262	0.662934861006454	1	Niben101Ctg07621XLOC_000822	2dpi
4.48691502984324	0.866276367352402	0.790360466524458	1.09605224962956	0.273055909532276	1	Niben101Ctg07627g00003	2dpi
2.93510941235892	-0.776645708495552	0.709910646055292	-1.09400487626307	0.273952839577241	1	Niben101Ctg07661XLOC_000826	2dpi
19.8359845871398	0.226410609319591	0.303711951566947	0.745478102364645	0.455982744102654	1	Niben101Ctg07667XLOC_000827	2dpi
3.39683482674226	-0.387135393688173	0.699873513967291	-0.553150513574466	0.580160349708417	1	Niben101Ctg07676g00002	2dpi
0.0425979178064423	0	0.313750888917869	0	1	1	Niben101Ctg07680XLOC_000830	2dpi
42.0197941577163	0.807134540397519	0.420288805896837	1.92042835562848	0.0548038147160274	1	Niben101Ctg07683g00002	2dpi
2.04828165702556	1.26595638862079	0.768175149262584	1.6480048721129	0.0993516714033679	1	Niben101Ctg07702XLOC_000833	2dpi
6.14705956345816	0.408815678359879	0.609035063977126	0.671251464062229	0.502060348617111	1	Niben101Ctg07707g00002	2dpi
0.409075916119041	-0.0629591930590381	0.338984687467934	-0.185728722820241	0.852657502648146	1	Niben101Ctg07719g00001	2dpi
15.7198000070808	0.740765788809094	0.433814417367627	1.70756378569444	0.0877173128084193	1	Niben101Ctg07727XLOC_000837	2dpi
20.8533753650694	0.00388027894813319	0.398207426444904	0.0097443661028006	0.992225243770937	1	Niben101Ctg07737XLOC_000838	2dpi
1.11211939868768	-2.59429473909991	0.772741372165783	-3.35726134583529	0.000787186676469656	0.958212626586654	Niben101Ctg07755g00002	2dpi
9.19972575853421	0.692619940195413	0.562708520514073	1.23086805147833	0.218372218401151	1	Niben101Ctg07758XLOC_000840	2dpi
26.5684618048014	-0.0377646360336192	0.285635641740063	-0.132212618157737	0.894816120890337	1	Niben101Ctg07773XLOC_000843	2dpi
1.81919951793841	0.668337753882106	0.731956865192804	0.913083523994354	0.36119861494451	1	Niben101Ctg07779XLOC_000844	2dpi
9.92101419823344	-0.695361473323768	0.606121232052519	-1.14723167008859	0.251285885764235	1	Niben101Ctg07782XLOC_000845	2dpi
13.1318503481918	-0.0887613497293863	0.405971893517522	-0.218639150016811	0.826931153240722	1	Niben101Ctg07784g00001	2dpi
357.999064275308	0.0120495364622424	0.111872850085947	0.107707423677731	0.914227780532155	1	Niben101Ctg07789XLOC_000847	2dpi
11.8545767301253	-0.320291839534146	0.449021463135873	-0.713310756455368	0.475653482864387	1	Niben101Ctg07793XLOC_000848	2dpi
0.586791502402867	-0.0310695916029344	0.739144924069827	-0.0420345058068737	0.966471190760056	1	Niben101Ctg07794XLOC_000849	2dpi
1.51465828363293	-0.367941934758573	0.802700412211023	-0.458380149257783	0.646679350689304	1	Niben101Ctg07802XLOC_000850	2dpi
19.1840057138	-0.037406479295549	0.438668474896338	-0.0852727775899296	0.932044533024164	1	Niben101Ctg07812XLOC_000852	2dpi
2.05198866712671	-0.87203116361867	0.720480559077067	-1.21034655638139	0.226145940046433	1	Niben101Ctg07831XLOC_000853	2dpi
0.0915411405991678	0	0.313750888917869	0	1	1	Niben101Ctg07834XLOC_000854	2dpi
71.2465062508431	-0.0595510674789426	0.265197202578004	-0.224553905169594	0.822326327383276	1	Niben101Ctg07847XLOC_000855	2dpi
1.06920578236861	-0.346750095852926	0.80155046091763	-0.432599209606791	0.665305963756103	1	Niben101Ctg07850g00002	2dpi
0.0664986716944961	0	0.313750888917869	0	1	1	Niben101Ctg07882XLOC_000858	2dpi
5.73935274486057	-0.275280698964822	0.691370065202776	-0.398166933773859	0.690507138230888	1	Niben101Ctg07883XLOC_000859	2dpi
2.6132245229603	1.61217765614063	0.725100019832422	2.22338658398219	0.0261897435681837	1	Niben101Ctg07888g00003	2dpi
2.27274087638122	-0.400356222879819	0.710557630083563	-0.563439481795074	0.573135658671363	1	Niben101Ctg07891XLOC_000862	2dpi
4.05776603477782	0.172787607739611	0.746971730808193	0.231317465726129	0.817068178913171	1	Niben101Ctg07902XLOC_000863	2dpi
17.2144675098628	-1.01110556394806	0.514536596973736	-1.96507997661374	0.0494049817315696	1	Niben101Ctg07917XLOC_000864	2dpi
0.574738537217778	-0.0534957597824003	0.729039171707988	-0.073378443653543	0.941504970817331	1	Niben101Ctg07920XLOC_000865	2dpi
5.58995045453585	0.0283270545678255	0.552250772246142	0.0512938251812891	0.959091388420832	1	Niben101Ctg07925XLOC_000866	2dpi
1.83891203765311	-0.528900433789274	0.798728305571	-0.66217815257113	0.507857054038361	1	Niben101Ctg07954XLOC_000868	2dpi
0.211753743429997	-0.107079182030815	0.329398105986362	-0.325075281505256	0.745124096361348	1	Niben101Ctg07956XLOC_000869	2dpi
26.5694344984202	-0.268687314861571	0.388380416839732	-0.691814785739948	0.489053650040813	1	Niben101Ctg07960g00001	2dpi
8.68275836042457	-0.0567642471592333	0.457134396979468	-0.124174088701933	0.90117743765386	1	Niben101Ctg07969XLOC_000872	2dpi
8.35007173701032	-0.584894104568279	0.556332612877323	-1.05133887719298	0.293102977511513	1	Niben101Ctg07972XLOC_000873	2dpi
0.788814111469393	0.795925559058628	0.781885516707678	1.01795664717012	0.308698559159202	1	Niben101Ctg07975XLOC_000874	2dpi
25.5972103479531	0.306028069610503	0.300033875337004	1.0199783916625	0.30773870891291	1	Niben101Ctg07983XLOC_000875	2dpi
4.89471958168296	0.164048175191019	0.557133104180812	0.294450597101441	0.768413608673345	1	Niben101Ctg07988XLOC_000876	2dpi
3.59644603606107	0.51312085056267	0.705995132390551	0.726805082671329	0.467345369036252	1	Niben101Ctg07996XLOC_000877	2dpi
1.33362362992494	-0.0766324185637845	0.793478616933683	-0.0965777992353753	0.92306168770678	1	Niben101Ctg08005XLOC_000878	2dpi
3.10817735864959	1.27157900179086	0.779859068094595	1.630524095716	0.102990776832492	1	Niben101Ctg08008g00002	2dpi
0.149098554773844	0	0.319563036972623	0	1	1	Niben101Ctg08012XLOC_000881	2dpi
2.03973872878009	0.127169073632257	0.782810360344131	0.162451955255615	0.870949959779255	1	Niben101Ctg08023XLOC_000882	2dpi
2.61158531244351	-0.585496799726745	0.779830231583478	-0.750800335783173	0.452772827318352	1	Niben101Ctg08030XLOC_000883	2dpi
0.225035470986177	0	0.454669749504078	0	1	1	Niben101Ctg08035XLOC_000884	2dpi
31.0888344635542	-0.0522805635914024	0.33923568073865	-0.154112808763415	0.877520789003293	1	Niben101Ctg08044XLOC_000886	2dpi
196.806684054072	-0.0267149483665521	0.148872621355195	-0.179448364134148	0.857585658566745	1	Niben101Ctg08047XLOC_000887	2dpi
0.722320302741069	-0.0274092695501728	0.790089977907556	-0.0346913267052982	0.972325877052545	1	Niben101Ctg08056XLOC_000888	2dpi
8.24525904704333	0.571856460565532	0.571374236023954	1.00084397319861	0.316902246603722	1	Niben101Ctg08063g00002	2dpi
1.8072704884851	-0.29754015034546	0.790692034077337	-0.37630346269096	0.70669130532802	1	Niben101Ctg08067XLOC_000890	2dpi
1.01068422721365	0.852281076294562	0.800195212691601	1.0650914461582	0.286834549747584	1	Niben101Ctg08081XLOC_000891	2dpi
9.18829171801907	-0.26998487486617	0.485336882321453	-0.556283449085476	0.578017099796417	1	Niben101Ctg08085XLOC_000892	2dpi
0.0287879573229527	0	0.313750888917869	0	1	1	Niben101Ctg08087g00001	2dpi
1.84027805114769	-0.300134077660484	0.738967225855203	-0.40615343571312	0.684629865274024	1	Niben101Ctg08089XLOC_000894	2dpi
5.0530838086284	-0.258279569431792	0.613054714459048	-0.421299377266342	0.673536484905407	1	Niben101Ctg08108XLOC_000895	2dpi
1.37762079959651	-0.807666367862059	0.790964126252233	-1.02111630737157	0.307199337858941	1	Niben101Ctg08113XLOC_000896	2dpi
25.5208585475031	0.374125923931333	0.331720383658267	1.12783519603291	0.25938952622047	1	Niben101Ctg08117XLOC_000897	2dpi
0.688160093332388	-0.0489372501572516	0.79684366110771	-0.0614138664154307	0.951029609402699	1	Niben101Ctg08119XLOC_000898	2dpi
0.155226025775045	0.252219528186115	0.322446258748633	0.782206402905533	0.434093282174394	1	Niben101Ctg08121g00003	2dpi
7.16830726066267	0.158994847981792	0.551257674240456	0.288422012810726	0.773023719546251	1	Niben101Ctg08127XLOC_000900	2dpi
68.756074215583	-0.237211247750774	0.196229235964031	-1.20884763468302	0.226721387192997	1	Niben101Ctg08138g00001	2dpi
0.545241482898378	0	0.683560554489587	0	1	1	Niben101Ctg08139XLOC_000902	2dpi
12.2204350369463	-0.326771918435771	0.438260044905342	-0.745611931168284	0.455901873420734	1	Niben101Ctg08154g00002	2dpi
2.65247677415501	-0.211743832172066	0.690669182798917	-0.306577790707239	0.759164760528087	1	Niben101Ctg08158XLOC_000904	2dpi
0.318934432999832	0	0.589196355392247	0	1	1	Niben101Ctg08169XLOC_000905	2dpi
0.0830106274784422	0	0.313750888917869	0	1	1	Niben101Ctg08170XLOC_000906	2dpi
4.26976322518686	-0.415066750144276	0.650144809110272	-0.638422001265068	0.523199012852942	1	Niben101Ctg08178XLOC_000907	2dpi
0.0721207937407581	-0.19642965955704	0.313750888917869	-0.626068854289239	0.53126977997823	1	Niben101Ctg08182XLOC_000908	2dpi
12.1747763733713	0.581495398860538	0.508011827242149	1.14464933231439	0.252354447979611	1	Niben101Ctg08185XLOC_000909	2dpi
90.8815777910473	-0.434920204775126	0.35603163435938	-1.2215774184159	0.221867472427275	1	Niben101Ctg08201XLOC_000911	2dpi
0.967745405810951	-0.0040531631724208	0.793391350322009	-0.00510865560958758	0.99592390029258	1	Niben101Ctg08209XLOC_000912	2dpi
2.28792389322727	0.120258065759113	0.755788363433302	0.159116058909427	0.873577436226866	1	Niben101Ctg08210XLOC_000913	2dpi
27.2539627918976	-0.127499987473173	0.303314860580752	-0.420355228322974	0.674225969766125	1	Niben101Ctg08213XLOC_000914	2dpi
0.52913986160066	0.411213572004029	0.747452385759629	0.550153534644372	0.582214070497638	1	Niben101Ctg08232XLOC_000917	2dpi
6.83484810176331	0.20998434405667	0.532129521031743	0.394611341331961	0.693129742261187	1	Niben101Ctg08235g00001	2dpi
14.1970470633758	0.47699409278136	0.362212434269769	1.31689044232563	0.187875350653182	1	Niben101Ctg08255XLOC_000919	2dpi
3.18088597506282	-0.644336560579686	0.665813533069284	-0.9677432623056	0.333172606149554	1	Niben101Ctg08265XLOC_000920	2dpi
6.41688405623754	0.23548107972211	0.585486890233883	0.402197015253481	0.687539038678479	1	Niben101Ctg08268XLOC_000921	2dpi
3.04932185180287	-0.0495023183279868	0.701208760098882	-0.070595692958836	0.943719538382821	1	Niben101Ctg08279XLOC_000923	2dpi
23.4426097536871	0.811953699999202	0.329994560169357	2.46050631738443	0.0138741129410263	1	Niben101Ctg08285g00001	2dpi
7.95076617183058	-0.616097121456173	0.468845450192649	-1.31407294493957	0.18882165776984	1	Niben101Ctg08286g00001	2dpi
0.566368060045536	-0.979180109016973	0.738569877606519	-1.32577856030387	0.184913056569057	1	Niben101Ctg08296XLOC_000927	2dpi
4.31106027978891	-0.609902564524308	0.649722167648127	-0.938712875892847	0.347878180827063	1	Niben101Ctg08300XLOC_000928	2dpi
0.723738539737972	-0.30706492493676	0.787827183286475	-0.389761779551471	0.696712708498959	1	Niben101Ctg08306XLOC_000930	2dpi
1.42032555917127	-0.0847108642666963	0.790637751215445	-0.107142448152103	0.914675972207881	1	Niben101Ctg08307XLOC_000931	2dpi
36.1870621858794	-0.164509909611118	0.291629770323239	-0.564105336121126	0.572682446725755	1	Niben101Ctg08310XLOC_000932	2dpi
0.436892375181772	0.546155984548786	0.62965232098155	0.867392950600732	0.385726743002846	1	Niben101Ctg08313XLOC_000933	2dpi
3.58612994970386	-0.488474677981264	0.65160929795294	-0.74964350495892	0.453469441457616	1	Niben101Ctg08314XLOC_000934	2dpi
22.5537648148553	0.304308410446765	0.284594385836	1.06927060262575	0.28494775308584	1	Niben101Ctg08315g00001	2dpi
0.311004894833935	0	0.643125459650406	0	1	1	Niben101Ctg08316XLOC_000936	2dpi
0.0760083948390919	0	0.313750888917869	0	1	1	Niben101Ctg08329XLOC_000937	2dpi
5.13907743915112	-0.62376575175215	0.663950339817582	-0.939476515553147	0.347486144208628	1	Niben101Ctg08336g00002	2dpi
0.563076601938051	0.793946963175341	0.766582525249182	1.03569666281822	0.300343679742412	1	Niben101Ctg08347XLOC_000939	2dpi
1.13684485335085	-0.956190246250179	0.8003807141815	-1.19466927339449	0.232216272012315	1	Niben101Ctg08370XLOC_000940	2dpi
9.51106265869072	-0.292915814810605	0.514584476250175	-0.569227849516779	0.569201523311262	1	Niben101Ctg08373g00001	2dpi
0.541765227059344	-0.822937441139766	0.792261887827861	-1.03871895617244	0.29893546242838	1	Niben101Ctg08380XLOC_000942	2dpi
5.44086462308016	0.232549713962498	0.608307121242804	0.382289974655215	0.702246290071552	1	Niben101Ctg08386XLOC_000944	2dpi
0.197851642324931	0.343079432662728	0.328039931130918	1.04584655739916	0.295631881858048	1	Niben101Ctg08400g00001	2dpi
1.37904672795033	-0.313658493506129	0.770050833157003	-0.407321802666212	0.683771651570082	1	Niben101Ctg08413XLOC_000949	2dpi
1.75622631943849	-0.176318335125169	0.790361179190633	-0.223085773653164	0.82346875035056	1	Niben101Ctg08418XLOC_000950	2dpi
85.2726444960383	-0.069222010415563	0.24241889352173	-0.285547093338903	0.77522503018649	1	Niben101Ctg08422XLOC_000951	2dpi
21.6367808495935	0.582071246045921	0.342794551709615	1.69801778687253	0.0895044048191461	1	Niben101Ctg08450XLOC_000953	2dpi
4.65240127579718	0.240253130444808	0.628839586404324	0.382057897815505	0.702418419848448	1	Niben101Ctg08462XLOC_000954	2dpi
81.7425774423337	-0.157421941643823	0.165613315636438	-0.950539158272779	0.341838366694317	1	Niben101Ctg08464g00003	2dpi
8.0542700441516	0.118725273476308	0.616576985321476	0.192555473692237	0.847307119073698	1	Niben101Ctg08473XLOC_000956	2dpi
5.37370413452629	0.0678890755325777	0.550606617967737	0.123298691510743	0.901870576950987	1	Niben101Ctg08485XLOC_000957	2dpi
1.98645166312804	0.758926858445544	0.759245687605358	0.999580071161393	0.317513771502735	1	Niben101Ctg08485XLOC_000958	2dpi
25.5993631244347	-0.288882298082716	0.316498148251373	-0.9127456185092	0.361376345445931	1	Niben101Ctg08486XLOC_000959	2dpi
0.45426023380252	0.768799954005579	0.724441030204032	1.06123193186484	0.288584511067116	1	Niben101Ctg08495XLOC_000960	2dpi
0.245808955944603	0.621521545895488	0.540789738152196	1.14928502160404	0.250438472312961	1	Niben101Ctg08516g00003	2dpi
0.0525266363683815	-0.19642965955704	0.313750888917869	-0.626068854289239	0.53126977997823	1	Niben101Ctg08518g00003	2dpi
33.7262558632935	-0.138930547506486	0.362398980135683	-0.383363516791549	0.701450250167219	1	Niben101Ctg08521XLOC_000963	2dpi
70.8018198888138	0.00482864179563092	0.190893762316403	0.0252949165914993	0.979819728607734	1	Niben101Ctg08523XLOC_000964	2dpi
2.66115418400944	-0.899067903593953	0.755753479215823	-1.18963118043047	0.234191385070569	1	Niben101Ctg08541XLOC_000965	2dpi
162.104380976174	-0.0950238289043576	0.512648685599967	-0.185358573177943	0.852947799138637	1	Niben101Ctg08558g00002	2dpi
2.65208397477564	-0.612227186176751	0.718436635784354	-0.852165877521475	0.394122032502337	1	Niben101Ctg08563XLOC_000967	2dpi
4.44868578898305	-0.335773190129517	0.639461334462946	-0.525087557344679	0.599522325401049	1	Niben101Ctg08569XLOC_000968	2dpi
0.0933809808237649	0	0.313750888917869	0	1	1	Niben101Ctg08575XLOC_000969	2dpi
10.5442344533706	-0.357272008908272	0.540608775929614	-0.660869791271735	0.50869582052239	1	Niben101Ctg08586XLOC_000971	2dpi
1.12197094356041	-0.25759089678585	0.729958158288454	-0.352884468597253	0.724175055007258	1	Niben101Ctg08589g00004	2dpi
0.274564257091252	0.10514682389126	0.346900790682243	0.303103442585039	0.761811030686164	1	Niben101Ctg08590g00001	2dpi
11.1956374712679	-0.125775589432125	0.37862414067004	-0.33219115191531	0.739744924525818	1	Niben101Ctg08592XLOC_000974	2dpi
0.169227056733415	0.142595181763806	0.354288504350102	0.402483230511188	0.687328427424852	1	Niben101Ctg08611XLOC_000976	2dpi
0.582696840433392	-0.318531169064978	0.72543333441757	-0.439090890854524	0.660595679205714	1	Niben101Ctg08614XLOC_000978	2dpi
0.989355328658442	0.958777433619198	0.794832464573216	1.20626355408622	0.22771588567629	1	Niben101Ctg08616XLOC_000979	2dpi
13.5161846429559	-0.497390188225456	0.495305688274344	-1.00420851203703	0.315278120119066	1	Niben101Ctg08633XLOC_000980	2dpi
7.13001717158421	0.651054736213081	0.549776901226643	1.18421624255306	0.236327474112236	1	Niben101Ctg08642XLOC_000981	2dpi
3.13337912613024	0.677047679088123	0.724730773885095	0.934205781629286	0.350197753937001	1	Niben101Ctg08646XLOC_000982	2dpi
28.2057538998613	-0.31395805840283	0.273678713413521	-1.14717748591739	0.25130827450744	1	Niben101Ctg08652XLOC_000984	2dpi
1.10062022674876	0.313455443100748	0.801994233747336	0.39084500849354	0.695911803884372	1	Niben101Ctg08654XLOC_000985	2dpi
1.45995177285888	-1.18475103620785	0.769278752823484	-1.5400802789099	0.123540786241581	1	Niben101Ctg08655XLOC_000986	2dpi
1.64765227876416	0.890770727097952	0.797662602480833	1.11672620018482	0.264111411842221	1	Niben101Ctg08659XLOC_000987	2dpi
0.190670611159644	-0.261513274203631	0.327145134470071	-0.799379989640517	0.424070109774958	1	Niben101Ctg08674g00002	2dpi
666.348906339515	0.0673712835089118	0.258663445392236	0.260459236544809	0.794509554960753	1	Niben101Ctg08688g00001	2dpi
1.00995485655702	-0.767228695496328	0.79072148373895	-0.97028942715514	0.331902245877299	1	Niben101Ctg08691XLOC_000991	2dpi
15.9826979378731	0.0686186093914993	0.429983435801248	0.159584308785367	0.873208540332818	1	Niben101Ctg08693g00002	2dpi
0.0395357691937312	-0.19642965955704	0.313750888917869	-0.626068854289239	0.53126977997823	1	Niben101Ctg08696g00001	2dpi
1.90306564110255	0.543371975438976	0.770455930707683	0.705260293005825	0.480648265969857	1	Niben101Ctg08703XLOC_000994	2dpi
0.0212989589032212	0	0.313750888917869	0	1	1	Niben101Ctg08720XLOC_000996	2dpi
6.60812431699977	0.0113601775874256	0.598307311034487	0.0189871950048272	0.984851320475597	1	Niben101Ctg08731XLOC_000997	2dpi
1.09873242094544	0.716913947734156	0.798486483992961	0.89784105567963	0.369270293211727	1	Niben101Ctg08733XLOC_000998	2dpi
12.4391001072514	-0.25806700244547	0.401083572973304	-0.643424512583185	0.519948682064236	1	Niben101Ctg08739XLOC_000999	2dpi
4.64356144630873	1.32151118986029	0.776873520571821	1.70106349987008	0.0889310639159445	1	Niben101Ctg08752g00001	2dpi
2.41624600789369	1.08077950962767	0.769206533424865	1.4050576310312	0.160004141667046	1	Niben101Ctg08782XLOC_001002	2dpi
0.0523922316245502	0	0.313750888917869	0	1	1	Niben101Ctg08802XLOC_001003	2dpi
0.711554190577931	-0.0697067521887717	0.739507465257257	-0.0942610527461307	0.924901787523615	1	Niben101Ctg08806XLOC_001004	2dpi
0.448660137655229	0	0.338402745900951	0	1	1	Niben101Ctg08837g00003	2dpi
1.07815556866913	-0.460507021642032	0.789624742133784	-0.583197305086483	0.559760485139066	1	Niben101Ctg08858XLOC_001010	2dpi
0.300511196413858	0	0.586851423691892	0	1	1	Niben101Ctg08871XLOC_001011	2dpi
1.4345717939077	0.468481387941381	0.791885274123968	0.591602601096028	0.5541167316782	1	Niben101Ctg08873XLOC_001012	2dpi
19.8939177675238	0.276187341948848	0.403195338524384	0.684996366673385	0.493346213709095	1	Niben101Ctg08884XLOC_001014	2dpi
0.0203870956204183	0	0.313750888917869	0	1	1	Niben101Ctg08893g00001	2dpi
34.0028467352486	0.0543564693405803	0.273072622897796	0.199054994102886	0.842219726162888	1	Niben101Ctg08897g00002	2dpi
9.58165664352038	0.228416591402398	0.490233167644287	0.465934592920357	0.641262318958848	1	Niben101Ctg08898XLOC_001017	2dpi
38.1393297008204	0.0916334823582481	0.252349102880871	0.363121886751888	0.716513835642732	1	Niben101Ctg08900XLOC_001018	2dpi
13.3695808914267	0.367536159282805	0.435995461483844	0.842981617358931	0.399238724806183	1	Niben101Ctg08907XLOC_001019	2dpi
1.3893957329603	-0.657065479570997	0.786599873214922	-0.835323653035306	0.403535503264895	1	Niben101Ctg08915XLOC_001020	2dpi
11.5632856469079	-0.0391686314968897	0.489313328017248	-0.0800481598480168	0.93619895281331	1	Niben101Ctg08938XLOC_001022	2dpi
0.464790123222724	0.337949425089271	0.75285787821874	0.448888740978388	0.653511918469488	1	Niben101Ctg08945XLOC_001023	2dpi
4.41538652473665	-0.332256627161402	0.587589320364463	-0.565457226069585	0.571762810208551	1	Niben101Ctg08949XLOC_001024	2dpi
4.10760879363018	0.203178086530235	0.790903530355527	0.256893639656536	0.797260880674385	1	Niben101Ctg08959g00003	2dpi
0.627439380227601	0	0.720009071061805	0	1	1	Niben101Ctg08973XLOC_001026	2dpi
4.91939902520599	-0.00776551471548294	0.625777007854202	-0.0124093960276856	0.990098988615862	1	Niben101Ctg08974XLOC_001027	2dpi
0.285082334362105	0	0.333221544924822	0	1	1	Niben101Ctg08977XLOC_001029	2dpi
0.517033066782784	-1.27879061697852	0.751080399659205	-1.70260150252724	0.0886426687104078	1	Niben101Ctg08987XLOC_001030	2dpi
14.808519215367	-0.311476050439295	0.390772281486363	-0.797078158293489	0.425405640532368	1	Niben101Ctg08990XLOC_001031	2dpi
49.4264435869795	0.042778478350811	0.232890254170032	0.183685137462123	0.854260469104653	1	Niben101Ctg08991XLOC_001032	2dpi
10.305132227408	0.52219205136519	0.581688141033666	0.897718235130682	0.369335785266873	1	Niben101Ctg08993XLOC_001033	2dpi
3.02874643917941	0.123751990602444	0.716562905919117	0.17270220043516	0.862885514086575	1	Niben101Ctg09003XLOC_001034	2dpi
0.0970662216175768	0	0.313814470077095	0	1	1	Niben101Ctg09004XLOC_001035	2dpi
11.1931826274529	0.292534548872899	0.430878871477912	0.678925257740088	0.497185221058201	1	Niben101Ctg09012g00002	2dpi
7.01490919772027	-0.107351860055466	0.570907567440816	-0.188037199325781	0.850847490425608	1	Niben101Ctg09029XLOC_001037	2dpi
57.8574981369995	-0.222423038905472	0.24307362482804	-0.915043905165862	0.360168581457417	1	Niben101Ctg09031XLOC_001038	2dpi
45.1939521059602	-0.190095672925799	0.196294232054277	-0.968422102556923	0.332833605360319	1	Niben101Ctg09057g00001	2dpi
0.640421099880603	0.375164410497226	0.740094596613634	0.506914132617401	0.612215069015285	1	Niben101Ctg09065XLOC_001040	2dpi
0.0831059204496401	0	0.313750888917869	0	1	1	Niben101Ctg09068XLOC_001041	2dpi
0.0307078127220388	-0.19642965955704	0.313750888917869	-0.626068854289239	0.53126977997823	1	Niben101Ctg09098XLOC_001042	2dpi
16.1814962173843	-0.0791218591099886	0.44031606941542	-0.179693326239566	0.857393333051661	1	Niben101Ctg09102g00003	2dpi
37.2405356076667	0.106059440278546	0.248740143097378	0.426386505040422	0.669826233173123	1	Niben101Ctg09105g00002	2dpi
0.0529841532387228	0	0.313750888917869	0	1	1	Niben101Ctg09114XLOC_001046	2dpi
78.3920647529625	-0.133960311416407	0.20716673725191	-0.646630405987973	0.517871174288351	1	Niben101Ctg09115g00002	2dpi
1.9019393676948	0.0305877725482707	0.748295236441389	0.0408766100045414	0.967394264371147	1	Niben101Ctg09117XLOC_001048	2dpi
0.0275354428351445	0	0.313750888917869	0	1	1	Niben101Ctg09119g00002	2dpi
1.66215372862198	1.03265487290167	0.795985912041137	1.2973280773948	0.194518327610113	1	Niben101Ctg09124XLOC_001051	2dpi
0.713576739413208	0.0316036144514818	0.759937745054607	0.0415871098088579	0.966827849235059	1	Niben101Ctg09152g00001	2dpi
6.12326042328623	2.16996687345828	0.799654141334536	2.71363175814589	0.00665500974441433	1	Niben101Ctg09156g00001	2dpi
0.522567999227898	-1.04062934455058	0.722888973117373	-1.43954242387042	0.149996899130626	1	Niben101Ctg09160XLOC_001054	2dpi
0.157703198151424	0	0.320993808269918	0	1	1	Niben101Ctg09160XLOC_001055	2dpi
17.3297185211594	-0.0656703096077484	0.802509584071717	-0.0818311842140937	0.934780957808978	1	Niben101Ctg09170g00001	2dpi
209.683667897016	-0.19497444173906	0.213534090813682	-0.913083437853413	0.361198660245674	1	Niben101Ctg09172XLOC_001057	2dpi
6.85768382471542	-0.368301701910425	0.586673988817289	-0.627779156619686	0.530148622207343	1	Niben101Ctg09175g00001	2dpi
0.0597483127060039	0	0.313750888917869	0	1	1	Niben101Ctg09179XLOC_001059	2dpi
0.477028127920628	0	0.622635762801845	0	1	1	Niben101Ctg09191XLOC_001060	2dpi
41.1831454791139	-0.0752263104598484	0.216036782985912	-0.348210658481958	0.727681983781714	1	Niben101Ctg09192XLOC_001061	2dpi
6.39004287064368	-0.244378339629496	0.535215049755014	-0.456598407950891	0.647959723726987	1	Niben101Ctg09195XLOC_001062	2dpi
7.266560650229	-0.574864991176114	0.545135591476209	-1.05453578919586	0.291637684068789	1	Niben101Ctg09198XLOC_001063	2dpi
4.99006953618308	-0.166460403190091	0.566268280341361	-0.293960316989226	0.768788226769985	1	Niben101Ctg09212XLOC_001064	2dpi
0.253926286376256	-0.00261171401491282	0.615817995443333	-0.00424104854719716	0.996616142986532	1	Niben101Ctg09215XLOC_001065	2dpi
0.125261057095253	0.17455703459645	0.318026811989828	0.548875214338951	0.583091088754621	1	Niben101Ctg09219XLOC_001066	2dpi
0.0479225384555629	0	0.313750888917869	0	1	1	Niben101Ctg09236g00002	2dpi
0.199487468117957	0.240140762054725	0.327319518315791	0.73365854651858	0.463156869022319	1	Niben101Ctg09240g00002	2dpi
3.86311950443411	0.688829047716551	0.787132803116627	0.875111601230637	0.381513185324661	1	Niben101Ctg09243g00001	2dpi
2.63435708518512	-0.0335502064899959	0.715085348056316	-0.0469177652446511	0.962578769067916	1	Niben101Ctg09252XLOC_001070	2dpi
0.111262972553177	-0.00912163631997297	0.316988917778333	-0.0287758839769649	0.977043334711889	1	Niben101Ctg09256g00003	2dpi
1.92849000063937	0.0415599054887104	0.733688058443867	0.0566451982016144	0.954827829364068	1	Niben101Ctg09259XLOC_001072	2dpi
0.163903688521802	0	0.321624440974837	0	1	1	Niben101Ctg09289g00001	2dpi
1.2008186295909	-1.51320789615874	0.782675031123942	-1.93337954576848	0.0531894591016309	1	Niben101Ctg09291XLOC_001075	2dpi
20.6042616973836	0.43878762197795	0.359430357106728	1.22078620601225	0.222166977875402	1	Niben101Ctg09299XLOC_001076	2dpi
2.12805226152828	0.387464221140624	0.783489795253325	0.494536397905918	0.620927407516142	1	Niben101Ctg09305XLOC_001077	2dpi
22.5595848261135	-0.432827768525295	0.37052146873707	-1.16815840658464	0.242742874485441	1	Niben101Ctg09308XLOC_001078	2dpi
1.62518138878447	0.453613191306879	0.786924661239332	0.576437889991249	0.564319239967797	1	Niben101Ctg09313XLOC_001079	2dpi
3.65455207326622	0.385743662864148	0.629670843727167	0.612611599706352	0.540133186486547	1	Niben101Ctg09323XLOC_001080	2dpi
1.69117699871005	-0.372018703178072	0.782576647681435	-0.475376698602321	0.634518499822555	1	Niben101Ctg09326XLOC_001081	2dpi
4.05268863275691	0.160721559677895	0.75218707215687	0.213672323850277	0.83080259526613	1	Niben101Ctg09330g00002	2dpi
2.81160696616583	0.354036347005491	0.737994106855177	0.479727878199665	0.631420901971171	1	Niben101Ctg09341XLOC_001083	2dpi
0.351351426543314	0.417155565853759	0.682773398216436	0.610972200943192	0.541217984144705	1	Niben101Ctg09367XLOC_001084	2dpi
4.95520796220392	0.163970672714845	0.519432863849131	0.315672503853106	0.75225109905596	1	Niben101Ctg09371XLOC_001085	2dpi
0.853099422720906	1.08591677309767	0.796612314254131	1.36316844927813	0.172829428285759	1	Niben101Ctg09372XLOC_001086	2dpi
0.968231245273389	-0.612663425340451	0.803067910242107	-0.762903631843223	0.445520870093739	1	Niben101Ctg09373XLOC_001087	2dpi
0.292459509026498	0.482331471742742	0.631938892577736	0.763256506931022	0.445310435016386	1	Niben101Ctg09375XLOC_001088	2dpi
0.71339330193697	1.02880570254184	0.794733594756582	1.29452902120862	0.195482751607938	1	Niben101Ctg09383g00002	2dpi
3.06026208829068	0.181446228992435	0.682186084159104	0.265977616966629	0.790256447377875	1	Niben101Ctg09384XLOC_001090	2dpi
0.207104830959117	0	0.485067177783997	0	1	1	Niben101Ctg09385XLOC_001091	2dpi
172.827356657624	-0.2444162160506	0.146594532625238	-1.66729421400346	0.0954559165967772	1	Niben101Ctg09392XLOC_001092	2dpi
2076.221895199	-0.0941421170405087	0.262004454262726	-0.359314948692083	0.719359492598459	1	Niben101Ctg09398XLOC_001093	2dpi
7.4469247318426	0.505454554291175	0.508168773357835	0.994658823585863	0.319902227464356	1	Niben101Ctg09403g00001	2dpi
23.8207919086097	0.121214136120717	0.366838165489344	0.330429457793801	0.741075486231667	1	Niben101Ctg09420XLOC_001096	2dpi
3.09798403715261	0.284546024306488	0.678773469561058	0.419206166809223	0.675065465586837	1	Niben101Ctg09425XLOC_001097	2dpi
3.2677041058022	-0.225667860835968	0.664977682071524	-0.339361555914137	0.734337375930627	1	Niben101Ctg09430g00001	2dpi
7.93861086014945	0.344020250634283	0.649728288895891	0.529483257099503	0.596470256007164	1	Niben101Ctg09456g00004	2dpi
29.788549615333	0.064025985234128	0.280494648684738	0.228260986561958	0.819443352176965	1	Niben101Ctg09461XLOC_001100	2dpi
325.423621787641	0.0793626951169491	0.162022137589596	0.489826244102369	0.624256858040543	1	Niben101Ctg09466g00002	2dpi
1.86848532658954	1.66748957776648	0.713501909827647	2.3370499150721	0.0194365888160333	1	Niben101Ctg09468g00002	2dpi
12.3654408783996	0.0616239506740597	0.389706891024137	0.158128973578358	0.874355170214211	1	Niben101Ctg09470XLOC_001103	2dpi
6.46568449434188	0.489941239534402	0.53072024562529	0.923162897162813	0.355922321021818	1	Niben101Ctg09481XLOC_001104	2dpi
14.0242992637748	-0.573718728479001	0.432933905579746	-1.32518779676248	0.185108871829939	1	Niben101Ctg09482XLOC_001105	2dpi
3.94620952978269	0.651002368141036	0.697655705576612	0.933128422712435	0.350753665593303	1	Niben101Ctg09486XLOC_001106	2dpi
24.0406431419909	0.0950502363281205	0.36978978001731	0.257038570194318	0.797148998373379	1	Niben101Ctg09504XLOC_001108	2dpi
4.7955206659401	-0.414686029314576	0.582207076457578	-0.712265525588802	0.476300367662327	1	Niben101Ctg09509g00002	2dpi
5.79956658723101	-0.077181818492738	0.684715384958049	-0.112721022761109	0.910251733720267	1	Niben101Ctg09513XLOC_001110	2dpi
41.7178877581404	-0.127201116430523	0.340464311824475	-0.373610719281793	0.708693957736755	1	Niben101Ctg09534g00001	2dpi
2.29731588622116	-0.997918968319697	0.791558018574853	-1.26070224153168	0.207416146061984	1	Niben101Ctg09543XLOC_001112	2dpi
79.9020085572258	-0.0311900074382634	0.164653488667903	-0.189428160257035	0.84975725530153	1	Niben101Ctg09567g00001	2dpi
3.82838796798298	0.09836744949211	0.763099257862434	0.128905183013352	0.897432675438127	1	Niben101Ctg09569g00003	2dpi
3.75852702045948	0.35196382340722	0.788543722973198	0.446346617382411	0.655346887183573	1	Niben101Ctg09570g00001	2dpi
56.9248328427219	0.420574424993923	0.42367935588547	0.992671507713522	0.320870064395916	1	Niben101Ctg09585g00002	2dpi
85.3305947641577	-0.0421977551312014	0.292337221754218	-0.144346159130838	0.885227130224813	1	Niben101Ctg09586XLOC_001117	2dpi
33.0295964080129	-0.0136309615953853	0.256932273861849	-0.0530527418393322	0.957689884937053	1	Niben101Ctg09587g00004	2dpi
0.141695622711723	-0.399752670865617	0.320819640890447	-1.24603552873536	0.212751351938913	1	Niben101Ctg09600XLOC_001119	2dpi
4.35622221574706	0.845438172288623	0.650515106510263	1.29964418016983	0.193722950065202	1	Niben101Ctg09615g00003	2dpi
0.107023873415172	0	0.313750888917869	0	1	1	Niben101Ctg09634g00002	2dpi
1.3481095651027	-0.0212920217142822	0.803177404525304	-0.026509736945185	0.978850767370309	1	Niben101Ctg09661g00001	2dpi
0.108547215327535	-0.198237543551037	0.314699508986627	-0.62992644694422	0.528742708606519	1	Niben101Ctg09667XLOC_001124	2dpi
18.1120039712938	-0.179965798404835	0.365628247326897	-0.492209777883853	0.622571052874926	1	Niben101Ctg09670g00003	2dpi
28.4384183117281	0.65065831010919	0.425112721354117	1.53055478564988	0.125879463560944	1	Niben101Ctg09679g00001	2dpi
2.24968688701678	-0.289690393040571	0.756122810218709	-0.38312611274983	0.70162625894337	1	Niben101Ctg09680g00002	2dpi
38.0320315498757	0.692194326754965	0.311568563918662	2.22164366664304	0.0263073963811854	1	Niben101Ctg09684g00002	2dpi
0.984997826944603	-0.272214755266794	0.803255653456331	-0.338889311386082	0.734693116784993	1	Niben101Ctg09687XLOC_001130	2dpi
31.3765127483008	0.148731096362046	0.270921265172789	0.54898273218674	0.583017300173085	1	Niben101Ctg09699XLOC_001131	2dpi
71.3928411925112	0.224978036059733	0.333819857752176	0.673950428158033	0.50034283015243	1	Niben101Ctg09709XLOC_001132	2dpi
25.6449906796101	-0.272305261600762	0.28491240055703	-0.955750824001975	0.339198138424969	1	Niben101Ctg09713XLOC_001133	2dpi
4.99759626082348	0.174321966451685	0.551133971846816	0.316296899404591	0.751777164364224	1	Niben101Ctg09729XLOC_001135	2dpi
2.68370234402698	0.0977669577725064	0.717747604615191	0.136213561903732	0.891652454246036	1	Niben101Ctg09763XLOC_001136	2dpi
0.453653332330385	-0.718958731243807	0.691351901088191	-1.03993166159254	0.29837165140494	1	Niben101Ctg09765XLOC_001137	2dpi
2.85881878494774	-1.01112145065688	0.777384894946023	-1.30067030788795	0.193371329818855	1	Niben101Ctg09779XLOC_001138	2dpi
0.260680004900122	-0.10117616310246	0.330710955012499	-0.305935323789429	0.759653890095296	1	Niben101Ctg09780XLOC_001139	2dpi
0.785034331514061	-0.0296830066205545	0.799527410530768	-0.037125689788233	0.970384788655802	1	Niben101Ctg09781XLOC_001140	2dpi
11.0542590914286	0.00628252492079663	0.395445113987853	0.0158872235325927	0.987324362861545	1	Niben101Ctg09793XLOC_001141	2dpi
7.44489130402666	0.388059145141485	0.473113010277879	0.820225055560323	0.412087820975653	1	Niben101Ctg09820XLOC_001143	2dpi
4.27445098723665	-0.450143620676936	0.660997543921473	-0.681006495132172	0.495867380612803	1	Niben101Ctg09828XLOC_001144	2dpi
0.0359541275981413	0	0.313750888917869	0	1	1	Niben101Ctg09831g00001	2dpi
0.87053220283303	-0.971119688561018	0.79997530767136	-1.21393707936791	0.224771752231289	1	Niben101Ctg09857g00002	2dpi
13.5881620095758	-0.0742792593653561	0.320211714045475	-0.23196921320251	0.816561925939162	1	Niben101Ctg09867g00003	2dpi
1.05543626630426	0.307798966118989	0.802013021394045	0.383783003403084	0.701139286515988	1	Niben101Ctg09876XLOC_001150	2dpi
0.665098422521742	-0.0121283388469507	0.602695969855065	-0.0201234775966186	0.983944871522329	1	Niben101Ctg09898XLOC_001151	2dpi
17.7481714868883	-0.398799334775538	0.371345090097465	-1.07393189087505	0.28285320876052	1	Niben101Ctg09906XLOC_001152	2dpi
22.8076523470697	0.144263254031251	0.38304329063875	0.3766238896671	0.706453131541948	1	Niben101Ctg09912XLOC_001153	2dpi
26.526325251305	-0.242220725128952	0.282671693660563	-0.856897703453163	0.391501422108777	1	Niben101Ctg09915g00003	2dpi
1.83992679816751	0.938282023124421	0.781765266436844	1.20020940224289	0.230058024670158	1	Niben101Ctg09923XLOC_001155	2dpi
4.85025854244679	1.64834337494438	0.779594506260389	2.11435991622268	0.0344845384830197	1	Niben101Ctg09926XLOC_001156	2dpi
17.3571171763085	0.32347233437376	0.329025513156849	0.983122345954852	0.325547227555182	1	Niben101Ctg09927XLOC_001157	2dpi
30.401533799485	-0.0843065281956386	0.308872024499285	-0.272949705731067	0.784891876991662	1	Niben101Ctg09953XLOC_001158	2dpi
12.6160997045139	0.122615451090246	0.452321907560643	0.271080062762175	0.786329455275846	1	Niben101Ctg09954XLOC_001159	2dpi
9.85081986391322	0.0973142974498629	0.497363866031107	0.195660167728744	0.844876163283325	1	Niben101Ctg09960g00002	2dpi
0.918712983473392	-0.0830614408692721	0.628876506748752	-0.132079096576042	0.894921729564356	1	Niben101Ctg09972g00002	2dpi
0.839275195268663	0	0.712882959143021	0	1	1	Niben101Ctg09978XLOC_001162	2dpi
0.715050583241024	0.627585497768532	0.789489084943689	0.794926123409667	0.42665647727898	1	Niben101Ctg09998XLOC_001163	2dpi
8.53490654038704	-0.677646986541897	0.538797433554407	-1.25770269927143	0.208499295705281	1	Niben101Ctg10000XLOC_001164	2dpi
0.292013793793303	0.32690223346192	0.599903513390408	0.544924685662205	0.585805317458594	1	Niben101Ctg10004XLOC_001165	2dpi
1.35896306429748	-0.466259034551662	0.800961246580885	-0.582124336903953	0.560482933459694	1	Niben101Ctg10006XLOC_001166	2dpi
1.1578829180177	-0.449408271567244	0.797243804486212	-0.563702432102145	0.572956661929919	1	Niben101Ctg10006XLOC_001167	2dpi
3.00166508584807	-1.25214311372307	0.793541705551566	-1.57791720959737	0.114584630812829	1	Niben101Ctg10009XLOC_001168	2dpi
1.26569055622318	-0.0454253103526132	0.798714504116524	-0.0568730254909533	0.954646342062796	1	Niben101Ctg10012g00001	2dpi
7.26812222192435	-0.841686279118458	0.513919269018058	-1.63777918023323	0.101467766194514	1	Niben101Ctg10016g00001	2dpi
8.05101346822035	0.174455975425288	0.445568313156716	0.391535866160051	0.695401182966074	1	Niben101Ctg10033XLOC_001171	2dpi
3.93625177707695	-0.523609226740916	0.634952164352677	-0.82464358126053	0.409573971161662	1	Niben101Ctg10046XLOC_001172	2dpi
0.581369343547649	0.288180226054638	0.776885909878942	0.370942788883304	0.710680144182512	1	Niben101Ctg10062XLOC_001173	2dpi
80.3824226800894	-0.0900035538108836	0.198552842661149	-0.45329773477222	0.6503343637453	1	Niben101Ctg10063g00002	2dpi
0.970619194096629	-0.0753420981742465	0.794683266447499	-0.0948077068629505	0.924467565258163	1	Niben101Ctg10067XLOC_001175	2dpi
4.37127320232624	0.880358416846987	0.707759515891067	1.24386659180219	0.213548666767518	1	Niben101Ctg10074XLOC_001176	2dpi
10.7501099616699	0.238258224478507	0.459340418000108	0.518696407156687	0.603972467547594	1	Niben101Ctg10078XLOC_001177	2dpi
40.5077856569137	0.485534703717893	0.269294203469793	1.8029898061744	0.0713898156245457	1	Niben101Ctg10085XLOC_001178	2dpi
2.05191870505681	-0.469941699015151	0.759450280113212	-0.618791922685308	0.536053444034742	1	Niben101Ctg10088XLOC_001179	2dpi
6.09154006037466	0.524573636141862	0.584434396133425	0.897574885414689	0.36941223329849	1	Niben101Ctg10118g00001	2dpi
4.75612955714446	-0.233770776841213	0.617035747456915	-0.378860994366515	0.704791090688147	1	Niben101Ctg10121g00001	2dpi
3.04549853044807	0.357969691988206	0.772826748320678	0.46319526694186	0.643224408527874	1	Niben101Ctg10130XLOC_001182	2dpi
3.48197284782013	0.0695898562970026	0.638818579936374	0.108935241526528	0.913253854268767	1	Niben101Ctg10142g00003	2dpi
18.3721798949299	-0.513808601973787	0.379421835178541	-1.3541882789429	0.17567631749297	1	Niben101Ctg10145XLOC_001185	2dpi
3.86686067842963	0.407116324382138	0.597316683645073	0.681575344418217	0.495507509659065	1	Niben101Ctg10146XLOC_001186	2dpi
1.73067977716556	1.26674462869126	0.789093899586296	1.60531545023397	0.108424400711906	1	Niben101Ctg10151XLOC_001187	2dpi
69.1705064882992	-0.0185910449655933	0.198764946912638	-0.0935328147863242	0.925480281521354	1	Niben101Ctg10156g00002	2dpi
1.81347283317469	-0.232217853748506	0.7326960446144	-0.316936136690511	0.751292061311989	1	Niben101Ctg10172XLOC_001190	2dpi
0.0849390127073528	-0.0050716103946965	0.313898905895046	-0.0161568272442218	0.987109277831657	1	Niben101Ctg10211XLOC_001192	2dpi
0.766774556888342	-1.20511935438741	0.77181971941201	-1.56140005765272	0.118429388291754	1	Niben101Ctg10217XLOC_001194	2dpi
2.37660673541694	-0.489106752722962	0.801576228878027	-0.610181209349943	0.54174177580703	1	Niben101Ctg10227g00001	2dpi
3.57951405404561	0.0840920569019244	0.655176092840474	0.128350313481905	0.897871749934183	1	Niben101Ctg10245g00004	2dpi
0.078878748949068	0	0.313750888917869	0	1	1	Niben101Ctg10251XLOC_001198	2dpi
0.980615867866726	0.359565943747671	0.762289390725291	0.471692179010332	0.637146520384552	1	Niben101Ctg10256XLOC_001199	2dpi
1.2832152521216	-0.632071996413326	0.773153845475752	-0.817524222523122	0.413628912531301	1	Niben101Ctg10266g00003	2dpi
7.68870856946852	-1.03456738088694	0.666433150819776	-1.55239483452215	0.120567778670788	1	Niben101Ctg10275XLOC_001201	2dpi
0.319611777026002	-0.0447969991091282	0.710714448485579	-0.0630309390847247	0.94974186746907	1	Niben101Ctg10276g00001	2dpi
196.430861352979	0.064836216943369	0.292082794998239	0.221978897948302	0.824330310543918	1	Niben101Ctg10282g00001	2dpi
2.16048742089264	-1.49269842592574	0.75656654266519	-1.97299026820212	0.0484966711092339	1	Niben101Ctg10286XLOC_001204	2dpi
1.92026122758815	-0.300365460278563	0.786750819032059	-0.381779660106492	0.702624806938708	1	Niben101Ctg10290XLOC_001205	2dpi
0.770451051140822	0	0.628989330681973	0	1	1	Niben101Ctg10307XLOC_001206	2dpi
0.797427248649182	0.744144745987561	0.785912411970927	0.946854553577262	0.343712898593574	1	Niben101Ctg10309XLOC_001207	2dpi
0.983081203702183	-0.0685147913721152	0.803371682220792	-0.0852840508178195	0.932035570936977	1	Niben101Ctg10319XLOC_001208	2dpi
0.13565592860429	0.178313990723064	0.317286720913343	0.56199638676894	0.574118480902958	1	Niben101Ctg10328XLOC_001209	2dpi
4.33031274658645	-0.294951132542187	0.608613168832083	-0.484628246063412	0.627940073561727	1	Niben101Ctg10336XLOC_001210	2dpi
0.0556514096392389	0	0.313750888917869	0	1	1	Niben101Ctg10337XLOC_001211	2dpi
3.36610238685842	0.745799390383593	0.566010838336709	1.3176415359381	0.187623674258048	1	Niben101Ctg10339XLOC_001212	2dpi
0.324774343901716	-0.313819911277003	0.632276085340641	-0.496333672193108	0.619659013125679	1	Niben101Ctg10340XLOC_001213	2dpi
0.178565417074184	0	0.321918483695415	0	1	1	Niben101Ctg10340XLOC_001214	2dpi
4.00436758645479	-0.0974935962977685	0.656791922849269	-0.148439091447449	0.881996251261959	1	Niben101Ctg10345XLOC_001215	2dpi
12.6891233860398	-0.420367401856796	0.385097286575576	-1.09158754556505	0.275014432809941	1	Niben101Ctg10347XLOC_001216	2dpi
36.4677256409123	0.051208824900796	0.326446030144164	0.15686766010964	0.875349147758641	1	Niben101Ctg10351XLOC_001218	2dpi
7.37852283478354	-0.505305718806705	0.60905976926708	-0.82964881987653	0.406737365958209	1	Niben101Ctg10356XLOC_001219	2dpi
1.93452034326342	-0.0456923006233339	0.771442896069237	-0.0592296602329889	0.952769185656098	1	Niben101Ctg10362g00004	2dpi
0.115868988323566	0	0.314982381869033	0	1	1	Niben101Ctg10373XLOC_001221	2dpi
0.241547696553811	-0.280624034395991	0.501537019496423	-0.559528057724944	0.575801388078757	1	Niben101Ctg10384XLOC_001222	2dpi
5.27489610605421	-0.179124902018244	0.585176655988242	-0.306103977636871	0.759525479486945	1	Niben101Ctg10402g00001	2dpi
10.5767186210705	-0.435331842704304	0.42542809738966	-1.0232794810108	0.306175722521055	1	Niben101Ctg10403g00003	2dpi
2.43355134173445	-1.07591923435465	0.682217104314229	-1.57709214200394	0.114774325050962	1	Niben101Ctg10432XLOC_001228	2dpi
11.4758621016364	0.682120956034951	0.346804916907573	1.96687221772217	0.0491979441862664	1	Niben101Ctg10438XLOC_001229	2dpi
0.412045353307526	-0.106010685448261	0.466107046010525	-0.227438495846869	0.820082789151756	1	Niben101Ctg10460g00001	2dpi
22.3739142666434	-0.286613458056306	0.298274555725384	-0.960904819250443	0.336600027430198	1	Niben101Ctg10464XLOC_001231	2dpi
47.0097274826331	0.140847761559553	0.223976928173034	0.62884942082401	0.529447641747001	1	Niben101Ctg10476g00001	2dpi
0.65352686052638	0.276630779528657	0.800340211312417	0.34564148548157	0.729612164457842	1	Niben101Ctg10478XLOC_001233	2dpi
8.17215138718363	0.266112817524145	0.461887321980076	0.576142285922333	0.564519011518281	1	Niben101Ctg10485XLOC_001234	2dpi
2.2723934611483	0.370811494615351	0.713116388688085	0.519987340772703	0.603072398414834	1	Niben101Ctg10487g00002	2dpi
1.78075693342316	-0.0150036940941774	0.399725294698806	-0.0375350129030056	0.970058423547551	1	Niben101Ctg10488XLOC_001236	2dpi
6.2474379198406	0.378933271232394	0.594457932175971	0.637443376094479	0.523836082041281	1	Niben101Ctg10519XLOC_001237	2dpi
9.90657755885977	-0.931713246953212	0.562393671070328	-1.6566922689226	0.0975817068467554	1	Niben101Ctg10524g00002	2dpi
3.34503220725671	-0.922202951630929	0.679681554684612	-1.35681621087813	0.174839615303772	1	Niben101Ctg10538XLOC_001239	2dpi
8.4715809132217	-0.500865176366631	0.707190386735071	-0.708246585023598	0.478792141418412	1	Niben101Ctg10542g00003	2dpi
4.17985253051754	-0.482064266256156	0.726207577834151	-0.663810570104308	0.506811559632935	1	Niben101Ctg10544XLOC_001241	2dpi
21.3573432934076	0.160540559486759	0.36281008830437	0.442491994191954	0.658133222281734	1	Niben101Ctg10545XLOC_001242	2dpi
9.4650203580833	-0.615009191642028	0.511429893448218	-1.20252883048241	0.229158702931362	1	Niben101Ctg10554XLOC_001243	2dpi
11.1403240227392	-0.0452193280051511	0.387976234648167	-0.116551798710449	0.907215236347867	1	Niben101Ctg10557XLOC_001244	2dpi
46.4721038389441	0.120947528552505	0.242075109525811	0.499628106290742	0.617336963554174	1	Niben101Ctg10559g00003	2dpi
9.14946975611725	-0.075557126460872	0.432040202838827	-0.174884480574736	0.861170405047739	1	Niben101Ctg10562XLOC_001246	2dpi
2.89117166910617	0.201864235851518	0.724593942688463	0.278589460881415	0.780559901624692	1	Niben101Ctg10576XLOC_001247	2dpi
1096.98786054642	-0.110596930854307	0.259188821206511	-0.42670409294461	0.669594869031165	1	Niben101Ctg10591g00003	2dpi
11.9432020681476	0.283169554510739	0.40457587690847	0.699917050602606	0.483979108501276	1	Niben101Ctg10596XLOC_001250	2dpi
8.19688808265452	0.133372795297027	0.467609725469636	0.285222458029667	0.775473715634052	1	Niben101Ctg10603XLOC_001251	2dpi
29.9011980937846	0.303470236571337	0.50923863099504	0.595929330770455	0.551222437956638	1	Niben101Ctg10608XLOC_001252	2dpi
66.2774844776257	-0.0143487990557881	0.191019104851122	-0.0751170887695831	0.940121551365923	1	Niben101Ctg10609g00004	2dpi
708.476779973343	-0.126275211099792	0.0928542403781388	-1.35992939671414	0.173852267347057	1	Niben101Ctg10614g00004	2dpi
0.4725994328872	-0.462223688593171	0.725851140854514	-0.636802317413202	0.524253616415951	1	Niben101Ctg10621XLOC_001255	2dpi
2.30270129375389	0.44695873272972	0.797689384041129	0.56031676197746	0.575263396186858	1	Niben101Ctg10628XLOC_001256	2dpi
0.22909787485087	-0.0765293502247325	0.578379780776466	-0.132316780026427	0.894733735527104	1	Niben101Ctg10638g00002	2dpi
0.425044506834386	-0.223365682712637	0.538526601517	-0.414771864720197	0.678308917895496	1	Niben101Ctg10643g00004	2dpi
2.60095585408813	-0.377616369930607	0.786152935310963	-0.48033449087262	0.630989567358106	1	Niben101Ctg10644XLOC_001259	2dpi
13.1645333237276	1.0335116846102	0.562500520316281	1.83735240641037	0.0661578880116473	1	Niben101Ctg10645XLOC_001260	2dpi
1.73838918808268	-0.0662976566755248	0.790129718010798	-0.0839073068184719	0.93313013004936	1	Niben101Ctg10654g00002	2dpi
10.7268693796576	-0.664301489400316	0.489358679139107	-1.35749403805195	0.17462428653933	1	Niben101Ctg10655XLOC_001264	2dpi
4.31852383494275	0.589788360121172	0.790441322086392	0.746150718138583	0.455576374408125	1	Niben101Ctg10666XLOC_001266	2dpi
4.71015290582827	0.600166776415045	0.629885878445574	0.952818275424955	0.340682153021884	1	Niben101Ctg10669XLOC_001267	2dpi
1.49926143484725	0.520065974694749	0.799784626153999	0.650257528949563	0.515525886070681	1	Niben101Ctg10672XLOC_001268	2dpi
6.4675095275429	0.0673319485742969	0.549836904078213	0.122458038147107	0.902536276522826	1	Niben101Ctg10679XLOC_001270	2dpi
2.90982535631254	0.681951622882973	0.791794145261269	0.861273889134339	0.389087213025903	1	Niben101Ctg10713XLOC_001273	2dpi
54492.0822231204	-0.0896180129467097	0.257835558987546	-0.347578174626559	0.728156999581118	1	Niben101Ctg10718g00002	2dpi
1.05347122942816	0.303941421751914	0.801766001758192	0.379089935324523	0.704621079951972	1	Niben101Ctg10724XLOC_001276	2dpi
69.3314174734142	0.131078906312762	0.197341376962835	0.664224139560187	0.506546865593534	1	Niben101Ctg10727XLOC_001277	2dpi
10.020552960165	0.138461808037381	0.499368151103769	0.27727400662484	0.781569717088189	1	Niben101Ctg10748XLOC_001278	2dpi
0.0757000742099332	0.185398746321455	0.313753171846402	0.590906365122637	0.554583160928173	1	Niben101Ctg10780XLOC_001280	2dpi
0.389123854141209	0.533120933292459	0.619181739794125	0.861008810546835	0.389233190565725	1	Niben101Ctg10782XLOC_001281	2dpi
0.632470292441537	-0.493122630019198	0.771025985931641	-0.639566809701428	0.522454266058463	1	Niben101Ctg10786XLOC_001282	2dpi
2.79921893092837	-0.888007474457131	0.76850237766421	-1.15550387385416	0.247884147166145	1	Niben101Ctg10788XLOC_001283	2dpi
101.438445527257	0.107866449128052	0.23400542856116	0.460957037583683	0.644829428798423	1	Niben101Ctg10808XLOC_001286	2dpi
4.44835617683728	0.242287645592917	0.59528174699229	0.407013396290237	0.683998149143813	1	Niben101Ctg10810XLOC_001287	2dpi
25.6723584655845	-0.111684165807269	0.263420039648563	-0.423977484614572	0.671582233686328	1	Niben101Ctg10825XLOC_001288	2dpi
6.93227354265056	0.542647559533539	0.496436584252654	1.09308535419575	0.274356325757618	1	Niben101Ctg10829XLOC_001289	2dpi
1.00216998125201	0.326862247517181	0.799885617505609	0.40863623543636	0.682806634639906	1	Niben101Ctg10835XLOC_001290	2dpi
24.9445114093583	-0.124352913048507	0.342280148712081	-0.36330740627646	0.716375261385305	1	Niben101Ctg10848XLOC_001291	2dpi
0.537967233052345	-0.417640049538596	0.732082851455991	-0.570481945736032	0.56835086396604	1	Niben101Ctg10850XLOC_001292	2dpi
1.3233310061635	-0.085555479467923	0.800989848454159	-0.106812189484096	0.91493797699089	1	Niben101Ctg10852XLOC_001293	2dpi
13.8370811325371	-0.0864324970189736	0.395279114734448	-0.218661937342781	0.826913401046612	1	Niben101Ctg10856XLOC_001294	2dpi
135.634098385778	-0.138804813389747	0.230341609638296	-0.60260416521232	0.546772048808965	1	Niben101Ctg10862g00003	2dpi
1.34526408189564	1.12585401510603	0.796367033510226	1.41373759551986	0.157438962401635	1	Niben101Ctg10868XLOC_001296	2dpi
17.9450838978032	0.105296657721253	0.390298053204249	0.269785249649065	0.78732547127549	1	Niben101Ctg10877g00003	2dpi
2.51621506249149	0.08950569580131	0.737156924449469	0.121420138416465	0.903358266739362	1	Niben101Ctg10892XLOC_001299	2dpi
2.57034403278352	0.285238433616776	0.728382968839333	0.391605028974386	0.695350071528852	1	Niben101Ctg10902XLOC_001300	2dpi
0.182944196932453	0.338182573047544	0.327073373796652	1.0339654650635	0.301152308387777	1	Niben101Ctg10904XLOC_001301	2dpi
17.7829315131554	0.212842693247106	0.335154568414619	0.635058308331931	0.525390387001952	1	Niben101Ctg10910XLOC_001302	2dpi
18.4545431212492	-0.400256665376604	0.342996758613234	-1.16694008128496	0.243234567978531	1	Niben101Ctg10914XLOC_001304	2dpi
9.98660930724495	0.881703617847683	0.65913312234872	1.33767153849873	0.181003532830685	1	Niben101Ctg10923g00001	2dpi
17.7916657829592	-0.334534069896388	0.40496672844487	-0.826077913069665	0.408759895900575	1	Niben101Ctg10925g00004	2dpi
23.7453656957237	-0.0999107756395213	0.297298977216078	-0.336061619098359	0.736824400412617	1	Niben101Ctg10936XLOC_001307	2dpi
4.42706589205301	0.115355032824037	0.800085103168573	0.144178453476008	0.885359554798464	1	Niben101Ctg10943XLOC_001308	2dpi
0.231399344653806	-0.418957662232137	0.46424008876996	-0.902459034380674	0.366813073466974	1	Niben101Ctg10944XLOC_001309	2dpi
1.76513656273937	-0.392716939590939	0.757509748743126	-0.518431532059544	0.604157219242395	1	Niben101Ctg10951XLOC_001310	2dpi
9.62902088853246	0.289287271925012	0.49239657384013	0.587508701916631	0.556862107890248	1	Niben101Ctg10954g00002	2dpi
19.0943103632153	-0.156731502923477	0.3076984655607	-0.509367190498903	0.610494869370551	1	Niben101Ctg10955g00001	2dpi
5.316047495826	-0.159952347161896	0.521199635685324	-0.306892668778586	0.758925069459049	1	Niben101Ctg10959XLOC_001314	2dpi
2.90514258483232	0.533772309342055	0.709682542617473	0.752128278896899	0.451973919309859	1	Niben101Ctg10963g00003	2dpi
15.7090267248293	-0.170863128458723	0.385414023524762	-0.443323589775258	0.657531695407578	1	Niben101Ctg10975XLOC_001318	2dpi
42.7341380441896	-0.903464981869827	0.271579048315436	-3.32671090599177	0.000878774907410556	0.968904703845962	Niben101Ctg10978XLOC_001319	2dpi
7.2746124114585	-0.136196972741134	0.527728079143858	-0.258081724516324	0.796343835653037	1	Niben101Ctg10983XLOC_001320	2dpi
10.1808393544617	0.0318410595670103	0.41084985425546	0.0775004767245508	0.938225412044634	1	Niben101Ctg10991XLOC_001321	2dpi
15.1911232963505	0.552915251370352	0.421623385955953	1.31139607001808	0.189723985903794	1	Niben101Ctg11012g00003	2dpi
11.7535530884011	-0.131470275387617	0.393627991496838	-0.333996255926004	0.738382383943043	1	Niben101Ctg11015XLOC_001323	2dpi
80.4457958093715	0.362826927684176	0.250163098745905	1.45036150216825	0.146957736733606	1	Niben101Ctg11019XLOC_001324	2dpi
0.502792723733862	-0.0443380617721801	0.644386530318785	-0.06880662410843	0.945143545310737	1	Niben101Ctg11023XLOC_001325	2dpi
33.5288356028161	-0.2946781928999	0.281256341677738	-1.04772106165535	0.294767140896054	1	Niben101Ctg11026g00001	2dpi
12.1549545153551	-0.5332601156989	0.427115903793309	-1.24851383655561	0.211842944500839	1	Niben101Ctg11028XLOC_001327	2dpi
0.765371975156303	0.823921326369266	0.790884491604506	1.04177200983893	0.297517394064165	1	Niben101Ctg11028XLOC_001328	2dpi
25.3891932249258	-0.105608122450593	0.360566080735775	-0.292895333457566	0.769602155880713	1	Niben101Ctg11036g00004	2dpi
111.897402129649	-0.0551973557028196	0.219378917127429	-0.251607385183497	0.801344549689414	1	Niben101Ctg11050g00004	2dpi
2.42367440900947	-1.28975844137439	0.786063982799792	-1.64078048300921	0.100842991041715	1	Niben101Ctg11053g00002	2dpi
3.71427206040808	0.553413111079021	0.668729988254803	0.827558387987465	0.407920642492147	1	Niben101Ctg11063XLOC_001332	2dpi
0.431047792503538	0.688327701986591	0.700879357254601	0.982091560925442	0.326054742616908	1	Niben101Ctg11063XLOC_001333	2dpi
4.36541311377174	-0.0795071574158738	0.652618818532358	-0.121827865145957	0.903035345125907	1	Niben101Ctg11066XLOC_001334	2dpi
12.3822005223744	-0.095580573949408	0.488332503368118	-0.195728470438014	0.844822699207583	1	Niben101Ctg11069g00003	2dpi
391.830228201894	0.0373235519694093	0.141821114199954	0.263173450441143	0.792416893183923	1	Niben101Ctg11075g00004	2dpi
17.8155418585593	-0.0228361994015554	0.307185826015967	-0.074340016587772	0.940739836472254	1	Niben101Ctg11076g00001	2dpi
21.4983519763953	-0.212575276126384	0.354369492842491	-0.599869007970359	0.548593538464769	1	Niben101Ctg11078XLOC_001338	2dpi
64.1920295027944	0.202431430309043	0.724615714029544	0.279363842640583	0.779965616258128	1	Niben101Ctg11091g00003	2dpi
0.649091797464945	-1.04088628758895	0.769486757991283	-1.35270201440001	0.176150846654858	1	Niben101Ctg11095XLOC_001340	2dpi
24.6565361569293	0.990547381894871	0.406884749657619	2.4344667199456	0.0149137512283053	1	Niben101Ctg11101g00001	2dpi
2.60212364079818	-0.740628280179335	0.763209220583014	-0.970413171389059	0.331840585926095	1	Niben101Ctg11103g00003	2dpi
55.5331713645574	0.0275354083009492	0.243681242358072	0.112997652320271	0.910032416470906	1	Niben101Ctg11107XLOC_001343	2dpi
4.17485162148501	-0.0953416021701806	0.725822175346093	-0.131356695081297	0.895493144081179	1	Niben101Ctg11108XLOC_001344	2dpi
153.234123217067	0.0948768903141316	0.123290433656758	0.76953975665517	0.441572952581487	1	Niben101Ctg11111XLOC_001345	2dpi
10.7172997027718	0.151513938780582	0.741232987996598	0.204407981342133	0.83803469364927	1	Niben101Ctg11114g00002	2dpi
1.82235239852796	-0.736257370809022	0.78613854797074	-0.936549127007605	0.348990530931784	1	Niben101Ctg11118g00001	2dpi
0.485782056044857	0.531593376768859	0.718537774504727	0.739826625169811	0.459405201208898	1	Niben101Ctg11120XLOC_001348	2dpi
13.863302693883	0.433410946686794	0.42764525772815	1.01348241060657	0.310829793532726	1	Niben101Ctg11121g00004	2dpi
0.0192246769013914	0	0.313750888917869	0	1	1	Niben101Ctg11126g00001	2dpi
9.74132812804241	-0.231158779073043	0.451450281325916	-0.512035961953832	0.608625841173074	1	Niben101Ctg11130XLOC_001353	2dpi
8.8802476616481	-0.581676427677955	0.60009558314611	-0.96930629722087	0.332392388291926	1	Niben101Ctg11133g00001	2dpi
1.22528538953606	1.06730550040386	0.799425503043839	1.33509063238545	0.181846685029248	1	Niben101Ctg11154g00003	2dpi
103.254048341223	-0.0648664882874811	0.158979368187208	-0.408018279523522	0.683260254790874	1	Niben101Ctg11163XLOC_001356	2dpi
0.563770586386823	-0.375218956370701	0.706097077311413	-0.531398540551127	0.595142632652787	1	Niben101Ctg11168XLOC_001357	2dpi
106.772731187033	0.18779150938893	0.202351379382123	0.928046598754845	0.353383398249824	1	Niben101Ctg11169XLOC_001358	2dpi
60.5532305258185	-0.0970621255694692	0.207378705281242	-0.468042875655125	0.639753928727967	1	Niben101Ctg11170g00003	2dpi
13.7662833066206	-0.316033080055833	0.344932220285189	-0.91621791607214	0.359552610419523	1	Niben101Ctg11180XLOC_001360	2dpi
0.0287879573229527	0	0.313750888917869	0	1	1	Niben101Ctg11190g00001	2dpi
0.232307374934536	0	0.325298121554835	0	1	1	Niben101Ctg11192XLOC_001362	2dpi
11.6964011191453	-0.133172673218461	0.473319138468088	-0.281359155789641	0.778434942176882	1	Niben101Ctg11195XLOC_001363	2dpi
10.2509821199658	0.435163878049729	0.570167156477491	0.763221580033097	0.445331260949098	1	Niben101Ctg11212g00001	2dpi
6.32861284154095	-0.341388450013021	0.562224696225606	-0.607209986158328	0.54371156586497	1	Niben101Ctg11214XLOC_001366	2dpi
28.522070647772	0.198684387065471	0.276549380363085	0.718440904856181	0.472485472970309	1	Niben101Ctg11217g00002	2dpi
1.88228722109202	0.643082332226904	0.765709757881754	0.839851295621354	0.400991768432567	1	Niben101Ctg11221XLOC_001368	2dpi
0.0794377026213862	0.364662018571786	0.314221451164603	1.16052553770672	0.245834902438424	1	Niben101Ctg11222g00002	2dpi
2.75263671259951	0.354960125495637	0.741719297688863	0.478563961597957	0.63224886141748	1	Niben101Ctg11231XLOC_001370	2dpi
93.6982099790291	0.103063791665188	0.207703809453627	0.496205591685108	0.619749366278132	1	Niben101Ctg11244g00002	2dpi
4.30830870929212	0.211674370856607	0.605754544645025	0.349439179165629	0.726759624145503	1	Niben101Ctg11258XLOC_001372	2dpi
1.24051691291107	0.977868380490332	0.797364654873506	1.22637537858442	0.220057447031857	1	Niben101Ctg11262XLOC_001373	2dpi
1.82922763212938	0.25904886633384	0.795533630077294	0.32562905770391	0.744705024567738	1	Niben101Ctg11275XLOC_001374	2dpi
0.192864875354198	0.300949855903061	0.328120137422125	0.917194105389182	0.359040935128851	1	Niben101Ctg11282XLOC_001375	2dpi
0.13305038099273	0	0.317677426293924	0	1	1	Niben101Ctg11282XLOC_001376	2dpi
9.8106208082896	-0.174517612127948	0.485747764907684	-0.359276202045139	0.719388475504625	1	Niben101Ctg11300XLOC_001379	2dpi
46.0521514203528	-0.10802013824788	0.251793700218864	-0.429002545154971	0.667921372480355	1	Niben101Ctg11309g00002	2dpi
26.9250580579246	-0.0717028426433617	0.38910982065315	-0.184274050248855	0.853798470213702	1	Niben101Ctg11311XLOC_001381	2dpi
0.0455175932177474	0	0.313750888917869	0	1	1	Niben101Ctg11320XLOC_001382	2dpi
62.9335002630753	-0.2009280573503	0.36879784289479	-0.544818960363661	0.58587803700428	1	Niben101Ctg11328g00002	2dpi
6.67321649445934	0.33084560622017	0.532180642964035	0.621679143340298	0.534152868594244	1	Niben101Ctg11332XLOC_001384	2dpi
6.42333541711475	0.32113402329371	0.58066016383595	0.553049861681983	0.580229267660224	1	Niben101Ctg11344XLOC_001385	2dpi
8.15147988916064	-0.666368754742194	0.472050791730775	-1.41164630250688	0.158054131617407	1	Niben101Ctg11346XLOC_001386	2dpi
2.69907964141718	-1.74598354664614	0.727243210676871	-2.40082481488015	0.0163581657106673	1	Niben101Ctg11347g00001	2dpi
3.28444067846552	-0.255525514428217	0.638302944886129	-0.400320124598207	0.688920747217436	1	Niben101Ctg11356g00001	2dpi
2.25616957242708	0.0775989917721775	0.78818832819287	0.0984523482479037	0.9215731086506	1	Niben101Ctg11359XLOC_001389	2dpi
13.4807556123857	-0.565199436465654	0.517960076880859	-1.09120270401779	0.275183698341299	1	Niben101Ctg11370XLOC_001390	2dpi
109.062552449661	-0.252333823842551	0.308315136333835	-0.818428270642318	0.413112684466298	1	Niben101Ctg11373XLOC_001391	2dpi
0.831671165016416	-0.012980977414041	0.780077681584367	-0.0166406214669238	0.986723317793842	1	Niben101Ctg11374XLOC_001392	2dpi
0.0538132633641708	0	0.313750888917869	0	1	1	Niben101Ctg11378XLOC_001393	2dpi
12.4728880073171	-0.321996228006353	0.390844197323816	-0.823848045362122	0.410025904203859	1	Niben101Ctg11379XLOC_001394	2dpi
17.1901084944191	0.41739639399543	0.3477091243117	1.20041829452039	0.229976927288012	1	Niben101Ctg11382g00003	2dpi
19.1854394448454	0.107898724324495	0.402065295112264	0.268361198134168	0.78842130378559	1	Niben101Ctg11391g00004	2dpi
32.5187094686276	0.580625972351705	0.279511611813499	2.07728748220707	0.0377750337197825	1	Niben101Ctg11395g00002	2dpi
0.144787279919352	0	0.319286262648518	0	1	1	Niben101Ctg11400XLOC_001398	2dpi
5.905413951983	0.133938310252087	0.610236661607566	0.219485846522642	0.826271603927062	1	Niben101Ctg11423g00004	2dpi
32.5558837808038	-0.0864215102259165	0.274822992849202	-0.314462444826575	0.753169835463006	1	Niben101Ctg11426XLOC_001402	2dpi
49.8881932365978	0.193262410078295	0.209699875894569	0.921614327399326	0.356729782466242	1	Niben101Ctg11433XLOC_001403	2dpi
0.866636500172151	0.300529899199341	0.799993069094882	0.375665628627711	0.70716549367728	1	Niben101Ctg11437g00002	2dpi
0.0979849465891072	-0.193893336741616	0.314722281642939	-0.61607756441469	0.53784332870394	1	Niben101Ctg11455XLOC_001408	2dpi
0.498516999256855	0.39289470156175	0.721589334742664	0.54448518380869	0.586107641323518	1	Niben101Ctg11457XLOC_001409	2dpi
0.431163073940195	-0.444874390934648	0.713687754945732	-0.623345977077154	0.533057190436729	1	Niben101Ctg11462g00001	2dpi
129.365512863013	-0.0682338936312341	0.163064744673385	-0.418446634604587	0.675620596282733	1	Niben101Ctg11463g00002	2dpi
2.48335812273876	0.256732351546329	0.737041830674299	0.348328060717329	0.72759382241735	1	Niben101Ctg11465XLOC_001412	2dpi
23.8346547551797	-0.657782163584462	0.515934779316202	-1.27493278211688	0.20233303467969	1	Niben101Ctg11479g00002	2dpi
25.2597668763088	-0.0345869718985783	0.384420829857309	-0.0899716384031958	0.92830975267538	1	Niben101Ctg11483g00004	2dpi
28.7975415784695	-0.0285047141749282	0.275033172696689	-0.103641004084855	0.917454246309822	1	Niben101Ctg11493g00003	2dpi
3.08844173086786	-0.394699368346208	0.715886822117208	-0.551343251687326	0.58139839427619	1	Niben101Ctg11503XLOC_001416	2dpi
1.11974587365132	-0.00629543086519082	0.802714342644641	-0.00784267893413957	0.993742511710376	1	Niben101Ctg11514XLOC_001417	2dpi
5.29471104370443	-0.232407122241412	0.492096731441704	-0.472279345486659	0.636727411086161	1	Niben101Ctg11516XLOC_001418	2dpi
68.985317568397	0.0199519690613532	0.209608001674445	0.0951870582323562	0.924166249344408	1	Niben101Ctg11520g00002	2dpi
11.4473635854168	0.945941740301427	0.5587135931659	1.69307092555478	0.090441967677338	1	Niben101Ctg11532XLOC_001420	2dpi
20.1751213209165	-0.201377691787065	0.36820594306321	-0.546915919150426	0.584436498446463	1	Niben101Ctg11539g00002	2dpi
11.1644935043674	-0.506172544915862	0.449586176525913	-1.12586323010909	0.260223415280171	1	Niben101Ctg11541XLOC_001422	2dpi
2.48848191276312	0.774647684012671	0.642189013621267	1.20626119036898	0.227716796787489	1	Niben101Ctg11544XLOC_001423	2dpi
2.62385101076545	-0.0897897228105016	0.702860504602847	-0.127748994604893	0.898347615622401	1	Niben101Ctg11552g00002	2dpi
0.414892515969261	0	0.387270119196265	0	1	1	Niben101Ctg11557g00002	2dpi
59.8952754434858	0.149908893435189	0.185735963594628	0.807107522603257	0.419604538463873	1	Niben101Ctg11558XLOC_001426	2dpi
18.5327135708132	0.73278374871521	0.441817185806099	1.65856777929143	0.0972029189712433	1	Niben101Ctg11562g00002	2dpi
19.5479094435349	-0.36599969520293	0.336717921344286	-1.08696232663157	0.277053459491709	1	Niben101Ctg11565XLOC_001428	2dpi
12.5382467492413	0.405361082603816	0.384925818433115	1.05308883736062	0.292300278378041	1	Niben101Ctg11576XLOC_001429	2dpi
39.5960949888301	0.283800659486588	0.348945878178951	0.81330853073165	0.416041187251535	1	Niben101Ctg11578XLOC_001430	2dpi
12.3604465592024	-0.765954560718506	0.51757752289947	-1.47988374075371	0.138904275511718	1	Niben101Ctg11579XLOC_001431	2dpi
0.0518282082323921	0	0.313750888917869	0	1	1	Niben101Ctg11589XLOC_001433	2dpi
12.7858086242429	-0.13429126776862	0.382267127342968	-0.351302160617475	0.725361674180389	1	Niben101Ctg11590XLOC_001434	2dpi
0.131701660369523	-0.17311049754034	0.317588231410272	-0.545078439372994	0.585699570681935	1	Niben101Ctg11590XLOC_001435	2dpi
15.479308674891	-0.0418009863244169	0.376050290015067	-0.111157968586441	0.911491081222225	1	Niben101Ctg11592g00002	2dpi
0.568643228117334	0	0.735292583087728	0	1	1	Niben101Ctg11621XLOC_001439	2dpi
0.347228570085675	0.0756432963067434	0.336736144603575	0.224636700036448	0.822261911954153	1	Niben101Ctg11634g00001	2dpi
15.4280034179512	0.0752450230330884	0.345711290302045	0.217652778905044	0.82769965852783	1	Niben101Ctg11636XLOC_001441	2dpi
3.55983662139305	-0.326307421788693	0.716217849622151	-0.455598002703843	0.648679079658293	1	Niben101Ctg11636XLOC_001442	2dpi
11.8437713539725	-0.911745182770177	0.736954835191566	-1.23717918552387	0.216020567125556	1	Niben101Ctg11637XLOC_001443	2dpi
0.065025238814772	0	0.313750888917869	0	1	1	Niben101Ctg11652XLOC_001444	2dpi
0.306418876451908	0.251755320812179	0.632695310254683	0.39790925700214	0.690697076184526	1	Niben101Ctg11652XLOC_001445	2dpi
4.28517612843921	-0.788377034272903	0.631020694082457	-1.24936795522887	0.211530523347052	1	Niben101Ctg11653XLOC_001446	2dpi
1.14849751910714	1.22918978867943	0.793753243964207	1.54857923167727	0.121482901622779	1	Niben101Ctg11656XLOC_001447	2dpi
1.92622953251839	-0.514783004035254	0.756713368212986	-0.680287973834714	0.496322137814346	1	Niben101Ctg11658XLOC_001448	2dpi
16.142234375852	0.0039957285179036	0.35580898021431	0.0112299822098276	0.991039958905948	1	Niben101Ctg11661g00001	2dpi
0.115133363094498	0.605103599684216	0.317849105718306	1.90374485502089	0.0569434215735943	1	Niben101Ctg11663XLOC_001451	2dpi
4.30848020837638	0.286833247642699	0.674841478621989	0.42503796332793	0.670809000314849	1	Niben101Ctg11666XLOC_001452	2dpi
29.659236174023	0.350278817635317	0.513565205664963	0.682053250047922	0.495205280190085	1	Niben101Ctg11673XLOC_001453	2dpi
5.34986250385347	0.717435827584184	0.612637536790505	1.17106083858769	0.241574323567894	1	Niben101Ctg11678XLOC_001455	2dpi
1.88044941121636	-0.0815780999744168	0.775289292110137	-0.105222786906269	0.916199029753249	1	Niben101Ctg11685XLOC_001456	2dpi
42.070271559594	0.736591103756243	0.769988084496434	0.95662662655094	0.338755744432703	1	Niben101Ctg11694XLOC_001457	2dpi
0.692266438292426	-0.555093135251181	0.755444105623349	-0.734790477706025	0.462467107254395	1	Niben101Ctg11698g00003	2dpi
1.13974374030842	-0.306719322130427	0.803279372000257	-0.381833933276116	0.70258454726066	1	Niben101Ctg11714XLOC_001460	2dpi
151.582233650384	-0.0909633910188817	0.117727642412831	-0.772659582359627	0.439723872487203	1	Niben101Ctg11716g00002	2dpi
1.18902435943956	-0.377892418902262	0.801039462442176	-0.471752562289702	0.637103414484292	1	Niben101Ctg11726XLOC_001462	2dpi
1.57964055394132	0.743573428434376	0.674497542804242	1.10241087809297	0.27028308444802	1	Niben101Ctg11729XLOC_001463	2dpi
0.413210269680828	0.0354193296608845	0.340770226271393	0.103939038478896	0.917217726644598	1	Niben101Ctg11734g00001	2dpi
1.99446470958264	-0.116896326382404	0.756758020151811	-0.154469887691383	0.877239252369706	1	Niben101Ctg11735XLOC_001465	2dpi
69.079680677832	-0.0558773900108302	0.193471704637142	-0.288814274498841	0.772723507929895	1	Niben101Ctg11750g00002	2dpi
12.9003881468172	0.29962698367804	0.518249449910332	0.578152053475179	0.563161466170808	1	Niben101Ctg11756XLOC_001467	2dpi
16.5021089139445	0.0728809269386291	0.523122854256084	0.139318950310957	0.889198115730991	1	Niben101Ctg11775g00002	2dpi
2.72804212114892	0.497598754001824	0.734605607067091	0.677368576028823	0.498172130909263	1	Niben101Ctg11776g00001	2dpi
5.46524218477511	-0.00759373924175203	0.589909408717652	-0.0128727210136542	0.989729338301797	1	Niben101Ctg11781XLOC_001470	2dpi
3.20421822115446	0.0545370447441334	0.646607390199809	0.0843433675066423	0.932783432934815	1	Niben101Ctg11783XLOC_001471	2dpi
1.82705953724693	-0.0989382144080324	0.788028946049607	-0.1255514977007	0.900086958262398	1	Niben101Ctg11796XLOC_001472	2dpi
41.1699157924959	0.185058889411646	0.329540413987261	0.561566598683703	0.574411342953675	1	Niben101Ctg11800g00002	2dpi
8.97597430724264	-0.179183422125449	0.736681915331843	-0.243230379891618	0.80782693364827	1	Niben101Ctg11802g00003	2dpi
5.05029289133547	-0.247895717942876	0.632197671533965	-0.392117416917057	0.694971459099605	1	Niben101Ctg11805XLOC_001475	2dpi
54.4123523076646	0.331443811608589	0.263468907461137	1.25799971921726	0.208391857793979	1	Niben101Ctg11806g00004	2dpi
9.71852991097319	0.350945219538368	0.497647024730023	0.705209118307817	0.480680107642191	1	Niben101Ctg11810XLOC_001477	2dpi
8.4519032777465	0.578335264532417	0.48732541874811	1.18675374253636	0.235324769701776	1	Niben101Ctg11814g00001	2dpi
2.4580542942614	-0.0650722609960105	0.779106270782328	-0.0835216753302077	0.933436743183341	1	Niben101Ctg11816XLOC_001479	2dpi
0.866452142033043	0.5534660438023	0.763201992440083	0.725189463975032	0.468335805611934	1	Niben101Ctg11819XLOC_001480	2dpi
3.04790822059549	-1.42829398525809	0.711893797557092	-2.00633014384922	0.0448210359606128	1	Niben101Ctg11827XLOC_001481	2dpi
13.6372572243683	0.0446166874268509	0.621079091805544	0.0718373682442688	0.942731334070975	1	Niben101Ctg11829g00002	2dpi
5.24607306444309	-0.00254029698120015	0.800586174165617	-0.00317304627930614	0.99746827961135	1	Niben101Ctg11831g00003	2dpi
14.4254967463071	-0.22365033445069	0.39008679598823	-0.573334798180244	0.566418028307838	1	Niben101Ctg11841g00001	2dpi
7.06842141058967	-0.455969450734272	0.479125319929662	-0.951670537472764	0.341264095858255	1	Niben101Ctg11842XLOC_001487	2dpi
1.56042309164639	-0.35778514946853	0.776476867915897	-0.460780178073872	0.644956324359829	1	Niben101Ctg11844XLOC_001488	2dpi
1.6724033167309	0.386664269323964	0.760842397758839	0.508205471281482	0.611309254276205	1	Niben101Ctg11846XLOC_001489	2dpi
6.77782565466681	-0.360964146575409	0.535602710986455	-0.673940103683563	0.50034939431392	1	Niben101Ctg11852g00002	2dpi
2.56465019470141	0.741594195050228	0.709410363796943	1.04536701589899	0.29585337515158	1	Niben101Ctg11862XLOC_001491	2dpi
0.14096111993372	-0.157657072646423	0.320417656049121	-0.492036158651176	0.622693782126427	1	Niben101Ctg11863g00003	2dpi
7.38338727749153	-0.919916960503149	0.583843091114863	-1.57562361275278	0.11511257102732	1	Niben101Ctg11864g00002	2dpi
258.251308540033	0.103655372933283	0.108359819540839	0.956584953468082	0.338776786355133	1	Niben101Ctg11881XLOC_001494	2dpi
1.58285809939552	-0.505626712819963	0.764846260186521	-0.661082807277711	0.508559210389933	1	Niben101Ctg11882g00001	2dpi
74.3461221629531	-0.0248033928172425	0.226386996461123	-0.109561914796206	0.912756816354672	1	Niben101Ctg11885XLOC_001497	2dpi
36.1959577426897	-0.121279538307014	0.360906982379454	-0.336040986260281	0.736839959226642	1	Niben101Ctg11891g00001	2dpi
9.75616318276308	-0.11824301336511	0.430466838613678	-0.274685533840221	0.783557846129017	1	Niben101Ctg11900XLOC_001499	2dpi
5.17132794101983	-0.768178798415235	0.569179853818725	-1.34962401297479	0.177136617585685	1	Niben101Ctg11907g00002	2dpi
24.6469069590698	0.00748888114740748	0.318024160696343	0.0235481515964381	0.981213029699329	1	Niben101Ctg11925g00001	2dpi
49.8357900330511	-0.31706563099651	0.353289169280691	-0.897467736251487	0.369469382093645	1	Niben101Ctg11930XLOC_001503	2dpi
150.961301620172	0.162350196934046	0.145366417185886	1.11683427353405	0.264065191511744	1	Niben101Ctg11932XLOC_001504	2dpi
1.33133339897368	1.16253050464275	0.78326828071842	1.48420475239527	0.137754609408857	1	Niben101Ctg11935XLOC_001505	2dpi
21.264991285525	0.49618051955126	0.578168624541946	0.858193437847581	0.390785658942202	1	Niben101Ctg11944g00001	2dpi
19.4037084820484	0.132434544756093	0.302704344156811	0.437504605772976	0.661745436602026	1	Niben101Ctg11951XLOC_001507	2dpi
39.8219818557879	0.170587398222378	0.247080818306412	0.690411337438699	0.489935549036483	1	Niben101Ctg11960XLOC_001508	2dpi
0.331494485434042	-0.946451215192689	0.616505243177385	-1.53518761708304	0.124737749133746	1	Niben101Ctg11967XLOC_001509	2dpi
2.44497172764291	0.393109607058288	0.762426450157412	0.515603317509677	0.606131492788322	1	Niben101Ctg11974XLOC_001511	2dpi
28.3797045749639	-0.0703763056744785	0.292689179282478	-0.240447241155292	0.809983559017673	1	Niben101Ctg11993g00003	2dpi
0.88836791769447	-0.0281511781800717	0.791580238089493	-0.0355632655105381	0.971630599656996	1	Niben101Ctg11995XLOC_001515	2dpi
0.231460244727122	0.237470126136529	0.362521665396388	0.655050852965918	0.51243501339236	1	Niben101Ctg11998g00002	2dpi
7.66406416511106	-0.105827320827973	0.553879598308903	-0.191065569396459	0.848474222303786	1	Niben101Ctg12003XLOC_001517	2dpi
72.8429308927473	0.113761331611391	0.321958096148206	0.353342043490725	0.723832029528391	1	Niben101Ctg12012XLOC_001518	2dpi
13.4279483357141	-0.144460636376094	0.430872631012075	-0.335274570670156	0.737417974401258	1	Niben101Ctg12016g00004	2dpi
0.145903681039023	0	0.320065400704476	0	1	1	Niben101Ctg12025XLOC_001521	2dpi
0.917512409299613	-0.506051237181908	0.775268546467088	-0.652743155243422	0.513921875966431	1	Niben101Ctg12026XLOC_001522	2dpi
3.1092495671747	-0.415567322422855	0.744997079403565	-0.557810673238549	0.576973673645234	1	Niben101Ctg12027XLOC_001523	2dpi
26.8702097661407	-0.0157146919348288	0.363111477154899	-0.0432778717377888	0.965480030487505	1	Niben101Ctg12033g00001	2dpi
24.7784461804998	-0.395208771328857	0.309072822016297	-1.27869143831747	0.201005735831306	1	Niben101Ctg12034XLOC_001525	2dpi
0.990247926366284	0.574756639333874	0.800499709113307	0.717997311917224	0.472758944258544	1	Niben101Ctg12042XLOC_001526	2dpi
111.329445508759	-0.847540422766583	0.534915290442762	-1.58443857917214	0.113093948489742	1	Niben101Ctg12047XLOC_001528	2dpi
1.55763711233135	-1.29752472811572	0.784068755449365	-1.65486090230963	0.0979527166886134	1	Niben101Ctg12050XLOC_001529	2dpi
0.975036996647378	-0.356947594303218	0.75821955076603	-0.470770760187591	0.637804447232342	1	Niben101Ctg12053XLOC_001530	2dpi
0.422263604319152	-0.358915331822478	0.698510639632721	-0.513829441468775	0.607371241963769	1	Niben101Ctg12053XLOC_001531	2dpi
12.0115867742203	-0.513989263993181	0.447833869179749	-1.14772307180474	0.251082903532957	1	Niben101Ctg12072g00001	2dpi
45.4538367459249	0.155403796281771	0.269232285745691	0.577210849179364	0.563797028976284	1	Niben101Ctg12075g00002	2dpi
6.07941426011242	0.598007370163868	0.62942830824359	0.950080195523138	0.342071505371324	1	Niben101Ctg12085g00001	2dpi
3.15743757300083	0.338931081793384	0.724775992858707	0.467635635193367	0.640045176886903	1	Niben101Ctg12086XLOC_001537	2dpi
2.28086699621997	-0.382597364164965	0.74148520953365	-0.515987856865811	0.605862890382938	1	Niben101Ctg12095XLOC_001538	2dpi
0.264982844099207	0.223479968974179	0.36193146177748	0.617464886519255	0.536928134900524	1	Niben101Ctg12095XLOC_001539	2dpi
0.0253516313463804	0	0.313750888917869	0	1	1	Niben101Ctg12116XLOC_001540	2dpi
12.0221997958434	0.33137280498122	0.442749353304651	0.748443340476674	0.454192788775656	1	Niben101Ctg12119g00002	2dpi
3.16206412609857	0.0994821032217308	0.765280831237378	0.129994244153325	0.89657098055064	1	Niben101Ctg12123g00001	2dpi
0.207672698341829	0.30477885475243	0.328502843967215	0.927781479976614	0.353520932690037	1	Niben101Ctg12130XLOC_001545	2dpi
42.1119861319559	-0.132520765138047	0.60144870085038	-0.220335940456231	0.825609531423692	1	Niben101Ctg12134XLOC_001546	2dpi
18.8480174372128	0.120012015040436	0.375097378076521	0.319948957403677	0.749007024273628	1	Niben101Ctg12137XLOC_001547	2dpi
24.7895954665951	-0.020185254108221	0.322365422078024	-0.0626160646452195	0.95007223678341	1	Niben101Ctg12139XLOC_001548	2dpi
18.2255854894978	0.331417309962413	0.324801176454786	1.0203697953925	0.307553113214784	1	Niben101Ctg12141g00005	2dpi
2.13701362330951	-0.544741820336335	0.756498721797859	-0.720082935555698	0.471473933452408	1	Niben101Ctg12146XLOC_001550	2dpi
6.70671137006804	0.0808689366322716	0.685184325090851	0.118025082698074	0.90604778366249	1	Niben101Ctg12147g00002	2dpi
0.664511047872513	-0.922861077120381	0.772331700070613	-1.19490249725087	0.232125127094642	1	Niben101Ctg12148XLOC_001553	2dpi
0.356357819170601	0.813193652654062	0.700194492944439	1.16138253135131	0.245486369749211	1	Niben101Ctg12148XLOC_001554	2dpi
0.231111548804394	-0.534211526167239	0.510980970216306	-1.04546266359215	0.295809187996762	1	Niben101Ctg12148XLOC_001555	2dpi
32.9476232579671	0.219323454943648	0.267664105214893	0.819398083906563	0.41255932778862	1	Niben101Ctg12150g00004	2dpi
45.1399327105061	0.107126590126783	0.192351690088242	0.556930849308568	0.577574676299082	1	Niben101Ctg12179g00003	2dpi
7.60320772341547	0.518008399008146	0.532922153839554	0.972015134435755	0.331043019410544	1	Niben101Ctg12185XLOC_001559	2dpi
3.99430224989614	1.06856986389823	0.596694174846934	1.79081665104632	0.0733227223215209	1	Niben101Ctg12191XLOC_001560	2dpi
0.785311167615916	-0.429909373368607	0.643407115741909	-0.668176280383347	0.50402107444918	1	Niben101Ctg12203XLOC_001562	2dpi
4.24115320770279	-0.0720031606353562	0.785772648408313	-0.0916335797399009	0.926989170904109	1	Niben101Ctg12210XLOC_001563	2dpi
5.57511641213985	0.175350777397673	0.544736365678644	0.321900259365311	0.74752825669264	1	Niben101Ctg12216XLOC_001565	2dpi
8.93401966945617	0.188183608158573	0.472939621535978	0.397901972237819	0.690702446191977	1	Niben101Ctg12218XLOC_001566	2dpi
2.05457469646207	0.477217937945358	0.797115602511197	0.598680964770922	0.549385653174974	1	Niben101Ctg12222g00002	2dpi
23.1540187837295	-0.000441495537906138	0.339157069752981	-0.00130174357924396	0.998961359189333	1	Niben101Ctg12223XLOC_001568	2dpi
0.094196655002522	0	0.313750888917869	0	1	1	Niben101Ctg12230XLOC_001569	2dpi
34.9657701785971	0.213328968174824	0.339232335387666	0.62885800061199	0.529442024232229	1	Niben101Ctg12235g00001	2dpi
11.6778619863138	-0.699756057232295	0.411183147808427	-1.7018111295707	0.0887907794828856	1	Niben101Ctg12236XLOC_001572	2dpi
4.64007292525372	-0.445173090791455	0.587325825946621	-0.757966142684	0.448471251772757	1	Niben101Ctg12239XLOC_001573	2dpi
8.4669838090731	-0.0804633126587997	0.43943541680958	-0.183106116577915	0.854714756579525	1	Niben101Ctg12245XLOC_001574	2dpi
5.87845682650216	-0.308596011738158	0.602910691999768	-0.511843654181334	0.608760435400991	1	Niben101Ctg12249g00003	2dpi
0.0466355556774892	0	0.313750888917869	0	1	1	Niben101Ctg12255g00002	2dpi
9.31480355741341	0.765342871158735	0.591246826553918	1.29445577851054	0.195508034599993	1	Niben101Ctg12256XLOC_001577	2dpi
12.6140845148119	0.155576869445585	0.574899637611549	0.27061570275455	0.78668661728326	1	Niben101Ctg12258g00001	2dpi
38.7466348451164	0.216268808064176	0.317543697731761	0.681067864388433	0.49582854988742	1	Niben101Ctg12260g00004	2dpi
77.6537477773473	0.0774695499372143	0.189716547172642	0.408343663701181	0.683021387206002	1	Niben101Ctg12264g00001	2dpi
12.1881644219292	-0.0615499073261339	0.410786491655786	-0.14983430218954	0.880895345606347	1	Niben101Ctg12271g00004	2dpi
1.73272981853702	0.384852006988735	0.786754476643901	0.489164051065102	0.624725558082393	1	Niben101Ctg12276XLOC_001582	2dpi
0.782844734937951	0.514690067351082	0.778630606531225	0.661019568244318	0.508599764455589	1	Niben101Ctg12285XLOC_001583	2dpi
5.42801803897782	0.737590035054436	0.761161058275064	0.969032804602426	0.332528821949342	1	Niben101Ctg12286XLOC_001584	2dpi
0.319786132424848	-0.294925563444851	0.566367578844692	-0.520731719930821	0.602553674318121	1	Niben101Ctg12295XLOC_001586	2dpi
0.176517245788395	-0.0400375111857603	0.361554745311088	-0.110737064593942	0.911824853422674	1	Niben101Ctg12301g00003	2dpi
52.1777965606812	0.365331782600555	0.215191352682067	1.69770661342657	0.0895631489407599	1	Niben101Ctg12306g00003	2dpi
7.18678550170335	-0.00649690693962704	0.549851363907878	-0.0118157512485784	0.990572613867653	1	Niben101Ctg12308g00003	2dpi
3.37994504575972	0.0561449286294528	0.660694658645117	0.0849786325571163	0.932278378001439	1	Niben101Ctg12311XLOC_001590	2dpi
7.00417109470491	-0.48996189537889	0.450296473698149	-1.08808734688722	0.276556549035531	1	Niben101Ctg12318XLOC_001591	2dpi
4.71993539675926	-0.106526369803421	0.601979343072406	-0.176960174845415	0.859539671689455	1	Niben101Ctg12326XLOC_001592	2dpi
3.54632272797879	0.12953745314121	0.60632848799334	0.213642366648346	0.830825958268541	1	Niben101Ctg12327g00002	2dpi
3.86105685741473	0.0778040262235774	0.587957597276335	0.132329315215924	0.894723821072019	1	Niben101Ctg12334XLOC_001594	2dpi
14.9727435402715	0.0374478808193276	0.400088582143442	0.0935989740539548	0.925427724624106	1	Niben101Ctg12341g00003	2dpi
0.0528464653469748	0	0.313750888917869	0	1	1	Niben101Ctg12345g00002	2dpi
26.479688621778	-0.207810903676932	0.346426493734134	-0.599870123779899	0.548592794776194	1	Niben101Ctg12357g00004	2dpi
1.65650386011828	-0.129300083482139	0.782152727870825	-0.165313088959134	0.868697557061456	1	Niben101Ctg12374XLOC_001600	2dpi
18.6944746653706	0.0912604514760862	0.369948260429705	0.246684364375939	0.805152508095545	1	Niben101Ctg12377XLOC_001601	2dpi
34.4610052050793	-0.0963638200971477	0.285329526706034	-0.337728174190778	0.735568041059809	1	Niben101Ctg12381g00001	2dpi
34.3448533916461	-0.0707751337185856	0.281698441998892	-0.251244320757954	0.801625220211406	1	Niben101Ctg12386XLOC_001603	2dpi
2.14403910492869	0.928195377119329	0.780249353187368	1.18961377324773	0.23419822988091	1	Niben101Ctg12393XLOC_001604	2dpi
6.92936841314858	-0.298977214591366	0.550358698775558	-0.54324064515839	0.586964125073713	1	Niben101Ctg12395XLOC_001605	2dpi
0.469431048382262	-0.560217337318525	0.737598085608501	-0.759515714925371	0.447544117033405	1	Niben101Ctg12398g00004	2dpi
1.06421825859513	-0.0426774023148618	0.803239979618921	-0.0531315713830743	0.95762707664488	1	Niben101Ctg12399XLOC_001607	2dpi
0.703557519018494	-0.0715387032792206	0.765767214286113	-0.093420953449819	0.925569144864573	1	Niben101Ctg12399XLOC_001608	2dpi
104.971529621773	0.591708742439339	0.307933158512291	1.92154929108007	0.0546624944650007	1	Niben101Ctg12410XLOC_001609	2dpi
8.08323403707355	-0.138341929813496	0.533020619098449	-0.259543298808005	0.795216078609459	1	Niben101Ctg12431g00004	2dpi
0.223354552407271	-0.0561344989973334	0.426160331413489	-0.131721549049736	0.895204540354664	1	Niben101Ctg12434g00004	2dpi
9.81947059789362	-0.351140361915384	0.722646063981093	-0.485909187660878	0.627031553980647	1	Niben101Ctg12439XLOC_001613	2dpi
74.6878137635544	-0.483691435096521	0.50886874141948	-0.950522985057547	0.341846580451727	1	Niben101Ctg12443XLOC_001614	2dpi
6.75689408018969	-0.0214730111002029	0.581296027583173	-0.0369398896281473	0.9705329341145	1	Niben101Ctg12454XLOC_001616	2dpi
762.09239023305	-0.204186155393055	0.138171363347925	-1.47777477507334	0.139468072246772	1	Niben101Ctg12456g00002	2dpi
3.26375061724935	0.405000792428753	0.718390843181699	0.563761072781823	0.572916747394606	1	Niben101Ctg12482XLOC_001620	2dpi
18.7228319368205	-0.282664106340739	0.38640057804314	-0.731531271956795	0.464454710550266	1	Niben101Ctg12486g00001	2dpi
291.243535092106	0.0459411715943082	0.0909622121181816	0.505057765466606	0.613518264200005	1	Niben101Ctg12493g00001	2dpi
1.01219497903956	0	0.34530264434064	0	1	1	Niben101Ctg12508g00001	2dpi
2.77554351765181	0.141601778996348	0.652655171213492	0.216962624739594	0.828237472277831	1	Niben101Ctg12512XLOC_001626	2dpi
42.4420461668512	-0.143136295324288	0.272123691199144	-0.525997184197897	0.598890163398358	1	Niben101Ctg12514g00003	2dpi
1.44116816585094	0.362561747085985	0.800256736967409	0.453056788325108	0.650507850026937	1	Niben101Ctg12518XLOC_001628	2dpi
19.0763102532814	-0.172952205079922	0.376765333676746	-0.459044900421517	0.646201922947048	1	Niben101Ctg12522XLOC_001629	2dpi
29.5122050516195	0.112373214521048	0.34192632294468	0.328647451162245	0.742422177650387	1	Niben101Ctg12524XLOC_001630	2dpi
12.5508573935493	0.00286920329724733	0.444907371717139	0.00644899023851531	0.994854485922483	1	Niben101Ctg12526XLOC_001631	2dpi
2.01673802570597	0.388214027192214	0.762124475143261	0.509384017773789	0.610483076702704	1	Niben101Ctg12533XLOC_001632	2dpi
1.03119881564484	0	0.345036524844261	0	1	1	Niben101Ctg12537g00003	2dpi
0.455546760318685	0.751558767343779	0.611778392700476	1.22848203910291	0.219266067707339	1	Niben101Ctg12548g00001	2dpi
2.88637299924896	-0.761196928025099	0.713532986565917	-1.06679991304758	0.286062197859753	1	Niben101Ctg12552XLOC_001636	2dpi
4.24511469001613	0.0616182149251893	0.615888955146548	0.100047605027318	0.920306531662182	1	Niben101Ctg12555XLOC_001637	2dpi
2.29915540837321	-0.601129370269858	0.796470115036826	-0.754741902955221	0.450403858905874	1	Niben101Ctg12559g00003	2dpi
12.0982929513275	-0.194670831747588	0.479827848863349	-0.405709739875955	0.684955884935156	1	Niben101Ctg12565XLOC_001639	2dpi
8.84752376923682	0.818212240431591	0.575438486585238	1.42189349427602	0.155057172113611	1	Niben101Ctg12569XLOC_001640	2dpi
1.59078727636819	0.506222620580947	0.794409559075154	0.637231280512645	0.52397420526911	1	Niben101Ctg12577g00001	2dpi
37.7832121544559	-0.0814660868719514	0.247956647700398	-0.328549718781428	0.74249605845656	1	Niben101Ctg12579g00001	2dpi
14.149528896951	-0.295609558984464	0.413504265052043	-0.714888778589163	0.474677771425993	1	Niben101Ctg12586g00003	2dpi
25.640037502929	-0.445061647410643	0.324824565267494	-1.37016006484649	0.170636941377192	1	Niben101Ctg12589XLOC_001644	2dpi
10.1521777769546	-0.357630563488279	0.476903238843214	-0.749901729239153	0.453313892943945	1	Niben101Ctg12595g00001	2dpi
10.1545339477518	0.0898823100733901	0.601118284531748	0.149525163992317	0.881139254568399	1	Niben101Ctg12603g00002	2dpi
20.4083555774214	-0.0475499715113666	0.373266151710224	-0.127388918854557	0.898632586260172	1	Niben101Ctg12607XLOC_001649	2dpi
117.649654952701	-0.325729972073903	0.222375283504284	-1.46477597213553	0.142982049462351	1	Niben101Ctg12610XLOC_001650	2dpi
13.6565609762003	0.136285320536365	0.490541107705215	0.277826503009945	0.781145545333842	1	Niben101Ctg12612g00003	2dpi
2.44705018875621	0.875573260096417	0.705109520472795	1.2417549822747	0.21432697697366	1	Niben101Ctg12625XLOC_001654	2dpi
176.129771915282	0.0454845236746803	0.307242723777694	0.148041011729836	0.882310402137289	1	Niben101Ctg12626g00002	2dpi
0.0716945675549493	0	0.313750888917869	0	1	1	Niben101Ctg12628XLOC_001656	2dpi
0.163164195617369	0	0.341804942766732	0	1	1	Niben101Ctg12629g00003	2dpi
17.6724762377201	0.0124555584797629	0.328500198499651	0.0379164412583334	0.969754304246576	1	Niben101Ctg12636g00001	2dpi
4.76694176200983	-0.903396586479156	0.589647616544886	-1.53209571467908	0.125498817089171	1	Niben101Ctg12647XLOC_001660	2dpi
67.1196425157733	-0.0976650899177711	0.306174686366574	-0.318984861474928	0.749737992403107	1	Niben101Ctg12648g00002	2dpi
280.598394799241	-0.168697417582512	0.14852160256645	-1.13584431266176	0.256021727759355	1	Niben101Ctg12652g00003	2dpi
9.88086254743844	-0.273568797735965	0.479454072648721	-0.570583948165561	0.568281701981369	1	Niben101Ctg12657XLOC_001664	2dpi
1.27893739919684	-0.084117192848792	0.792896448840448	-0.106088497396863	0.915512137388722	1	Niben101Ctg12658g00002	2dpi
383.912879742149	-0.327690797852868	0.212660849623038	-1.54090796887971	0.123339186094587	1	Niben101Ctg12659XLOC_001666	2dpi
10.1285883299771	-0.132878838002166	0.457032490953107	-0.290742650976645	0.771248149191951	1	Niben101Ctg12660XLOC_001667	2dpi
307.47229531418	-0.096809073943282	0.162522916249751	-0.595664144953654	0.551399615543426	1	Niben101Ctg12665g00001	2dpi
1.66477126266078	-0.0870983835487373	0.706756005308104	-0.123236849626439	0.901919546176499	1	Niben101Ctg12672XLOC_001670	2dpi
3.12075280677108	0.294201356053849	0.752766133475054	0.390827035078881	0.69592509008503	1	Niben101Ctg12676g00002	2dpi
199.600045524963	0.364780560593992	0.490490050698173	0.743706340372768	0.457054152806329	1	Niben101Ctg12683g00001	2dpi
109.781723020845	0.588031109284274	0.227698777461715	2.58249568065048	0.00980885900278011	1	Niben101Ctg12687XLOC_001674	2dpi
287.120937100619	0.775494217364189	0.166685236249533	4.65244694019121	3.28019158125676e-06	0.0828095298660207	Niben101Ctg12688XLOC_001675	2dpi
617.259019636433	0.698740161518832	0.166392066895891	4.199359828591	2.67670669063716e-05	0.168935881601746	Niben101Ctg12688XLOC_001676	2dpi
1.10581656671688	0.629671520868487	0.788999553074534	0.798063216151156	0.424833806091592	1	Niben101Ctg12694g00003	2dpi
104.07549640238	-0.0517203975585908	0.169557030529087	-0.305032456614758	0.760341432744061	1	Niben101Ctg12700XLOC_001678	2dpi
111.526906237468	-0.174361334634695	0.164166999496634	-1.06209734702662	0.288191494370655	1	Niben101Ctg12710XLOC_001679	2dpi
2.0991449584015	-1.2032587247391	0.69725192865951	-1.72571587869595	0.0843985399640637	1	Niben101Ctg12715XLOC_001681	2dpi
109.761633698114	0.171038534875162	0.157458002590034	1.08624860001868	0.277369020782479	1	Niben101Ctg12716g00002	2dpi
0.167044772081307	0.147996785590532	0.32331817068833	0.45774348306949	0.647136744066066	1	Niben101Ctg12724XLOC_001683	2dpi
1.04425706725024	0.419797175753258	0.793150636830287	0.52927799116561	0.596612620853153	1	Niben101Ctg12725XLOC_001684	2dpi
0.449717559577206	0.421572854761345	0.755274185313714	0.558171936706984	0.576726982034505	1	Niben101Ctg12725XLOC_001685	2dpi
18.7932771121799	0.0329724420529806	0.386720327952226	0.0852617244807825	0.932053320127833	1	Niben101Ctg12730XLOC_001686	2dpi
61.3168326530969	-0.078068467241107	0.179800483606724	-0.434194979207428	0.664146858741069	1	Niben101Ctg12731XLOC_001687	2dpi
0.949250620647885	-0.0377468411922141	0.781974860253525	-0.0482711697150674	0.96150013099425	1	Niben101Ctg12733XLOC_001688	2dpi
1.95933647885599	-0.522341245050102	0.76549001135118	-0.682361934583716	0.495010119185706	1	Niben101Ctg12733XLOC_001689	2dpi
25.0363186283303	-0.06904005599027	0.279978846247788	-0.246590258212465	0.805225344595968	1	Niben101Ctg12736XLOC_001690	2dpi
0.319152903784413	-0.0647014030791037	0.645471883075699	-0.100238917876328	0.920154649594311	1	Niben101Ctg12738g00002	2dpi
33.0005125891208	0.288375645364406	0.421723710748597	0.683802304718684	0.494100011063681	1	Niben101Ctg12748XLOC_001692	2dpi
1.25716202060276	0.295132503897464	0.802320820096419	0.36784849215554	0.712986208666532	1	Niben101Ctg12757XLOC_001693	2dpi
1.06176531346134	-0.426823713838175	0.802804426668191	-0.531665869867689	0.594957434435481	1	Niben101Ctg12759g00001	2dpi
38.1569717100148	0.262375988403213	0.473251967355084	0.554410771643661	0.57929775590791	1	Niben101Ctg12765XLOC_001696	2dpi
0.638073010783459	1.3077280345639	0.777681242672135	1.681573326972	0.0926516064189478	1	Niben101Ctg12771XLOC_001697	2dpi
2.24977867770614	0.762856652996779	0.762296811825837	1.00073441363293	0.316955225175339	1	Niben101Ctg12776g00001	2dpi
10.6347963667816	0.669387897290981	0.476882129677298	1.40367578408516	0.160415416650428	1	Niben101Ctg12778XLOC_001700	2dpi
2.15988908083951	0.464650984422906	0.779372530531386	0.596185990935684	0.551050983242602	1	Niben101Ctg12779XLOC_001701	2dpi
0.553027455427329	0.455122899550664	0.737961516939962	0.616729855288228	0.537412925498198	1	Niben101Ctg12779XLOC_001702	2dpi
0.324997703228307	-0.367050946078969	0.473449564106594	-0.775269371662849	0.438180503749962	1	Niben101Ctg12785XLOC_001704	2dpi
7.39660780878602	-0.0371900185020854	0.525854635323698	-0.0707230021452459	0.943618213608887	1	Niben101Ctg12787XLOC_001705	2dpi
3.55574142499709	0.361100523061691	0.786877897477708	0.458902866911345	0.646303919921503	1	Niben101Ctg12788g00003	2dpi
1.88482684757866	0.457915442742647	0.771024128898615	0.59390546362896	0.552575344522866	1	Niben101Ctg12790g00002	2dpi
0.282476808629519	-0.317268651562388	0.393150185413037	-0.806990975291212	0.419671682607414	1	Niben101Ctg12797XLOC_001708	2dpi
0.732198120832088	-0.503452302956559	0.782064342127732	-0.643747932026713	0.519738902538955	1	Niben101Ctg12804XLOC_001709	2dpi
16.2423440109323	0.0821688172199363	0.419169971489608	0.196027441870257	0.844588687164217	1	Niben101Ctg12810g00001	2dpi
0.547727883215225	0.413269587562794	0.740913114416498	0.557784144350397	0.576991791065678	1	Niben101Ctg12812XLOC_001711	2dpi
1.09260948578444	-0.490327020209706	0.795010361152186	-0.616755509323285	0.537396001650212	1	Niben101Ctg12816XLOC_001713	2dpi
0.162583813898026	0.0152224836731689	0.323988975717163	0.0469845729765136	0.962525522930705	1	Niben101Ctg12823XLOC_001714	2dpi
0.497407550510714	-0.75912275350917	0.758495689559354	-1.00082672051858	0.316910588916143	1	Niben101Ctg12823XLOC_001715	2dpi
4.95222346194099	0.246007805198082	0.527874596783135	0.466034559528441	0.641190763410686	1	Niben101Ctg12826g00003	2dpi
0.0765615855277877	0	0.313750888917869	0	1	1	Niben101Ctg12832g00001	2dpi
0.327395193370123	0	0.621859517875347	0	1	1	Niben101Ctg12838g00001	2dpi
36.6511914735256	0.490045826651265	0.291699459942161	1.6799682342519	0.0929634963804817	1	Niben101Ctg12839g00001	2dpi
1.11466156279696	0	0.678517071388906	0	1	1	Niben101Ctg12842g00002	2dpi
3.74850211991453	0.1746195353729	0.768901004577353	0.227102753583843	0.820343842938549	1	Niben101Ctg12852g00001	2dpi
103.986987876163	-0.138672378224647	0.209815476720942	-0.660925401652251	0.508660154955355	1	Niben101Ctg12856XLOC_001723	2dpi
19.2304043445078	-0.19906257446992	0.428142994545141	-0.464944135501747	0.64197146294538	1	Niben101Ctg12860XLOC_001724	2dpi
0.213661801615179	-0.373036469105779	0.549736041345152	-0.678573790055668	0.497407954551019	1	Niben101Ctg12861XLOC_001725	2dpi
0.826059622403852	-0.376655409456526	0.717399977889511	-0.52502846538216	0.599563402904353	1	Niben101Ctg12867g00004	2dpi
34.0783985522884	-0.292316548375023	0.256432228140723	-1.13993685775957	0.254312608113508	1	Niben101Ctg12872XLOC_001727	2dpi
59.6049728642095	0.202715807994868	0.21370721241069	0.948567929496455	0.342840408533747	1	Niben101Ctg12888XLOC_001729	2dpi
131.442967593703	0.261840221283306	0.209766790316018	1.24824439983487	0.211941568733423	1	Niben101Ctg12891g00001	2dpi
0.361783387155304	0	0.579585414290633	0	1	1	Niben101Ctg12894g00002	2dpi
122.537858979992	-0.307379937881572	0.171548345762167	-1.79179773792585	0.0731653713148277	1	Niben101Ctg12906g00002	2dpi
0.071077405208745	0	0.313750888917869	0	1	1	Niben101Ctg12907g00001	2dpi
0.0769333432925913	0	0.313750888917869	0	1	1	Niben101Ctg12909XLOC_001735	2dpi
1.129254776508	-0.443881509600813	0.793985829712567	-0.559054699706043	0.576124389663961	1	Niben101Ctg12931XLOC_001736	2dpi
0.738920701035181	-0.686797884201461	0.757575761293894	-0.906573202696521	0.364632537903186	1	Niben101Ctg12933g00001	2dpi
1.03736493463645	0.742729972910155	0.794191481870241	0.935202643021429	0.349683876701639	1	Niben101Ctg12935XLOC_001738	2dpi
1.17778262295307	-0.417427648837263	0.802686349818392	-0.520038305038707	0.603036877321451	1	Niben101Ctg12937g00004	2dpi
61.145868618636	0.132174645462846	0.224586472976965	0.588524516685397	0.556180282806074	1	Niben101Ctg12940g00001	2dpi
1.98215462673233	-1.34208079367687	0.799952183225986	-1.6777012699242	0.0934054314144305	1	Niben101Ctg12957g00001	2dpi
8.44075530194205	0.886366577886323	0.513382550532955	1.72652260378964	0.0842534363827058	1	Niben101Ctg12975g00002	2dpi
27.9579413430889	-0.730823991550483	0.316804450995361	-2.30686150164344	0.0210625423315461	1	Niben101Ctg12976g00003	2dpi
25.1660667759863	0.00090074519064142	0.300900822376908	0.00299349527703566	0.997611539902788	1	Niben101Ctg12977XLOC_001746	2dpi
17.9401139136529	0.253391510778288	0.367390741499416	0.689705760532048	0.490379242537691	1	Niben101Ctg12986XLOC_001747	2dpi
0.186934596516828	-0.1344897343209	0.325459311907635	-0.413230561856125	0.679437698723968	1	Niben101Ctg12988XLOC_001749	2dpi
33.7820733948989	-0.35429176881984	0.229309626939539	-1.54503661075361	0.122337408122613	1	Niben101Ctg12991g00003	2dpi
7.2406731570352	-0.0462032054591575	0.556305852658775	-0.0830536030464836	0.933808917731334	1	Niben101Ctg12993XLOC_001751	2dpi
60.4107511882933	0.00581927379997125	0.214157711193999	0.0271728427032905	0.978321876088885	1	Niben101Ctg13000g00001	2dpi
15.0363702216649	-0.417407355013361	0.417579422291768	-0.999587941193407	0.317509961283669	1	Niben101Ctg13003g00003	2dpi
0.899691796771587	0	0.771198183873105	0	1	1	Niben101Ctg13007XLOC_001754	2dpi
46.1006707224133	0.0919237743081277	0.231662400742147	0.396800577105492	0.691514525125602	1	Niben101Ctg13008g00002	2dpi
13.1976696035648	-0.428356831013287	0.406367387490439	-1.05411222504504	0.291831539769695	1	Niben101Ctg13009XLOC_001756	2dpi
23.8949837686899	-0.0519020548059027	0.342688820278604	-0.151455348802178	0.879616530940672	1	Niben101Ctg13010XLOC_001757	2dpi
0.0516445476627364	0	0.313750888917869	0	1	1	Niben101Ctg13011XLOC_001758	2dpi
1.21976513897446	0	0.34674991489752	0	1	1	Niben101Ctg13012g00003	2dpi
0.463281368465673	0.865157966677	0.768145844392207	1.12629388415367	0.260041145613039	1	Niben101Ctg13018XLOC_001760	2dpi
101.528080310247	-0.444140458224062	0.20053059044995	-2.21482646227442	0.0267719781545699	1	Niben101Ctg13028g00004	2dpi
0.397780505372365	0.356824496998447	0.658062105604127	0.542235290498711	0.587656426896225	1	Niben101Ctg13030g00001	2dpi
12.0065222241602	0.631651830680451	0.419151419390831	1.50697767312456	0.131816380196525	1	Niben101Ctg13032XLOC_001763	2dpi
9.33145652065006	0.202870909603734	0.568194527739693	0.357044814230727	0.721058256908391	1	Niben101Ctg13033XLOC_001764	2dpi
0.122747941136252	0	0.315717387717803	0	1	1	Niben101Ctg13036g00003	2dpi
2.23613906549554	0.135383759002632	0.757265447822951	0.178779791672582	0.858110613536915	1	Niben101Ctg13041t00001	2dpi
0.0747473318040743	0	0.313750888917869	0	1	1	Niben101Ctg13043XLOC_001769	2dpi
0.447871153914178	0.191183650734416	0.409256129727633	0.467149144135366	0.640393175793526	1	Niben101Ctg13044XLOC_001770	2dpi
4.57599713256655	-0.748111861134402	0.634538320450348	-1.17898610221594	0.238403709915908	1	Niben101Ctg13050XLOC_001771	2dpi
7.62570416656595	0.373396571928255	0.532503876282806	0.701209115198907	0.483172522138215	1	Niben101Ctg13057g00004	2dpi
32.6383079731892	-0.115910009994717	0.339842396339257	-0.341069893701569	0.733050965132137	1	Niben101Ctg13062XLOC_001775	2dpi
6.6768415253524	0.277786073922584	0.514803833418011	0.539595970135341	0.589475696362525	1	Niben101Ctg13065g00003	2dpi
4.06998013423261	-0.434568541450482	0.694026488830629	-0.626155555219067	0.531212915832822	1	Niben101Ctg13067XLOC_001777	2dpi
12.2093773439535	0.096308859961491	0.398757977704144	0.241522089453836	0.809150498232811	1	Niben101Ctg13069g00002	2dpi
35.1421475429125	0.30076817613643	0.278900119709919	1.07840820021611	0.28085162910808	1	Niben101Ctg13077XLOC_001779	2dpi
173.81559047749	-0.131881787867337	0.17469920582235	-0.754907769881031	0.450304323422727	1	Niben101Ctg13091XLOC_001780	2dpi
268.458832603705	0.109555544706607	0.254293140673003	0.43082382960335	0.666596471329687	1	Niben101Ctg13092g00001	2dpi
18.1416813553955	0.44782052908422	0.327750578195253	1.36634550440804	0.171830544746894	1	Niben101Ctg13094XLOC_001782	2dpi
0.0302997782928586	0	0.313750888917869	0	1	1	Niben101Ctg13095g00002	2dpi
0.592239866134138	0.427058085354013	0.756268151307689	0.564691352684326	0.572283716945079	1	Niben101Ctg13101g00001	2dpi
23.8756695532444	0.36569086880453	0.372283405669514	0.982291617717616	0.325956202891024	1	Niben101Ctg13108g00001	2dpi
54.6012135349301	-0.142665842817909	0.303176918330045	-0.470569605376752	0.637948117124205	1	Niben101Ctg13109g00003	2dpi
5.57666323111262	-0.78857047656425	0.65595980860635	-1.20216279445481	0.22930046111702	1	Niben101Ctg13119g00003	2dpi
2.53159807294664	0.067210547775179	0.694033841611492	0.0968404474616416	0.922853102439923	1	Niben101Ctg13120XLOC_001788	2dpi
25.6751395429756	-0.153768672704594	0.297681846030024	-0.516553746072526	0.605467711243944	1	Niben101Ctg13121XLOC_001789	2dpi
0.952518049948249	0.71376785817322	0.79818650493463	0.894236940565258	0.371195131344922	1	Niben101Ctg13121XLOC_001790	2dpi
2.62982521382712	-0.0569636147098326	0.798586161544479	-0.0713305807850013	0.943134657263543	1	Niben101Ctg13129g00003	2dpi
46.6041562709047	0.219431913042317	0.255161717404184	0.859971923980782	0.389804519216867	1	Niben101Ctg13130XLOC_001793	2dpi
39.1425300839893	0.247559878746414	0.406955356380116	0.608321956856568	0.542973961197038	1	Niben101Ctg13134XLOC_001794	2dpi
0.0359541275981413	0	0.313750888917869	0	1	1	Niben101Ctg13136g00001	2dpi
10.3914115611291	0.166031632574128	0.497675303400428	0.333614369529082	0.73867057360812	1	Niben101Ctg13139XLOC_001797	2dpi
1.81287687402926	0.103443829320352	0.759236115959865	0.136247245284917	0.891625827029741	1	Niben101Ctg13147XLOC_001798	2dpi
6.72713736281002	0.0541646069645327	0.738549831154466	0.0733391366156907	0.941536249020616	1	Niben101Ctg13152g00001	2dpi
0.0519886365364085	0	0.313750888917869	0	1	1	Niben101Ctg13155g00001	2dpi
32.2277161373328	-0.0814263916032246	0.323653543408562	-0.251585045989861	0.80136181848272	1	Niben101Ctg13160XLOC_001801	2dpi
1.43301054429835	0.555656158935394	0.800706344029525	0.693957482763376	0.48770887293702	1	Niben101Ctg13163XLOC_001802	2dpi
2.91951614347072	-0.239582983124984	0.711714018295573	-0.336628163793572	0.736397222464405	1	Niben101Ctg13163XLOC_001803	2dpi
0.129805543872161	0.299545938240666	0.319695526271781	0.936972568036548	0.348772668795314	1	Niben101Ctg13171XLOC_001804	2dpi
0.400850011184417	-0.487862311052736	0.706752843168486	-0.69028701584782	0.490013711485245	1	Niben101Ctg13172XLOC_001805	2dpi
0.35160580633898	0	0.630058115287926	0	1	1	Niben101Ctg13186XLOC_001807	2dpi
14.0567031230443	0.385007493146836	0.433017175517457	0.889127533305694	0.373934543128849	1	Niben101Ctg13196XLOC_001808	2dpi
5.69172743657468	-0.0031278069042642	0.572800395376848	-0.0054605529771089	0.995643130738055	1	Niben101Ctg13201g00003	2dpi
45.5412414640003	0.127405895402463	0.2718485422969	0.468664993845421	0.639309112590787	1	Niben101Ctg13209g00003	2dpi
12.7368100372596	-0.93071003513733	0.52390961808005	-1.77647060297931	0.0756553830681877	1	Niben101Ctg13220g00002	2dpi
10.0320329225273	0.128992523386972	0.703868722309735	0.183262189806765	0.854592300094549	1	Niben101Ctg13224XLOC_001814	2dpi
40.1938427300401	-0.403905311125324	0.297691407899736	-1.35679196781306	0.174847320389374	1	Niben101Ctg13235XLOC_001815	2dpi
8.19343187610481	0.0759762377924207	0.549551562717654	0.138251336083372	0.890041784266429	1	Niben101Ctg13237g00004	2dpi
7.93112903518046	0.271761061012732	0.616152688570995	0.441061227279573	0.659168672053781	1	Niben101Ctg13238XLOC_001817	2dpi
3.15676549578365	-0.278167161305954	0.773388495201426	-0.359673259987539	0.719091491042552	1	Niben101Ctg13243XLOC_001819	2dpi
121.811374919898	-0.0699974832885251	0.386345384749964	-0.181178515523943	0.856227457645982	1	Niben101Ctg13249g00004	2dpi
4.94459339522234	-0.095259109546387	0.604803235132838	-0.15750429894024	0.87484742011764	1	Niben101Ctg13253XLOC_001821	2dpi
2.1442097743233	-0.431064396247898	0.802903246078654	-0.536882119175876	0.591349042929137	1	Niben101Ctg13256XLOC_001822	2dpi
46.0401229966964	-0.054774506962355	0.252530282800565	-0.216902726892414	0.82828415244173	1	Niben101Ctg13264XLOC_001823	2dpi
10.9897704734857	0.520887810543798	0.549121122633701	0.948584545510669	0.342831954217156	1	Niben101Ctg13271g00001	2dpi
24.6623395999348	-0.16727604511606	0.288156230817082	-0.58050469580942	0.561574321011116	1	Niben101Ctg13278XLOC_001825	2dpi
0.328628476600142	-0.445770910222895	0.660858543050047	-0.674533022098098	0.499972498807909	1	Niben101Ctg13281XLOC_001826	2dpi
0.261634260074919	0.675552478552357	0.600170077942023	1.12560173087739	0.26033413513545	1	Niben101Ctg13281XLOC_001827	2dpi
279.426948326291	-0.225904013450659	0.173909203073581	-1.29897676177079	0.193951904256219	1	Niben101Ctg13284g00003	2dpi
0.717302240585093	0.101808741579373	0.344424411412347	0.295590957568588	0.76754248003268	1	Niben101Ctg13288g00002	2dpi
4.31948339019678	0.0782601517605013	0.67799539816749	0.115428735905916	0.908105303225494	1	Niben101Ctg13296g00001	2dpi
33.5670452592972	0.00693653252892482	0.310023439297873	0.0223742196545989	0.982149444938292	1	Niben101Ctg13299XLOC_001831	2dpi
69.1235290386332	0.0637929304642079	0.23100962964966	0.276148360399321	0.782434117958497	1	Niben101Ctg13312g00004	2dpi
0.0521986306163884	0	0.313750888917869	0	1	1	Niben101Ctg13313XLOC_001833	2dpi
1.9828970050751	0.229443454072408	0.729046760396277	0.314717061423732	0.752976488915505	1	Niben101Ctg13318g00001	2dpi
2.90037388194173	0.1818620241297	0.672856102033864	0.27028368113179	0.78694201888645	1	Niben101Ctg13327XLOC_001836	2dpi
9.43452864195014	-0.411961759177537	0.511319011163834	-0.805684416544291	0.420424837141737	1	Niben101Ctg13328g00002	2dpi
4.03335027410364	0.162403413740203	0.801462383837142	0.202633856579355	0.839421225210896	1	Niben101Ctg13329XLOC_001838	2dpi
2.04119726343455	-0.733858868171873	0.792797620596059	-0.925657253638232	0.354624129204961	1	Niben101Ctg13332g00003	2dpi
0.825954542615992	-0.00533520402018721	0.769066187110232	-0.0069372494976463	0.994464920127777	1	Niben101Ctg13334XLOC_001840	2dpi
1.40620281748794	-0.0681654423635432	0.767805521910614	-0.0887795677659621	0.929257096121276	1	Niben101Ctg13335XLOC_001841	2dpi
1.97003533402368	-0.329966784994343	0.757128042984606	-0.435813714802599	0.662971892383219	1	Niben101Ctg13344XLOC_001842	2dpi
2.81514146611314	0.321514319332561	0.720547078771253	0.446208622316308	0.655446555189435	1	Niben101Ctg13344XLOC_001843	2dpi
0.568584211978171	0.11889947312002	0.630047211050849	0.188715180441334	0.85031605310116	1	Niben101Ctg13347g00002	2dpi
20.8745577403447	0.443445503350286	0.500738362652156	0.885583243515797	0.375842144339264	1	Niben101Ctg13350g00001	2dpi
3.6717079568868	-0.471628006127306	0.653232558870349	-0.721990965886489	0.470300031852366	1	Niben101Ctg13360XLOC_001846	2dpi
18.6651175443052	-0.396754649620953	0.29876056232804	-1.32800208477756	0.184177418196207	1	Niben101Ctg13361g00001	2dpi
0.0876978906705327	0	0.313750888917869	0	1	1	Niben101Ctg13365XLOC_001848	2dpi
6.03592900061296	-0.351223718949841	0.525185707915969	-0.668760999501605	0.503647948857316	1	Niben101Ctg13366XLOC_001849	2dpi
0.630954279896193	-0.017321862288275	0.750740636023955	-0.0230730314266914	0.98159201776178	1	Niben101Ctg13367XLOC_001850	2dpi
4.17703051544595	-0.346856339515861	0.640365695392637	-0.54165353018042	0.588057207960613	1	Niben101Ctg13367XLOC_001851	2dpi
45.9224867973536	0.70135786785608	0.654432378691328	1.07170410678425	0.28385295565201	1	Niben101Ctg13368g00004	2dpi
1.03816366891802	-0.0770467111798483	0.802562729284035	-0.0960008587099249	0.923519890562236	1	Niben101Ctg13371XLOC_001853	2dpi
1.52753529264195	0.434298839155514	0.757473261078951	0.573352039564928	0.566406356692095	1	Niben101Ctg13374XLOC_001854	2dpi
0.161215991811463	-0.151811065084271	0.319237027055244	-0.475543412005276	0.634399698361827	1	Niben101Ctg13378XLOC_001855	2dpi
1725.29899777821	-0.0951410387862558	0.130307852551105	-0.73012513769224	0.465313697078082	1	Niben101Ctg13380g00001	2dpi
125.208487835364	0.22186336489595	0.144893002681396	1.53122207967353	0.125714515648897	1	Niben101Ctg13383g00004	2dpi
0.769586912727641	-0.0805996362669785	0.79387742997947	-0.101526549594769	0.919132482914883	1	Niben101Ctg13384XLOC_001858	2dpi
0.110489374673688	0	0.314506694270674	0	1	1	Niben101Ctg13389XLOC_001859	2dpi
4.1099259604139	0.156127592895994	0.755854122076641	0.206557837466107	0.836355190893833	1	Niben101Ctg13395g00001	2dpi
0.153294138138965	-0.149411421596678	0.32222966499733	-0.463679908545715	0.642877093893142	1	Niben101Ctg13399XLOC_001862	2dpi
1.63012165460874	1.34139772141518	0.792431559375562	1.69276160892961	0.090500852968864	1	Niben101Ctg13399XLOC_001863	2dpi
22.0004605666652	-0.0793066629552067	0.356525259097484	-0.222443321844756	0.823968790511328	1	Niben101Ctg13400g00003	2dpi
0.191710752365236	-0.282283712909388	0.325875790562786	-0.866231002990082	0.386363494829587	1	Niben101Ctg13403g00001	2dpi
33.4991129755488	-0.0398558305618249	0.278603690021848	-0.143055644951075	0.886246234757618	1	Niben101Ctg13405XLOC_001866	2dpi
3.4783190453069	0.13282487736336	0.776525698745563	0.171050201658401	0.864184292002162	1	Niben101Ctg13411g00003	2dpi
1.60582845462895	0.101627707446726	0.756155059373278	0.134400618215737	0.893085792804937	1	Niben101Ctg13412XLOC_001870	2dpi
3.22216341368662	0.057053843831832	0.674323653286874	0.0846089908810597	0.932572251012762	1	Niben101Ctg13414g00002	2dpi
0.916607619537754	-0.953927117709316	0.80008851593583	-1.19227697774608	0.233152658592373	1	Niben101Ctg13417XLOC_001872	2dpi
0.95843137041125	0.177215817580566	0.733156767220517	0.241716131534067	0.809000129004355	1	Niben101Ctg13420XLOC_001873	2dpi
17.3966896730767	0.637417504481898	0.587398294569441	1.08515382215933	0.27785353261342	1	Niben101Ctg13421XLOC_001874	2dpi
0.160586660280314	0	0.320690220977605	0	1	1	Niben101Ctg13422XLOC_001875	2dpi
0.463910046487819	-0.081773270661405	0.683687704274925	-0.119606174208045	0.904795128528844	1	Niben101Ctg13422XLOC_001876	2dpi
9.17857478946748	0.498769395849179	0.498505735558906	1.00052890121711	0.317054618329548	1	Niben101Ctg13423XLOC_001877	2dpi
0.0760083948390919	0	0.313750888917869	0	1	1	Niben101Ctg13425XLOC_001878	2dpi
1.20054424776391	0.826461379915862	0.794286779289924	1.04050753640228	0.298104164520691	1	Niben101Ctg13428XLOC_001880	2dpi
115.095257003191	0.420063234178884	0.407551644675259	1.03069939642519	0.302681807896062	1	Niben101Ctg13431g00004	2dpi
2.48896199125898	0.132399892157031	0.782745425116597	0.169148088137735	0.865680160971915	1	Niben101Ctg13442XLOC_001883	2dpi
1.77620844079312	-0.261220187592653	0.788361098799972	-0.331345861674653	0.740383253317626	1	Niben101Ctg13445XLOC_001884	2dpi
18.4749085176529	-0.512308592159897	0.494995495105047	-1.03497627195814	0.300679992574433	1	Niben101Ctg13446g00002	2dpi
0.322332849201176	-0.0818486042986107	0.674161890722457	-0.121407936913934	0.903367930637159	1	Niben101Ctg13447g00002	2dpi
1.20480297330251	-0.246613975117255	0.79327687553109	-0.310880075701375	0.755891791776722	1	Niben101Ctg13450XLOC_001887	2dpi
69.3514100221535	0.571899849748436	0.39833406002859	1.43572922111503	0.151079406911615	1	Niben101Ctg13465XLOC_001888	2dpi
6.15097817819202	-0.363424429062291	0.795380768029974	-0.456918803760409	0.647729407890707	1	Niben101Ctg13474g00003	2dpi
35.0674356685088	-0.478292275453817	0.307635256847328	-1.55473816738496	0.120008440621514	1	Niben101Ctg13477g00004	2dpi
4.78247131277426	-0.0915077426204116	0.592117178385569	-0.154543299807499	0.877181372972041	1	Niben101Ctg13488g00004	2dpi
0.46006858623652	-0.054158814122468	0.733668931055065	-0.0738191462524984	0.941154292083128	1	Niben101Ctg13494XLOC_001895	2dpi
3.48896640826957	0.44591850601837	0.709413496566123	0.628573473970843	0.529628330849671	1	Niben101Ctg13494XLOC_001896	2dpi
0.270565019362454	0	0.327087222540488	0	1	1	Niben101Ctg13498g00002	2dpi
0.0494107350298062	0	0.313750888917869	0	1	1	Niben101Ctg13505g00002	2dpi
0.825935812055453	0.622328740297725	0.752639731028115	0.826861398145452	0.408315624958192	1	Niben101Ctg13508XLOC_001900	2dpi
9.34275584224879	-0.643394950936357	0.553876196773859	-1.16162231683527	0.245388912928599	1	Niben101Ctg13514g00004	2dpi
9.56285438070269	0.200661423629545	0.452176799730078	0.443767623083111	0.657210598854736	1	Niben101Ctg13519XLOC_001902	2dpi
0.563745945096385	-0.261025153700612	0.76816364523453	-0.339804096848293	0.734004062473844	1	Niben101Ctg13525XLOC_001903	2dpi
1.23531225290692	0.624593231284701	0.800243239207274	0.780504227568891	0.435094140121079	1	Niben101Ctg13525XLOC_001904	2dpi
2.61212566009774	0.682015765210738	0.697481368366703	0.977826499950556	0.328160142135173	1	Niben101Ctg13537g00001	2dpi
15.6451543281844	0.141174924369536	0.479700382838253	0.294298127373265	0.76853010346748	1	Niben101Ctg13542XLOC_001906	2dpi
9.09017986433043	-0.119474202439555	0.416365664606888	-0.286945376613502	0.774154145227845	1	Niben101Ctg13549XLOC_001907	2dpi
0.991108392678654	1.01223985899582	0.797334000681842	1.26953053316452	0.204251907697324	1	Niben101Ctg13555g00001	2dpi
1.31357868801162	-1.00496517730542	0.79840652548709	-1.25871363174582	0.208133785864061	1	Niben101Ctg13556XLOC_001909	2dpi
0.13993759915303	0.165973467385826	0.31971155342533	0.519135031585868	0.603666580651777	1	Niben101Ctg13559g00004	2dpi
0.0260993153081942	0	0.313750888917869	0	1	1	Niben101Ctg13560g00003	2dpi
9.17185445173417	0.62539402697561	0.50351715245414	1.24205108788736	0.214217713378694	1	Niben101Ctg13566g00004	2dpi
30.5298744437336	-0.500805719517069	0.598963748827225	-0.836120250178162	0.403087257289819	1	Niben101Ctg13568XLOC_001914	2dpi
46.4086817392197	-0.203286489712799	0.237093772801534	-0.857409654039992	0.39121852576893	1	Niben101Ctg13570g00002	2dpi
0.171958065740052	0.27121506815105	0.324833272948094	0.834936229560414	0.403753614673562	1	Niben101Ctg13582g00001	2dpi
0.0826063285054336	0	0.313750888917869	0	1	1	Niben101Ctg13589XLOC_001917	2dpi
0.405636563763455	-0.0328201407868327	0.731334356233612	-0.0448770668396562	0.964205296434865	1	Niben101Ctg13591XLOC_001918	2dpi
10.6720483598148	0.143625284306481	0.466014565094608	0.308199131667319	0.757930813157514	1	Niben101Ctg13593XLOC_001919	2dpi
0.0824602457644761	0	0.313750888917869	0	1	1	Niben101Ctg13601XLOC_001921	2dpi
22.3149171822985	0.320726517778061	0.36293470264239	0.883703088855854	0.376856512471656	1	Niben101Ctg13604XLOC_001924	2dpi
0.13947437477611	0	0.319128294191187	0	1	1	Niben101Ctg13607XLOC_001925	2dpi
85.1804512197058	0.465464011477332	0.33388168004546	1.39409868613922	0.163287805897372	1	Niben101Ctg13610g00001	2dpi
6.08443807395633	-0.307431758695106	0.507517204356558	-0.605756329157108	0.544676572919373	1	Niben101Ctg13616XLOC_001928	2dpi
18.0062905564604	-0.233724278930124	0.402335515417448	-0.580918835086235	0.561295157436203	1	Niben101Ctg13623XLOC_001929	2dpi
8.28278442386525	-0.00891616180967994	0.537257171850213	-0.0165957055146874	0.986759150590468	1	Niben101Ctg13627XLOC_001930	2dpi
0.632633555349696	0.27450884301117	0.774154073920121	0.354592002107702	0.722895268709378	1	Niben101Ctg13628XLOC_001932	2dpi
0.0949334310695037	-0.19642965955704	0.313750888917869	-0.626068854289239	0.53126977997823	1	Niben101Ctg13628XLOC_001933	2dpi
0.297711004284742	-0.394774743964733	0.617440572690443	-0.639372858580602	0.522580401212713	1	Niben101Ctg13628XLOC_001934	2dpi
0.0970426634931441	0	0.313750888917869	0	1	1	Niben101Ctg13646XLOC_001937	2dpi
82.8900562898822	0.0668010312149441	0.186992264942288	0.357239542692107	0.720912485534728	1	Niben101Ctg13646XLOC_001938	2dpi
27.3117977766128	0.087311365121735	0.285590798936776	0.305721912074149	0.759816388195304	1	Niben101Ctg13647g00002	2dpi
35.5651483390943	0.106711970140493	0.464432150129458	0.229768697345236	0.818271509881867	1	Niben101Ctg13650g00001	2dpi
29.5326042399718	-0.228109353488363	0.281043686662821	-0.811650872492414	0.416991991460082	1	Niben101Ctg13652XLOC_001941	2dpi
7.46229275158517	-0.28031036568249	0.554251884141274	-0.505745444811229	0.613035361153382	1	Niben101Ctg13653XLOC_001942	2dpi
24.5104942719361	0.618908573348476	0.349885931648751	1.76888670668187	0.0769127830290939	1	Niben101Ctg13659XLOC_001943	2dpi
102.834153093517	-0.0550656446248552	0.200095657744452	-0.275196599694237	0.783165199204591	1	Niben101Ctg13660XLOC_001944	2dpi
35.8914609825521	-0.171564762607135	0.454028762629859	-0.377872013247321	0.705525673876346	1	Niben101Ctg13661XLOC_001945	2dpi
1.8004069241391	0.339662131300522	0.767283481393852	0.442681407246628	0.657996192641133	1	Niben101Ctg13666g00001	2dpi
60.016685703766	-0.216077458521278	0.210775464870102	-1.02515470030842	0.305290198821912	1	Niben101Ctg13679XLOC_001948	2dpi
20.1424524311861	0.0326329192809955	0.343011147408169	0.0951366144440889	0.924206315836343	1	Niben101Ctg13682XLOC_001950	2dpi
5.79175026025761	-0.0663031173646012	0.499842318563503	-0.13264806700471	0.894471716309628	1	Niben101Ctg13684XLOC_001951	2dpi
32.5524140238199	-0.0835867530913416	0.26711615052769	-0.312922872414173	0.754339259954129	1	Niben101Ctg13685g00001	2dpi
0.546355450283926	0	0.701099183089322	0	1	1	Niben101Ctg13691XLOC_001953	2dpi
17.3590420388143	-0.271575749354528	0.366472019732461	-0.741054527308223	0.458660379472914	1	Niben101Ctg13701XLOC_001954	2dpi
77.2240974099152	0.0924939797563664	0.240641081905233	0.384364876620657	0.700708029246749	1	Niben101Ctg13703g00001	2dpi
1.80355743606007	0.700003937809747	0.792750685982898	0.883006410700032	0.377232807837965	1	Niben101Ctg13705XLOC_001956	2dpi
0.948471540664938	-0.0785125752415914	0.802485665702312	-0.0978367322896409	0.922061939139571	1	Niben101Ctg13705XLOC_001957	2dpi
0.385139510978935	0.169109440394995	0.584800544243349	0.289174560556881	0.772447798346597	1	Niben101Ctg13716g00003	2dpi
3.99077836178334	-0.239303993721581	0.669752610722435	-0.357302069287127	0.720865681031582	1	Niben101Ctg13719XLOC_001959	2dpi
53.567873746673	-0.0820367690292908	0.44386518242033	-0.184823618248128	0.853367382314051	1	Niben101Ctg13721g00007	2dpi
1.26299733920734	0.197988773762484	0.793501225045772	0.249512877249892	0.802964081231038	1	Niben101Ctg13725XLOC_001962	2dpi
13.5670254579706	-0.123881902102766	0.553288354422497	-0.22390115590282	0.822834216282863	1	Niben101Ctg13729XLOC_001963	2dpi
1121.39297016797	-0.0082462791510401	0.172903718494897	-0.0476928965023008	0.961960995432308	1	Niben101Ctg13733g00003	2dpi
12939.8165161862	0.195158554397482	0.550753530732014	0.354348258354503	0.723077905894553	1	Niben101Ctg13736g00004	2dpi
1.11220357470476	0.249488452370637	0.79792121061745	0.31267304221375	0.754529078549096	1	Niben101Ctg13737XLOC_001968	2dpi
0.218045120955868	0	0.32692721726624	0	1	1	Niben101Ctg13741XLOC_001969	2dpi
19.5316782658909	-0.140680121229318	0.285761363068255	-0.492299307781914	0.62250776941454	1	Niben101Ctg13745XLOC_001970	2dpi
38.047737396205	0.126174173343961	0.26798870390734	0.470818999100749	0.637769995793585	1	Niben101Ctg13746g00004	2dpi
28.4404367369469	0.548440362290782	0.31004777404975	1.7688898556736	0.0769122574170575	1	Niben101Ctg13751g00001	2dpi
1.44870274434268	1.10096622705634	0.764797056518625	1.43955343142658	0.149993782845928	1	Niben101Ctg13757g00001	2dpi
11.120336229689	0.406065906513985	0.496550792574792	0.817773151480414	0.413486731444758	1	Niben101Ctg13762XLOC_001974	2dpi
10.9184414504875	-0.0864836181182405	0.55226924750224	-0.156596838425065	0.875562594374631	1	Niben101Ctg13773XLOC_001976	2dpi
5.9343177816072	0.383522938791186	0.678194592038315	0.565505746128861	0.571729817014561	1	Niben101Ctg13774g00001	2dpi
63.2413099266269	0.144329114741898	0.245805485097384	0.587167998650304	0.557090882524038	1	Niben101Ctg13775g00003	2dpi
8.5847063909739	0.367943225973108	0.538912720947637	0.682751049791714	0.49476416570241	1	Niben101Ctg13778g00003	2dpi
7.04971345546896	0.38454606605445	0.705635605173798	0.544964090863493	0.585778215004679	1	Niben101Ctg13781g00001	2dpi
44.8150775396792	0.796593882291661	0.642581109126428	1.2396783394	0.215094391950738	1	Niben101Ctg13782g00003	2dpi
2.08618419198729	-1.13195637431483	0.772834741012084	-1.46468101683997	0.14300796648698	1	Niben101Ctg13784XLOC_001982	2dpi
1.41133394394036	1.09858869334425	0.797007036823545	1.37839271497859	0.168082071405773	1	Niben101Ctg13785XLOC_001983	2dpi
6.1557915273154	0.97669957450355	0.604032973036781	1.61696400379136	0.10588605119474	1	Niben101Ctg13793XLOC_001984	2dpi
0.778004805683841	-0.0250218127877582	0.785936954043526	-0.0318369210902029	0.974602102778268	1	Niben101Ctg13795g00003	2dpi
1.53001890751172	0.942494781186267	0.792307110839448	1.18955739295044	0.234220400578229	1	Niben101Ctg13798XLOC_001987	2dpi
0.342738609523862	0.337151986868124	0.612517191731046	0.550436773725963	0.582019831835742	1	Niben101Ctg13798XLOC_001988	2dpi
41.3813373797121	0.549866953612062	0.336330104362192	1.63490257482248	0.102069472639317	1	Niben101Ctg13799g00002	2dpi
13.0696600160931	-0.0254136630616735	0.379437361818122	-0.0669772289684407	0.946599831136382	1	Niben101Ctg13802XLOC_001992	2dpi
1.50324071239911	0.621782163652561	0.768744063263768	0.808828572948885	0.418613758504318	1	Niben101Ctg13805XLOC_001993	2dpi
8.5554404815643	-0.529350601934037	0.513421752999101	-1.03102488128306	0.302529152019727	1	Niben101Ctg13816XLOC_001995	2dpi
4.88624577336263	0.0133855984285204	0.615789097454406	0.0217373098742001	0.98265750182123	1	Niben101Ctg13818XLOC_001996	2dpi
5.12112357950276	1.0337061044791	0.738110445230088	1.40047619046614	0.161370768411585	1	Niben101Ctg13822XLOC_001997	2dpi
6.99449106746592	0.0771748949776034	0.607717228203343	0.126991454900437	0.898947161793725	1	Niben101Ctg13823XLOC_001998	2dpi
8.45794893465587	-0.102984215658241	0.522837916200851	-0.196971589984456	0.843849770137958	1	Niben101Ctg13828XLOC_002000	2dpi
0.15069156222545	0	0.317640123814566	0	1	1	Niben101Ctg13829XLOC_002001	2dpi
1.91599898033414	0.121275440590214	0.772981214681658	0.156893127914059	0.875329075915364	1	Niben101Ctg13829XLOC_002002	2dpi
0.257807208531272	0	0.555942469715088	0	1	1	Niben101Ctg13833g00001	2dpi
4.10772116335689	-0.798289141774194	0.663449846480258	-1.20323962091375	0.228883606674622	1	Niben101Ctg13835g00003	2dpi
1.15949446807436	-1.2691915322459	0.785504125273646	-1.61576685775361	0.106144729659588	1	Niben101Ctg13850g00002	2dpi
2.61738063051971	-0.139580172812683	0.698543678018421	-0.199815955973768	0.841624521913765	1	Niben101Ctg13852XLOC_002006	2dpi
24.8243760213521	-0.449586278725081	0.355881656333295	-1.26330276012886	0.206480394680735	1	Niben101Ctg13858g00004	2dpi
1.0592755441431	-1.43001526119633	0.798463830329075	-1.7909580958814	0.073300019717331	1	Niben101Ctg13860XLOC_002008	2dpi
36.0082214454255	-0.0763638163567074	0.261840623464839	-0.291642356125698	0.770560087035928	1	Niben101Ctg13864g00004	2dpi
0.670427651522805	0.832666309925675	0.342192862418555	2.43332459958558	0.0149608820253489	1	Niben101Ctg13873g00002	2dpi
34.4047310076546	0.162829204577859	0.261344851397759	0.623043475725632	0.533255952521749	1	Niben101Ctg13874g00002	2dpi
10.9746281218903	0.0119090730856234	0.436693262460446	0.0272710254756954	0.978243566591042	1	Niben101Ctg13878g00002	2dpi
44.8619090201216	-0.192514462196235	0.232705322500164	-0.82728860744515	0.408073499461965	1	Niben101Ctg13882g00003	2dpi
17.0027279401916	0.0880647162776585	0.368408680035507	0.239040828976046	0.811073923334792	1	Niben101Ctg13883XLOC_002016	2dpi
32.9995022192094	0.323164077596456	0.684288129238092	0.472263164869274	0.636738958975122	1	Niben101Ctg13885g00001	2dpi
6.14805416590051	-0.727323203524413	0.7020197098154	-1.0360438508424	0.300181685378678	1	Niben101Ctg13887XLOC_002018	2dpi
0.821410737346034	-0.679364932773421	0.681278000681197	-0.99719194234092	0.318671351337532	1	Niben101Ctg13892g00001	2dpi
17.1229769069352	0.152827657087902	0.515862653542252	0.296256486176091	0.767034214085163	1	Niben101Ctg13897XLOC_002020	2dpi
0.11962152149525	0	0.313971379238645	0	1	1	Niben101Ctg13908XLOC_002021	2dpi
19.1167092482602	-0.112186458681305	0.295420324322829	-0.379751998913621	0.704129516955156	1	Niben101Ctg13911XLOC_002022	2dpi
3.05693246345806	0.836382202147047	0.712806345943425	1.17336525818954	0.240649362970852	1	Niben101Ctg13912g00003	2dpi
196.186972076617	-0.0471821406382461	0.136772407048324	-0.344968269963808	0.73011822505241	1	Niben101Ctg13915g00004	2dpi
42.2390641244017	-0.104137163304301	0.239147311388497	-0.435451950932155	0.663234408471227	1	Niben101Ctg13916g00003	2dpi
0.881980329186334	-1.41874455690892	0.79171348536641	-1.79199241030019	0.0731341817778122	1	Niben101Ctg13920XLOC_002027	2dpi
0.933187841347633	-0.482222790240133	0.786913326222647	-0.612802927807699	0.540006654730416	1	Niben101Ctg13927g00002	2dpi
13.7055125761397	-0.219193006811389	0.435418657683283	-0.503407474492806	0.614677817581846	1	Niben101Ctg13930g00002	2dpi
44.7876803317108	0.170597408326493	0.296544786392408	0.575283789008339	0.565099383335172	1	Niben101Ctg13931g00001	2dpi
44.2016134217731	0.392765194037226	0.236053668360573	1.6638809164248	0.0961362293847922	1	Niben101Ctg13932XLOC_002032	2dpi
0.309378085044928	-0.295277017402062	0.571772782805343	-0.516423702354835	0.605558514852768	1	Niben101Ctg13932g00004	2dpi
32.7458346685877	0.485864280778542	0.435608894937984	1.11536813509676	0.264692698639674	1	Niben101Ctg13938XLOC_002033	2dpi
0.31052544827391	0.374909581613299	0.618004054019266	0.606645828898739	0.544085979416099	1	Niben101Ctg13940XLOC_002034	2dpi
91.1352254378836	-0.13393365754828	0.191536121373095	-0.699260570737933	0.484389203324343	1	Niben101Ctg13943g00002	2dpi
2434.86656618848	-0.146576979489626	0.676626028023714	-0.216629235972119	0.828497299708939	1	Niben101Ctg13946g00001	2dpi
0.172144773398383	0	0.322201470168427	0	1	1	Niben101Ctg13948g00001	2dpi
4.97642285206758	-0.35613941446302	0.598156703247604	-0.595394839729144	0.551579574059351	1	Niben101Ctg13949g00001	2dpi
0.366188189344808	0	0.333946372451594	0	1	1	Niben101Ctg13952XLOC_002042	2dpi
16.7955733128381	-0.073397969858708	0.399024699865331	-0.18394342476413	0.854057837953134	1	Niben101Ctg13955XLOC_002043	2dpi
0.206272388973303	-0.245072971609557	0.454289950864691	-0.539463774497075	0.589566886371348	1	Niben101Ctg13955XLOC_002044	2dpi
9.81561593221845	0.667642523242764	0.431408682946809	1.54758712477069	0.12172173324915	1	Niben101Ctg13967g00003	2dpi
55.8981642586552	0.365173164586162	0.221570765855993	1.64811076576547	0.0993299435136953	1	Niben101Ctg13968XLOC_002048	2dpi
52.7877072112942	0.164694258147359	0.212176459775117	0.776213621067654	0.43762286490074	1	Niben101Ctg13971g00002	2dpi
0.0864293333970971	-0.386672007036883	0.314321351609376	-1.23018053039369	0.21862950898943	1	Niben101Ctg13972XLOC_002050	2dpi
0.257618410604352	0.164242632605668	0.428882691470673	0.382954677052756	0.701753369461098	1	Niben101Ctg13972XLOC_002051	2dpi
0.301497522390664	0	0.396779954177537	0	1	1	Niben101Ctg13974XLOC_002052	2dpi
14.4656081784605	0.0797465440487408	0.485333267199705	0.164312956556359	0.869484782463102	1	Niben101Ctg13981XLOC_002055	2dpi
105.105408849065	-0.218402107400594	0.170609416865434	-1.28012926492127	0.200499677861374	1	Niben101Ctg13986g00002	2dpi
0.660166173117677	0.798772543950837	0.77229563109059	1.03428339070475	0.301003699267609	1	Niben101Ctg13987XLOC_002057	2dpi
4.61851819464358	-0.660387886249823	0.719375066317415	-0.91800218991526	0.35861771936573	1	Niben101Ctg13990XLOC_002058	2dpi
3.57693754496183	0.158071749079291	0.621680831235199	0.25426511665998	0.799290747239	1	Niben101Ctg13994g00001	2dpi
5.33749562757448	0.404775699806998	0.598823003777678	0.675952154899642	0.499071022658309	1	Niben101Ctg13995g00003	2dpi
506.509613402598	-0.329342702376669	0.222930417846413	-1.47733407382553	0.139586108560619	1	Niben101Ctg13998g00002	2dpi
1.66999877988269	1.02265065826978	0.792589335777883	1.29026547810678	0.196958498690507	1	Niben101Ctg13999XLOC_002063	2dpi
18.8683775652659	0.0870680770780676	0.426702060836588	0.204048878759486	0.838315302612316	1	Niben101Ctg14007g00002	2dpi
255.755580208712	0.5455977610381	0.257173137724755	2.12151924522552	0.0338781301362936	1	Niben101Ctg14008g00002	2dpi
19.0047589594374	0.302589384560795	0.38017513301847	0.79592103291536	0.426077935315848	1	Niben101Ctg14014g00001	2dpi
66.4657171812762	-0.347550083053644	0.637722004409367	-0.544986813455702	0.585762586926079	1	Niben101Ctg14017g00003	2dpi
0.353700289753693	0	0.333361682832692	0	1	1	Niben101Ctg14019XLOC_002068	2dpi
0.082589622598925	0	0.313750888917869	0	1	1	Niben101Ctg14023XLOC_002069	2dpi
3.90517653724497	0.323747049823011	0.681089723835699	0.475336858703082	0.634546891484749	1	Niben101Ctg14029XLOC_002071	2dpi
0.813574937744802	-0.077855423123456	0.801590248737052	-0.0971262103626152	0.922626166401126	1	Niben101Ctg14029XLOC_002072	2dpi
1.78192045662302	-0.00320896485744972	0.802145049868217	-0.00400047953668344	0.996808087655682	1	Niben101Ctg14031XLOC_002073	2dpi
0.0925889424721158	0	0.313750888917869	0	1	1	Niben101Ctg14032g00002	2dpi
5.43644864834246	-0.0946462280276781	0.644233439055384	-0.14691293914587	0.883200738782114	1	Niben101Ctg14033g00003	2dpi
0.375080981298104	0	0.546912081144686	0	1	1	Niben101Ctg14038g00004	2dpi
4.28355847653834	0.961036330635702	0.635630588570622	1.51194160242797	0.130548719302784	1	Niben101Ctg14041XLOC_002078	2dpi
0.0814643134764811	0.185661334184359	0.313824541169559	0.591608717063481	0.554112635259985	1	Niben101Ctg14045g00001	2dpi
22.347483844019	0.118728539437844	0.314483122150426	0.377535489427802	0.70577569552634	1	Niben101Ctg14056g00003	2dpi
0.324947466092581	0.151669470023257	0.336357131264776	0.450917955724461	0.652048681779856	1	Niben101Ctg14063g00003	2dpi
61.5711624074286	-0.285752431651095	0.226046833391864	-1.26412932826061	0.206183611484835	1	Niben101Ctg14071g00003	2dpi
46.2839130992633	0.259670847728146	0.380177334871165	0.683025588088107	0.494590673755623	1	Niben101Ctg14074g00003	2dpi
67.5442143476917	-0.109691318142225	0.169141271710947	-0.648518939420539	0.516649365164255	1	Niben101Ctg14075g00001	2dpi
24.3490285446486	0.398345802702576	0.286980867988186	1.38805700008885	0.165119688911247	1	Niben101Ctg14076g00001	2dpi
71.6211225899164	-0.12848445842496	0.230541109553053	-0.557316908355525	0.577310925302301	1	Niben101Ctg14080g00002	2dpi
148.660958705044	-0.291340854888964	0.260775155221847	-1.1172109346119	0.263904146373865	1	Niben101Ctg14086g00004	2dpi
223.608594816175	0.185980881266532	0.203859887324378	0.912297577063814	0.361612089465356	1	Niben101Ctg14092XLOC_002090	2dpi
2.24831928895037	-0.0199917431974655	0.789071050650612	-0.0253357960363414	0.979787121979777	1	Niben101Ctg14093XLOC_002091	2dpi
16.1451384046991	-0.243811731323253	0.55047171108535	-0.442914188710145	0.657827804144582	1	Niben101Ctg14095g00001	2dpi
13.4929012215859	0.108683119109725	0.613788282215678	0.177069393891646	0.859453882157482	1	Niben101Ctg14099g00002	2dpi
2.74302209469571	1.70935599404997	0.725389950760745	2.35646495000007	0.0184498086811741	1	Niben101Ctg14100XLOC_002094	2dpi
0.19565495962175	0	0.487893258315241	0	1	1	Niben101Ctg14104XLOC_002095	2dpi
10.5699583946908	-0.228924567956526	0.443709365257178	-0.515933595009514	0.60590078929589	1	Niben101Ctg14104XLOC_002096	2dpi
12.1970381916122	0.182879113095803	0.505683554391365	0.361647341519567	0.7176155824089	1	Niben101Ctg14108XLOC_002097	2dpi
11.9881316434614	0.175839326333137	0.515372137546432	0.341189042873501	0.732961271458057	1	Niben101Ctg14109XLOC_002098	2dpi
0.566056984554522	1.29431221926553	0.756124362076886	1.71177161348217	0.0869387652547601	1	Niben101Ctg14112XLOC_002099	2dpi
164.018346876058	-0.156353786315003	0.137014818864691	-1.14114507912761	0.253809554662595	1	Niben101Ctg14115g00001	2dpi
0.209513671548387	0	0.328540396088445	0	1	1	Niben101Ctg14124XLOC_002101	2dpi
30.1954536283291	0.170751179682111	0.435934160697227	0.391690294261442	0.69528706224224	1	Niben101Ctg14126g00004	2dpi
11.9119761534652	0.275541908187064	0.392175473531887	0.702598522303207	0.482305983661759	1	Niben101Ctg14127g00001	2dpi
15.0638334660054	-0.217210115083085	0.347170775958677	-0.62565783218153	0.531539397180588	1	Niben101Ctg14128XLOC_002104	2dpi
430.047795446948	-0.0249219002486872	0.0819515558977607	-0.304105272629341	0.761047689987145	1	Niben101Ctg14130g00002	2dpi
0.972397423503015	0.567157532056159	0.800668484848278	0.708355009331523	0.478724824207094	1	Niben101Ctg14130g00004	2dpi
1.26456406273146	0.101300568484159	0.802748954511531	0.126192090210569	0.8995798724112	1	Niben101Ctg14135g00002	2dpi
1.82108300772022	1.0118120711064	0.70832903625943	1.4284492366	0.153162595975617	1	Niben101Ctg14136g00001	2dpi
2.87721781971277	-0.70277575346623	0.791002579571463	-0.888462024797655	0.374292274371647	1	Niben101Ctg14138g00002	2dpi
19.3478305411021	-0.347159689974415	0.354905555655454	-0.9781748536826	0.327987851219179	1	Niben101Ctg14148XLOC_002112	2dpi
36.357774737144	0.145950974542758	0.287306403232587	0.507997639107975	0.611454998901259	1	Niben101Ctg14152XLOC_002113	2dpi
0.312088986695786	0	0.591918300435065	0	1	1	Niben101Ctg14152XLOC_002114	2dpi
0.0245731691738081	0	0.313750888917869	0	1	1	Niben101Ctg14155g00001	2dpi
0.0798908312751265	-0.19642965955704	0.313750888917869	-0.626068854289238	0.53126977997823	1	Niben101Ctg14160XLOC_002116	2dpi
1.96252900132633	-0.314493067521779	0.796664085357643	-0.394762451705847	0.693018208169847	1	Niben101Ctg14161XLOC_002117	2dpi
11.5838322637679	-0.111601984066524	0.565415793449737	-0.197380379818564	0.843529882236304	1	Niben101Ctg14162XLOC_002118	2dpi
0.204219231078656	0	0.326669754947389	0	1	1	Niben101Ctg14167XLOC_002119	2dpi
63.7270351093465	0.236747746551476	0.392691104639861	0.602885432733698	0.546584907452406	1	Niben101Ctg14168g00004	2dpi
0.132837727049288	0	0.317897278115809	0	1	1	Niben101Ctg14174XLOC_002121	2dpi
0.110358797653729	0	0.314659464126602	0	1	1	Niben101Ctg14174XLOC_002122	2dpi
1.21295915999187	1.58919126180049	0.790216119749822	2.01108433766653	0.0443165492325277	1	Niben101Ctg14174XLOC_002123	2dpi
85.1437857231091	0.222553324567595	0.160237875737133	1.38889337832142	0.164865174377621	1	Niben101Ctg14175XLOC_002124	2dpi
23.4560736790983	0.427010015890362	0.36241670006212	1.17822941331669	0.23870515948544	1	Niben101Ctg14180XLOC_002125	2dpi
34.75210079685	0.237817161458252	0.259349419295233	0.91697587796613	0.359155280558328	1	Niben101Ctg14182XLOC_002126	2dpi
10.0432664765941	-0.661211928355464	0.503217654585428	-1.31396806596581	0.188856950985618	1	Niben101Ctg14184g00002	2dpi
10.843787771512	-0.148045183372884	0.431632142443055	-0.342989246664863	0.731606549938539	1	Niben101Ctg14185XLOC_002128	2dpi
99.4815617258855	0.114645761096615	0.207966619110443	0.551270014327302	0.581448590751888	1	Niben101Ctg14192g00001	2dpi
8.07870126598981	-0.415007494712762	0.55404408092126	-0.749051400427726	0.453826225626778	1	Niben101Ctg14200g00001	2dpi
16.021575642434	0.212920715186371	0.430730912656225	0.494324203186009	0.621077234670911	1	Niben101Ctg14214g00003	2dpi
1.43092410238148	-1.45388294820803	0.772580741330269	-1.88185243357821	0.0598560543069982	1	Niben101Ctg14216XLOC_002135	2dpi
6.30718031257138	-0.44105599417229	0.521788541505273	-0.845277270558522	0.397956048516149	1	Niben101Ctg14218XLOC_002136	2dpi
0.339798710290668	0	0.600667768673686	0	1	1	Niben101Ctg14226XLOC_002137	2dpi
7.00244469164777	0.180567313635668	0.510898016567086	0.353431228504206	0.723765177569561	1	Niben101Ctg14229XLOC_002138	2dpi
3.00140658974287	0.534884301082615	0.687442303588721	0.778078826819804	0.436522544035293	1	Niben101Ctg14231g00004	2dpi
23.1791354601299	-0.118740214344236	0.347644348422949	-0.341556578966084	0.732684618885211	1	Niben101Ctg14233g00001	2dpi
152.270612118593	0.0899331517356189	0.158795870280333	0.566344399113491	0.571159683797018	1	Niben101Ctg14236XLOC_002141	2dpi
0.146799084108807	0	0.320039635663263	0	1	1	Niben101Ctg14241g00006	2dpi
2.44523094241098	-0.738898216435327	0.774338474597026	-0.954231567558175	0.339966438868625	1	Niben101Ctg14241g00007	2dpi
5.30745505214542	-0.107057662692964	0.585660621283182	-0.182798123695597	0.854956420880665	1	Niben101Ctg14246g00004	2dpi
15.3039388071118	-0.205751523464296	0.406238161474799	-0.506480047855031	0.612519692790384	1	Niben101Ctg14248XLOC_002144	2dpi
0.229378445362403	0.0969178514363739	0.330359165143976	0.293371159822781	0.769238467247863	1	Niben101Ctg14249XLOC_002145	2dpi
12.6225805722065	-0.532142939668002	0.658337804037306	-0.808312900162494	0.418910478154712	1	Niben101Ctg14255XLOC_002146	2dpi
2.64685739699794	0.0976014816881218	0.803200984638868	0.121515639988919	0.903282627579569	1	Niben101Ctg14258g00004	2dpi
0.474815528985433	0.701450253570756	0.729736227340346	0.961238084790332	0.336432471188145	1	Niben101Ctg14269XLOC_002148	2dpi
52.0146825858923	0.189267131720505	0.244087519639146	0.775406837679834	0.438099295991016	1	Niben101Ctg14272g00004	2dpi
100.070261825521	0.358078615235308	0.27569423137601	1.29882520010706	0.194003924312001	1	Niben101Ctg14282g00004	2dpi
37.264408404851	0.00796737930709111	0.254078861528334	0.0313578991151242	0.974984116264781	1	Niben101Ctg14288XLOC_002152	2dpi
12.3146321927108	-0.774410468272435	0.802677099359937	-0.964784555196551	0.334652733361227	1	Niben101Ctg14291g00001	2dpi
3.48181214880568	0.363483093357201	0.744344359559338	0.488326523455338	0.625318577342303	1	Niben101Ctg14296XLOC_002156	2dpi
1.98137650777396	-0.595860431544209	0.799772892908015	-0.745037043425703	0.456249326327942	1	Niben101Ctg14301XLOC_002157	2dpi
127.151250764537	-0.237301304300149	0.181685421194312	-1.30611087417056	0.191514855531715	1	Niben101Ctg14304g00004	2dpi
0.370464110637365	-0.662952076848172	0.753723896037715	-0.879568871749025	0.37909290807702	1	Niben101Ctg14305g00004	2dpi
0.137963213194858	-0.00753252652485394	0.318777125734282	-0.0236294448903862	0.981148185078511	1	Niben101Ctg14306XLOC_002162	2dpi
3.65269641992029	0.0897920860268937	0.681570023668417	0.131743009388244	0.895187565409185	1	Niben101Ctg14309XLOC_002163	2dpi
0.263939173888754	0.0917325916813844	0.331566706990467	0.276664061099541	0.782038070123537	1	Niben101Ctg14311XLOC_002164	2dpi
0.168102839424498	0	0.322347335811026	0	1	1	Niben101Ctg14311XLOC_002165	2dpi
30.5408445636007	-0.118846606079731	0.320227467117746	-0.371131830599752	0.71053934396112	1	Niben101Ctg14312g00004	2dpi
1.70518976435889	-0.586504621948016	0.780563533278627	-0.751386142117735	0.452420300266488	1	Niben101Ctg14316XLOC_002167	2dpi
42.5001878899991	0.390429920113656	0.414291471743636	0.942403951668245	0.345985864836697	1	Niben101Ctg14320XLOC_002168	2dpi
0.753812662003171	0	0.751501811575423	0	1	1	Niben101Ctg14323XLOC_002169	2dpi
16.292261956494	-0.195069907430334	0.427216079504094	-0.456607128778413	0.647953454332756	1	Niben101Ctg14324g00001	2dpi
5.64623570208758	0.511733889615276	0.592043553516042	0.864351763609583	0.387394682412845	1	Niben101Ctg14329XLOC_002171	2dpi
9.77273569789253	0.223502294838698	0.41741066188867	0.535449415277059	0.592339127631732	1	Niben101Ctg14336g00001	2dpi
0.80269692603136	0.21416003327871	0.799821001116251	0.267759952514154	0.788884098666415	1	Niben101Ctg14337XLOC_002173	2dpi
0.463727002240049	0	0.696946914361683	0	1	1	Niben101Ctg14340XLOC_002174	2dpi
0.644660114701419	-0.926941910942027	0.789103843209724	-1.17467671576866	0.240124078224793	1	Niben101Ctg14340XLOC_002175	2dpi
0.351249488471048	-0.569192540244169	0.593622545343776	-0.958845894093426	0.337636385137422	1	Niben101Ctg14340XLOC_002176	2dpi
0.301583716607013	0.0949797062162104	0.334226470523915	0.284177689658529	0.776274212025821	1	Niben101Ctg14343XLOC_002177	2dpi
53.9774550158532	0.0781171665896706	0.240670083981278	0.324581955918324	0.745497485520663	1	Niben101Ctg14347g00004	2dpi
33.8651288238763	-0.305439294252811	0.264297970885425	-1.1556626531394	0.247819169903517	1	Niben101Ctg14347g00007	2dpi
217.007404592518	-0.029414063794882	0.114579025132682	-0.256714208912325	0.797399401935776	1	Niben101Ctg14352g00004	2dpi
34.2642113712883	-0.0861851819234435	0.288833377139077	-0.298390659615299	0.765405017102653	1	Niben101Ctg14355XLOC_002183	2dpi
46.1485892996823	-0.280032473639701	0.242427248425843	-1.1551196305615	0.248041440424972	1	Niben101Ctg14358g00001	2dpi
15.5907366407665	-0.104763163275976	0.336266588705886	-0.311547940814323	0.755384103425475	1	Niben101Ctg14359XLOC_002185	2dpi
0.547584904789108	0.333021386046004	0.707633919016627	0.470612525907169	0.637917461046156	1	Niben101Ctg14363XLOC_002186	2dpi
8.81406874580594	0.234393541833213	0.794871443628712	0.294882328094679	0.76808377214218	1	Niben101Ctg14368g00003	2dpi
141.264829134327	0.232229876925159	0.156904738158053	1.48006924234009	0.138854768868093	1	Niben101Ctg14374g00002	2dpi
0.0615985753623384	0	0.313750888917869	0	1	1	Niben101Ctg14375g00002	2dpi
0.719386434026087	-1.14288991169235	0.777785670742918	-1.46941497469438	0.14172026811034	1	Niben101Ctg14376XLOC_002190	2dpi
0.120450840276051	0.139019138331124	0.319089953232598	0.43567381837869	0.663073404142953	1	Niben101Ctg14379XLOC_002191	2dpi
5.4289657597456	0.0818025427658862	0.573004182960676	0.142760812570717	0.886479087036329	1	Niben101Ctg14380XLOC_002192	2dpi
70.1791407403913	0.228799519107285	0.269090256067541	0.850270546585145	0.39517468781771	1	Niben101Ctg14382g00002	2dpi
10.0100833383427	-0.402428004622704	0.48709052860295	-0.826187291666149	0.408697856086892	1	Niben101Ctg14383XLOC_002194	2dpi
15.5668431471888	0.106490971771471	0.500087085342049	0.212944854791908	0.831369975573995	1	Niben101Ctg14387XLOC_002195	2dpi
13.1550245745356	-0.599461139771526	0.419686216869994	-1.42835555630653	0.153189544533809	1	Niben101Ctg14389g00001	2dpi
112.060391046457	0.17994777463374	0.187137640981676	0.96157979597146	0.336260724447722	1	Niben101Ctg14396g00002	2dpi
4.60947832372809	-0.147967475217967	0.795138960073432	-0.186090083177791	0.852374118562711	1	Niben101Ctg14397XLOC_002198	2dpi
0.21099345556861	0	0.325550035754104	0	1	1	Niben101Ctg14399XLOC_002199	2dpi
0.168830241242412	0	0.322774122127927	0	1	1	Niben101Ctg14401g00002	2dpi
0.0687404957199927	0	0.313750888917869	0	1	1	Niben101Ctg14412XLOC_002201	2dpi
7.16004735312062	-0.286020755486362	0.779883769006242	-0.366747926874821	0.713807053286658	1	Niben101Ctg14417XLOC_002202	2dpi
5.86437358177157	-0.207749747715031	0.597837936426649	-0.347501781096021	0.728214380661723	1	Niben101Ctg14420XLOC_002204	2dpi
4.07430570508874	0.259484838595808	0.751913269204577	0.345099427318668	0.730019623968666	1	Niben101Ctg14421g00002	2dpi
28.0118808087371	0.255520031448879	0.276190837018174	0.92515752588876	0.354883973523393	1	Niben101Ctg14425g00002	2dpi
6.01450959103952	0.359778291794348	0.598551190462504	0.601081908326579	0.547785432673896	1	Niben101Ctg14432XLOC_002208	2dpi
16.2000591356063	-0.0499161635942706	0.369402032782711	-0.135126932622031	0.89251151631175	1	Niben101Ctg14436g00002	2dpi
10.7257895033318	-0.268361986997381	0.561081733543722	-0.478293929304097	0.632441016559256	1	Niben101Ctg14439XLOC_002210	2dpi
19.1866131355152	1.1689937181075	0.504556608843025	2.31687326579284	0.0205106364714745	1	Niben101Ctg14444g00003	2dpi
156.909000197727	0.205164171758105	0.155437000827258	1.31991849216204	0.186862232805608	1	Niben101Ctg14445g00001	2dpi
17.3929426707135	0.055580831340975	0.370089641328204	0.150182077892001	0.880620965291959	1	Niben101Ctg14448g00002	2dpi
11.7996040968295	-0.392251895386486	0.618083266458711	-0.634626298223347	0.525672172251716	1	Niben101Ctg14450g00003	2dpi
33.7249905440659	-0.0776137347077065	0.285790930589019	-0.271575219506594	0.785948655520172	1	Niben101Ctg14451XLOC_002216	2dpi
1.74206725016679	-0.0306537659074031	0.799045442291913	-0.0383629819844519	0.969398275339101	1	Niben101Ctg14451XLOC_002217	2dpi
21.527204933698	0.221150702391634	0.327430422652242	0.675412811675458	0.499413528043057	1	Niben101Ctg14452XLOC_002218	2dpi
17.4116391534295	-0.194796882387874	0.36302223181644	-0.536597666245334	0.591545556517791	1	Niben101Ctg14453g00002	2dpi
2.18553459335487	0.114359273482372	0.786891647849411	0.145330394336906	0.884450018256242	1	Niben101Ctg14456g00004	2dpi
18.7240316475176	0.258770038685197	0.406957958061757	0.635864303815698	0.524864870687885	1	Niben101Ctg14462g00001	2dpi
1.09907849100047	0.93439913853831	0.798757198348841	1.16981623510857	0.242074928761879	1	Niben101Ctg14470g00002	2dpi
0.19469320373531	0	0.325210116277021	0	1	1	Niben101Ctg14473g00004	2dpi
369.880299093311	0.170525372195768	0.0920094718601825	1.85334584307687	0.0638328043634741	1	Niben101Ctg14476g00001	2dpi
24.2555754226764	0.0891521319682706	0.288888492440365	0.308603957240263	0.757622810264721	1	Niben101Ctg14477XLOC_002226	2dpi
1.25851904614577	0.680963970091246	0.794397930559219	0.857207633473917	0.39133014452445	1	Niben101Ctg14479XLOC_002227	2dpi
1.42604664271558	0.143691220008843	0.802244356463595	0.179111537340386	0.857850123013522	1	Niben101Ctg14479XLOC_002228	2dpi
1.08851616062551	0.261031359332436	0.802414420814652	0.325307412929374	0.744948421021126	1	Niben101Ctg14479XLOC_002229	2dpi
0.161249501163094	0.254314108626575	0.324564270967785	0.783555466127747	0.433300995681164	1	Niben101Ctg14483XLOC_002230	2dpi
0.163866825905375	0	0.321981156755672	0	1	1	Niben101Ctg14483XLOC_002231	2dpi
0.0921234381661164	-0.546530060448531	0.315067062120354	-1.7346467662169	0.0828033906516765	1	Niben101Ctg14491XLOC_002232	2dpi
1.4352896641949	0	0.777836679685932	0	1	1	Niben101Ctg14493XLOC_002234	2dpi
55.3055832598671	-0.28836202474258	0.273924847362344	-1.05270488427484	0.292476269424429	1	Niben101Ctg14496XLOC_002235	2dpi
1.38631121089368	1.51971127707317	0.78913836204441	1.92578557850879	0.0541311529201863	1	Niben101Ctg14501XLOC_002236	2dpi
2.95023495307204	-0.961935551947436	0.675347336780665	-1.4243567710401	0.154343221282869	1	Niben101Ctg14501XLOC_002237	2dpi
11.31374075458	0.144416276739473	0.491059915356859	0.294090949440506	0.768688406549327	1	Niben101Ctg14506XLOC_002238	2dpi
26.3379837607115	0.193642651779703	0.290518572344222	0.666541385692426	0.505065119950991	1	Niben101Ctg14509g00003	2dpi
1.0827320444486	-1.02934871605723	0.679341138515156	-1.51521622598492	0.129717655262181	1	Niben101Ctg14511g00002	2dpi
76.4114107894987	-0.0371333448464043	0.197056473732413	-0.188440116394391	0.850531654612319	1	Niben101Ctg14514g00003	2dpi
0.061161286861255	0	0.313750888917869	0	1	1	Niben101Ctg14519XLOC_002242	2dpi
207.406862774725	0.130106785971259	0.130649608877222	0.995845200681212	0.319325364438806	1	Niben101Ctg14522g00003	2dpi
0.883664346278365	0.329676737725352	0.795638625274159	0.414354868218914	0.678614236269235	1	Niben101Ctg14529XLOC_002245	2dpi
0.415349616649562	0.334359600248085	0.73116870268574	0.457294737890052	0.647459211441618	1	Niben101Ctg14530XLOC_002246	2dpi
5.76506697851285	-0.791517354792218	0.57289396924996	-1.38161230048988	0.167090775102017	1	Niben101Ctg14532XLOC_002247	2dpi
0.573063569989161	0.138643989201154	0.405885807152484	0.341583733054918	0.732664180777195	1	Niben101Ctg14534g00001	2dpi
5.33404305079884	1.08933599541383	0.794596270831297	1.37093016340762	0.170396727370095	1	Niben101Ctg14535XLOC_002249	2dpi
0.0384493538027827	0	0.313750888917869	0	1	1	Niben101Ctg14538XLOC_002250	2dpi
0.049175052943371	0	0.313750888917869	0	1	1	Niben101Ctg14542g00004	2dpi
0.0610914519667257	0	0.313750888917869	0	1	1	Niben101Ctg14544g00001	2dpi
0.179778754731799	-0.172887730108171	0.370089643623607	-0.467150954064532	0.64039188096047	1	Niben101Ctg14553XLOC_002253	2dpi
1411.46489321996	0.876680549824948	0.190936949920715	4.59146618917388	4.40142953805914e-06	0.0833366668736118	Niben101Ctg14566g00003	2dpi
398.397073462085	-0.0429824617116451	0.135540833469352	-0.317118174733402	0.751153934632763	1	Niben101Ctg14569g00004	2dpi
63.4392985607829	0.176690391630396	0.424738415556825	0.415998141818082	0.67741136293676	1	Niben101Ctg14573g00004	2dpi
0.328300632907017	-0.243254051711953	0.624450802251783	-0.389548785644559	0.696870229152833	1	Niben101Ctg14577XLOC_002260	2dpi
28.756376604389	-0.37190195899443	0.347820972254464	-1.06923385494521	0.284964307182311	1	Niben101Ctg14583g00002	2dpi
15.8839904198247	0.333792882387995	0.321051243022082	1.03968724508267	0.298485228354357	1	Niben101Ctg14588XLOC_002262	2dpi
0.531889942689806	0	0.724553861272852	0	1	1	Niben101Ctg14592XLOC_002263	2dpi
1.18514954092104	-0.608624567336298	0.801876049401461	-0.759000805411995	0.447852074991173	1	Niben101Ctg14599XLOC_002264	2dpi
0.159420340075652	0	0.322765014471895	0	1	1	Niben101Ctg14602g00002	2dpi
0.0600819874430191	0	0.313750888917869	0	1	1	Niben101Ctg14602g00003	2dpi
1.27317240871908	-0.0726900636959661	0.801264053774064	-0.0907192371273689	0.927715684643724	1	Niben101Ctg14604XLOC_002267	2dpi
0.119402384753681	0	0.315024897456897	0	1	1	Niben101Ctg14604XLOC_002268	2dpi
8.19483448801819	-0.450279893672479	0.554107773618713	-0.812621506339525	0.416435097220047	1	Niben101Ctg14607XLOC_002269	2dpi
7.06597878900615	-0.822829673176641	0.787829867147509	-1.04442558918952	0.29628852959475	1	Niben101Ctg14609g00002	2dpi
65.8467757864094	-0.345840309068937	0.336450232458315	-1.02790925879888	0.303992513852715	1	Niben101Ctg14618XLOC_002272	2dpi
19.1571279888023	-0.497893882653217	0.352732431449021	-1.41153417792595	0.158087165233999	1	Niben101Ctg14625XLOC_002274	2dpi
0.153798662988773	0	0.31800186368245	0	1	1	Niben101Ctg14627g00001	2dpi
2.39469158269776	-0.109164826749637	0.803197018130067	-0.135912888476335	0.891890146493721	1	Niben101Ctg14629g00001	2dpi
20.0096580571655	-0.796795786034335	0.464171853650882	-1.71659651434537	0.0860529198114361	1	Niben101Ctg14632g00001	2dpi
9.77449058610155	0.105635381097318	0.513831464923789	0.205583714327393	0.837116099876622	1	Niben101Ctg14633XLOC_002279	2dpi
0.103203655838302	0	0.313961240843129	0	1	1	Niben101Ctg14634XLOC_002280	2dpi
1.76831481437119	-1.34534594215104	0.771095751770246	-1.74471969150713	0.0810336739002537	1	Niben101Ctg14634XLOC_002281	2dpi
11.828297828233	0.312157854391873	0.369962802720394	0.843754702084989	0.398806492857185	1	Niben101Ctg14640XLOC_002283	2dpi
5776.75178217588	-0.207475940525252	0.139538295918593	-1.48687454694368	0.137047947899651	1	Niben101Ctg14642g00001	2dpi
12.877125647169	0.149206829606443	0.426247587342495	0.350047329385945	0.726303178152569	1	Niben101Ctg14642g00003	2dpi
2.65406663497802	0.607317044999695	0.710472753487267	0.854806946527865	0.392658031935775	1	Niben101Ctg14644g00001	2dpi
0.267914114919715	-0.0197965263294059	0.441581539201433	-0.0448309645489402	0.964242043756592	1	Niben101Ctg14651XLOC_002287	2dpi
4.34326782439759	0.00310367446739853	0.706765584256011	0.00439137747583686	0.996496198972707	1	Niben101Ctg14652g00001	2dpi
3.49195387771276	1.76190102806586	0.719122825064127	2.45006967746955	0.0142828572731763	1	Niben101Ctg14656XLOC_002289	2dpi
11.7790149662436	-0.517322159646419	0.478707700731809	-1.08066396019028	0.279846620062809	1	Niben101Ctg14661XLOC_002290	2dpi
1.4468770616544	-0.00893599406321101	0.779131880330509	-0.0114691675296618	0.990849128923609	1	Niben101Ctg14670XLOC_002291	2dpi
113.744268690402	-0.166222780979825	0.198442408820413	-0.837637387934824	0.402234387979818	1	Niben101Ctg14672XLOC_002292	2dpi
0.222517234768263	-0.139358951333642	0.329958614299774	-0.422352820305616	0.672767509378652	1	Niben101Ctg14678XLOC_002294	2dpi
15.1358611897751	0.357912366871524	0.386497601312533	0.926040331572733	0.354425020863522	1	Niben101Ctg14678g00001	2dpi
78.0946161177625	-0.315962970609948	0.362424106371219	-0.871804510394013	0.383315033592036	1	Niben101Ctg14682g00001	2dpi
2.4079902154081	-0.16716716859401	0.541871820491748	-0.308499468457883	0.75770230464153	1	Niben101Ctg14686g00002	2dpi
2.90844650586142	0.481808872761795	0.802290019631118	0.600542024669987	0.548145062339618	1	Niben101Ctg14686g00003	2dpi
8.9400808350305	-0.0573289449365749	0.466779547550447	-0.122818030990056	0.902251195694326	1	Niben101Ctg14687g00001	2dpi
45.9515899567342	-0.0198334385142517	0.211929414006955	-0.0935851146816308	0.925438734477312	1	Niben101Ctg14691g00001	2dpi
1.43606548005116	0.344514927994646	0.79441721765944	0.433670016631408	0.664528082656844	1	Niben101Ctg14692XLOC_002303	2dpi
5.52062865166135	0.332166172082921	0.624238359386979	0.532114323139511	0.594646817761518	1	Niben101Ctg14692XLOC_002304	2dpi
23.5486497456404	-0.0316505184071983	0.411224278614443	-0.0769665607143622	0.938650146715296	1	Niben101Ctg14695g00001	2dpi
11.2128364441082	0.808782068579957	0.498633159041664	1.62199816421029	0.104803741208183	1	Niben101Ctg14704g00002	2dpi
0.94227231693699	0.669795392481514	0.800935490258018	0.836266341832027	0.403005083760382	1	Niben101Ctg14705XLOC_002310	2dpi
33.0325930046129	0.17205588873366	0.409522231910498	0.420138090992	0.674384577652557	1	Niben101Ctg14706g00003	2dpi
6.74412353751925	-0.276325872538513	0.787096223547639	-0.351070001699466	0.725535832530274	1	Niben101Ctg14707g00002	2dpi
2.84308180981798	0.071904312779373	0.68376714065734	0.105159064400561	0.916249592440074	1	Niben101Ctg14708XLOC_002314	2dpi
69.3854473888445	-0.0424007042273207	0.280712333606791	-0.1510468160858	0.879938785630706	1	Niben101Ctg14713g00001	2dpi
15.3864969739131	-0.0910409651774891	0.584998755729696	-0.155625912509727	0.87632789857043	1	Niben101Ctg14714XLOC_002316	2dpi
1.29480122473854	-0.618713549149271	0.797850478222543	-0.775475563450993	0.438058699632355	1	Niben101Ctg14717XLOC_002317	2dpi
0.0521986306163884	0	0.313750888917869	0	1	1	Niben101Ctg14720XLOC_002318	2dpi
0.165680901200063	0	0.319667935956547	0	1	1	Niben101Ctg14720XLOC_002319	2dpi
4.4213963704038	0.12426854054056	0.607550770986842	0.204540174212455	0.837931401041023	1	Niben101Ctg14724XLOC_002320	2dpi
176.887315156926	-0.175479188084616	0.328434858210501	-0.534289170889857	0.593141483284995	1	Niben101Ctg14726g00004	2dpi
10.6523417126401	0.697646576334065	0.749733807569299	0.930525700309414	0.352098963861499	1	Niben101Ctg14736XLOC_002327	2dpi
4.73746850919026	1.01089223562366	0.590276453106083	1.7125742189177	0.0867908996357069	1	Niben101Ctg14738g00001	2dpi
15.4818980147147	0.294346369131719	0.670560364812412	0.438955811553314	0.660693555063428	1	Niben101Ctg14740XLOC_002329	2dpi
1.23940438658531	0	0.660422577959757	0	1	1	Niben101Ctg14741XLOC_002330	2dpi
12.4772527645764	-0.339281520358316	0.409580250536908	-0.828363965092459	0.4074644076393	1	Niben101Ctg14742XLOC_002331	2dpi
2.67722450348514	0.0555136901318057	0.678130891766845	0.0818627949350114	0.934755820440698	1	Niben101Ctg14743g00003	2dpi
4.52719238504675	-0.818501686185791	0.798874587808346	-1.02456843499214	0.305566864676509	1	Niben101Ctg14751g00003	2dpi
25.1978147073414	0.621954708228006	0.383558493556516	1.62153809308452	0.104902287246095	1	Niben101Ctg14751g00004	2dpi
0.0995104274632112	0	0.313873248372055	0	1	1	Niben101Ctg14753g00004	2dpi
1.7843065946398	-0.600008290053479	0.792558828518733	-0.757052055271248	0.449018676418825	1	Niben101Ctg14757g00001	2dpi
0.0493533305426745	0	0.313750888917869	0	1	1	Niben101Ctg14760g00004	2dpi
45.5281794250805	0.161648537379965	0.248611560320242	0.650205232499012	0.515559661605711	1	Niben101Ctg14768g00004	2dpi
0.17532138614001	-0.121703705403267	0.326105185355582	-0.373203833819946	0.708996743005311	1	Niben101Ctg14771g00002	2dpi
97.6138384502611	-0.159969208381831	0.332356157477445	-0.481318623960466	0.630290062550532	1	Niben101Ctg14773XLOC_002341	2dpi
6.13180563654933	-1.57751831069501	0.749701258886786	-2.10419589402508	0.0353613625648765	1	Niben101Ctg14776g00003	2dpi
1.32659698827648	0.663809887615191	0.796502255197512	0.833406162108836	0.404615700579983	1	Niben101Ctg14776g00004	2dpi
6.5178175839076	0.0299970651581626	0.676066842044176	0.0443699694951206	0.964609498936355	1	Niben101Ctg14777g00001	2dpi
28.9268759514391	-0.133756829799666	0.354922125185978	-0.376862472942699	0.70627581095033	1	Niben101Ctg14780XLOC_002344	2dpi
6.74835198130573	0.335487176806139	0.519927466489096	0.645257653094529	0.51876023023965	1	Niben101Ctg14782g00004	2dpi
45.5929907711711	0.112130750632252	0.26377471686486	0.425100449220461	0.670763450455133	1	Niben101Ctg14785g00001	2dpi
59.8340530594567	0.0845922205740254	0.30171230172007	0.280373786855102	0.779190745922404	1	Niben101Ctg14788XLOC_002347	2dpi
25.6425233612732	-0.25437105762285	0.365033496226276	-0.69684305756196	0.485901016567138	1	Niben101Ctg14790XLOC_002348	2dpi
9.60443973875462	0.215945997231608	0.588478340869906	0.366956576366753	0.713651408853591	1	Niben101Ctg14792g00004	2dpi
0.158565645487185	0	0.3185476362264	0	1	1	Niben101Ctg14795XLOC_002351	2dpi
10.1893430925614	0.641684715067292	0.456901379895368	1.40442717685431	0.160191682862076	1	Niben101Ctg14797g00001	2dpi
2.05349821192778	-0.550705138350896	0.708546315484883	-0.777232378908117	0.437021682321068	1	Niben101Ctg14811g00003	2dpi
[truncated: 301,209 more rows]
