# Supplementary material for: The transcriptome, extracellular proteome and active secretome of agroinfiltrated Nicotiana benthamiana uncover a large, diverse protease repertoire
Source: Plant Biotechnol J. 2017 Dec 17;16(5):1068–84. doi: 10.1111/pbi.12852 (PMC5902771; doi:10.1111/pbi.12852)
Supplement: Supplementary file 6 — Table S2 PFAM Domains overrepresented among transcripts differential between WT and P19 agroinfiltrated leaves [file PBI-16-1068-s002.csv]

pfam.No	N	N.all	p.overrep.p19vsWT	DE
PF13086	2	21	0.002325493	AAA domain
PF13087	2	4	8.23E-06	AAA domain
PF07724	1	13	0.011574391	AAA domain (Cdc48 subfamily)
PF00171	5	41	1.31E-05	Aldehyde dehydrogenase family
PF13193	1	1	0	AMP-binding enzyme C-terminal domain
PF13857	2	6	4.03E-05	Ankyrin repeats (many copies)
PF16488	10	1	0	Argonaute linker 2 domain
PF06507	2	4	8.23E-06	Auxin response factor
PF14215	1	19	0.024126248	bHLH-MYC and R2R3-MYB transcription factors N-terminal
PF03181	1	15	0.015320517	BURP domain
PF12850	1	2	0.000162909	Calcineurin-like phosphoesterase superfamily domain
PF02786	1	1	0	Carbamoyl-phosphate synthase L chain, ATP binding domain
PF05627	5	22	2.68E-07	Cleavage site for pathogenic type III effector avirulence factor Avr
PF00574	1	24	0.037347026	Clp protease
PF00264	1	8	0.004334414	Common central domain of tyrosinase
PF00080	8	7	0	Copper/zinc superoxide dismutase (SODC)
PF04145	1	8	0.004334414	Ctr copper transporter family
PF07496	2	6	4.03E-05	CW-type Zinc Finger
PF08613	1	12	0.009876731	Cyclin
PF01215	1	5	0.001587967	Cytochrome c oxidase subunit Vb
PF06058	1	7	0.003278516	Dcp1-like decapping family
PF03368	1	3	0.000484576	Dicer dimerisation domain
PF01843	1	1	0	DIL domain
PF08100	2	1	0	Dimerisation domain
PF00136	2	6	4.03E-05	DNA polymerase family B
PF03104	2	1	0	DNA polymerase family B, exonuclease domain
PF11926	1	10	0.006848971	Domain of unknown function (DUF3444)
PF08783	2	5	2.04E-05	DWNN domain
PF00350	1	28	0.049476041	Dynamin family
PF00122	3	73	0.014357128	E1-E2 ATPase
PF00009	2	57	0.036514062	Elongation factor Tu GTP binding domain
PF03372	3	73	0.014357128	Endonuclease/Exonuclease/phosphatase family
PF10373	1	6	0.002361778	Est1 DNA/RNA binding domain
PF01459	1	23	0.034521421	Eukaryotic porin
PF00254	4	35	7.94E-05	FKBP-type peptidyl-prolyl cis-trans isomerase
PF01590	1	2	0.000162909	GAF domain
PF04410	1	6	0.002361778	Gar1/Naf1 RNA binding region
PF07995	1	8	0.004334414	Glucose / Sorbosone dehydrogenase
PF03200	1	3	0.000484576	Glycosyl hydrolase family 63 C-terminal domain
PF14498	1	1	0	Glycosyl hydrolase family 65, N-terminal domain
PF13579	1	3	0.000484576	Glycosyl transferase 4-like domain
PF10351	2	4	8.23E-06	Golgi-body localisation protein domain
PF00702	2	11	0.000317307	haloacid dehalogenase-like hydrolase
PF12710	1	8	0.004334414	haloacid dehalogenase-like hydrolase
PF05699	5	116	0.003864171	hAT family C-terminal dimerisation region
PF00403	5	83	0.00069951	Heavy-metal-associated domain
PF04408	3	3	0	Helicase associated domain (HA2)
PF00271	5	35	5.05E-06	Helicase conserved C-terminal domain
PF00512	1	3	0.000484576	His Kinase A (phospho-acceptor) domain
PF02518	1	6	0.002361778	Histidine kinase-, DNA gyrase B-, and HSP90-like ATPase
PF01485	1	23	0.034521421	IBR domain, a half RING-finger domain
PF09173	2	2	0	Initiation factor eIF2 gamma, C terminal
PF00612	3	66	0.010190864	IQ calmodulin-binding motif
PF02373	1	27	0.04632496	JmjC domain, hydroxylase
PF02705	2	40	0.014442816	K+ potassium transporter
PF12061	3	7	8.97E-07	Late blight resistance protein R1
PF00305	2	27	0.004831943	Lipoxygenase
PF03194	1	6	0.002361778	LUC7 N_terminus
PF07993	2	1	0	Male sterility protein
PF08670	2	2	0	MEKHLA domain
PF01439	1	9	0.005525773	Metallothionein
PF02142	1	3	0.000484576	MGS-like domain
PF13921	1	10	0.006848971	Myb-like DNA-binding domain
PF01658	1	3	0.000484576	Myo-inositol-1-phosphate synthase
PF07994	1	2	0.000162909	Myo-inositol-1-phosphate synthase
PF00063	1	26	0.043251403	Myosin head (motor domain)
PF02736	1	1	0	Myosin N-terminal SH3-like domain
PF13460	1	9	0.005525773	NAD(P)H-binding
PF10358	1	24	0.037347026	N-terminal C2 in EEIG1 and EHBP1 proteins
PF16486	13	1	0	N-terminal domain of argonaute
PF01733	1	9	0.005525773	Nucleoside transporter
PF01909	4	17	1.83E-06	Nucleotidyltransferase domain
PF01936	2	9	0.000164654	NYN domain
PF07717	3	2	0	Oligonucleotide/oligosaccharide-binding (OB)-fold
PF00891	2	22	0.002667264	O-methyltransferase
PF00989	1	5	0.001587967	PAS fold
PF02170	14	19	1.30E-25	PAZ domain
PF13812	1	1	0	Pentatricopeptide repeat domain
PF00360	1	10	0.006848971	Phytochrome region
PF02171	13	3	0	Piwi domain
PF02298	5	61	0.000130416	Plastocyanin-like domain
PF01477	2	11	0.000317307	PLAT/LH2 domain
PF04928	4	2	0	Poly(A) polymerase central domain
PF00644	1	9	0.005525773	Poly(ADP-ribose) polymerase catalytic domain
PF00280	1	19	0.024126248	Potato inhibitor I family
PF12854	5	55	7.27E-05	PPR repeat
PF13041	7	76	6.02E-06	PPR repeat family
PF11831	1	2	0.000162909	pre-mRNA splicing factor component
PF11708	2	4	8.23E-06	Pre-mRNA splicing Prp18-interacting factor
PF13178	2	12	0.000419056	Protein of unknown function (DUF4005)
PF05899	1	6	0.002361778	Protein of unknown function (DUF861)
PF02207	2	7	6.99E-05	Putative zinc finger in N-recognin (UBR box)
PF00615	2	1	0	Regulator of G protein signaling domain
PF08284	1	22	0.031783769	Retroviral aspartyl protease
PF00636	1	3	0.000484576	Ribonuclease III domain
PF01283	1	6	0.002361778	Ribosomal protein S26e
PF10347	2	3	2.08E-06	RNA pol II promoter Fmp27 protein domain
PF04565	2	1	0	RNA polymerase Rpb2, domain 3
PF00562	2	14	0.00068025	RNA polymerase Rpb2, domain 6
PF04560	2	2	0	RNA polymerase Rpb2, domain 7
PF13893	1	7	0.003278516	RNA recognition motif. (a.k.a. RRM, RBD, or RNP domain)
PF02383	3	13	1.72E-05	SacI homology domain
PF02182	1	3	0.000484576	SAD/SRA domain
PF02037	1	17	0.019512805	SAP domain
PF06650	1	3	0.000484576	SHR-binding domain of vacuolar-sorting associated protein 13
PF16275	1	1	0	Splicing factor 1 helix-hairpin domain
PF01852	2	18	0.001467995	START domain
PF04434	1	27	0.04632496	SWIM zinc finger
PF04433	2	1	0	SWIRM domain
PF00205	1	8	0.004334414	Thiamine pyrophosphate enzyme, central domain
PF02775	1	4	0.000960927	Thiamine pyrophosphate enzyme, C-terminal TPP binding domain
PF11264	1	2	0.000162909	Thylakoid formation protein
PF16135	2	9	0.000164654	TPL-binding domain in jasmonate signalling
PF13414	2	34	0.009254127	TPR repeat
PF05253	1	1	0	U11-48K-like CHHC zinc finger
PF00627	2	13	0.000539601	UBA/TS-N domain
PF04564	2	63	0.04688662	U-box domain
PF16550	1	1	0	UCH-binding domain
PF03650	1	7	0.003278516	Uncharacterised protein family (UPF0041)
PF03223	1	2	0.000162909	V-ATPase subunit C
PF05701	1	19	0.024126248	Weak chloroplast movement under blue light
PF00397	3	14	2.39E-05	WW domain
PF12171	3	24	0.000229097	Zinc-finger double-stranded RNA-binding
PF00641	1	26	0.043251403	Zn-finger in Ran binding protein and others
NA	541	37875	9.00E-05	NA
PF14259	1	12	0.009876731	NA
