# Supplementary material for: The transcriptome, extracellular proteome and active secretome of agroinfiltrated Nicotiana benthamiana uncover a large, diverse protease repertoire
Source: Plant Biotechnol J. 2017 Dec 17;16(5):1068–84. doi: 10.1111/pbi.12852 (PMC5902771; doi:10.1111/pbi.12852)
Supplement: Supplementary file 7 — Table S3 Differential protein abundance data, comparing WT and p19 agroinfiltrated leaves [file PBI-16-1068-s003.csv]

Protein.IDs	Majority.protein.IDs	dpi	bio.repl	lfc.p19vsWT	padj.p19vsWT
A9CJB2;Niben101Scf01512g06008;Niben101Scf00236g01007;Niben101Scf15047XLOC_085590	A9CJB2	10	A	-0.825375229666669	0.646253141287609
A9CJB2;Niben101Scf01512g06008;Niben101Scf00236g01007;Niben101Scf15047XLOC_085590	A9CJB2	2	A	0.677960025666668	0.999962955864481
A9CJB2;Niben101Scf01512g06008;Niben101Scf00236g01007;Niben101Scf15047XLOC_085590	A9CJB2	5	A	1.04882739733333	0.958704357686512
A9CJB2;Niben101Scf01512g06008;Niben101Scf00236g01007;Niben101Scf15047XLOC_085590	A9CJB2	7	A	-0.411479383666666	0.97270081640118
A9CJB2;Niben101Scf01512g06008;Niben101Scf00236g01007;Niben101Scf15047XLOC_085590	A9CJB2	10	B	-0.882174206666669	0.646253141287609
A9CJB2;Niben101Scf01512g06008;Niben101Scf00236g01007;Niben101Scf15047XLOC_085590	A9CJB2	2	B	0.988910025666666	0.999962955864481
A9CJB2;Niben101Scf01512g06008;Niben101Scf00236g01007;Niben101Scf15047XLOC_085590	A9CJB2	5	B	-0.110832602666665	0.958704357686512
A9CJB2;Niben101Scf01512g06008;Niben101Scf00236g01007;Niben101Scf15047XLOC_085590	A9CJB2	7	B	0.0201184563333356	0.97270081640118
A9CJB2;Niben101Scf01512g06008;Niben101Scf00236g01007;Niben101Scf15047XLOC_085590	A9CJB2	10	C	-0.989484206666667	0.646253141287609
A9CJB2;Niben101Scf01512g06008;Niben101Scf00236g01007;Niben101Scf15047XLOC_085590	A9CJB2	2	C	0.639404947666669	0.999962955864481
A9CJB2;Niben101Scf01512g06008;Niben101Scf00236g01007;Niben101Scf15047XLOC_085590	A9CJB2	5	C	-1.48903768066666	0.958704357686512
A9CJB2;Niben101Scf01512g06008;Niben101Scf00236g01007;Niben101Scf15047XLOC_085590	A9CJB2	7	C	-0.0271643846666656	0.97270081640118
Nbv5.1tr6212638;Niben101Scf01674g00002	Nbv5.1tr6212638	10	A	0.740618103666662	0.646253141287609
Nbv5.1tr6212638;Niben101Scf01674g00002	Nbv5.1tr6212638	2	A	0.583010025666667	0.999962955864481
Nbv5.1tr6212638;Niben101Scf01674g00002	Nbv5.1tr6212638	5	A	0.198707397333333	0.918586785477941
Nbv5.1tr6212638;Niben101Scf01674g00002	Nbv5.1tr6212638	7	A	-2.169832717	0.924263291410298
Nbv5.1tr6212638;Niben101Scf01674g00002	Nbv5.1tr6212638	10	B	0.760749126666663	0.646253141287609
Nbv5.1tr6212638;Niben101Scf01674g00002	Nbv5.1tr6212638	2	B	-0.710379974333332	0.999962955864481
Nbv5.1tr6212638;Niben101Scf01674g00002	Nbv5.1tr6212638	5	B	-0.604782602666667	0.918586785477941
Nbv5.1tr6212638;Niben101Scf01674g00002	Nbv5.1tr6212638	7	B	0.0680251229999982	0.924263291410298
Nbv5.1tr6212638;Niben101Scf01674g00002	Nbv5.1tr6212638	10	C	0.316529126666662	0.646253141287609
Nbv5.1tr6212638;Niben101Scf01674g00002	Nbv5.1tr6212638	2	C	-0.11286505233333	0.999962955864481
Nbv5.1tr6212638;Niben101Scf01674g00002	Nbv5.1tr6212638	5	C	-0.563387680666665	0.918586785477941
Nbv5.1tr6212638;Niben101Scf01674g00002	Nbv5.1tr6212638	7	C	0.830862281999998	0.924263291410298
Nbv5.1tr6229439;Niben101Scf07199g01007.1	Nbv5.1tr6229439;Niben101Scf07199g01007.1	10	A	0.627348103666666	0.691152364264569
Nbv5.1tr6229439;Niben101Scf07199g01007.1	Nbv5.1tr6229439;Niben101Scf07199g01007.1	2	A	0.990673358999999	0.999962955864481
Nbv5.1tr6229439;Niben101Scf07199g01007.1	Nbv5.1tr6229439;Niben101Scf07199g01007.1	5	A	0.687240730666669	0.941903017280437
Nbv5.1tr6229439;Niben101Scf07199g01007.1	Nbv5.1tr6229439;Niben101Scf07199g01007.1	7	A	-0.168759383666668	0.812455097889103
Nbv5.1tr6229439;Niben101Scf07199g01007.1	Nbv5.1tr6229439;Niben101Scf07199g01007.1	10	B	-0.0658208733333332	0.691152364264569
Nbv5.1tr6229439;Niben101Scf07199g01007.1	Nbv5.1tr6229439;Niben101Scf07199g01007.1	2	B	-0.589966641	0.999962955864481
Nbv5.1tr6229439;Niben101Scf07199g01007.1	Nbv5.1tr6229439;Niben101Scf07199g01007.1	5	B	0.677890730666668	0.941903017280437
Nbv5.1tr6229439;Niben101Scf07199g01007.1	Nbv5.1tr6229439;Niben101Scf07199g01007.1	7	B	0.390588456333333	0.812455097889103
Nbv5.1tr6229439;Niben101Scf07199g01007.1	Nbv5.1tr6229439;Niben101Scf07199g01007.1	10	C	0.595959126666667	0.691152364264569
Nbv5.1tr6229439;Niben101Scf07199g01007.1	Nbv5.1tr6229439;Niben101Scf07199g01007.1	2	C	-0.165341718999997	0.999962955864481
Nbv5.1tr6229439;Niben101Scf07199g01007.1	Nbv5.1tr6229439;Niben101Scf07199g01007.1	5	C	-0.783024347333331	0.941903017280437
Nbv5.1tr6229439;Niben101Scf07199g01007.1	Nbv5.1tr6229439;Niben101Scf07199g01007.1	7	C	0.746735615333332	0.812455097889103
Nbv5.1tr6236886	Nbv5.1tr6236886	10	A	2.208541437	0.919689739107948
Nbv5.1tr6236886	Nbv5.1tr6236886	2	A	1.09488002566667	0.999962955864481
Nbv5.1tr6236886	Nbv5.1tr6236886	5	A	1.938014064	0.918586785477941
Nbv5.1tr6236886	Nbv5.1tr6236886	7	A	2.45063394966666	0.766006405776772
Nbv5.1tr6236886	Nbv5.1tr6236886	10	B	-0.81978754	0.919689739107948
Nbv5.1tr6236886	Nbv5.1tr6236886	2	B	-2.47091997433333	0.999962955864481
Nbv5.1tr6236886	Nbv5.1tr6236886	5	B	0.147014064	0.918586785477941
Nbv5.1tr6236886	Nbv5.1tr6236886	7	B	1.90192178966667	0.766006405776772
Nbv5.1tr6236886	Nbv5.1tr6236886	10	C	-0.197587540000001	0.919689739107948
Nbv5.1tr6236886	Nbv5.1tr6236886	2	C	-1.28446505233333	0.999962955864481
Nbv5.1tr6236886	Nbv5.1tr6236886	5	C	0.311888986	0.918586785477941
Nbv5.1tr6236886	Nbv5.1tr6236886	7	C	-0.594911051333334	0.766006405776772
Niben101Ctg05133g00002	Niben101Ctg05133g00002	10	A	3.50871477033333	0.77339200793683
Niben101Ctg05133g00002	Niben101Ctg05133g00002	2	A	1.858853359	0.999962955864481
Niben101Ctg05133g00002	Niben101Ctg05133g00002	5	A	2.12529739733333	0.918586785477941
Niben101Ctg05133g00002	Niben101Ctg05133g00002	7	A	2.08211061633333	0.779509549922687
Niben101Ctg05133g00002	Niben101Ctg05133g00002	10	B	0.211585793333331	0.77339200793683
Niben101Ctg05133g00002	Niben101Ctg05133g00002	2	B	-3.108666641	0.999962955864481
Niben101Ctg05133g00002	Niben101Ctg05133g00002	5	B	2.18428739733333	0.918586785477941
Niben101Ctg05133g00002	Niben101Ctg05133g00002	7	B	0.178768456333334	0.779509549922687
Niben101Ctg05133g00002	Niben101Ctg05133g00002	10	C	0.430095793333333	0.77339200793683
Niben101Ctg05133g00002	Niben101Ctg05133g00002	2	C	-0.298501718999997	0.999962955864481
Niben101Ctg05133g00002	Niben101Ctg05133g00002	5	C	-1.58233768066667	0.918586785477941
Niben101Ctg05133g00002	Niben101Ctg05133g00002	7	C	0.238805615333334	0.779509549922687
Niben101Ctg08688g00001	Niben101Ctg08688g00001	10	A	-0.366998563000003	0.869584475615344
Niben101Ctg08688g00001	Niben101Ctg08688g00001	2	A	0.505260025666669	0.999962955864481
Niben101Ctg08688g00001	Niben101Ctg08688g00001	5	A	0.0899273973333301	0.970141494780531
Niben101Ctg08688g00001	Niben101Ctg08688g00001	7	A	0.325297282999998	0.97270081640118
Niben101Ctg08688g00001	Niben101Ctg08688g00001	10	B	-0.0561275400000021	0.869584475615344
Niben101Ctg08688g00001	Niben101Ctg08688g00001	2	B	0.309740025666667	0.999962955864481
Niben101Ctg08688g00001	Niben101Ctg08688g00001	5	B	0.459887397333333	0.970141494780531
Niben101Ctg08688g00001	Niben101Ctg08688g00001	7	B	-0.594134876999998	0.97270081640118
Niben101Ctg08688g00001	Niben101Ctg08688g00001	10	C	-0.320337540000004	0.869584475615344
Niben101Ctg08688g00001	Niben101Ctg08688g00001	2	C	-0.434415052333332	0.999962955864481
Niben101Ctg08688g00001	Niben101Ctg08688g00001	5	C	-0.973377680666665	0.970141494780531
Niben101Ctg08688g00001	Niben101Ctg08688g00001	7	C	0.516212282000001	0.97270081640118
Niben101Ctg09170g00001;Niben101Scf00750g00005;Niben101Scf09741XLOC_077195	Niben101Ctg09170g00001;Niben101Scf00750g00005;Niben101Scf09741XLOC_077195	10	A	1.40936477033333	0.936835803754462
Niben101Ctg09170g00001;Niben101Scf00750g00005;Niben101Scf09741XLOC_077195	Niben101Ctg09170g00001;Niben101Scf00750g00005;Niben101Scf09741XLOC_077195	2	A	0.808120025666668	0.999962955864481
Niben101Ctg09170g00001;Niben101Scf00750g00005;Niben101Scf09741XLOC_077195	Niben101Ctg09170g00001;Niben101Scf00750g00005;Niben101Scf09741XLOC_077195	5	A	-0.715049269333335	0.918586785477941
Niben101Ctg09170g00001;Niben101Scf00750g00005;Niben101Scf09741XLOC_077195	Niben101Ctg09170g00001;Niben101Scf00750g00005;Niben101Scf09741XLOC_077195	7	A	0.514403949666665	0.954050724806784
Niben101Ctg09170g00001;Niben101Scf00750g00005;Niben101Scf09741XLOC_077195	Niben101Ctg09170g00001;Niben101Scf00750g00005;Niben101Scf09741XLOC_077195	10	B	-0.657844206666667	0.936835803754462
Niben101Ctg09170g00001;Niben101Scf00750g00005;Niben101Scf09741XLOC_077195	Niben101Ctg09170g00001;Niben101Scf00750g00005;Niben101Scf09741XLOC_077195	2	B	-0.309149974333334	0.999962955864481
Niben101Ctg09170g00001;Niben101Scf00750g00005;Niben101Scf09741XLOC_077195	Niben101Ctg09170g00001;Niben101Scf00750g00005;Niben101Scf09741XLOC_077195	5	B	0.180110730666662	0.918586785477941
Niben101Ctg09170g00001;Niben101Scf00750g00005;Niben101Scf09741XLOC_077195	Niben101Ctg09170g00001;Niben101Scf00750g00005;Niben101Scf09741XLOC_077195	7	B	0.0715717896666668	0.954050724806784
Niben101Ctg09170g00001;Niben101Scf00750g00005;Niben101Scf09741XLOC_077195	Niben101Ctg09170g00001;Niben101Scf00750g00005;Niben101Scf09741XLOC_077195	10	C	-0.0395842066666674	0.936835803754462
Niben101Ctg09170g00001;Niben101Scf00750g00005;Niben101Scf09741XLOC_077195	Niben101Ctg09170g00001;Niben101Scf00750g00005;Niben101Scf09741XLOC_077195	2	C	-0.983395052333332	0.999962955864481
Niben101Ctg09170g00001;Niben101Scf00750g00005;Niben101Scf09741XLOC_077195	Niben101Ctg09170g00001;Niben101Scf00750g00005;Niben101Scf09741XLOC_077195	5	C	-0.762214347333334	0.918586785477941
Niben101Ctg09170g00001;Niben101Scf00750g00005;Niben101Scf09741XLOC_077195	Niben101Ctg09170g00001;Niben101Scf00750g00005;Niben101Scf09741XLOC_077195	7	C	0.216638948666663	0.954050724806784
Niben101Ctg10591g00003	Niben101Ctg10591g00003	10	A	2.271191437	0.713090582057776
Niben101Ctg10591g00003	Niben101Ctg10591g00003	2	A	1.689073359	0.999962955864481
Niben101Ctg10591g00003	Niben101Ctg10591g00003	5	A	1.755194064	0.918586785477941
Niben101Ctg10591g00003	Niben101Ctg10591g00003	7	A	1.231077283	0.762742829486453
Niben101Ctg10591g00003	Niben101Ctg10591g00003	10	B	1.35860246	0.713090582057776
Niben101Ctg10591g00003	Niben101Ctg10591g00003	2	B	-0.0388966410000009	0.999962955864481
Niben101Ctg10591g00003	Niben101Ctg10591g00003	5	B	2.488004064	0.918586785477941
Niben101Ctg10591g00003	Niben101Ctg10591g00003	7	B	0.700865123	0.762742829486453
Niben101Ctg10591g00003	Niben101Ctg10591g00003	10	C	3.38347246	0.713090582057776
Niben101Ctg10591g00003	Niben101Ctg10591g00003	2	C	-3.498091719	0.999962955864481
Niben101Ctg10591g00003	Niben101Ctg10591g00003	5	C	-0.238241014	0.918586785477941
Niben101Ctg10591g00003	Niben101Ctg10591g00003	7	C	0.258072281999997	0.762742829486453
Niben101Ctg10718g00002;Niben101Scf03015g06015;Niben101Scf03015g06014	Niben101Ctg10718g00002;Niben101Scf03015g06015;Niben101Scf03015g06014	10	A	1.43158810366666	0.674733686384246
Niben101Ctg10718g00002;Niben101Scf03015g06015;Niben101Scf03015g06014	Niben101Ctg10718g00002;Niben101Scf03015g06015;Niben101Scf03015g06014	2	A	1.474343359	0.999962955864481
Niben101Ctg10718g00002;Niben101Scf03015g06015;Niben101Scf03015g06014	Niben101Ctg10718g00002;Niben101Scf03015g06015;Niben101Scf03015g06014	5	A	0.951584064000006	0.934224768555882
Niben101Ctg10718g00002;Niben101Scf03015g06015;Niben101Scf03015g06014	Niben101Ctg10718g00002;Niben101Scf03015g06015;Niben101Scf03015g06014	7	A	0.81995061633333	0.924244745676877
Niben101Ctg10718g00002;Niben101Scf03015g06015;Niben101Scf03015g06014	Niben101Ctg10718g00002;Niben101Scf03015g06015;Niben101Scf03015g06014	10	B	0.295179126666664	0.674733686384246
Niben101Ctg10718g00002;Niben101Scf03015g06015;Niben101Scf03015g06014	Niben101Ctg10718g00002;Niben101Scf03015g06015;Niben101Scf03015g06014	2	B	-0.106716640999998	0.999962955864481
Niben101Ctg10718g00002;Niben101Scf03015g06015;Niben101Scf03015g06014	Niben101Ctg10718g00002;Niben101Scf03015g06015;Niben101Scf03015g06014	5	B	1.035034064	0.934224768555882
Niben101Ctg10718g00002;Niben101Scf03015g06015;Niben101Scf03015g06014	Niben101Ctg10718g00002;Niben101Scf03015g06015;Niben101Scf03015g06014	7	B	0.520708456333331	0.924244745676877
Niben101Ctg10718g00002;Niben101Scf03015g06015;Niben101Scf03015g06014	Niben101Ctg10718g00002;Niben101Scf03015g06015;Niben101Scf03015g06014	10	C	0.305899126666663	0.674733686384246
Niben101Ctg10718g00002;Niben101Scf03015g06015;Niben101Scf03015g06014	Niben101Ctg10718g00002;Niben101Scf03015g06015;Niben101Scf03015g06014	2	C	-1.009671719	0.999962955864481
Niben101Ctg10718g00002;Niben101Scf03015g06015;Niben101Scf03015g06014	Niben101Ctg10718g00002;Niben101Scf03015g06015;Niben101Scf03015g06014	5	C	-1.015851014	0.934224768555882
Niben101Ctg10718g00002;Niben101Scf03015g06015;Niben101Scf03015g06014	Niben101Ctg10718g00002;Niben101Scf03015g06015;Niben101Scf03015g06014	7	C	-0.697594384666669	0.924244745676877
Niben101Ctg12033g00001	Niben101Ctg12033g00001	10	A	0.888674770333331	0.646253141287609
Niben101Ctg12033g00001	Niben101Ctg12033g00001	2	A	1.202123359	0.999962955864481
Niben101Ctg12033g00001	Niben101Ctg12033g00001	5	A	2.04711073066667	0.918586785477941
Niben101Ctg12033g00001	Niben101Ctg12033g00001	7	A	0.408860616333332	0.921658164835684
Niben101Ctg12033g00001	Niben101Ctg12033g00001	10	B	0.402075793333331	0.646253141287609
Niben101Ctg12033g00001	Niben101Ctg12033g00001	2	B	0.743893359000001	0.999962955864481
Niben101Ctg12033g00001	Niben101Ctg12033g00001	5	B	1.39501073066667	0.918586785477941
Niben101Ctg12033g00001	Niben101Ctg12033g00001	7	B	0.359198456333335	0.921658164835684
Niben101Ctg12033g00001	Niben101Ctg12033g00001	10	C	1.23753579333333	0.646253141287609
Niben101Ctg12033g00001	Niben101Ctg12033g00001	2	C	-0.338701718999999	0.999962955864481
Niben101Ctg12033g00001	Niben101Ctg12033g00001	5	C	-0.81645434733333	0.918586785477941
Niben101Ctg12033g00001	Niben101Ctg12033g00001	7	C	-0.365634384666667	0.921658164835684
Niben101Ctg12256XLOC_001577	Niben101Ctg12256XLOC_001577	10	A	0.809918103666668	0.682338361168363
Niben101Ctg12256XLOC_001577	Niben101Ctg12256XLOC_001577	2	A	1.61710002566667	0.999962955864481
Niben101Ctg12256XLOC_001577	Niben101Ctg12256XLOC_001577	5	A	1.69215073066667	0.918586785477941
Niben101Ctg12256XLOC_001577	Niben101Ctg12256XLOC_001577	7	A	2.824477283	0.918863002297866
Niben101Ctg12256XLOC_001577	Niben101Ctg12256XLOC_001577	10	B	3.47743912666667	0.682338361168363
Niben101Ctg12256XLOC_001577	Niben101Ctg12256XLOC_001577	2	B	1.25336002566667	0.999962955864481
Niben101Ctg12256XLOC_001577	Niben101Ctg12256XLOC_001577	5	B	2.69290073066667	0.918586785477941
Niben101Ctg12256XLOC_001577	Niben101Ctg12256XLOC_001577	7	B	-1.669594877	0.918863002297866
Niben101Ctg12256XLOC_001577	Niben101Ctg12256XLOC_001577	10	C	1.44088912666667	0.682338361168363
Niben101Ctg12256XLOC_001577	Niben101Ctg12256XLOC_001577	2	C	0.491874947666666	0.999962955864481
Niben101Ctg12256XLOC_001577	Niben101Ctg12256XLOC_001577	5	C	4.48687565266667	0.918586785477941
Niben101Ctg12256XLOC_001577	Niben101Ctg12256XLOC_001577	7	C	0.944512281999998	0.918863002297866
Niben101Ctg12589XLOC_001644	Niben101Ctg12589XLOC_001644	10	A	1.84968477033333	0.929134217741214
Niben101Ctg12589XLOC_001644	Niben101Ctg12589XLOC_001644	2	A	1.60730669233333	0.999962955864481
Niben101Ctg12589XLOC_001644	Niben101Ctg12589XLOC_001644	5	A	0.397004064000001	0.918586785477941
Niben101Ctg12589XLOC_001644	Niben101Ctg12589XLOC_001644	7	A	0.0855472830000004	0.815753874667946
Niben101Ctg12589XLOC_001644	Niben101Ctg12589XLOC_001644	10	B	-0.528314206666668	0.929134217741214
Niben101Ctg12589XLOC_001644	Niben101Ctg12589XLOC_001644	2	B	0.863866692333332	0.999962955864481
Niben101Ctg12589XLOC_001644	Niben101Ctg12589XLOC_001644	5	B	-0.475805936	0.918586785477941
Niben101Ctg12589XLOC_001644	Niben101Ctg12589XLOC_001644	7	B	-0.011294877000001	0.815753874667946
Niben101Ctg12589XLOC_001644	Niben101Ctg12589XLOC_001644	10	C	-0.511014206666669	0.929134217741214
Niben101Ctg12589XLOC_001644	Niben101Ctg12589XLOC_001644	2	C	0.415631614333332	0.999962955864481
Niben101Ctg12589XLOC_001644	Niben101Ctg12589XLOC_001644	5	C	-1.716601014	0.918586785477941
Niben101Ctg12589XLOC_001644	Niben101Ctg12589XLOC_001644	7	C	1.071072282	0.815753874667946
Niben101Ctg13091XLOC_001780	Niben101Ctg13091XLOC_001780	10	A	0.0571481036666661	0.937108112536956
Niben101Ctg13091XLOC_001780	Niben101Ctg13091XLOC_001780	2	A	1.31319002566667	0.999962955864481
Niben101Ctg13091XLOC_001780	Niben101Ctg13091XLOC_001780	5	A	1.70907073066667	0.918586785477941
Niben101Ctg13091XLOC_001780	Niben101Ctg13091XLOC_001780	7	A	0.902187282999996	0.762742829486453
Niben101Ctg13091XLOC_001780	Niben101Ctg13091XLOC_001780	10	B	0.557939126666664	0.937108112536956
Niben101Ctg13091XLOC_001780	Niben101Ctg13091XLOC_001780	2	B	-0.106549974333333	0.999962955864481
Niben101Ctg13091XLOC_001780	Niben101Ctg13091XLOC_001780	5	B	0.311480730666666	0.918586785477941
Niben101Ctg13091XLOC_001780	Niben101Ctg13091XLOC_001780	7	B	0.651835122999998	0.762742829486453
Niben101Ctg13091XLOC_001780	Niben101Ctg13091XLOC_001780	10	C	-0.165620873333335	0.937108112536956
Niben101Ctg13091XLOC_001780	Niben101Ctg13091XLOC_001780	2	C	-0.520655052333332	0.999962955864481
Niben101Ctg13091XLOC_001780	Niben101Ctg13091XLOC_001780	5	C	0.586855652666671	0.918586785477941
Niben101Ctg13091XLOC_001780	Niben101Ctg13091XLOC_001780	7	C	0.259482281999997	0.762742829486453
Niben101Ctg13092g00001	Niben101Ctg13092g00001	10	A	-0.732265229666666	0.678615975908221
Niben101Ctg13092g00001	Niben101Ctg13092g00001	2	A	0.615270025666668	0.999962955864481
Niben101Ctg13092g00001	Niben101Ctg13092g00001	5	A	-0.0114992693333349	0.991952615345752
Niben101Ctg13092g00001	Niben101Ctg13092g00001	7	A	-0.0436793836666709	0.800522395912927
Niben101Ctg13092g00001	Niben101Ctg13092g00001	10	B	-0.606694206666667	0.678615975908221
Niben101Ctg13092g00001	Niben101Ctg13092g00001	2	B	0.0229400256666672	0.999962955864481
Niben101Ctg13092g00001	Niben101Ctg13092g00001	5	B	0.538490730666666	0.991952615345752
Niben101Ctg13092g00001	Niben101Ctg13092g00001	7	B	-0.868461543666669	0.800522395912927
Niben101Ctg13092g00001	Niben101Ctg13092g00001	10	C	-3.37023420666667	0.678615975908221
Niben101Ctg13092g00001	Niben101Ctg13092g00001	2	C	-1.44510505233333	0.999962955864481
Niben101Ctg13092g00001	Niben101Ctg13092g00001	5	C	-0.555364347333331	0.991952615345752
Niben101Ctg13092g00001	Niben101Ctg13092g00001	7	C	-0.122244384666669	0.800522395912927
Niben101Ctg13733g00003	Niben101Ctg13733g00003	10	A	-1.86081522966667	0.915453167377907
Niben101Ctg13733g00003	Niben101Ctg13733g00003	2	A	1.947973359	0.999962955864481
Niben101Ctg13733g00003	Niben101Ctg13733g00003	5	A	-1.33993260266666	0.925304680060874
Niben101Ctg13733g00003	Niben101Ctg13733g00003	7	A	-2.242632717	0.906355140523866
Niben101Ctg13733g00003	Niben101Ctg13733g00003	10	B	2.14833579333333	0.915453167377907
Niben101Ctg13733g00003	Niben101Ctg13733g00003	2	B	2.236843359	0.999962955864481
Niben101Ctg13733g00003	Niben101Ctg13733g00003	5	B	-0.0607426026666644	0.925304680060874
Niben101Ctg13733g00003	Niben101Ctg13733g00003	7	B	-0.522914877000002	0.906355140523866
Niben101Ctg13733g00003	Niben101Ctg13733g00003	10	C	-2.33822420666667	0.915453167377907
Niben101Ctg13733g00003	Niben101Ctg13733g00003	2	C	2.524198281	0.999962955864481
Niben101Ctg13733g00003	Niben101Ctg13733g00003	5	C	-1.00391768066666	0.925304680060874
Niben101Ctg13733g00003	Niben101Ctg13733g00003	7	C	0.272082282	0.906355140523866
Niben101Ctg13736g00004	Niben101Ctg13736g00004	10	A	1.07991810366666	0.739768603669977
Niben101Ctg13736g00004	Niben101Ctg13736g00004	2	A	1.295303359	0.999962955864481
Niben101Ctg13736g00004	Niben101Ctg13736g00004	5	A	1.41077739733334	0.918586785477941
Niben101Ctg13736g00004	Niben101Ctg13736g00004	7	A	0.763353949666666	0.762742829486453
Niben101Ctg13736g00004	Niben101Ctg13736g00004	10	B	0.54144912666667	0.739768603669977
Niben101Ctg13736g00004	Niben101Ctg13736g00004	2	B	0.0176533590000005	0.999962955864481
Niben101Ctg13736g00004	Niben101Ctg13736g00004	5	B	1.10454739733334	0.918586785477941
Niben101Ctg13736g00004	Niben101Ctg13736g00004	7	B	0.248871789666666	0.762742829486453
Niben101Ctg13736g00004	Niben101Ctg13736g00004	10	C	-0.192810873333329	0.739768603669977
Niben101Ctg13736g00004	Niben101Ctg13736g00004	2	C	-0.0462617190000074	0.999962955864481
Niben101Ctg13736g00004	Niben101Ctg13736g00004	5	C	-0.684267680666665	0.918586785477941
Niben101Ctg13736g00004	Niben101Ctg13736g00004	7	C	0.0415689486666651	0.762742829486453
Niben101Ctg13782g00003	Niben101Ctg13782g00003	10	A	-0.259555229666667	0.937108112536956
Niben101Ctg13782g00003	Niben101Ctg13782g00003	2	A	-0.884769974333334	0.999962955864481
Niben101Ctg13782g00003	Niben101Ctg13782g00003	5	A	0.573197397333331	0.949420314831837
Niben101Ctg13782g00003	Niben101Ctg13782g00003	7	A	1.18748394966666	0.918697370745843
Niben101Ctg13782g00003	Niben101Ctg13782g00003	10	B	0.0954857933333315	0.937108112536956
Niben101Ctg13782g00003	Niben101Ctg13782g00003	2	B	2.81658002566667	0.999962955864481
Niben101Ctg13782g00003	Niben101Ctg13782g00003	5	B	0.394807397333331	0.949420314831837
Niben101Ctg13782g00003	Niben101Ctg13782g00003	7	B	-1.10289821033334	0.918697370745843
Niben101Ctg13782g00003	Niben101Ctg13782g00003	10	C	0.541155793333331	0.937108112536956
Niben101Ctg13782g00003	Niben101Ctg13782g00003	2	C	-2.12770505233333	0.999962955864481
Niben101Ctg13782g00003	Niben101Ctg13782g00003	5	C	-2.02972768066667	0.949420314831837
Niben101Ctg13782g00003	Niben101Ctg13782g00003	7	C	-2.13916105133334	0.918697370745843
Niben101Ctg13946g00001;Niben101Scf09631XLOC_076907;Niben101Scf14022XLOC_084635	Niben101Ctg13946g00001;Niben101Scf09631XLOC_076907	10	A	0.381171436999999	0.813076787371925
Niben101Ctg13946g00001;Niben101Scf09631XLOC_076907;Niben101Scf14022XLOC_084635	Niben101Ctg13946g00001;Niben101Scf09631XLOC_076907	2	A	1.23427669233333	0.999962955864481
Niben101Ctg13946g00001;Niben101Scf09631XLOC_076907;Niben101Scf14022XLOC_084635	Niben101Ctg13946g00001;Niben101Scf09631XLOC_076907	5	A	1.18142739733333	0.925304680060874
Niben101Ctg13946g00001;Niben101Scf09631XLOC_076907;Niben101Scf14022XLOC_084635	Niben101Ctg13946g00001;Niben101Scf09631XLOC_076907	7	A	0.0642006163333342	0.974875713737593
Niben101Ctg13946g00001;Niben101Scf09631XLOC_076907;Niben101Scf14022XLOC_084635	Niben101Ctg13946g00001;Niben101Scf09631XLOC_076907	10	B	0.553262459999999	0.813076787371925
Niben101Ctg13946g00001;Niben101Scf09631XLOC_076907;Niben101Scf14022XLOC_084635	Niben101Ctg13946g00001;Niben101Scf09631XLOC_076907	2	B	-0.313563307666669	0.999962955864481
Niben101Ctg13946g00001;Niben101Scf09631XLOC_076907;Niben101Scf14022XLOC_084635	Niben101Ctg13946g00001;Niben101Scf09631XLOC_076907	5	B	0.272147397333335	0.925304680060874
Niben101Ctg13946g00001;Niben101Scf09631XLOC_076907;Niben101Scf14022XLOC_084635	Niben101Ctg13946g00001;Niben101Scf09631XLOC_076907	7	B	0.0631084563333353	0.974875713737593
Niben101Ctg13946g00001;Niben101Scf09631XLOC_076907;Niben101Scf14022XLOC_084635	Niben101Ctg13946g00001;Niben101Scf09631XLOC_076907	10	C	-0.0426375400000012	0.813076787371925
Niben101Ctg13946g00001;Niben101Scf09631XLOC_076907;Niben101Scf14022XLOC_084635	Niben101Ctg13946g00001;Niben101Scf09631XLOC_076907	2	C	-0.204998385666666	0.999962955864481
Niben101Ctg13946g00001;Niben101Scf09631XLOC_076907;Niben101Scf14022XLOC_084635	Niben101Ctg13946g00001;Niben101Scf09631XLOC_076907	5	C	-0.664187680666664	0.925304680060874
Niben101Ctg13946g00001;Niben101Scf09631XLOC_076907;Niben101Scf14022XLOC_084635	Niben101Ctg13946g00001;Niben101Scf09631XLOC_076907	7	C	-0.278084384666666	0.974875713737593
Niben101Ctg14008g00002;Niben101Scf04296g00015	Niben101Ctg14008g00002;Niben101Scf04296g00015	10	A	0.135671436999996	0.948975018122341
Niben101Ctg14008g00002;Niben101Scf04296g00015	Niben101Ctg14008g00002;Niben101Scf04296g00015	2	A	1.148983359	0.999962955864481
Niben101Ctg14008g00002;Niben101Scf04296g00015	Niben101Ctg14008g00002;Niben101Scf04296g00015	5	A	1.29446073066667	0.918586785477941
Niben101Ctg14008g00002;Niben101Scf04296g00015	Niben101Ctg14008g00002;Niben101Scf04296g00015	7	A	1.29392061633333	0.766006405776772
Niben101Ctg14008g00002;Niben101Scf04296g00015	Niben101Ctg14008g00002;Niben101Scf04296g00015	10	B	0.760382459999999	0.948975018122341
Niben101Ctg14008g00002;Niben101Scf04296g00015	Niben101Ctg14008g00002;Niben101Scf04296g00015	2	B	1.304903359	0.999962955864481
Niben101Ctg14008g00002;Niben101Scf04296g00015	Niben101Ctg14008g00002;Niben101Scf04296g00015	5	B	2.45231073066667	0.918586785477941
Niben101Ctg14008g00002;Niben101Scf04296g00015	Niben101Ctg14008g00002;Niben101Scf04296g00015	7	B	0.339828456333333	0.766006405776772
Niben101Ctg14008g00002;Niben101Scf04296g00015	Niben101Ctg14008g00002;Niben101Scf04296g00015	10	C	-0.537897540000003	0.948975018122341
Niben101Ctg14008g00002;Niben101Scf04296g00015	Niben101Ctg14008g00002;Niben101Scf04296g00015	2	C	-1.023941719	0.999962955864481
Niben101Ctg14008g00002;Niben101Scf04296g00015	Niben101Ctg14008g00002;Niben101Scf04296g00015	5	C	-0.320264347333332	0.918586785477941
Niben101Ctg14008g00002;Niben101Scf04296g00015	Niben101Ctg14008g00002;Niben101Scf04296g00015	7	C	0.222715615333332	0.766006405776772
Niben101Ctg14566g00003	Niben101Ctg14566g00003	10	A	0.490858103666667	0.995791798940168
Niben101Ctg14566g00003	Niben101Ctg14566g00003	2	A	-0.136236641	0.999962955864481
Niben101Ctg14566g00003	Niben101Ctg14566g00003	5	A	2.108354064	0.918586785477941
Niben101Ctg14566g00003	Niben101Ctg14566g00003	7	A	1.35234394966667	0.762742829486453
Niben101Ctg14566g00003	Niben101Ctg14566g00003	10	B	-1.48752087333333	0.995791798940168
Niben101Ctg14566g00003	Niben101Ctg14566g00003	2	B	-0.549896641	0.999962955864481
Niben101Ctg14566g00003	Niben101Ctg14566g00003	5	B	4.593164064	0.918586785477941
Niben101Ctg14566g00003	Niben101Ctg14566g00003	7	B	1.33694178966667	0.762742829486453
Niben101Ctg14566g00003	Niben101Ctg14566g00003	10	C	1.05505912666667	0.995791798940168
Niben101Ctg14566g00003	Niben101Ctg14566g00003	2	C	-0.682961718999998	0.999962955864481
Niben101Ctg14566g00003	Niben101Ctg14566g00003	5	C	2.625478986	0.918586785477941
Niben101Ctg14566g00003	Niben101Ctg14566g00003	7	C	1.53131894866667	0.762742829486453
Niben101Ctg14707g00002;Niben101Scf23814XLOC_089468;Niben101Scf23814XLOC_089464;Niben101Scf16416XLOC_086695;Niben101Scf07650XLOC_070047;Niben101Scf07275XLOC_068481;Niben101Scf06590XLOC_065317;Niben101Scf06238XLOC_063608;Niben101Scf05579g00001;Niben101Scf03088g01003;Niben101Scf02441g01009;Niben101Scf01579g00002;Niben101Scf01154g17005;Niben101Scf00482g03005;Niben101Scf16416XLOC_086694;Niben101Scf055…	Niben101Ctg14707g00002;Niben101Scf23814XLOC_089468;Niben101Scf23814XLOC_089464;Niben101Scf16416XLOC_086695;Niben101Scf07650XLOC_070047;Niben101Scf07275XLOC_068481;Niben101Scf06590XLOC_065317;Niben101Scf06238XLOC_063608;Niben101Scf05579g00001;Niben101Scf03088g01003;Niben101Scf02441g01009;Niben101Scf01579g00002;Niben101Scf01154g17005;Niben101Scf00482g03005;Niben101Scf16416XLOC_086694;Niben101Scf055…	10	A	-1.350958563	0.736987085428077
Niben101Ctg14707g00002;Niben101Scf23814XLOC_089468;Niben101Scf23814XLOC_089464;Niben101Scf16416XLOC_086695;Niben101Scf07650XLOC_070047;Niben101Scf07275XLOC_068481;Niben101Scf06590XLOC_065317;Niben101Scf06238XLOC_063608;Niben101Scf05579g00001;Niben101Scf03088g01003;Niben101Scf02441g01009;Niben101Scf01579g00002;Niben101Scf01154g17005;Niben101Scf00482g03005;Niben101Scf16416XLOC_086694;Niben101Scf055…	Niben101Ctg14707g00002;Niben101Scf23814XLOC_089468;Niben101Scf23814XLOC_089464;Niben101Scf16416XLOC_086695;Niben101Scf07650XLOC_070047;Niben101Scf07275XLOC_068481;Niben101Scf06590XLOC_065317;Niben101Scf06238XLOC_063608;Niben101Scf05579g00001;Niben101Scf03088g01003;Niben101Scf02441g01009;Niben101Scf01579g00002;Niben101Scf01154g17005;Niben101Scf00482g03005;Niben101Scf16416XLOC_086694;Niben101Scf055…	2	A	-0.215493307666666	0.999962955864481
Niben101Ctg14707g00002;Niben101Scf23814XLOC_089468;Niben101Scf23814XLOC_089464;Niben101Scf16416XLOC_086695;Niben101Scf07650XLOC_070047;Niben101Scf07275XLOC_068481;Niben101Scf06590XLOC_065317;Niben101Scf06238XLOC_063608;Niben101Scf05579g00001;Niben101Scf03088g01003;Niben101Scf02441g01009;Niben101Scf01579g00002;Niben101Scf01154g17005;Niben101Scf00482g03005;Niben101Scf16416XLOC_086694;Niben101Scf055…	Niben101Ctg14707g00002;Niben101Scf23814XLOC_089468;Niben101Scf23814XLOC_089464;Niben101Scf16416XLOC_086695;Niben101Scf07650XLOC_070047;Niben101Scf07275XLOC_068481;Niben101Scf06590XLOC_065317;Niben101Scf06238XLOC_063608;Niben101Scf05579g00001;Niben101Scf03088g01003;Niben101Scf02441g01009;Niben101Scf01579g00002;Niben101Scf01154g17005;Niben101Scf00482g03005;Niben101Scf16416XLOC_086694;Niben101Scf055…	5	A	-1.28445260266666	0.918586785477941
Niben101Ctg14707g00002;Niben101Scf23814XLOC_089468;Niben101Scf23814XLOC_089464;Niben101Scf16416XLOC_086695;Niben101Scf07650XLOC_070047;Niben101Scf07275XLOC_068481;Niben101Scf06590XLOC_065317;Niben101Scf06238XLOC_063608;Niben101Scf05579g00001;Niben101Scf03088g01003;Niben101Scf02441g01009;Niben101Scf01579g00002;Niben101Scf01154g17005;Niben101Scf00482g03005;Niben101Scf16416XLOC_086694;Niben101Scf055…	Niben101Ctg14707g00002;Niben101Scf23814XLOC_089468;Niben101Scf23814XLOC_089464;Niben101Scf16416XLOC_086695;Niben101Scf07650XLOC_070047;Niben101Scf07275XLOC_068481;Niben101Scf06590XLOC_065317;Niben101Scf06238XLOC_063608;Niben101Scf05579g00001;Niben101Scf03088g01003;Niben101Scf02441g01009;Niben101Scf01579g00002;Niben101Scf01154g17005;Niben101Scf00482g03005;Niben101Scf16416XLOC_086694;Niben101Scf055…	7	A	-0.38471938366667	0.922547312584921
Niben101Ctg14707g00002;Niben101Scf23814XLOC_089468;Niben101Scf23814XLOC_089464;Niben101Scf16416XLOC_086695;Niben101Scf07650XLOC_070047;Niben101Scf07275XLOC_068481;Niben101Scf06590XLOC_065317;Niben101Scf06238XLOC_063608;Niben101Scf05579g00001;Niben101Scf03088g01003;Niben101Scf02441g01009;Niben101Scf01579g00002;Niben101Scf01154g17005;Niben101Scf00482g03005;Niben101Scf16416XLOC_086694;Niben101Scf055…	Niben101Ctg14707g00002;Niben101Scf23814XLOC_089468;Niben101Scf23814XLOC_089464;Niben101Scf16416XLOC_086695;Niben101Scf07650XLOC_070047;Niben101Scf07275XLOC_068481;Niben101Scf06590XLOC_065317;Niben101Scf06238XLOC_063608;Niben101Scf05579g00001;Niben101Scf03088g01003;Niben101Scf02441g01009;Niben101Scf01579g00002;Niben101Scf01154g17005;Niben101Scf00482g03005;Niben101Scf16416XLOC_086694;Niben101Scf055…	10	B	-1.61243754	0.736987085428077
Niben101Ctg14707g00002;Niben101Scf23814XLOC_089468;Niben101Scf23814XLOC_089464;Niben101Scf16416XLOC_086695;Niben101Scf07650XLOC_070047;Niben101Scf07275XLOC_068481;Niben101Scf06590XLOC_065317;Niben101Scf06238XLOC_063608;Niben101Scf05579g00001;Niben101Scf03088g01003;Niben101Scf02441g01009;Niben101Scf01579g00002;Niben101Scf01154g17005;Niben101Scf00482g03005;Niben101Scf16416XLOC_086694;Niben101Scf055…	Niben101Ctg14707g00002;Niben101Scf23814XLOC_089468;Niben101Scf23814XLOC_089464;Niben101Scf16416XLOC_086695;Niben101Scf07650XLOC_070047;Niben101Scf07275XLOC_068481;Niben101Scf06590XLOC_065317;Niben101Scf06238XLOC_063608;Niben101Scf05579g00001;Niben101Scf03088g01003;Niben101Scf02441g01009;Niben101Scf01579g00002;Niben101Scf01154g17005;Niben101Scf00482g03005;Niben101Scf16416XLOC_086694;Niben101Scf055…	2	B	-0.367433307666666	0.999962955864481
Niben101Ctg14707g00002;Niben101Scf23814XLOC_089468;Niben101Scf23814XLOC_089464;Niben101Scf16416XLOC_086695;Niben101Scf07650XLOC_070047;Niben101Scf07275XLOC_068481;Niben101Scf06590XLOC_065317;Niben101Scf06238XLOC_063608;Niben101Scf05579g00001;Niben101Scf03088g01003;Niben101Scf02441g01009;Niben101Scf01579g00002;Niben101Scf01154g17005;Niben101Scf00482g03005;Niben101Scf16416XLOC_086694;Niben101Scf055…	Niben101Ctg14707g00002;Niben101Scf23814XLOC_089468;Niben101Scf23814XLOC_089464;Niben101Scf16416XLOC_086695;Niben101Scf07650XLOC_070047;Niben101Scf07275XLOC_068481;Niben101Scf06590XLOC_065317;Niben101Scf06238XLOC_063608;Niben101Scf05579g00001;Niben101Scf03088g01003;Niben101Scf02441g01009;Niben101Scf01579g00002;Niben101Scf01154g17005;Niben101Scf00482g03005;Niben101Scf16416XLOC_086694;Niben101Scf055…	5	B	-1.17152260266667	0.918586785477941
Niben101Ctg14707g00002;Niben101Scf23814XLOC_089468;Niben101Scf23814XLOC_089464;Niben101Scf16416XLOC_086695;Niben101Scf07650XLOC_070047;Niben101Scf07275XLOC_068481;Niben101Scf06590XLOC_065317;Niben101Scf06238XLOC_063608;Niben101Scf05579g00001;Niben101Scf03088g01003;Niben101Scf02441g01009;Niben101Scf01579g00002;Niben101Scf01154g17005;Niben101Scf00482g03005;Niben101Scf16416XLOC_086694;Niben101Scf055…	Niben101Ctg14707g00002;Niben101Scf23814XLOC_089468;Niben101Scf23814XLOC_089464;Niben101Scf16416XLOC_086695;Niben101Scf07650XLOC_070047;Niben101Scf07275XLOC_068481;Niben101Scf06590XLOC_065317;Niben101Scf06238XLOC_063608;Niben101Scf05579g00001;Niben101Scf03088g01003;Niben101Scf02441g01009;Niben101Scf01579g00002;Niben101Scf01154g17005;Niben101Scf00482g03005;Niben101Scf16416XLOC_086694;Niben101Scf055…	7	B	0.42171845633333	0.922547312584921
Niben101Ctg14707g00002;Niben101Scf23814XLOC_089468;Niben101Scf23814XLOC_089464;Niben101Scf16416XLOC_086695;Niben101Scf07650XLOC_070047;Niben101Scf07275XLOC_068481;Niben101Scf06590XLOC_065317;Niben101Scf06238XLOC_063608;Niben101Scf05579g00001;Niben101Scf03088g01003;Niben101Scf02441g01009;Niben101Scf01579g00002;Niben101Scf01154g17005;Niben101Scf00482g03005;Niben101Scf16416XLOC_086694;Niben101Scf055…	Niben101Ctg14707g00002;Niben101Scf23814XLOC_089468;Niben101Scf23814XLOC_089464;Niben101Scf16416XLOC_086695;Niben101Scf07650XLOC_070047;Niben101Scf07275XLOC_068481;Niben101Scf06590XLOC_065317;Niben101Scf06238XLOC_063608;Niben101Scf05579g00001;Niben101Scf03088g01003;Niben101Scf02441g01009;Niben101Scf01579g00002;Niben101Scf01154g17005;Niben101Scf00482g03005;Niben101Scf16416XLOC_086694;Niben101Scf055…	10	C	-0.260287540000004	0.736987085428077
Niben101Ctg14707g00002;Niben101Scf23814XLOC_089468;Niben101Scf23814XLOC_089464;Niben101Scf16416XLOC_086695;Niben101Scf07650XLOC_070047;Niben101Scf07275XLOC_068481;Niben101Scf06590XLOC_065317;Niben101Scf06238XLOC_063608;Niben101Scf05579g00001;Niben101Scf03088g01003;Niben101Scf02441g01009;Niben101Scf01579g00002;Niben101Scf01154g17005;Niben101Scf00482g03005;Niben101Scf16416XLOC_086694;Niben101Scf055…	Niben101Ctg14707g00002;Niben101Scf23814XLOC_089468;Niben101Scf23814XLOC_089464;Niben101Scf16416XLOC_086695;Niben101Scf07650XLOC_070047;Niben101Scf07275XLOC_068481;Niben101Scf06590XLOC_065317;Niben101Scf06238XLOC_063608;Niben101Scf05579g00001;Niben101Scf03088g01003;Niben101Scf02441g01009;Niben101Scf01579g00002;Niben101Scf01154g17005;Niben101Scf00482g03005;Niben101Scf16416XLOC_086694;Niben101Scf055…	2	C	-0.642918385666665	0.999962955864481
Niben101Ctg14707g00002;Niben101Scf23814XLOC_089468;Niben101Scf23814XLOC_089464;Niben101Scf16416XLOC_086695;Niben101Scf07650XLOC_070047;Niben101Scf07275XLOC_068481;Niben101Scf06590XLOC_065317;Niben101Scf06238XLOC_063608;Niben101Scf05579g00001;Niben101Scf03088g01003;Niben101Scf02441g01009;Niben101Scf01579g00002;Niben101Scf01154g17005;Niben101Scf00482g03005;Niben101Scf16416XLOC_086694;Niben101Scf055…	Niben101Ctg14707g00002;Niben101Scf23814XLOC_089468;Niben101Scf23814XLOC_089464;Niben101Scf16416XLOC_086695;Niben101Scf07650XLOC_070047;Niben101Scf07275XLOC_068481;Niben101Scf06590XLOC_065317;Niben101Scf06238XLOC_063608;Niben101Scf05579g00001;Niben101Scf03088g01003;Niben101Scf02441g01009;Niben101Scf01579g00002;Niben101Scf01154g17005;Niben101Scf00482g03005;Niben101Scf16416XLOC_086694;Niben101Scf055…	5	C	-1.11899768066666	0.918586785477941
Niben101Ctg14707g00002;Niben101Scf23814XLOC_089468;Niben101Scf23814XLOC_089464;Niben101Scf16416XLOC_086695;Niben101Scf07650XLOC_070047;Niben101Scf07275XLOC_068481;Niben101Scf06590XLOC_065317;Niben101Scf06238XLOC_063608;Niben101Scf05579g00001;Niben101Scf03088g01003;Niben101Scf02441g01009;Niben101Scf01579g00002;Niben101Scf01154g17005;Niben101Scf00482g03005;Niben101Scf16416XLOC_086694;Niben101Scf055…	Niben101Ctg14707g00002;Niben101Scf23814XLOC_089468;Niben101Scf23814XLOC_089464;Niben101Scf16416XLOC_086695;Niben101Scf07650XLOC_070047;Niben101Scf07275XLOC_068481;Niben101Scf06590XLOC_065317;Niben101Scf06238XLOC_063608;Niben101Scf05579g00001;Niben101Scf03088g01003;Niben101Scf02441g01009;Niben101Scf01579g00002;Niben101Scf01154g17005;Niben101Scf00482g03005;Niben101Scf16416XLOC_086694;Niben101Scf055…	7	C	1.01519561533333	0.922547312584921
Niben101Ctg15681g00001;Niben101Ctg15404g00003;Niben101Ctg11036g00004	Niben101Ctg15681g00001	10	A	0.450904770333334	0.844097086533762
Niben101Ctg15681g00001;Niben101Ctg15404g00003;Niben101Ctg11036g00004	Niben101Ctg15681g00001	2	A	0.867983359	0.999962955864481
Niben101Ctg15681g00001;Niben101Ctg15404g00003;Niben101Ctg11036g00004	Niben101Ctg15681g00001	5	A	1.14976073066667	0.926404680326386
Niben101Ctg15681g00001;Niben101Ctg15404g00003;Niben101Ctg11036g00004	Niben101Ctg15681g00001	7	A	1.04806061633333	0.762742829486453
Niben101Ctg15681g00001;Niben101Ctg15404g00003;Niben101Ctg11036g00004	Niben101Ctg15681g00001	10	B	-0.243494206666668	0.844097086533762
Niben101Ctg15681g00001;Niben101Ctg15404g00003;Niben101Ctg11036g00004	Niben101Ctg15681g00001	2	B	-0.320106640999999	0.999962955864481
Niben101Ctg15681g00001;Niben101Ctg15404g00003;Niben101Ctg11036g00004	Niben101Ctg15681g00001	5	B	0.260490730666668	0.926404680326386
Niben101Ctg15681g00001;Niben101Ctg15404g00003;Niben101Ctg11036g00004	Niben101Ctg15681g00001	7	B	0.229948456333332	0.762742829486453
Niben101Ctg15681g00001;Niben101Ctg15404g00003;Niben101Ctg11036g00004	Niben101Ctg15681g00001	10	C	0.428295793333334	0.844097086533762
Niben101Ctg15681g00001;Niben101Ctg15404g00003;Niben101Ctg11036g00004	Niben101Ctg15681g00001	2	C	-1.086911719	0.999962955864481
Niben101Ctg15681g00001;Niben101Ctg15404g00003;Niben101Ctg11036g00004	Niben101Ctg15681g00001	5	C	-0.656484347333329	0.926404680326386
Niben101Ctg15681g00001;Niben101Ctg15404g00003;Niben101Ctg11036g00004	Niben101Ctg15681g00001	7	C	0.538245615333334	0.762742829486453
Niben101Ctg15998g00002;Niben101Scf08590XLOC_073653	Niben101Ctg15998g00002	10	A	0.777354770333336	0.646253141287609
Niben101Ctg15998g00002;Niben101Scf08590XLOC_073653	Niben101Ctg15998g00002	2	A	0.958443359	0.999962955864481
Niben101Ctg15998g00002;Niben101Scf08590XLOC_073653	Niben101Ctg15998g00002	5	A	0.529000730666667	0.918586785477941
Niben101Ctg15998g00002;Niben101Scf08590XLOC_073653	Niben101Ctg15998g00002	7	A	0.278163949666666	0.762742829486453
Niben101Ctg15998g00002;Niben101Scf08590XLOC_073653	Niben101Ctg15998g00002	10	B	0.583745793333335	0.646253141287609
Niben101Ctg15998g00002;Niben101Scf08590XLOC_073653	Niben101Ctg15998g00002	2	B	-0.383986641	0.999962955864481
Niben101Ctg15998g00002;Niben101Scf08590XLOC_073653	Niben101Ctg15998g00002	5	B	0.703790730666668	0.918586785477941
Niben101Ctg15998g00002;Niben101Scf08590XLOC_073653	Niben101Ctg15998g00002	7	B	0.331801789666667	0.762742829486453
Niben101Ctg15998g00002;Niben101Scf08590XLOC_073653	Niben101Ctg15998g00002	10	C	0.189495793333332	0.646253141287609
Niben101Ctg15998g00002;Niben101Scf08590XLOC_073653	Niben101Ctg15998g00002	2	C	-0.244111718999996	0.999962955864481
Niben101Ctg15998g00002;Niben101Scf08590XLOC_073653	Niben101Ctg15998g00002	5	C	-0.530754347333332	0.918586785477941
Niben101Ctg15998g00002;Niben101Scf08590XLOC_073653	Niben101Ctg15998g00002	7	C	0.318648948666667	0.762742829486453
Niben101Scf00017g00005	Niben101Scf00017g00005	10	A	0.986561436999999	0.775819474032844
Niben101Scf00017g00005	Niben101Scf00017g00005	2	A	1.21746669233333	0.999962955864481
Niben101Scf00017g00005	Niben101Scf00017g00005	5	A	0.924620730666668	0.938456847917487
Niben101Scf00017g00005	Niben101Scf00017g00005	7	A	1.10600394966666	0.762742829486453
Niben101Scf00017g00005	Niben101Scf00017g00005	10	B	-0.184877539999999	0.775819474032844
Niben101Scf00017g00005	Niben101Scf00017g00005	2	B	-0.481293307666668	0.999962955864481
Niben101Scf00017g00005	Niben101Scf00017g00005	5	B	0.619270730666667	0.938456847917487
Niben101Scf00017g00005	Niben101Scf00017g00005	7	B	0.541191789666666	0.762742829486453
Niben101Scf00017g00005	Niben101Scf00017g00005	10	C	0.31674246	0.775819474032844
Niben101Scf00017g00005	Niben101Scf00017g00005	2	C	-0.125178385666665	0.999962955864481
Niben101Scf00017g00005	Niben101Scf00017g00005	5	C	-0.83439434733333	0.938456847917487
Niben101Scf00017g00005	Niben101Scf00017g00005	7	C	0.276788948666663	0.762742829486453
Niben101Scf00023g03015	Niben101Scf00023g03015	10	A	-0.556888563000001	0.646253141287609
Niben101Scf00023g03015	Niben101Scf00023g03015	2	A	-1.73171330766667	0.999962955864481
Niben101Scf00023g03015	Niben101Scf00023g03015	5	A	-0.831725935999998	0.934224768555882
Niben101Scf00023g03015	Niben101Scf00023g03015	7	A	0.283333949666662	0.762742829486453
Niben101Scf00023g03015	Niben101Scf00023g03015	10	B	-1.17769754	0.646253141287609
Niben101Scf00023g03015	Niben101Scf00023g03015	2	B	-0.953493307666669	0.999962955864481
Niben101Scf00023g03015	Niben101Scf00023g03015	5	B	1.288254064	0.934224768555882
Niben101Scf00023g03015	Niben101Scf00023g03015	7	B	0.356271789666664	0.762742829486453
Niben101Scf00023g03015	Niben101Scf00023g03015	10	C	-1.28262754	0.646253141287609
Niben101Scf00023g03015	Niben101Scf00023g03015	2	C	-2.75856838566667	0.999962955864481
Niben101Scf00023g03015	Niben101Scf00023g03015	5	C	-2.060071014	0.934224768555882
Niben101Scf00023g03015	Niben101Scf00023g03015	7	C	1.41945894866667	0.762742829486453
Niben101Scf00028g03009	Niben101Scf00028g03009	10	A	2.593651437	0.858899026207275
Niben101Scf00028g03009	Niben101Scf00028g03009	2	A	2.07078002566667	0.999962955864481
Niben101Scf00028g03009	Niben101Scf00028g03009	5	A	1.02780739733333	0.918586785477941
Niben101Scf00028g03009	Niben101Scf00028g03009	7	A	0.660493949666666	0.85197920266369
Niben101Scf00028g03009	Niben101Scf00028g03009	10	B	0.483452459999999	0.858899026207275
Niben101Scf00028g03009	Niben101Scf00028g03009	2	B	-0.308649974333331	0.999962955864481
Niben101Scf00028g03009	Niben101Scf00028g03009	5	B	-0.647432602666665	0.918586785477941
Niben101Scf00028g03009	Niben101Scf00028g03009	7	B	1.47095178966667	0.85197920266369
Niben101Scf00028g03009	Niben101Scf00028g03009	10	C	-0.880667540000001	0.858899026207275
Niben101Scf00028g03009	Niben101Scf00028g03009	2	C	1.51773494766667	0.999962955864481
Niben101Scf00028g03009	Niben101Scf00028g03009	5	C	-2.01207768066666	0.918586785477941
Niben101Scf00028g03009	Niben101Scf00028g03009	7	C	-0.00658105133333464	0.85197920266369
Niben101Scf00031g00003	Niben101Scf00031g00003	10	A	0.106344770333333	0.752938138892257
Niben101Scf00031g00003	Niben101Scf00031g00003	2	A	1.112603359	0.999962955864481
Niben101Scf00031g00003	Niben101Scf00031g00003	5	A	-0.378795936000003	0.918586785477941
Niben101Scf00031g00003	Niben101Scf00031g00003	7	A	1.43573061633333	0.762742829486453
Niben101Scf00031g00003	Niben101Scf00031g00003	10	B	0.359675793333331	0.752938138892257
Niben101Scf00031g00003	Niben101Scf00031g00003	2	B	-0.625576641000002	0.999962955864481
Niben101Scf00031g00003	Niben101Scf00031g00003	5	B	-0.328335936000002	0.918586785477941
Niben101Scf00031g00003	Niben101Scf00031g00003	7	B	0.041918456333331	0.762742829486453
Niben101Scf00031g00003	Niben101Scf00031g00003	10	C	0.78592579333333	0.752938138892257
Niben101Scf00031g00003	Niben101Scf00031g00003	2	C	-0.161301719000001	0.999962955864481
Niben101Scf00031g00003	Niben101Scf00031g00003	5	C	-1.222931014	0.918586785477941
Niben101Scf00031g00003	Niben101Scf00031g00003	7	C	1.28074561533333	0.762742829486453
Niben101Scf00031g01005	Niben101Scf00031g01005	10	A	0.928971436999998	0.869584475615344
Niben101Scf00031g01005	Niben101Scf00031g01005	2	A	0.607746692333336	0.999962955864481
Niben101Scf00031g01005	Niben101Scf00031g01005	5	A	-0.893715936	0.925304680060874
Niben101Scf00031g01005	Niben101Scf00031g01005	7	A	0.0476806163333308	0.823638042080997
Niben101Scf00031g01005	Niben101Scf00031g01005	10	B	-0.23383754	0.869584475615344
Niben101Scf00031g01005	Niben101Scf00031g01005	2	B	-0.319213307666665	0.999962955864481
Niben101Scf00031g01005	Niben101Scf00031g01005	5	B	0.995744064	0.925304680060874
Niben101Scf00031g01005	Niben101Scf00031g01005	7	B	-0.497111543666666	0.823638042080997
Niben101Scf00031g01005	Niben101Scf00031g01005	10	C	-2.68126754	0.869584475615344
Niben101Scf00031g01005	Niben101Scf00031g01005	2	C	-0.258868385666663	0.999962955864481
Niben101Scf00031g01005	Niben101Scf00031g01005	5	C	0.879348986000004	0.925304680060874
Niben101Scf00031g01005	Niben101Scf00031g01005	7	C	-0.318034384666667	0.823638042080997
Niben101Scf00031g02001;Niben101Scf00212g03016	Niben101Scf00031g02001	10	A	1.260581437	0.858899026207275
Niben101Scf00031g02001;Niben101Scf00212g03016	Niben101Scf00031g02001	2	A	1.06892002566667	0.999962955864481
Niben101Scf00031g02001;Niben101Scf00212g03016	Niben101Scf00031g02001	5	A	-1.050755936	0.985421872394055
Niben101Scf00031g02001;Niben101Scf00212g03016	Niben101Scf00031g02001	7	A	0.955757282999997	0.924244745676877
Niben101Scf00031g02001;Niben101Scf00212g03016	Niben101Scf00031g02001	10	B	0.0705124599999962	0.858899026207275
Niben101Scf00031g02001;Niben101Scf00212g03016	Niben101Scf00031g02001	2	B	-1.46683997433333	0.999962955864481
Niben101Scf00031g02001;Niben101Scf00212g03016	Niben101Scf00031g02001	5	B	0.380174063999998	0.985421872394055
Niben101Scf00031g02001;Niben101Scf00212g03016	Niben101Scf00031g02001	7	B	-0.626864877000003	0.924244745676877
Niben101Scf00031g02001;Niben101Scf00212g03016	Niben101Scf00031g02001	10	C	-5.65604754	0.858899026207275
Niben101Scf00031g02001;Niben101Scf00212g03016	Niben101Scf00031g02001	2	C	-1.38264505233333	0.999962955864481
Niben101Scf00031g02001;Niben101Scf00212g03016	Niben101Scf00031g02001	5	C	0.524668986000002	0.985421872394055
Niben101Scf00031g02001;Niben101Scf00212g03016	Niben101Scf00031g02001	7	C	0.331622281999998	0.924244745676877
Niben101Scf00043g03002;Niben101Scf00043g03012	Niben101Scf00043g03002;Niben101Scf00043g03012	10	A	1.03021810366666	0.783116038439533
Niben101Scf00043g03002;Niben101Scf00043g03012	Niben101Scf00043g03002;Niben101Scf00043g03012	2	A	0.767540025666666	0.999962955864481
Niben101Scf00043g03002;Niben101Scf00043g03012	Niben101Scf00043g03002;Niben101Scf00043g03012	5	A	0.983280730666667	0.918586785477941
Niben101Scf00043g03002;Niben101Scf00043g03012	Niben101Scf00043g03002;Niben101Scf00043g03012	7	A	0.917503949666663	0.773408803881023
Niben101Scf00043g03002;Niben101Scf00043g03012	Niben101Scf00043g03002;Niben101Scf00043g03012	10	B	0.0993991266666647	0.783116038439533
Niben101Scf00043g03002;Niben101Scf00043g03012	Niben101Scf00043g03002;Niben101Scf00043g03012	2	B	0.187550025666663	0.999962955864481
Niben101Scf00043g03002;Niben101Scf00043g03012	Niben101Scf00043g03002;Niben101Scf00043g03012	5	B	1.00870073066666	0.918586785477941
Niben101Scf00043g03002;Niben101Scf00043g03012	Niben101Scf00043g03002;Niben101Scf00043g03012	7	B	0.605201789666665	0.773408803881023
Niben101Scf00043g03002;Niben101Scf00043g03012	Niben101Scf00043g03002;Niben101Scf00043g03012	10	C	-0.0416708733333344	0.783116038439533
Niben101Scf00043g03002;Niben101Scf00043g03012	Niben101Scf00043g03002;Niben101Scf00043g03012	2	C	-0.616395052333335	0.999962955864481
Niben101Scf00043g03002;Niben101Scf00043g03012	Niben101Scf00043g03002;Niben101Scf00043g03012	5	C	-0.895844347333334	0.918586785477941
Niben101Scf00043g03002;Niben101Scf00043g03012	Niben101Scf00043g03002;Niben101Scf00043g03012	7	C	-0.215701051333333	0.773408803881023
Niben101Scf00051g01015;Niben101Scf00083g01001	Niben101Scf00051g01015;Niben101Scf00083g01001	10	A	0.0367547703333315	0.656765360910817
Niben101Scf00051g01015;Niben101Scf00083g01001	Niben101Scf00051g01015;Niben101Scf00083g01001	2	A	1.49365002566667	0.999962955864481
Niben101Scf00051g01015;Niben101Scf00083g01001	Niben101Scf00051g01015;Niben101Scf00083g01001	5	A	0.566744063999998	0.918586785477941
Niben101Scf00051g01015;Niben101Scf00083g01001	Niben101Scf00051g01015;Niben101Scf00083g01001	7	A	0.672597282999998	0.78620337725193
Niben101Scf00051g01015;Niben101Scf00083g01001	Niben101Scf00051g01015;Niben101Scf00083g01001	10	B	0.672955793333333	0.656765360910817
Niben101Scf00051g01015;Niben101Scf00083g01001	Niben101Scf00051g01015;Niben101Scf00083g01001	2	B	0.493440025666668	0.999962955864481
Niben101Scf00051g01015;Niben101Scf00083g01001	Niben101Scf00051g01015;Niben101Scf00083g01001	5	B	0.323394063999999	0.918586785477941
Niben101Scf00051g01015;Niben101Scf00083g01001	Niben101Scf00051g01015;Niben101Scf00083g01001	7	B	-0.0672648770000031	0.78620337725193
Niben101Scf00051g01015;Niben101Scf00083g01001	Niben101Scf00051g01015;Niben101Scf00083g01001	10	C	0.779565793333333	0.656765360910817
Niben101Scf00051g01015;Niben101Scf00083g01001	Niben101Scf00051g01015;Niben101Scf00083g01001	2	C	-0.51187505233333	0.999962955864481
Niben101Scf00051g01015;Niben101Scf00083g01001	Niben101Scf00051g01015;Niben101Scf00083g01001	5	C	-0.175641014	0.918586785477941
Niben101Scf00051g01015;Niben101Scf00083g01001	Niben101Scf00051g01015;Niben101Scf00083g01001	7	C	0.276092281999997	0.78620337725193
Niben101Scf00054g01013;Niben101Scf09725XLOC_077168;Niben101Scf02045g05028;REV__Q7CXP8	Niben101Scf00054g01013	10	A	0.648924770333334	0.835964902513081
Niben101Scf00054g01013;Niben101Scf09725XLOC_077168;Niben101Scf02045g05028;REV__Q7CXP8	Niben101Scf00054g01013	2	A	1.60936002566667	0.999962955864481
Niben101Scf00054g01013;Niben101Scf09725XLOC_077168;Niben101Scf02045g05028;REV__Q7CXP8	Niben101Scf00054g01013	5	A	1.08731739733333	0.918586785477941
Niben101Scf00054g01013;Niben101Scf09725XLOC_077168;Niben101Scf02045g05028;REV__Q7CXP8	Niben101Scf00054g01013	7	A	0.876913949666665	0.779509549922687
Niben101Scf00054g01013;Niben101Scf09725XLOC_077168;Niben101Scf02045g05028;REV__Q7CXP8	Niben101Scf00054g01013	10	B	-0.225364206666669	0.835964902513081
Niben101Scf00054g01013;Niben101Scf09725XLOC_077168;Niben101Scf02045g05028;REV__Q7CXP8	Niben101Scf00054g01013	2	B	-0.776179974333331	0.999962955864481
Niben101Scf00054g01013;Niben101Scf09725XLOC_077168;Niben101Scf02045g05028;REV__Q7CXP8	Niben101Scf00054g01013	5	B	1.08034739733333	0.918586785477941
Niben101Scf00054g01013;Niben101Scf09725XLOC_077168;Niben101Scf02045g05028;REV__Q7CXP8	Niben101Scf00054g01013	7	B	-0.202418210333335	0.779509549922687
Niben101Scf00054g01013;Niben101Scf09725XLOC_077168;Niben101Scf02045g05028;REV__Q7CXP8	Niben101Scf00054g01013	10	C	0.291755793333333	0.835964902513081
Niben101Scf00054g01013;Niben101Scf09725XLOC_077168;Niben101Scf02045g05028;REV__Q7CXP8	Niben101Scf00054g01013	2	C	-0.44590505233333	0.999962955864481
Niben101Scf00054g01013;Niben101Scf09725XLOC_077168;Niben101Scf02045g05028;REV__Q7CXP8	Niben101Scf00054g01013	5	C	-0.841407680666666	0.918586785477941
Niben101Scf00054g01013;Niben101Scf09725XLOC_077168;Niben101Scf02045g05028;REV__Q7CXP8	Niben101Scf00054g01013	7	C	0.415628948666665	0.779509549922687
Niben101Scf00057g00027	Niben101Scf00057g00027	10	A	2.41166477033333	0.785160073325613
Niben101Scf00057g00027	Niben101Scf00057g00027	2	A	2.76159002566666	0.999962955864481
Niben101Scf00057g00027	Niben101Scf00057g00027	5	A	3.23329739733333	0.918586785477941
Niben101Scf00057g00027	Niben101Scf00057g00027	7	A	-3.14636938366667	0.985846728764039
Niben101Scf00057g00027	Niben101Scf00057g00027	10	B	2.20017579333333	0.785160073325613
Niben101Scf00057g00027	Niben101Scf00057g00027	2	B	2.02804002566667	0.999962955864481
Niben101Scf00057g00027	Niben101Scf00057g00027	5	B	2.07569739733334	0.918586785477941
Niben101Scf00057g00027	Niben101Scf00057g00027	7	B	2.43261845633333	0.985846728764039
Niben101Scf00057g00027	Niben101Scf00057g00027	10	C	3.02176579333333	0.785160073325613
Niben101Scf00057g00027	Niben101Scf00057g00027	2	C	2.17805494766667	0.999962955864481
Niben101Scf00057g00027	Niben101Scf00057g00027	5	C	1.32819231933334	0.918586785477941
Niben101Scf00057g00027	Niben101Scf00057g00027	7	C	1.77115561533333	0.985846728764039
Niben101Scf00062g01026	Niben101Scf00062g01026	10	A	-0.414821896333333	0.77339200793683
Niben101Scf00062g01026	Niben101Scf00062g01026	2	A	0.525070025666665	0.999962955864481
Niben101Scf00062g01026	Niben101Scf00062g01026	5	A	1.36585073066667	0.965399732644001
Niben101Scf00062g01026	Niben101Scf00062g01026	7	A	0.212780616333333	0.988458500085691
Niben101Scf00062g01026	Niben101Scf00062g01026	10	B	1.09032912666667	0.77339200793683
Niben101Scf00062g01026	Niben101Scf00062g01026	2	B	0.702030025666666	0.999962955864481
Niben101Scf00062g01026	Niben101Scf00062g01026	5	B	-0.567849269333333	0.965399732644001
Niben101Scf00062g01026	Niben101Scf00062g01026	7	B	0.360988456333335	0.988458500085691
Niben101Scf00062g01026	Niben101Scf00062g01026	10	C	1.14089912666667	0.77339200793683
Niben101Scf00062g01026	Niben101Scf00062g01026	2	C	1.18419494766667	0.999962955864481
Niben101Scf00062g01026	Niben101Scf00062g01026	5	C	-0.39190434733333	0.965399732644001
Niben101Scf00062g01026	Niben101Scf00062g01026	7	C	-0.476904384666668	0.988458500085691
Niben101Scf00063g06042	Niben101Scf00063g06042	10	A	0.650804770333334	0.654663016469326
Niben101Scf00063g06042	Niben101Scf00063g06042	2	A	1.24329669233333	0.999962955864481
Niben101Scf00063g06042	Niben101Scf00063g06042	5	A	1.67136739733333	0.918586785477941
Niben101Scf00063g06042	Niben101Scf00063g06042	7	A	0.617880616333331	0.988458500085691
Niben101Scf00063g06042	Niben101Scf00063g06042	10	B	0.204365793333334	0.654663016469326
Niben101Scf00063g06042	Niben101Scf00063g06042	2	B	0.0872566923333302	0.999962955864481
Niben101Scf00063g06042	Niben101Scf00063g06042	5	B	0.938927397333334	0.918586785477941
Niben101Scf00063g06042	Niben101Scf00063g06042	7	B	-0.0445415436666678	0.988458500085691
Niben101Scf00063g06042	Niben101Scf00063g06042	10	C	1.08456579333333	0.654663016469326
Niben101Scf00063g06042	Niben101Scf00063g06042	2	C	-0.198678385666668	0.999962955864481
Niben101Scf00063g06042	Niben101Scf00063g06042	5	C	-0.670927680666665	0.918586785477941
Niben101Scf00063g06042	Niben101Scf00063g06042	7	C	-0.677054384666668	0.988458500085691
Niben101Scf00063g13005;Niben101Scf11646XLOC_081212	Niben101Scf00063g13005	10	A	0.828328103666664	0.646253141287609
Niben101Scf00063g13005;Niben101Scf11646XLOC_081212	Niben101Scf00063g13005	2	A	1.06407002566667	0.999962955864481
Niben101Scf00063g13005;Niben101Scf11646XLOC_081212	Niben101Scf00063g13005	5	A	1.013444064	0.918586785477941
Niben101Scf00063g13005;Niben101Scf11646XLOC_081212	Niben101Scf00063g13005	7	A	0.490393949666664	0.762742829486453
Niben101Scf00063g13005;Niben101Scf11646XLOC_081212	Niben101Scf00063g13005	10	B	0.196549126666664	0.646253141287609
Niben101Scf00063g13005;Niben101Scf11646XLOC_081212	Niben101Scf00063g13005	2	B	-0.167979974333335	0.999962955864481
Niben101Scf00063g13005;Niben101Scf11646XLOC_081212	Niben101Scf00063g13005	5	B	0.558054064	0.918586785477941
Niben101Scf00063g13005;Niben101Scf11646XLOC_081212	Niben101Scf00063g13005	7	B	0.481611789666665	0.762742829486453
Niben101Scf00063g13005;Niben101Scf11646XLOC_081212	Niben101Scf00063g13005	10	C	0.887779126666665	0.646253141287609
Niben101Scf00063g13005;Niben101Scf11646XLOC_081212	Niben101Scf00063g13005	2	C	-0.266215052333333	0.999962955864481
Niben101Scf00063g13005;Niben101Scf11646XLOC_081212	Niben101Scf00063g13005	5	C	-0.293981013999996	0.918586785477941
Niben101Scf00063g13005;Niben101Scf11646XLOC_081212	Niben101Scf00063g13005	7	C	0.343268948666665	0.762742829486453
Niben101Scf00063g13014;Niben101Scf06249XLOC_063659;Niben101Scf08918XLOC_074827;Niben101Scf02668g01010	Niben101Scf00063g13014;Niben101Scf06249XLOC_063659	10	A	-0.0741752296666682	0.905200735024834
Niben101Scf00063g13014;Niben101Scf06249XLOC_063659;Niben101Scf08918XLOC_074827;Niben101Scf02668g01010	Niben101Scf00063g13014;Niben101Scf06249XLOC_063659	2	A	0.642983358999999	0.999962955864481
Niben101Scf00063g13014;Niben101Scf06249XLOC_063659;Niben101Scf08918XLOC_074827;Niben101Scf02668g01010	Niben101Scf00063g13014;Niben101Scf06249XLOC_063659	5	A	-0.481485936000002	0.918586785477941
Niben101Scf00063g13014;Niben101Scf06249XLOC_063659;Niben101Scf08918XLOC_074827;Niben101Scf02668g01010	Niben101Scf00063g13014;Niben101Scf06249XLOC_063659	7	A	0.989000616333332	0.769715680167026
Niben101Scf00063g13014;Niben101Scf06249XLOC_063659;Niben101Scf08918XLOC_074827;Niben101Scf02668g01010	Niben101Scf00063g13014;Niben101Scf06249XLOC_063659	10	B	0.437045793333329	0.905200735024834
Niben101Scf00063g13014;Niben101Scf06249XLOC_063659;Niben101Scf08918XLOC_074827;Niben101Scf02668g01010	Niben101Scf00063g13014;Niben101Scf06249XLOC_063659	2	B	-0.116426641	0.999962955864481
Niben101Scf00063g13014;Niben101Scf06249XLOC_063659;Niben101Scf08918XLOC_074827;Niben101Scf02668g01010	Niben101Scf00063g13014;Niben101Scf06249XLOC_063659	5	B	0.0294840639999983	0.918586785477941
Niben101Scf00063g13014;Niben101Scf06249XLOC_063659;Niben101Scf08918XLOC_074827;Niben101Scf02668g01010	Niben101Scf00063g13014;Niben101Scf06249XLOC_063659	7	B	0.111928456333334	0.769715680167026
Niben101Scf00063g13014;Niben101Scf06249XLOC_063659;Niben101Scf08918XLOC_074827;Niben101Scf02668g01010	Niben101Scf00063g13014;Niben101Scf06249XLOC_063659	10	C	-0.962264206666671	0.905200735024834
Niben101Scf00063g13014;Niben101Scf06249XLOC_063659;Niben101Scf08918XLOC_074827;Niben101Scf02668g01010	Niben101Scf00063g13014;Niben101Scf06249XLOC_063659	2	C	0.219248281000002	0.999962955864481
Niben101Scf00063g13014;Niben101Scf06249XLOC_063659;Niben101Scf08918XLOC_074827;Niben101Scf02668g01010	Niben101Scf00063g13014;Niben101Scf06249XLOC_063659	5	C	-0.841521013999998	0.918586785477941
Niben101Scf00063g13014;Niben101Scf06249XLOC_063659;Niben101Scf08918XLOC_074827;Niben101Scf02668g01010	Niben101Scf00063g13014;Niben101Scf06249XLOC_063659	7	C	1.16181561533333	0.769715680167026
Niben101Scf00069g02013	Niben101Scf00069g02013	10	A	1.01634810366667	0.646253141287609
Niben101Scf00069g02013	Niben101Scf00069g02013	2	A	1.10717002566667	0.999962955864481
Niben101Scf00069g02013	Niben101Scf00069g02013	5	A	0.965354064	0.918586785477941
Niben101Scf00069g02013	Niben101Scf00069g02013	7	A	0.166357282999996	0.762742829486453
Niben101Scf00069g02013	Niben101Scf00069g02013	10	B	0.931729126666667	0.646253141287609
Niben101Scf00069g02013	Niben101Scf00069g02013	2	B	0.0496300256666657	0.999962955864481
Niben101Scf00069g02013	Niben101Scf00069g02013	5	B	0.196254063999998	0.918586785477941
Niben101Scf00069g02013	Niben101Scf00069g02013	7	B	0.597435122999997	0.762742829486453
Niben101Scf00069g02013	Niben101Scf00069g02013	10	C	0.705399126666666	0.646253141287609
Niben101Scf00069g02013	Niben101Scf00069g02013	2	C	-0.975915052333331	0.999962955864481
Niben101Scf00069g02013	Niben101Scf00069g02013	5	C	-0.312501013999999	0.918586785477941
Niben101Scf00069g02013	Niben101Scf00069g02013	7	C	0.431452281999999	0.762742829486453
Niben101Scf00069g12009	Niben101Scf00069g12009	10	A	1.595251437	0.813076787371925
Niben101Scf00069g12009	Niben101Scf00069g12009	2	A	1.07650002566666	0.999962955864481
Niben101Scf00069g12009	Niben101Scf00069g12009	5	A	0.765584063999999	0.982627578832926
Niben101Scf00069g12009	Niben101Scf00069g12009	7	A	0.927383949666666	0.762742829486453
Niben101Scf00069g12009	Niben101Scf00069g12009	10	B	0.89624246	0.813076787371925
Niben101Scf00069g12009	Niben101Scf00069g12009	2	B	-0.854529974333335	0.999962955864481
Niben101Scf00069g12009	Niben101Scf00069g12009	5	B	-0.115155936000001	0.982627578832926
Niben101Scf00069g12009	Niben101Scf00069g12009	7	B	0.669421789666664	0.762742829486453
Niben101Scf00069g12009	Niben101Scf00069g12009	10	C	-0.675347540000001	0.813076787371925
Niben101Scf00069g12009	Niben101Scf00069g12009	2	C	-0.654935052333332	0.999962955864481
Niben101Scf00069g12009	Niben101Scf00069g12009	5	C	-0.485561014000002	0.982627578832926
Niben101Scf00069g12009	Niben101Scf00069g12009	7	C	0.694758948666664	0.762742829486453
Niben101Scf00073g04001	Niben101Scf00073g04001	10	A	0.0876014369999965	0.887867259286328
Niben101Scf00073g04001	Niben101Scf00073g04001	2	A	0.637300025666665	0.999962955864481
Niben101Scf00073g04001	Niben101Scf00073g04001	5	A	0.154504064000001	0.988043355616267
Niben101Scf00073g04001	Niben101Scf00073g04001	7	A	-0.461292717000003	0.828731028633683
Niben101Scf00073g04001	Niben101Scf00073g04001	10	B	-1.71248754	0.887867259286328
Niben101Scf00073g04001	Niben101Scf00073g04001	2	B	-1.21980997433333	0.999962955864481
Niben101Scf00073g04001	Niben101Scf00073g04001	5	B	0.450074064000002	0.988043355616267
Niben101Scf00073g04001	Niben101Scf00073g04001	7	B	0.773615122999999	0.828731028633683
Niben101Scf00073g04001	Niben101Scf00073g04001	10	C	0.548142459999998	0.887867259286328
Niben101Scf00073g04001	Niben101Scf00073g04001	2	C	0.107524947666668	0.999962955864481
Niben101Scf00073g04001	Niben101Scf00073g04001	5	C	-0.647941013999997	0.988043355616267
Niben101Scf00073g04001	Niben101Scf00073g04001	7	C	1.443452282	0.828731028633683
Niben101Scf00085g01007	Niben101Scf00085g01007	10	A	-0.10332522966667	0.962120009355613
Niben101Scf00085g01007	Niben101Scf00085g01007	2	A	1.149113359	0.999962955864481
Niben101Scf00085g01007	Niben101Scf00085g01007	5	A	1.18802073066667	0.918586785477941
Niben101Scf00085g01007	Niben101Scf00085g01007	7	A	-0.906386050333332	0.949089807015622
Niben101Scf00085g01007	Niben101Scf00085g01007	10	B	-0.135854206666668	0.962120009355613
Niben101Scf00085g01007	Niben101Scf00085g01007	2	B	-0.716166641000001	0.999962955864481
Niben101Scf00085g01007	Niben101Scf00085g01007	5	B	1.01593073066667	0.918586785477941
Niben101Scf00085g01007	Niben101Scf00085g01007	7	B	0.869941789666669	0.949089807015622
Niben101Scf00085g01007	Niben101Scf00085g01007	10	C	0.38784579333333	0.962120009355613
Niben101Scf00085g01007	Niben101Scf00085g01007	2	C	-0.878381718999997	0.999962955864481
Niben101Scf00085g01007	Niben101Scf00085g01007	5	C	-0.176434347333331	0.918586785477941
Niben101Scf00085g01007	Niben101Scf00085g01007	7	C	0.950208948666667	0.949089807015622
Niben101Scf00090g01010	Niben101Scf00090g01010	10	A	1.794491437	0.667819830480625
Niben101Scf00090g01010	Niben101Scf00090g01010	2	A	0.639950025666664	0.999962955864481
Niben101Scf00090g01010	Niben101Scf00090g01010	5	A	1.62286073066667	0.918586785477941
Niben101Scf00090g01010	Niben101Scf00090g01010	7	A	-0.0902693836666693	0.918697370745843
Niben101Scf00090g01010	Niben101Scf00090g01010	10	B	1.47555246	0.667819830480625
Niben101Scf00090g01010	Niben101Scf00090g01010	2	B	0.412770025666667	0.999962955864481
Niben101Scf00090g01010	Niben101Scf00090g01010	5	B	0.943760730666664	0.918586785477941
Niben101Scf00090g01010	Niben101Scf00090g01010	7	B	0.277138456333333	0.918697370745843
Niben101Scf00090g01010	Niben101Scf00090g01010	10	C	-0.023497540000001	0.667819830480625
Niben101Scf00090g01010	Niben101Scf00090g01010	2	C	-0.0287350523333316	0.999962955864481
Niben101Scf00090g01010	Niben101Scf00090g01010	5	C	0.425085652666667	0.918586785477941
Niben101Scf00090g01010	Niben101Scf00090g01010	7	C	0.367205615333333	0.918697370745843
Niben101Scf00094g00009	Niben101Scf00094g00009	10	A	-0.127128562999999	0.646253141287609
Niben101Scf00094g00009	Niben101Scf00094g00009	2	A	1.097273359	0.999962955864481
Niben101Scf00094g00009	Niben101Scf00094g00009	5	A	0.669760730666667	0.918586785477941
Niben101Scf00094g00009	Niben101Scf00094g00009	7	A	0.260780616333331	0.941830707588751
Niben101Scf00094g00009	Niben101Scf00094g00009	10	B	-0.208147539999999	0.646253141287609
Niben101Scf00094g00009	Niben101Scf00094g00009	2	B	-0.448736641	0.999962955864481
Niben101Scf00094g00009	Niben101Scf00094g00009	5	B	0.177130730666665	0.918586785477941
Niben101Scf00094g00009	Niben101Scf00094g00009	7	B	-0.284411543666664	0.941830707588751
Niben101Scf00094g00009	Niben101Scf00094g00009	10	C	-0.403047539999999	0.646253141287609
Niben101Scf00094g00009	Niben101Scf00094g00009	2	C	-0.534131718999998	0.999962955864481
Niben101Scf00094g00009	Niben101Scf00094g00009	5	C	-0.131544347333332	0.918586785477941
Niben101Scf00094g00009	Niben101Scf00094g00009	7	C	0.251835615333334	0.941830707588751
Niben101Scf00103g00018	Niben101Scf00103g00018	10	A	-0.278181896333336	0.830475996910972
Niben101Scf00103g00018	Niben101Scf00103g00018	2	A	0.683763359	0.999962955864481
Niben101Scf00103g00018	Niben101Scf00103g00018	5	A	-0.0356992693333318	0.926404680326386
Niben101Scf00103g00018	Niben101Scf00103g00018	7	A	-0.220416050333334	0.918697370745843
Niben101Scf00103g00018	Niben101Scf00103g00018	10	B	0.359749126666664	0.830475996910972
Niben101Scf00103g00018	Niben101Scf00103g00018	2	B	-0.375936640999999	0.999962955864481
Niben101Scf00103g00018	Niben101Scf00103g00018	5	B	0.188510730666668	0.926404680326386
Niben101Scf00103g00018	Niben101Scf00103g00018	7	B	-0.152668210333335	0.918697370745843
Niben101Scf00103g00018	Niben101Scf00103g00018	10	C	-1.15413087333334	0.830475996910972
Niben101Scf00103g00018	Niben101Scf00103g00018	2	C	-0.278661718999999	0.999962955864481
Niben101Scf00103g00018	Niben101Scf00103g00018	5	C	0.358785652666668	0.926404680326386
Niben101Scf00103g00018	Niben101Scf00103g00018	7	C	1.00110894866667	0.918697370745843
Niben101Scf00107g03008;Niben101Scf13926XLOC_084495	Niben101Scf00107g03008	10	A	0.994931437000012	0.859048364357388
Niben101Scf00107g03008;Niben101Scf13926XLOC_084495	Niben101Scf00107g03008	2	A	1.39408669233333	0.999962955864481
Niben101Scf00107g03008;Niben101Scf13926XLOC_084495	Niben101Scf00107g03008	5	A	0.658377397333339	0.918586785477941
Niben101Scf00107g03008;Niben101Scf13926XLOC_084495	Niben101Scf00107g03008	7	A	0.562247282999991	0.762742829486453
Niben101Scf00107g03008;Niben101Scf13926XLOC_084495	Niben101Scf00107g03008	10	B	0.853712460000004	0.859048364357388
Niben101Scf00107g03008;Niben101Scf13926XLOC_084495	Niben101Scf00107g03008	2	B	-0.68019330766667	0.999962955864481
Niben101Scf00107g03008;Niben101Scf13926XLOC_084495	Niben101Scf00107g03008	5	B	0.876797397333334	0.918586785477941
Niben101Scf00107g03008;Niben101Scf13926XLOC_084495	Niben101Scf00107g03008	7	B	0.317355122999992	0.762742829486453
Niben101Scf00107g03008;Niben101Scf13926XLOC_084495	Niben101Scf00107g03008	10	C	-0.734127539999996	0.859048364357388
Niben101Scf00107g03008;Niben101Scf13926XLOC_084495	Niben101Scf00107g03008	2	C	-0.965988385666666	0.999962955864481
Niben101Scf00107g03008;Niben101Scf13926XLOC_084495	Niben101Scf00107g03008	5	C	-0.555797680666672	0.918586785477941
Niben101Scf00107g03008;Niben101Scf13926XLOC_084495	Niben101Scf00107g03008	7	C	0.441942281999999	0.762742829486453
Niben101Scf00107g03016;Niben101Scf23078XLOC_089308	Niben101Scf00107g03016	10	A	0.485868103666665	0.849313051531831
Niben101Scf00107g03016;Niben101Scf23078XLOC_089308	Niben101Scf00107g03016	2	A	0.916936692333334	0.999962955864481
Niben101Scf00107g03016;Niben101Scf23078XLOC_089308	Niben101Scf00107g03016	5	A	0.779264063999999	0.918586785477941
Niben101Scf00107g03016;Niben101Scf23078XLOC_089308	Niben101Scf00107g03016	7	A	0.294707282999997	0.766006405776772
Niben101Scf00107g03016;Niben101Scf23078XLOC_089308	Niben101Scf00107g03016	10	B	-0.242540873333336	0.849313051531831
Niben101Scf00107g03016;Niben101Scf23078XLOC_089308	Niben101Scf00107g03016	2	B	-0.207363307666668	0.999962955864481
Niben101Scf00107g03016;Niben101Scf23078XLOC_089308	Niben101Scf00107g03016	5	B	1.229264064	0.918586785477941
Niben101Scf00107g03016;Niben101Scf23078XLOC_089308	Niben101Scf00107g03016	7	B	0.0903051230000003	0.766006405776772
Niben101Scf00107g03016;Niben101Scf23078XLOC_089308	Niben101Scf00107g03016	10	C	-1.45084087333333	0.849313051531831
Niben101Scf00107g03016;Niben101Scf23078XLOC_089308	Niben101Scf00107g03016	2	C	-0.587248385666665	0.999962955864481
Niben101Scf00107g03016;Niben101Scf23078XLOC_089308	Niben101Scf00107g03016	5	C	-0.171311014	0.918586785477941
Niben101Scf00107g03016;Niben101Scf23078XLOC_089308	Niben101Scf00107g03016	7	C	0.648822282000001	0.766006405776772
Niben101Scf00109g10004	Niben101Scf00109g10004	10	A	0.72728477033333	0.781019087500574
Niben101Scf00109g10004	Niben101Scf00109g10004	2	A	1.70134669233333	0.999962955864481
Niben101Scf00109g10004	Niben101Scf00109g10004	5	A	0.621394064	0.944438788224351
Niben101Scf00109g10004	Niben101Scf00109g10004	7	A	3.05115061633333	0.844407846772225
Niben101Scf00109g10004	Niben101Scf00109g10004	10	B	-2.06237420666667	0.781019087500574
Niben101Scf00109g10004	Niben101Scf00109g10004	2	B	0.688006692333332	0.999962955864481
Niben101Scf00109g10004	Niben101Scf00109g10004	5	B	0.314564063999999	0.944438788224351
Niben101Scf00109g10004	Niben101Scf00109g10004	7	B	0.512558456333331	0.844407846772225
Niben101Scf00109g10004	Niben101Scf00109g10004	10	C	-1.50841420666667	0.781019087500574
Niben101Scf00109g10004	Niben101Scf00109g10004	2	C	0.243941614333334	0.999962955864481
Niben101Scf00109g10004	Niben101Scf00109g10004	5	C	-0.554201013999997	0.944438788224351
Niben101Scf00109g10004	Niben101Scf00109g10004	7	C	-0.883974384666669	0.844407846772225
Niben101Scf00109g10005	Niben101Scf00109g10005	10	A	2.15945810366667	0.646253141287609
Niben101Scf00109g10005	Niben101Scf00109g10005	2	A	0.463333359	0.999962955864481
Niben101Scf00109g10005	Niben101Scf00109g10005	5	A	0.128200730666663	0.918586785477941
Niben101Scf00109g10005	Niben101Scf00109g10005	7	A	1.355987283	0.762742829486453
Niben101Scf00109g10005	Niben101Scf00109g10005	10	B	1.85252912666666	0.646253141287609
Niben101Scf00109g10005	Niben101Scf00109g10005	2	B	0.343333358999999	0.999962955864481
Niben101Scf00109g10005	Niben101Scf00109g10005	5	B	2.49343073066666	0.918586785477941
Niben101Scf00109g10005	Niben101Scf00109g10005	7	B	2.595835123	0.762742829486453
Niben101Scf00109g10005	Niben101Scf00109g10005	10	C	1.11052912666667	0.646253141287609
Niben101Scf00109g10005	Niben101Scf00109g10005	2	C	-2.437211719	0.999962955864481
Niben101Scf00109g10005	Niben101Scf00109g10005	5	C	1.53145565266666	0.918586785477941
Niben101Scf00109g10005	Niben101Scf00109g10005	7	C	0.183052281999998	0.762742829486453
Niben101Scf00110g05008;Niben101Scf05955XLOC_062187	Niben101Scf00110g05008;Niben101Scf05955XLOC_062187	10	A	1.24175477033333	0.658676921615398
Niben101Scf00110g05008;Niben101Scf05955XLOC_062187	Niben101Scf00110g05008;Niben101Scf05955XLOC_062187	2	A	1.132363359	0.999962955864481
Niben101Scf00110g05008;Niben101Scf05955XLOC_062187	Niben101Scf00110g05008;Niben101Scf05955XLOC_062187	5	A	1.31614073066667	0.927739135154718
Niben101Scf00110g05008;Niben101Scf05955XLOC_062187	Niben101Scf00110g05008;Niben101Scf05955XLOC_062187	7	A	1.202457283	0.766006405776772
Niben101Scf00110g05008;Niben101Scf05955XLOC_062187	Niben101Scf00110g05008;Niben101Scf05955XLOC_062187	10	B	0.0185057933333326	0.658676921615398
Niben101Scf00110g05008;Niben101Scf05955XLOC_062187	Niben101Scf00110g05008;Niben101Scf05955XLOC_062187	2	B	-1.598176641	0.999962955864481
Niben101Scf00110g05008;Niben101Scf05955XLOC_062187	Niben101Scf00110g05008;Niben101Scf05955XLOC_062187	5	B	1.08354073066667	0.927739135154718
Niben101Scf00110g05008;Niben101Scf05955XLOC_062187	Niben101Scf00110g05008;Niben101Scf05955XLOC_062187	7	B	0.0384351229999993	0.766006405776772
Niben101Scf00110g05008;Niben101Scf05955XLOC_062187	Niben101Scf00110g05008;Niben101Scf05955XLOC_062187	10	C	0.991245793333331	0.658676921615398
Niben101Scf00110g05008;Niben101Scf05955XLOC_062187	Niben101Scf00110g05008;Niben101Scf05955XLOC_062187	2	C	0.122478281000003	0.999962955864481
Niben101Scf00110g05008;Niben101Scf05955XLOC_062187	Niben101Scf00110g05008;Niben101Scf05955XLOC_062187	5	C	-1.21703434733333	0.927739135154718
Niben101Scf00110g05008;Niben101Scf05955XLOC_062187	Niben101Scf00110g05008;Niben101Scf05955XLOC_062187	7	C	1.152942282	0.766006405776772
Niben101Scf00117g02019	Niben101Scf00117g02019	10	A	0.790594770333332	0.961380715685071
Niben101Scf00117g02019	Niben101Scf00117g02019	2	A	1.35745002566667	0.999962955864481
Niben101Scf00117g02019	Niben101Scf00117g02019	5	A	0.957587397333334	0.970254268269418
Niben101Scf00117g02019	Niben101Scf00117g02019	7	A	0.539383949666664	0.812455097889103
Niben101Scf00117g02019	Niben101Scf00117g02019	10	B	0.644175793333329	0.961380715685071
Niben101Scf00117g02019	Niben101Scf00117g02019	2	B	-0.629909974333334	0.999962955864481
Niben101Scf00117g02019	Niben101Scf00117g02019	5	B	-0.0141326026666668	0.970254268269418
Niben101Scf00117g02019	Niben101Scf00117g02019	7	B	0.481881789666666	0.812455097889103
Niben101Scf00117g02019	Niben101Scf00117g02019	10	C	-1.07109420666667	0.961380715685071
Niben101Scf00117g02019	Niben101Scf00117g02019	2	C	-0.629735052333331	0.999962955864481
Niben101Scf00117g02019	Niben101Scf00117g02019	5	C	-0.665417680666664	0.970254268269418
Niben101Scf00117g02019	Niben101Scf00117g02019	7	C	-0.210021051333335	0.812455097889103
Niben101Scf00119g01002;Niben101Scf01781g01002	Niben101Scf00119g01002;Niben101Scf01781g01002	10	A	-0.373708563000001	0.741899367276267
Niben101Scf00119g01002;Niben101Scf01781g01002	Niben101Scf00119g01002;Niben101Scf01781g01002	2	A	1.09597002566667	0.999962955864481
Niben101Scf00119g01002;Niben101Scf01781g01002	Niben101Scf00119g01002;Niben101Scf01781g01002	5	A	-0.232109269333332	0.918586785477941
Niben101Scf00119g01002;Niben101Scf01781g01002	Niben101Scf00119g01002;Niben101Scf01781g01002	7	A	0.714583949666665	0.762742829486453
Niben101Scf00119g01002;Niben101Scf01781g01002	Niben101Scf00119g01002;Niben101Scf01781g01002	10	B	-0.347247540000001	0.741899367276267
Niben101Scf00119g01002;Niben101Scf01781g01002	Niben101Scf00119g01002;Niben101Scf01781g01002	2	B	-0.601379974333334	0.999962955864481
Niben101Scf00119g01002;Niben101Scf01781g01002	Niben101Scf00119g01002;Niben101Scf01781g01002	5	B	0.429010730666665	0.918586785477941
Niben101Scf00119g01002;Niben101Scf01781g01002	Niben101Scf00119g01002;Niben101Scf01781g01002	7	B	0.306651789666667	0.762742829486453
Niben101Scf00119g01002;Niben101Scf01781g01002	Niben101Scf00119g01002;Niben101Scf01781g01002	10	C	-0.819947540000001	0.741899367276267
Niben101Scf00119g01002;Niben101Scf01781g01002	Niben101Scf00119g01002;Niben101Scf01781g01002	2	C	-1.99853505233333	0.999962955864481
Niben101Scf00119g01002;Niben101Scf01781g01002	Niben101Scf00119g01002;Niben101Scf01781g01002	5	C	0.787005652666668	0.918586785477941
Niben101Scf00119g01002;Niben101Scf01781g01002	Niben101Scf00119g01002;Niben101Scf01781g01002	7	C	2.67164894866667	0.762742829486453
Niben101Scf00124g00011;Niben101Scf16939XLOC_086993	Niben101Scf00124g00011;Niben101Scf16939XLOC_086993	10	A	-0.951708563	0.784116003726538
Niben101Scf00124g00011;Niben101Scf16939XLOC_086993	Niben101Scf00124g00011;Niben101Scf16939XLOC_086993	2	A	0.701550025666666	0.999962955864481
Niben101Scf00124g00011;Niben101Scf16939XLOC_086993	Niben101Scf00124g00011;Niben101Scf16939XLOC_086993	5	A	-2.42712260266667	0.931758818463085
Niben101Scf00124g00011;Niben101Scf16939XLOC_086993	Niben101Scf00124g00011;Niben101Scf16939XLOC_086993	7	A	1.60228061633333	0.807054480726463
Niben101Scf00124g00011;Niben101Scf16939XLOC_086993	Niben101Scf00124g00011;Niben101Scf16939XLOC_086993	10	B	-1.01149754	0.784116003726538
Niben101Scf00124g00011;Niben101Scf16939XLOC_086993	Niben101Scf00124g00011;Niben101Scf16939XLOC_086993	2	B	0.489130025666668	0.999962955864481
Niben101Scf00124g00011;Niben101Scf16939XLOC_086993	Niben101Scf00124g00011;Niben101Scf16939XLOC_086993	5	B	0.80585739733333	0.931758818463085
Niben101Scf00124g00011;Niben101Scf16939XLOC_086993	Niben101Scf00124g00011;Niben101Scf16939XLOC_086993	7	B	-0.114811543666665	0.807054480726463
Niben101Scf00124g00011;Niben101Scf16939XLOC_086993	Niben101Scf00124g00011;Niben101Scf16939XLOC_086993	10	C	-0.339707539999999	0.784116003726538
Niben101Scf00124g00011;Niben101Scf16939XLOC_086993	Niben101Scf00124g00011;Niben101Scf16939XLOC_086993	2	C	-0.688015052333331	0.999962955864481
Niben101Scf00124g00011;Niben101Scf16939XLOC_086993	Niben101Scf00124g00011;Niben101Scf16939XLOC_086993	5	C	0.248082319333331	0.931758818463085
Niben101Scf00124g00011;Niben101Scf16939XLOC_086993	Niben101Scf00124g00011;Niben101Scf16939XLOC_086993	7	C	0.110075615333333	0.807054480726463
Niben101Scf00133g01004;Niben101Scf03412g04002	Niben101Scf00133g01004;Niben101Scf03412g04002	10	A	-1.314098563	0.646253141287609
Niben101Scf00133g01004;Niben101Scf03412g04002	Niben101Scf00133g01004;Niben101Scf03412g04002	2	A	-0.294249974333333	0.999962955864481
Niben101Scf00133g01004;Niben101Scf03412g04002	Niben101Scf00133g01004;Niben101Scf03412g04002	5	A	0.598880730666664	0.918586785477941
Niben101Scf00133g01004;Niben101Scf03412g04002	Niben101Scf00133g01004;Niben101Scf03412g04002	7	A	1.39979394966667	0.762742829486453
Niben101Scf00133g01004;Niben101Scf03412g04002	Niben101Scf00133g01004;Niben101Scf03412g04002	10	B	-0.441197540000005	0.646253141287609
Niben101Scf00133g01004;Niben101Scf03412g04002	Niben101Scf00133g01004;Niben101Scf03412g04002	2	B	0.246100025666667	0.999962955864481
Niben101Scf00133g01004;Niben101Scf03412g04002	Niben101Scf00133g01004;Niben101Scf03412g04002	5	B	0.591900730666666	0.918586785477941
Niben101Scf00133g01004;Niben101Scf03412g04002	Niben101Scf00133g01004;Niben101Scf03412g04002	7	B	0.933671789666665	0.762742829486453
Niben101Scf00133g01004;Niben101Scf03412g04002	Niben101Scf00133g01004;Niben101Scf03412g04002	10	C	-0.699967540000003	0.646253141287609
Niben101Scf00133g01004;Niben101Scf03412g04002	Niben101Scf00133g01004;Niben101Scf03412g04002	2	C	-0.558225052333331	0.999962955864481
Niben101Scf00133g01004;Niben101Scf03412g04002	Niben101Scf00133g01004;Niben101Scf03412g04002	5	C	-0.289904347333334	0.918586785477941
Niben101Scf00133g01004;Niben101Scf03412g04002	Niben101Scf00133g01004;Niben101Scf03412g04002	7	C	1.02434894866667	0.762742829486453
Niben101Scf00133g04024;Niben101Scf00133g04023;Niben101Scf02169g03009	Niben101Scf00133g04024	10	A	1.11248810366666	0.646253141287609
Niben101Scf00133g04024;Niben101Scf00133g04023;Niben101Scf02169g03009	Niben101Scf00133g04024	2	A	0.464670025666667	0.999962955864481
Niben101Scf00133g04024;Niben101Scf00133g04023;Niben101Scf02169g03009	Niben101Scf00133g04024	5	A	1.17884073066667	0.985421872394055
Niben101Scf00133g04024;Niben101Scf00133g04023;Niben101Scf02169g03009	Niben101Scf00133g04024	7	A	2.65828061633333	0.762742829486453
Niben101Scf00133g04024;Niben101Scf00133g04023;Niben101Scf02169g03009	Niben101Scf00133g04024	10	B	0.477149126666664	0.646253141287609
Niben101Scf00133g04024;Niben101Scf00133g04023;Niben101Scf02169g03009	Niben101Scf00133g04024	2	B	-0.723919974333334	0.999962955864481
Niben101Scf00133g04024;Niben101Scf00133g04023;Niben101Scf02169g03009	Niben101Scf00133g04024	5	B	0.509390730666667	0.985421872394055
Niben101Scf00133g04024;Niben101Scf00133g04023;Niben101Scf02169g03009	Niben101Scf00133g04024	7	B	2.11638845633333	0.762742829486453
Niben101Scf00133g04024;Niben101Scf00133g04023;Niben101Scf02169g03009	Niben101Scf00133g04024	10	C	0.539889126666665	0.646253141287609
Niben101Scf00133g04024;Niben101Scf00133g04023;Niben101Scf02169g03009	Niben101Scf00133g04024	2	C	-0.496925052333332	0.999962955864481
Niben101Scf00133g04024;Niben101Scf00133g04023;Niben101Scf02169g03009	Niben101Scf00133g04024	5	C	-1.52033434733333	0.985421872394055
Niben101Scf00133g04024;Niben101Scf00133g04023;Niben101Scf02169g03009	Niben101Scf00133g04024	7	C	1.36780561533333	0.762742829486453
Niben101Scf00135g00025;Niben101Scf01847g01012	Niben101Scf00135g00025	10	A	1.09761810366667	0.666124687597217
Niben101Scf00135g00025;Niben101Scf01847g01012	Niben101Scf00135g00025	2	A	-0.666116641000002	0.999962955864481
Niben101Scf00135g00025;Niben101Scf01847g01012	Niben101Scf00135g00025	5	A	0.683264063999999	0.918586785477941
Niben101Scf00135g00025;Niben101Scf01847g01012	Niben101Scf00135g00025	7	A	-0.183652717000001	0.771107032260369
Niben101Scf00135g00025;Niben101Scf01847g01012	Niben101Scf00135g00025	10	B	0.363159126666666	0.666124687597217
Niben101Scf00135g00025;Niben101Scf01847g01012	Niben101Scf00135g00025	2	B	0.245833358999999	0.999962955864481
Niben101Scf00135g00025;Niben101Scf01847g01012	Niben101Scf00135g00025	5	B	0.0648140639999966	0.918586785477941
Niben101Scf00135g00025;Niben101Scf01847g01012	Niben101Scf00135g00025	7	B	-1.439584877	0.771107032260369
Niben101Scf00135g00025;Niben101Scf01847g01012	Niben101Scf00135g00025	10	C	0.187169126666667	0.666124687597217
Niben101Scf00135g00025;Niben101Scf01847g01012	Niben101Scf00135g00025	2	C	-1.061141719	0.999962955864481
Niben101Scf00135g00025;Niben101Scf01847g01012	Niben101Scf00135g00025	5	C	0.0707789860000005	0.918586785477941
Niben101Scf00135g00025;Niben101Scf01847g01012	Niben101Scf00135g00025	7	C	-0.295167717999998	0.771107032260369
Niben101Scf00149g10020;Niben101Scf00149g10001	Niben101Scf00149g10020	10	A	0.691791436999999	0.955429674446452
Niben101Scf00149g10020;Niben101Scf00149g10001	Niben101Scf00149g10020	2	A	1.124703359	0.999962955864481
Niben101Scf00149g10020;Niben101Scf00149g10001	Niben101Scf00149g10020	5	A	0.0497573973333338	0.918586785477941
Niben101Scf00149g10020;Niben101Scf00149g10001	Niben101Scf00149g10020	7	A	0.826513949666666	0.837567581515087
Niben101Scf00149g10020;Niben101Scf00149g10001	Niben101Scf00149g10020	10	B	-0.664437540000002	0.955429674446452
Niben101Scf00149g10020;Niben101Scf00149g10001	Niben101Scf00149g10020	2	B	-0.192616640999997	0.999962955864481
Niben101Scf00149g10020;Niben101Scf00149g10001	Niben101Scf00149g10020	5	B	-0.298512602666666	0.918586785477941
Niben101Scf00149g10020;Niben101Scf00149g10001	Niben101Scf00149g10020	7	B	0.119941789666665	0.837567581515087
Niben101Scf00149g10020;Niben101Scf00149g10001	Niben101Scf00149g10020	10	C	-0.44141754	0.955429674446452
Niben101Scf00149g10020;Niben101Scf00149g10001	Niben101Scf00149g10020	2	C	-0.812191718999998	0.999962955864481
Niben101Scf00149g10020;Niben101Scf00149g10001	Niben101Scf00149g10020	5	C	1.35171231933334	0.918586785477941
Niben101Scf00149g10020;Niben101Scf00149g10001	Niben101Scf00149g10020	7	C	0.392048948666666	0.837567581515087
Niben101Scf00150g03004;Niben101Scf02072g02017;Niben101Scf02072g02018	Niben101Scf00150g03004;Niben101Scf02072g02017;Niben101Scf02072g02018	10	A	-1.41749189633333	0.66997042462181
Niben101Scf00150g03004;Niben101Scf02072g02017;Niben101Scf02072g02018	Niben101Scf00150g03004;Niben101Scf02072g02017;Niben101Scf02072g02018	2	A	0.554116692333334	0.999962955864481
Niben101Scf00150g03004;Niben101Scf02072g02017;Niben101Scf02072g02018	Niben101Scf00150g03004;Niben101Scf02072g02017;Niben101Scf02072g02018	5	A	0.320737397333332	0.995202232936541
Niben101Scf00150g03004;Niben101Scf02072g02017;Niben101Scf02072g02018	Niben101Scf00150g03004;Niben101Scf02072g02017;Niben101Scf02072g02018	7	A	1.06197061633333	0.762742829486453
Niben101Scf00150g03004;Niben101Scf02072g02017;Niben101Scf02072g02018	Niben101Scf00150g03004;Niben101Scf02072g02017;Niben101Scf02072g02018	10	B	-3.54997087333333	0.66997042462181
Niben101Scf00150g03004;Niben101Scf02072g02017;Niben101Scf02072g02018	Niben101Scf00150g03004;Niben101Scf02072g02017;Niben101Scf02072g02018	2	B	0.0609366923333354	0.999962955864481
Niben101Scf00150g03004;Niben101Scf02072g02017;Niben101Scf02072g02018	Niben101Scf00150g03004;Niben101Scf02072g02017;Niben101Scf02072g02018	5	B	0.549967397333333	0.995202232936541
Niben101Scf00150g03004;Niben101Scf02072g02017;Niben101Scf02072g02018	Niben101Scf00150g03004;Niben101Scf02072g02017;Niben101Scf02072g02018	7	B	-0.0121715436666676	0.762742829486453
Niben101Scf00150g03004;Niben101Scf02072g02017;Niben101Scf02072g02018	Niben101Scf00150g03004;Niben101Scf02072g02017;Niben101Scf02072g02018	10	C	-2.70170087333333	0.66997042462181
Niben101Scf00150g03004;Niben101Scf02072g02017;Niben101Scf02072g02018	Niben101Scf00150g03004;Niben101Scf02072g02017;Niben101Scf02072g02018	2	C	-0.331768385666663	0.999962955864481
Niben101Scf00150g03004;Niben101Scf02072g02017;Niben101Scf02072g02018	Niben101Scf00150g03004;Niben101Scf02072g02017;Niben101Scf02072g02018	5	C	-0.847007680666664	0.995202232936541
Niben101Scf00150g03004;Niben101Scf02072g02017;Niben101Scf02072g02018	Niben101Scf00150g03004;Niben101Scf02072g02017;Niben101Scf02072g02018	7	C	0.347415615333333	0.762742829486453
Niben101Scf00151g03002;Niben101Scf00151g03003;Niben101Scf12266XLOC_082299	Niben101Scf00151g03002;Niben101Scf00151g03003;Niben101Scf12266XLOC_082299	10	A	0.283401436999998	0.741899367276267
Niben101Scf00151g03002;Niben101Scf00151g03003;Niben101Scf12266XLOC_082299	Niben101Scf00151g03002;Niben101Scf00151g03003;Niben101Scf12266XLOC_082299	2	A	0.160146692333331	0.999962955864481
Niben101Scf00151g03002;Niben101Scf00151g03003;Niben101Scf12266XLOC_082299	Niben101Scf00151g03002;Niben101Scf00151g03003;Niben101Scf12266XLOC_082299	5	A	1.54123739733334	0.918586785477941
Niben101Scf00151g03002;Niben101Scf00151g03003;Niben101Scf12266XLOC_082299	Niben101Scf00151g03002;Niben101Scf00151g03003;Niben101Scf12266XLOC_082299	7	A	1.86151061633333	0.762742829486453
Niben101Scf00151g03002;Niben101Scf00151g03003;Niben101Scf12266XLOC_082299	Niben101Scf00151g03002;Niben101Scf00151g03003;Niben101Scf12266XLOC_082299	10	B	0.947032459999999	0.741899367276267
Niben101Scf00151g03002;Niben101Scf00151g03003;Niben101Scf12266XLOC_082299	Niben101Scf00151g03002;Niben101Scf00151g03003;Niben101Scf12266XLOC_082299	2	B	0.756066692333331	0.999962955864481
Niben101Scf00151g03002;Niben101Scf00151g03003;Niben101Scf12266XLOC_082299	Niben101Scf00151g03002;Niben101Scf00151g03003;Niben101Scf12266XLOC_082299	5	B	0.163177397333335	0.918586785477941
Niben101Scf00151g03002;Niben101Scf00151g03003;Niben101Scf12266XLOC_082299	Niben101Scf00151g03002;Niben101Scf00151g03003;Niben101Scf12266XLOC_082299	7	B	0.892958456333336	0.762742829486453
Niben101Scf00151g03002;Niben101Scf00151g03003;Niben101Scf12266XLOC_082299	Niben101Scf00151g03002;Niben101Scf00151g03003;Niben101Scf12266XLOC_082299	10	C	0.953932460000001	0.741899367276267
Niben101Scf00151g03002;Niben101Scf00151g03003;Niben101Scf12266XLOC_082299	Niben101Scf00151g03002;Niben101Scf00151g03003;Niben101Scf12266XLOC_082299	2	C	0.231851614333333	0.999962955864481
Niben101Scf00151g03002;Niben101Scf00151g03003;Niben101Scf12266XLOC_082299	Niben101Scf00151g03002;Niben101Scf00151g03003;Niben101Scf12266XLOC_082299	5	C	-0.603987680666663	0.918586785477941
Niben101Scf00151g03002;Niben101Scf00151g03003;Niben101Scf12266XLOC_082299	Niben101Scf00151g03002;Niben101Scf00151g03003;Niben101Scf12266XLOC_082299	7	C	1.00726561533333	0.762742829486453
Niben101Scf00151g07009;Niben101Scf15792XLOC_086228;Niben101Scf13289XLOC_083687	Niben101Scf00151g07009	10	A	0.625694770333332	0.839902397876279
Niben101Scf00151g07009;Niben101Scf15792XLOC_086228;Niben101Scf13289XLOC_083687	Niben101Scf00151g07009	2	A	1.332243359	0.999962955864481
Niben101Scf00151g07009;Niben101Scf15792XLOC_086228;Niben101Scf13289XLOC_083687	Niben101Scf00151g07009	5	A	0.216737397333333	0.918586785477941
Niben101Scf00151g07009;Niben101Scf15792XLOC_086228;Niben101Scf13289XLOC_083687	Niben101Scf00151g07009	7	A	0.598550616333334	0.762742829486453
Niben101Scf00151g07009;Niben101Scf15792XLOC_086228;Niben101Scf13289XLOC_083687	Niben101Scf00151g07009	10	B	-0.272164206666666	0.839902397876279
Niben101Scf00151g07009;Niben101Scf15792XLOC_086228;Niben101Scf13289XLOC_083687	Niben101Scf00151g07009	2	B	-0.765606641000002	0.999962955864481
Niben101Scf00151g07009;Niben101Scf15792XLOC_086228;Niben101Scf13289XLOC_083687	Niben101Scf00151g07009	5	B	0.923037397333331	0.918586785477941
Niben101Scf00151g07009;Niben101Scf15792XLOC_086228;Niben101Scf13289XLOC_083687	Niben101Scf00151g07009	7	B	-0.0158015436666652	0.762742829486453
Niben101Scf00151g07009;Niben101Scf15792XLOC_086228;Niben101Scf13289XLOC_083687	Niben101Scf00151g07009	10	C	-2.48726420666667	0.839902397876279
Niben101Scf00151g07009;Niben101Scf15792XLOC_086228;Niben101Scf13289XLOC_083687	Niben101Scf00151g07009	2	C	-0.137091719000001	0.999962955864481
Niben101Scf00151g07009;Niben101Scf15792XLOC_086228;Niben101Scf13289XLOC_083687	Niben101Scf00151g07009	5	C	-0.111697680666666	0.918586785477941
Niben101Scf00151g07009;Niben101Scf15792XLOC_086228;Niben101Scf13289XLOC_083687	Niben101Scf00151g07009	7	C	0.403175615333332	0.762742829486453
Niben101Scf00153g00021	Niben101Scf00153g00021	10	A	0.853344770333329	0.646253141287609
Niben101Scf00153g00021	Niben101Scf00153g00021	2	A	0.886566692333332	0.999962955864481
Niben101Scf00153g00021	Niben101Scf00153g00021	5	A	0.815034063999999	0.918586785477941
Niben101Scf00153g00021	Niben101Scf00153g00021	7	A	0.363983949666665	0.762742829486453
Niben101Scf00153g00021	Niben101Scf00153g00021	10	B	0.623255793333332	0.646253141287609
Niben101Scf00153g00021	Niben101Scf00153g00021	2	B	-0.379803307666666	0.999962955864481
Niben101Scf00153g00021	Niben101Scf00153g00021	5	B	0.696714063999998	0.918586785477941
Niben101Scf00153g00021	Niben101Scf00153g00021	7	B	0.540651789666665	0.762742829486453
Niben101Scf00153g00021	Niben101Scf00153g00021	10	C	0.955195793333331	0.646253141287609
Niben101Scf00153g00021	Niben101Scf00153g00021	2	C	-0.650568385666666	0.999962955864481
Niben101Scf00153g00021	Niben101Scf00153g00021	5	C	-0.657181013999999	0.918586785477941
Niben101Scf00153g00021	Niben101Scf00153g00021	7	C	0.353208948666666	0.762742829486453
Niben101Scf00155g00008	Niben101Scf00155g00008	10	A	0.0470214369999979	0.784116003726538
Niben101Scf00155g00008	Niben101Scf00155g00008	2	A	0.445240025666667	0.999962955864481
Niben101Scf00155g00008	Niben101Scf00155g00008	5	A	0.582930730666668	0.918586785477941
Niben101Scf00155g00008	Niben101Scf00155g00008	7	A	0.742480616333332	0.848440409645366
Niben101Scf00155g00008	Niben101Scf00155g00008	10	B	0.58111246	0.784116003726538
Niben101Scf00155g00008	Niben101Scf00155g00008	2	B	0.289000025666667	0.999962955864481
Niben101Scf00155g00008	Niben101Scf00155g00008	5	B	1.00880073066667	0.918586785477941
Niben101Scf00155g00008	Niben101Scf00155g00008	7	B	-0.0977315436666686	0.848440409645366
Niben101Scf00155g00008	Niben101Scf00155g00008	10	C	0.375062459999999	0.784116003726538
Niben101Scf00155g00008	Niben101Scf00155g00008	2	C	-1.10358505233333	0.999962955864481
Niben101Scf00155g00008	Niben101Scf00155g00008	5	C	0.280655652666667	0.918586785477941
Niben101Scf00155g00008	Niben101Scf00155g00008	7	C	0.158445615333331	0.848440409645366
Niben101Scf00160g08001	Niben101Scf00160g08001	10	A	0.851068103666666	0.66997042462181
Niben101Scf00160g08001	Niben101Scf00160g08001	2	A	0.378736692333334	0.999962955864481
Niben101Scf00160g08001	Niben101Scf00160g08001	5	A	1.112684064	0.918586785477941
Niben101Scf00160g08001	Niben101Scf00160g08001	7	A	-0.92405938366667	0.762742829486453
Niben101Scf00160g08001	Niben101Scf00160g08001	10	B	0.0950291266666667	0.66997042462181
Niben101Scf00160g08001	Niben101Scf00160g08001	2	B	-0.276693307666665	0.999962955864481
Niben101Scf00160g08001	Niben101Scf00160g08001	5	B	0.724654063999999	0.918586785477941
Niben101Scf00160g08001	Niben101Scf00160g08001	7	B	-1.66953154366667	0.762742829486453
Niben101Scf00160g08001	Niben101Scf00160g08001	10	C	0.725089126666663	0.66997042462181
Niben101Scf00160g08001	Niben101Scf00160g08001	2	C	-0.303338385666667	0.999962955864481
Niben101Scf00160g08001	Niben101Scf00160g08001	5	C	-0.556571013999999	0.918586785477941
Niben101Scf00160g08001	Niben101Scf00160g08001	7	C	-0.0425443846666695	0.762742829486453
Niben101Scf00160g09014;Niben101Scf01892g02015	Niben101Scf00160g09014;Niben101Scf01892g02015	10	A	1.204751437	0.995791798940168
Niben101Scf00160g09014;Niben101Scf01892g02015	Niben101Scf00160g09014;Niben101Scf01892g02015	2	A	0.839123358999998	0.999962955864481
Niben101Scf00160g09014;Niben101Scf01892g02015	Niben101Scf00160g09014;Niben101Scf01892g02015	5	A	0.0048773973333347	0.918586785477941
Niben101Scf00160g09014;Niben101Scf01892g02015	Niben101Scf00160g09014;Niben101Scf01892g02015	7	A	-0.522666050333335	0.762742829486453
Niben101Scf00160g09014;Niben101Scf01892g02015	Niben101Scf00160g09014;Niben101Scf01892g02015	10	B	-1.46651754	0.995791798940168
Niben101Scf00160g09014;Niben101Scf01892g02015	Niben101Scf00160g09014;Niben101Scf01892g02015	2	B	-0.520726641000003	0.999962955864481
Niben101Scf00160g09014;Niben101Scf01892g02015	Niben101Scf00160g09014;Niben101Scf01892g02015	5	B	2.13271739733333	0.918586785477941
Niben101Scf00160g09014;Niben101Scf01892g02015	Niben101Scf00160g09014;Niben101Scf01892g02015	7	B	-0.819678210333336	0.762742829486453
Niben101Scf00160g09014;Niben101Scf01892g02015	Niben101Scf00160g09014;Niben101Scf01892g02015	10	C	0.372952459999997	0.995791798940168
Niben101Scf00160g09014;Niben101Scf01892g02015	Niben101Scf00160g09014;Niben101Scf01892g02015	2	C	-2.450931719	0.999962955864481
Niben101Scf00160g09014;Niben101Scf01892g02015	Niben101Scf00160g09014;Niben101Scf01892g02015	5	C	0.151632319333334	0.918586785477941
Niben101Scf00160g09014;Niben101Scf01892g02015	Niben101Scf00160g09014;Niben101Scf01892g02015	7	C	-1.29521105133334	0.762742829486453
Niben101Scf00160g10001;Niben101Scf05955XLOC_062196;Niben101Scf12841XLOC_083063;Niben101Scf01983g16029	Niben101Scf00160g10001	10	A	1.313211437	0.646253141287609
Niben101Scf00160g10001;Niben101Scf05955XLOC_062196;Niben101Scf12841XLOC_083063;Niben101Scf01983g16029	Niben101Scf00160g10001	2	A	1.162933359	0.999962955864481
Niben101Scf00160g10001;Niben101Scf05955XLOC_062196;Niben101Scf12841XLOC_083063;Niben101Scf01983g16029	Niben101Scf00160g10001	5	A	1.267924064	0.918586785477941
Niben101Scf00160g10001;Niben101Scf05955XLOC_062196;Niben101Scf12841XLOC_083063;Niben101Scf01983g16029	Niben101Scf00160g10001	7	A	1.01192061633333	0.762742829486453
Niben101Scf00160g10001;Niben101Scf05955XLOC_062196;Niben101Scf12841XLOC_083063;Niben101Scf01983g16029	Niben101Scf00160g10001	10	B	0.368982460000002	0.646253141287609
Niben101Scf00160g10001;Niben101Scf05955XLOC_062196;Niben101Scf12841XLOC_083063;Niben101Scf01983g16029	Niben101Scf00160g10001	2	B	-0.456716641	0.999962955864481
Niben101Scf00160g10001;Niben101Scf05955XLOC_062196;Niben101Scf12841XLOC_083063;Niben101Scf01983g16029	Niben101Scf00160g10001	5	B	1.210884064	0.918586785477941
Niben101Scf00160g10001;Niben101Scf05955XLOC_062196;Niben101Scf12841XLOC_083063;Niben101Scf01983g16029	Niben101Scf00160g10001	7	B	0.798198456333335	0.762742829486453
Niben101Scf00160g10001;Niben101Scf05955XLOC_062196;Niben101Scf12841XLOC_083063;Niben101Scf01983g16029	Niben101Scf00160g10001	10	C	1.52684246	0.646253141287609
Niben101Scf00160g10001;Niben101Scf05955XLOC_062196;Niben101Scf12841XLOC_083063;Niben101Scf01983g16029	Niben101Scf00160g10001	2	C	-0.390711718999999	0.999962955864481
Niben101Scf00160g10001;Niben101Scf05955XLOC_062196;Niben101Scf12841XLOC_083063;Niben101Scf01983g16029	Niben101Scf00160g10001	5	C	-0.182681013999996	0.918586785477941
Niben101Scf00160g10001;Niben101Scf05955XLOC_062196;Niben101Scf12841XLOC_083063;Niben101Scf01983g16029	Niben101Scf00160g10001	7	C	0.157965615333332	0.762742829486453
Niben101Scf00163g08019;Niben101Scf04926g04006	Niben101Scf00163g08019	10	A	-0.254238563000001	0.971492815803982
Niben101Scf00163g08019;Niben101Scf04926g04006	Niben101Scf00163g08019	2	A	1.297133359	0.999962955864481
Niben101Scf00163g08019;Niben101Scf04926g04006	Niben101Scf00163g08019	5	A	0.712754063999999	0.949420314831837
Niben101Scf00163g08019;Niben101Scf04926g04006	Niben101Scf00163g08019	7	A	-0.0448093836666708	0.929884447637675
Niben101Scf00163g08019;Niben101Scf04926g04006	Niben101Scf00163g08019	10	B	-0.676247540000002	0.971492815803982
Niben101Scf00163g08019;Niben101Scf04926g04006	Niben101Scf00163g08019	2	B	-1.421506641	0.999962955864481
Niben101Scf00163g08019;Niben101Scf04926g04006	Niben101Scf00163g08019	5	B	0.306654064	0.949420314831837
Niben101Scf00163g08019;Niben101Scf04926g04006	Niben101Scf00163g08019	7	B	-0.589841543666669	0.929884447637675
Niben101Scf00163g08019;Niben101Scf04926g04006	Niben101Scf00163g08019	10	C	1.15251246	0.971492815803982
Niben101Scf00163g08019;Niben101Scf04926g04006	Niben101Scf00163g08019	2	C	-0.083151719	0.999962955864481
Niben101Scf00163g08019;Niben101Scf04926g04006	Niben101Scf00163g08019	5	C	-1.866901014	0.949420314831837
Niben101Scf00163g08019;Niben101Scf04926g04006	Niben101Scf00163g08019	7	C	1.46518561533333	0.929884447637675
Niben101Scf00163g23018;Niben101Scf08546XLOC_073465;Niben101Scf06290XLOC_063853;Niben101Scf06698XLOC_065732;Niben101Scf01235g00019;Niben101Scf02217g03004;Niben101Scf10050XLOC_077953	Niben101Scf00163g23018;Niben101Scf08546XLOC_073465;Niben101Scf06290XLOC_063853;Niben101Scf06698XLOC_065732;Niben101Scf01235g00019;Niben101Scf02217g03004	10	A	0.810238103666666	0.882779526500417
Niben101Scf00163g23018;Niben101Scf08546XLOC_073465;Niben101Scf06290XLOC_063853;Niben101Scf06698XLOC_065732;Niben101Scf01235g00019;Niben101Scf02217g03004;Niben101Scf10050XLOC_077953	Niben101Scf00163g23018;Niben101Scf08546XLOC_073465;Niben101Scf06290XLOC_063853;Niben101Scf06698XLOC_065732;Niben101Scf01235g00019;Niben101Scf02217g03004	2	A	-0.421529974333335	0.999962955864481
Niben101Scf00163g23018;Niben101Scf08546XLOC_073465;Niben101Scf06290XLOC_063853;Niben101Scf06698XLOC_065732;Niben101Scf01235g00019;Niben101Scf02217g03004;Niben101Scf10050XLOC_077953	Niben101Scf00163g23018;Niben101Scf08546XLOC_073465;Niben101Scf06290XLOC_063853;Niben101Scf06698XLOC_065732;Niben101Scf01235g00019;Niben101Scf02217g03004	5	A	0.955327397333331	0.950759165545044
Niben101Scf00163g23018;Niben101Scf08546XLOC_073465;Niben101Scf06290XLOC_063853;Niben101Scf06698XLOC_065732;Niben101Scf01235g00019;Niben101Scf02217g03004;Niben101Scf10050XLOC_077953	Niben101Scf00163g23018;Niben101Scf08546XLOC_073465;Niben101Scf06290XLOC_063853;Niben101Scf06698XLOC_065732;Niben101Scf01235g00019;Niben101Scf02217g03004	7	A	-0.757899383666668	0.91651777376561
Niben101Scf00163g23018;Niben101Scf08546XLOC_073465;Niben101Scf06290XLOC_063853;Niben101Scf06698XLOC_065732;Niben101Scf01235g00019;Niben101Scf02217g03004;Niben101Scf10050XLOC_077953	Niben101Scf00163g23018;Niben101Scf08546XLOC_073465;Niben101Scf06290XLOC_063853;Niben101Scf06698XLOC_065732;Niben101Scf01235g00019;Niben101Scf02217g03004	10	B	-0.692280873333335	0.882779526500417
Niben101Scf00163g23018;Niben101Scf08546XLOC_073465;Niben101Scf06290XLOC_063853;Niben101Scf06698XLOC_065732;Niben101Scf01235g00019;Niben101Scf02217g03004;Niben101Scf10050XLOC_077953	Niben101Scf00163g23018;Niben101Scf08546XLOC_073465;Niben101Scf06290XLOC_063853;Niben101Scf06698XLOC_065732;Niben101Scf01235g00019;Niben101Scf02217g03004	2	B	0.142720025666666	0.999962955864481
Niben101Scf00163g23018;Niben101Scf08546XLOC_073465;Niben101Scf06290XLOC_063853;Niben101Scf06698XLOC_065732;Niben101Scf01235g00019;Niben101Scf02217g03004;Niben101Scf10050XLOC_077953	Niben101Scf00163g23018;Niben101Scf08546XLOC_073465;Niben101Scf06290XLOC_063853;Niben101Scf06698XLOC_065732;Niben101Scf01235g00019;Niben101Scf02217g03004	5	B	-1.24865260266667	0.950759165545044
Niben101Scf00163g23018;Niben101Scf08546XLOC_073465;Niben101Scf06290XLOC_063853;Niben101Scf06698XLOC_065732;Niben101Scf01235g00019;Niben101Scf02217g03004;Niben101Scf10050XLOC_077953	Niben101Scf00163g23018;Niben101Scf08546XLOC_073465;Niben101Scf06290XLOC_063853;Niben101Scf06698XLOC_065732;Niben101Scf01235g00019;Niben101Scf02217g03004	7	B	0.748328456333333	0.91651777376561
Niben101Scf00163g23018;Niben101Scf08546XLOC_073465;Niben101Scf06290XLOC_063853;Niben101Scf06698XLOC_065732;Niben101Scf01235g00019;Niben101Scf02217g03004;Niben101Scf10050XLOC_077953	Niben101Scf00163g23018;Niben101Scf08546XLOC_073465;Niben101Scf06290XLOC_063853;Niben101Scf06698XLOC_065732;Niben101Scf01235g00019;Niben101Scf02217g03004	10	C	-1.15955087333333	0.882779526500417
Niben101Scf00163g23018;Niben101Scf08546XLOC_073465;Niben101Scf06290XLOC_063853;Niben101Scf06698XLOC_065732;Niben101Scf01235g00019;Niben101Scf02217g03004;Niben101Scf10050XLOC_077953	Niben101Scf00163g23018;Niben101Scf08546XLOC_073465;Niben101Scf06290XLOC_063853;Niben101Scf06698XLOC_065732;Niben101Scf01235g00019;Niben101Scf02217g03004	2	C	0.143284947666668	0.999962955864481
Niben101Scf00163g23018;Niben101Scf08546XLOC_073465;Niben101Scf06290XLOC_063853;Niben101Scf06698XLOC_065732;Niben101Scf01235g00019;Niben101Scf02217g03004;Niben101Scf10050XLOC_077953	Niben101Scf00163g23018;Niben101Scf08546XLOC_073465;Niben101Scf06290XLOC_063853;Niben101Scf06698XLOC_065732;Niben101Scf01235g00019;Niben101Scf02217g03004	5	C	-0.350497680666667	0.950759165545044
Niben101Scf00163g23018;Niben101Scf08546XLOC_073465;Niben101Scf06290XLOC_063853;Niben101Scf06698XLOC_065732;Niben101Scf01235g00019;Niben101Scf02217g03004;Niben101Scf10050XLOC_077953	Niben101Scf00163g23018;Niben101Scf08546XLOC_073465;Niben101Scf06290XLOC_063853;Niben101Scf06698XLOC_065732;Niben101Scf01235g00019;Niben101Scf02217g03004	7	C	1.16472561533334	0.91651777376561
Niben101Scf00167g04018;Niben101Scf00167g04011;Niben101Scf04864XLOC_055202	Niben101Scf00167g04018;Niben101Scf00167g04011	10	A	1.28514810366666	0.858899026207275
Niben101Scf00167g04018;Niben101Scf00167g04011;Niben101Scf04864XLOC_055202	Niben101Scf00167g04018;Niben101Scf00167g04011	2	A	-0.468309974333334	0.999962955864481
Niben101Scf00167g04018;Niben101Scf00167g04011;Niben101Scf04864XLOC_055202	Niben101Scf00167g04018;Niben101Scf00167g04011	5	A	-0.568995936	0.918586785477941
Niben101Scf00167g04018;Niben101Scf00167g04011;Niben101Scf04864XLOC_055202	Niben101Scf00167g04018;Niben101Scf00167g04011	7	A	-0.75794938366667	0.990568165646603
Niben101Scf00167g04018;Niben101Scf00167g04011;Niben101Scf04864XLOC_055202	Niben101Scf00167g04018;Niben101Scf00167g04011	10	B	0.636559126666665	0.858899026207275
Niben101Scf00167g04018;Niben101Scf00167g04011;Niben101Scf04864XLOC_055202	Niben101Scf00167g04018;Niben101Scf00167g04011	2	B	0.358040025666668	0.999962955864481
Niben101Scf00167g04018;Niben101Scf00167g04011;Niben101Scf04864XLOC_055202	Niben101Scf00167g04018;Niben101Scf00167g04011	5	B	-0.635615936000001	0.918586785477941
Niben101Scf00167g04018;Niben101Scf00167g04011;Niben101Scf04864XLOC_055202	Niben101Scf00167g04018;Niben101Scf00167g04011	7	B	-0.768721543666668	0.990568165646603
Niben101Scf00167g04018;Niben101Scf00167g04011;Niben101Scf04864XLOC_055202	Niben101Scf00167g04018;Niben101Scf00167g04011	10	C	-0.244100873333334	0.858899026207275
Niben101Scf00167g04018;Niben101Scf00167g04011;Niben101Scf04864XLOC_055202	Niben101Scf00167g04018;Niben101Scf00167g04011	2	C	2.47363494766667	0.999962955864481
Niben101Scf00167g04018;Niben101Scf00167g04011;Niben101Scf04864XLOC_055202	Niben101Scf00167g04018;Niben101Scf00167g04011	5	C	0.110608985999999	0.918586785477941
Niben101Scf00167g04018;Niben101Scf00167g04011;Niben101Scf04864XLOC_055202	Niben101Scf00167g04018;Niben101Scf00167g04011	7	C	1.66690561533333	0.990568165646603
Niben101Scf00168g06001;Niben101Scf03351g04004	Niben101Scf00168g06001;Niben101Scf03351g04004	10	A	0.537698103666667	0.869584475615344
Niben101Scf00168g06001;Niben101Scf03351g04004	Niben101Scf00168g06001;Niben101Scf03351g04004	2	A	-0.410629974333332	0.999962955864481
Niben101Scf00168g06001;Niben101Scf03351g04004	Niben101Scf00168g06001;Niben101Scf03351g04004	5	A	1.28800073066667	0.918586785477941
Niben101Scf00168g06001;Niben101Scf03351g04004	Niben101Scf00168g06001;Niben101Scf03351g04004	7	A	0.931017282999996	0.777891196838599
Niben101Scf00168g06001;Niben101Scf03351g04004	Niben101Scf00168g06001;Niben101Scf03351g04004	10	B	0.874749126666664	0.869584475615344
Niben101Scf00168g06001;Niben101Scf03351g04004	Niben101Scf00168g06001;Niben101Scf03351g04004	2	B	0.0418700256666646	0.999962955864481
Niben101Scf00168g06001;Niben101Scf03351g04004	Niben101Scf00168g06001;Niben101Scf03351g04004	5	B	-0.466069269333335	0.918586785477941
Niben101Scf00168g06001;Niben101Scf03351g04004	Niben101Scf00168g06001;Niben101Scf03351g04004	7	B	-0.419324877000001	0.777891196838599
Niben101Scf00168g06001;Niben101Scf03351g04004	Niben101Scf00168g06001;Niben101Scf03351g04004	10	C	-0.560620873333335	0.869584475615344
Niben101Scf00168g06001;Niben101Scf03351g04004	Niben101Scf00168g06001;Niben101Scf03351g04004	2	C	0.0574449476666672	0.999962955864481
Niben101Scf00168g06001;Niben101Scf03351g04004	Niben101Scf00168g06001;Niben101Scf03351g04004	5	C	0.517335652666667	0.918586785477941
Niben101Scf00168g06001;Niben101Scf03351g04004	Niben101Scf00168g06001;Niben101Scf03351g04004	7	C	1.690552282	0.777891196838599
Niben101Scf00168g08008;Niben101Scf00078g02001	Niben101Scf00168g08008;Niben101Scf00078g02001	10	A	1.293711437	0.715931948402351
Niben101Scf00168g08008;Niben101Scf00078g02001	Niben101Scf00168g08008;Niben101Scf00078g02001	2	A	0.330753358999999	0.999962955864481
Niben101Scf00168g08008;Niben101Scf00078g02001	Niben101Scf00168g08008;Niben101Scf00078g02001	5	A	1.808024064	0.949325776830385
Niben101Scf00168g08008;Niben101Scf00078g02001	Niben101Scf00168g08008;Niben101Scf00078g02001	7	A	1.49366394966667	0.783002883640451
Niben101Scf00168g08008;Niben101Scf00078g02001	Niben101Scf00168g08008;Niben101Scf00078g02001	10	B	0.284772459999999	0.715931948402351
Niben101Scf00168g08008;Niben101Scf00078g02001	Niben101Scf00168g08008;Niben101Scf00078g02001	2	B	-1.563696641	0.999962955864481
Niben101Scf00168g08008;Niben101Scf00078g02001	Niben101Scf00168g08008;Niben101Scf00078g02001	5	B	-1.282735936	0.949325776830385
Niben101Scf00168g08008;Niben101Scf00078g02001	Niben101Scf00168g08008;Niben101Scf00078g02001	7	B	0.278871789666667	0.783002883640451
Niben101Scf00168g08008;Niben101Scf00078g02001	Niben101Scf00168g08008;Niben101Scf00078g02001	10	C	0.968682459999997	0.715931948402351
Niben101Scf00168g08008;Niben101Scf00078g02001	Niben101Scf00168g08008;Niben101Scf00078g02001	2	C	0.527628281000002	0.999962955864481
Niben101Scf00168g08008;Niben101Scf00078g02001	Niben101Scf00168g08008;Niben101Scf00078g02001	5	C	-1.632531014	0.949325776830385
Niben101Scf00168g08008;Niben101Scf00078g02001	Niben101Scf00168g08008;Niben101Scf00078g02001	7	C	0.308188948666665	0.783002883640451
Niben101Scf00173g05015;Niben101Scf00249g00005	Niben101Scf00173g05015	10	A	1.53511810366667	0.909375210039393
Niben101Scf00173g05015;Niben101Scf00249g00005	Niben101Scf00173g05015	2	A	1.75601669233333	0.999962955864481
Niben101Scf00173g05015;Niben101Scf00249g00005	Niben101Scf00173g05015	5	A	0.866864063999998	0.961936666500609
Niben101Scf00173g05015;Niben101Scf00249g00005	Niben101Scf00173g05015	7	A	2.16400061633333	0.762742829486453
Niben101Scf00173g05015;Niben101Scf00249g00005	Niben101Scf00173g05015	10	B	0.264589126666664	0.909375210039393
Niben101Scf00173g05015;Niben101Scf00249g00005	Niben101Scf00173g05015	2	B	-0.0284633076666694	0.999962955864481
Niben101Scf00173g05015;Niben101Scf00249g00005	Niben101Scf00173g05015	5	B	-0.618345936000001	0.961936666500609
Niben101Scf00173g05015;Niben101Scf00249g00005	Niben101Scf00173g05015	7	B	1.28125845633333	0.762742829486453
Niben101Scf00173g05015;Niben101Scf00249g00005	Niben101Scf00173g05015	10	C	-0.871740873333334	0.909375210039393
Niben101Scf00173g05015;Niben101Scf00249g00005	Niben101Scf00173g05015	2	C	-0.376008385666665	0.999962955864481
Niben101Scf00173g05015;Niben101Scf00249g00005	Niben101Scf00173g05015	5	C	-0.675301013999999	0.961936666500609
Niben101Scf00173g05015;Niben101Scf00249g00005	Niben101Scf00173g05015	7	C	1.19524561533333	0.762742829486453
Niben101Scf00173g09004;Niben101Scf02582g05007	Niben101Scf00173g09004	10	A	2.06737477033334	0.646253141287609
Niben101Scf00173g09004;Niben101Scf02582g05007	Niben101Scf00173g09004	2	A	2.471083359	0.999962955864481
Niben101Scf00173g09004;Niben101Scf02582g05007	Niben101Scf00173g09004	5	A	0.754117397333331	0.985421872394055
Niben101Scf00173g09004;Niben101Scf02582g05007	Niben101Scf00173g09004	7	A	0.182957283	0.993959318342546
Niben101Scf00173g09004;Niben101Scf02582g05007	Niben101Scf00173g09004	10	B	0.728275793333339	0.646253141287609
Niben101Scf00173g09004;Niben101Scf02582g05007	Niben101Scf00173g09004	2	B	0.793003359	0.999962955864481
Niben101Scf00173g09004;Niben101Scf02582g05007	Niben101Scf00173g09004	5	B	-0.0976026026666688	0.985421872394055
Niben101Scf00173g09004;Niben101Scf02582g05007	Niben101Scf00173g09004	7	B	0.627385123	0.993959318342546
Niben101Scf00173g09004;Niben101Scf02582g05007	Niben101Scf00173g09004	10	C	1.09238579333334	0.646253141287609
Niben101Scf00173g09004;Niben101Scf02582g05007	Niben101Scf00173g09004	2	C	-0.181891718999999	0.999962955864481
Niben101Scf00173g09004;Niben101Scf02582g05007	Niben101Scf00173g09004	5	C	-0.785847680666667	0.985421872394055
Niben101Scf00173g09004;Niben101Scf02582g05007	Niben101Scf00173g09004	7	C	-0.764087717999999	0.993959318342546
Niben101Scf00176g00005	Niben101Scf00176g00005	10	A	1.534911437	0.711176821148949
Niben101Scf00176g00005	Niben101Scf00176g00005	2	A	0.0182266923333323	0.999962955864481
Niben101Scf00176g00005	Niben101Scf00176g00005	5	A	0.637880730666666	0.918586785477941
Niben101Scf00176g00005	Niben101Scf00176g00005	7	A	-0.336036050333334	0.999566889209659
Niben101Scf00176g00005	Niben101Scf00176g00005	10	B	-0.0363675400000041	0.711176821148949
Niben101Scf00176g00005	Niben101Scf00176g00005	2	B	-1.90492330766667	0.999962955864481
Niben101Scf00176g00005	Niben101Scf00176g00005	5	B	0.541010730666667	0.918586785477941
Niben101Scf00176g00005	Niben101Scf00176g00005	7	B	0.275061789666665	0.999566889209659
Niben101Scf00176g00005	Niben101Scf00176g00005	10	C	0.920732459999996	0.711176821148949
Niben101Scf00176g00005	Niben101Scf00176g00005	2	C	-2.02846838566667	0.999962955864481
Niben101Scf00176g00005	Niben101Scf00176g00005	5	C	-0.00780434733333379	0.918586785477941
Niben101Scf00176g00005	Niben101Scf00176g00005	7	C	0.0630489486666654	0.999566889209659
Niben101Scf00182g07004;Niben101Scf01673g05001	Niben101Scf00182g07004;Niben101Scf01673g05001	10	A	1.328441437	0.904826364203685
Niben101Scf00182g07004;Niben101Scf01673g05001	Niben101Scf00182g07004;Niben101Scf01673g05001	2	A	1.93919669233333	0.999962955864481
Niben101Scf00182g07004;Niben101Scf01673g05001	Niben101Scf00182g07004;Niben101Scf01673g05001	5	A	1.41554073066667	0.918586785477941
Niben101Scf00182g07004;Niben101Scf01673g05001	Niben101Scf00182g07004;Niben101Scf01673g05001	7	A	3.846977283	0.762742829486453
Niben101Scf00182g07004;Niben101Scf01673g05001	Niben101Scf00182g07004;Niben101Scf01673g05001	10	B	0.85878246	0.904826364203685
Niben101Scf00182g07004;Niben101Scf01673g05001	Niben101Scf00182g07004;Niben101Scf01673g05001	2	B	-0.0625033076666668	0.999962955864481
Niben101Scf00182g07004;Niben101Scf01673g05001	Niben101Scf00182g07004;Niben101Scf01673g05001	5	B	0.402230730666666	0.918586785477941
Niben101Scf00182g07004;Niben101Scf01673g05001	Niben101Scf00182g07004;Niben101Scf01673g05001	7	B	3.987965123	0.762742829486453
Niben101Scf00182g07004;Niben101Scf01673g05001	Niben101Scf00182g07004;Niben101Scf01673g05001	10	C	-1.18135754	0.904826364203685
Niben101Scf00182g07004;Niben101Scf01673g05001	Niben101Scf00182g07004;Niben101Scf01673g05001	2	C	-3.35131838566667	0.999962955864481
Niben101Scf00182g07004;Niben101Scf01673g05001	Niben101Scf00182g07004;Niben101Scf01673g05001	5	C	-0.200514347333332	0.918586785477941
Niben101Scf00182g07004;Niben101Scf01673g05001	Niben101Scf00182g07004;Niben101Scf01673g05001	7	C	3.439792282	0.762742829486453
Niben101Scf00185g01001	Niben101Scf00185g01001	10	A	-2.162398563	0.646253141287609
Niben101Scf00185g01001	Niben101Scf00185g01001	2	A	0.453850025666668	0.999962955864481
Niben101Scf00185g01001	Niben101Scf00185g01001	5	A	0.824127397333331	0.918586785477941
Niben101Scf00185g01001	Niben101Scf00185g01001	7	A	2.47622061633333	0.766006405776772
Niben101Scf00185g01001	Niben101Scf00185g01001	10	B	-0.860257539999999	0.646253141287609
Niben101Scf00185g01001	Niben101Scf00185g01001	2	B	0.438350025666665	0.999962955864481
Niben101Scf00185g01001	Niben101Scf00185g01001	5	B	0.838677397333331	0.918586785477941
Niben101Scf00185g01001	Niben101Scf00185g01001	7	B	0.869388456333333	0.766006405776772
Niben101Scf00185g01001	Niben101Scf00185g01001	10	C	-3.31499754	0.646253141287609
Niben101Scf00185g01001	Niben101Scf00185g01001	2	C	-0.96299505233333	0.999962955864481
Niben101Scf00185g01001	Niben101Scf00185g01001	5	C	0.296812319333334	0.918586785477941
Niben101Scf00185g01001	Niben101Scf00185g01001	7	C	0.586455615333332	0.766006405776772
Niben101Scf00189g00004	Niben101Scf00189g00004	10	A	0.259198103666666	0.878244870439666
Niben101Scf00189g00004	Niben101Scf00189g00004	2	A	1.387873359	0.999962955864481
Niben101Scf00189g00004	Niben101Scf00189g00004	5	A	0.640470730666667	0.958160085853577
Niben101Scf00189g00004	Niben101Scf00189g00004	7	A	1.559567283	0.762742829486453
Niben101Scf00189g00004	Niben101Scf00189g00004	10	B	-0.254870873333335	0.878244870439666
Niben101Scf00189g00004	Niben101Scf00189g00004	2	B	-0.341266641000001	0.999962955864481
Niben101Scf00189g00004	Niben101Scf00189g00004	5	B	0.148310730666665	0.958160085853577
Niben101Scf00189g00004	Niben101Scf00189g00004	7	B	0.725295122999999	0.762742829486453
Niben101Scf00189g00004	Niben101Scf00189g00004	10	C	-0.357880873333333	0.878244870439666
Niben101Scf00189g00004	Niben101Scf00189g00004	2	C	-0.306821718999998	0.999962955864481
Niben101Scf00189g00004	Niben101Scf00189g00004	5	C	-0.535664347333331	0.958160085853577
Niben101Scf00189g00004	Niben101Scf00189g00004	7	C	0.313642281999996	0.762742829486453
Niben101Scf00197g02006;Niben101Scf02461g09001;Niben101Ctg01918XLOC_000189;Niben101Scf20652XLOC_088659	Niben101Scf00197g02006;Niben101Scf02461g09001	10	A	1.973051437	0.830475996910972
Niben101Scf00197g02006;Niben101Scf02461g09001;Niben101Ctg01918XLOC_000189;Niben101Scf20652XLOC_088659	Niben101Scf00197g02006;Niben101Scf02461g09001	2	A	0.670923359000003	0.999962955864481
Niben101Scf00197g02006;Niben101Scf02461g09001;Niben101Ctg01918XLOC_000189;Niben101Scf20652XLOC_088659	Niben101Scf00197g02006;Niben101Scf02461g09001	5	A	1.20774739733333	0.918586785477941
Niben101Scf00197g02006;Niben101Scf02461g09001;Niben101Ctg01918XLOC_000189;Niben101Scf20652XLOC_088659	Niben101Scf00197g02006;Niben101Scf02461g09001	7	A	-0.138099383666667	0.868208480648793
Niben101Scf00197g02006;Niben101Scf02461g09001;Niben101Ctg01918XLOC_000189;Niben101Scf20652XLOC_088659	Niben101Scf00197g02006;Niben101Scf02461g09001	10	B	0.674392459999996	0.830475996910972
Niben101Scf00197g02006;Niben101Scf02461g09001;Niben101Ctg01918XLOC_000189;Niben101Scf20652XLOC_088659	Niben101Scf00197g02006;Niben101Scf02461g09001	2	B	0.319003359000003	0.999962955864481
Niben101Scf00197g02006;Niben101Scf02461g09001;Niben101Ctg01918XLOC_000189;Niben101Scf20652XLOC_088659	Niben101Scf00197g02006;Niben101Scf02461g09001	5	B	-0.142152602666666	0.918586785477941
Niben101Scf00197g02006;Niben101Scf02461g09001;Niben101Ctg01918XLOC_000189;Niben101Scf20652XLOC_088659	Niben101Scf00197g02006;Niben101Scf02461g09001	7	B	-1.15152154366666	0.868208480648793
Niben101Scf00197g02006;Niben101Scf02461g09001;Niben101Ctg01918XLOC_000189;Niben101Scf20652XLOC_088659	Niben101Scf00197g02006;Niben101Scf02461g09001	10	C	-0.709897540000004	0.830475996910972
Niben101Scf00197g02006;Niben101Scf02461g09001;Niben101Ctg01918XLOC_000189;Niben101Scf20652XLOC_088659	Niben101Scf00197g02006;Niben101Scf02461g09001	2	C	-0.396871718999996	0.999962955864481
Niben101Scf00197g02006;Niben101Scf02461g09001;Niben101Ctg01918XLOC_000189;Niben101Scf20652XLOC_088659	Niben101Scf00197g02006;Niben101Scf02461g09001	5	C	0.0784323193333343	0.918586785477941
Niben101Scf00197g02006;Niben101Scf02461g09001;Niben101Ctg01918XLOC_000189;Niben101Scf20652XLOC_088659	Niben101Scf00197g02006;Niben101Scf02461g09001	7	C	0.206155615333333	0.868208480648793
Niben101Scf00202g02008;Niben101Scf03659g08009	Niben101Scf00202g02008	10	A	0.286058103666665	0.986058378279041
Niben101Scf00202g02008;Niben101Scf03659g08009	Niben101Scf00202g02008	2	A	1.01726002566667	0.999962955864481
Niben101Scf00202g02008;Niben101Scf03659g08009	Niben101Scf00202g02008	5	A	0.254990730666663	0.988043355616267
Niben101Scf00202g02008;Niben101Scf03659g08009	Niben101Scf00202g02008	7	A	0.328770616333333	0.883084097218215
Niben101Scf00202g02008;Niben101Scf03659g08009	Niben101Scf00202g02008	10	B	0.231469126666667	0.986058378279041
Niben101Scf00202g02008;Niben101Scf03659g08009	Niben101Scf00202g02008	2	B	-0.470589974333336	0.999962955864481
Niben101Scf00202g02008;Niben101Scf03659g08009	Niben101Scf00202g02008	5	B	0.382790730666663	0.988043355616267
Niben101Scf00202g02008;Niben101Scf03659g08009	Niben101Scf00202g02008	7	B	0.172728456333335	0.883084097218215
Niben101Scf00202g02008;Niben101Scf03659g08009	Niben101Scf00202g02008	10	C	-0.625160873333332	0.986058378279041
Niben101Scf00202g02008;Niben101Scf03659g08009	Niben101Scf00202g02008	2	C	0.914564947666666	0.999962955864481
Niben101Scf00202g02008;Niben101Scf03659g08009	Niben101Scf00202g02008	5	C	-0.682284347333333	0.988043355616267
Niben101Scf00202g02008;Niben101Scf03659g08009	Niben101Scf00202g02008	7	C	0.0273656153333341	0.883084097218215
Niben101Scf00202g05001;Niben101Scf00202g05007;Niben101Scf00893g01020	Niben101Scf00202g05001;Niben101Scf00202g05007	10	A	0.783878103666666	0.646253141287609
Niben101Scf00202g05001;Niben101Scf00202g05007;Niben101Scf00893g01020	Niben101Scf00202g05001;Niben101Scf00202g05007	2	A	1.35961669233333	0.999962955864481
Niben101Scf00202g05001;Niben101Scf00202g05007;Niben101Scf00893g01020	Niben101Scf00202g05001;Niben101Scf00202g05007	5	A	0.900640730666666	0.918586785477941
Niben101Scf00202g05001;Niben101Scf00202g05007;Niben101Scf00893g01020	Niben101Scf00202g05001;Niben101Scf00202g05007	7	A	0.0685006163333313	0.988724051905099
Niben101Scf00202g05001;Niben101Scf00202g05007;Niben101Scf00893g01020	Niben101Scf00202g05001;Niben101Scf00202g05007	10	B	0.294389126666665	0.646253141287609
Niben101Scf00202g05001;Niben101Scf00202g05007;Niben101Scf00893g01020	Niben101Scf00202g05001;Niben101Scf00202g05007	2	B	0.0728566923333354	0.999962955864481
Niben101Scf00202g05001;Niben101Scf00202g05007;Niben101Scf00893g01020	Niben101Scf00202g05001;Niben101Scf00202g05007	5	B	0.806800730666666	0.918586785477941
Niben101Scf00202g05001;Niben101Scf00202g05007;Niben101Scf00893g01020	Niben101Scf00202g05001;Niben101Scf00202g05007	7	B	0.266648456333332	0.988724051905099
Niben101Scf00202g05001;Niben101Scf00202g05007;Niben101Scf00893g01020	Niben101Scf00202g05001;Niben101Scf00202g05007	10	C	0.750529126666667	0.646253141287609
Niben101Scf00202g05001;Niben101Scf00202g05007;Niben101Scf00893g01020	Niben101Scf00202g05001;Niben101Scf00202g05007	2	C	-0.0583683856666646	0.999962955864481
Niben101Scf00202g05001;Niben101Scf00202g05007;Niben101Scf00893g01020	Niben101Scf00202g05001;Niben101Scf00202g05007	5	C	-0.736814347333333	0.918586785477941
Niben101Scf00202g05001;Niben101Scf00202g05007;Niben101Scf00893g01020	Niben101Scf00202g05001;Niben101Scf00202g05007	7	C	-0.376604384666667	0.988724051905099
Niben101Scf00211g00029;Niben101Ctg13380g00001	Niben101Scf00211g00029;Niben101Ctg13380g00001	10	A	1.75443477033333	0.646253141287609
Niben101Scf00211g00029;Niben101Ctg13380g00001	Niben101Scf00211g00029;Niben101Ctg13380g00001	2	A	0.553746692333334	0.999962955864481
Niben101Scf00211g00029;Niben101Ctg13380g00001	Niben101Scf00211g00029;Niben101Ctg13380g00001	5	A	1.215074064	0.925304680060874
Niben101Scf00211g00029;Niben101Ctg13380g00001	Niben101Scf00211g00029;Niben101Ctg13380g00001	7	A	1.412407283	0.762742829486453
Niben101Scf00211g00029;Niben101Ctg13380g00001	Niben101Scf00211g00029;Niben101Ctg13380g00001	10	B	0.379575793333331	0.646253141287609
Niben101Scf00211g00029;Niben101Ctg13380g00001	Niben101Scf00211g00029;Niben101Ctg13380g00001	2	B	-0.645163307666667	0.999962955864481
Niben101Scf00211g00029;Niben101Ctg13380g00001	Niben101Scf00211g00029;Niben101Ctg13380g00001	5	B	0.618434064000002	0.925304680060874
Niben101Scf00211g00029;Niben101Ctg13380g00001	Niben101Scf00211g00029;Niben101Ctg13380g00001	7	B	0.581245122999999	0.762742829486453
Niben101Scf00211g00029;Niben101Ctg13380g00001	Niben101Scf00211g00029;Niben101Ctg13380g00001	10	C	1.17584579333333	0.646253141287609
Niben101Scf00211g00029;Niben101Ctg13380g00001	Niben101Scf00211g00029;Niben101Ctg13380g00001	2	C	-0.563538385666664	0.999962955864481
Niben101Scf00211g00029;Niben101Ctg13380g00001	Niben101Scf00211g00029;Niben101Ctg13380g00001	5	C	-0.824501013999996	0.925304680060874
Niben101Scf00211g00029;Niben101Ctg13380g00001	Niben101Scf00211g00029;Niben101Ctg13380g00001	7	C	0.123602281999997	0.762742829486453
Niben101Scf00215g00017	Niben101Scf00215g00017	10	A	0.663564770333334	0.964535125934489
Niben101Scf00215g00017	Niben101Scf00215g00017	2	A	4.733383359	0.999962955864481
Niben101Scf00215g00017	Niben101Scf00215g00017	5	A	1.106224064	0.918586785477941
Niben101Scf00215g00017	Niben101Scf00215g00017	7	A	-1.06523605033334	0.918697370745843
Niben101Scf00215g00017	Niben101Scf00215g00017	10	B	-0.958314206666667	0.964535125934489
Niben101Scf00215g00017	Niben101Scf00215g00017	2	B	2.568793359	0.999962955864481
Niben101Scf00215g00017	Niben101Scf00215g00017	5	B	1.003934064	0.918586785477941
Niben101Scf00215g00017	Niben101Scf00215g00017	7	B	1.64599178966667	0.918697370745843
Niben101Scf00215g00017	Niben101Scf00215g00017	10	C	0.0634957933333347	0.964535125934489
Niben101Scf00215g00017	Niben101Scf00215g00017	2	C	0.820858281000003	0.999962955864481
Niben101Scf00215g00017	Niben101Scf00215g00017	5	C	-0.538221013999998	0.918586785477941
Niben101Scf00215g00017	Niben101Scf00215g00017	7	C	0.692428948666663	0.918697370745843
Niben101Scf00217g00006;Niben101Scf01258g02001;Niben101Ctg12072g00001;Niben101Scf04021g02010	Niben101Scf00217g00006;Niben101Scf01258g02001	10	A	1.12771810366667	0.90052932124747
Niben101Scf00217g00006;Niben101Scf01258g02001;Niben101Ctg12072g00001;Niben101Scf04021g02010	Niben101Scf00217g00006;Niben101Scf01258g02001	2	A	0.503280025666665	0.999962955864481
Niben101Scf00217g00006;Niben101Scf01258g02001;Niben101Ctg12072g00001;Niben101Scf04021g02010	Niben101Scf00217g00006;Niben101Scf01258g02001	5	A	0.930677397333334	0.918586785477941
Niben101Scf00217g00006;Niben101Scf01258g02001;Niben101Ctg12072g00001;Niben101Scf04021g02010	Niben101Scf00217g00006;Niben101Scf01258g02001	7	A	1.22874394966667	0.762742829486453
Niben101Scf00217g00006;Niben101Scf01258g02001;Niben101Ctg12072g00001;Niben101Scf04021g02010	Niben101Scf00217g00006;Niben101Scf01258g02001	10	B	-0.248030873333335	0.90052932124747
Niben101Scf00217g00006;Niben101Scf01258g02001;Niben101Ctg12072g00001;Niben101Scf04021g02010	Niben101Scf00217g00006;Niben101Scf01258g02001	2	B	-0.679379974333333	0.999962955864481
Niben101Scf00217g00006;Niben101Scf01258g02001;Niben101Ctg12072g00001;Niben101Scf04021g02010	Niben101Scf00217g00006;Niben101Scf01258g02001	5	B	0.864197397333331	0.918586785477941
Niben101Scf00217g00006;Niben101Scf01258g02001;Niben101Ctg12072g00001;Niben101Scf04021g02010	Niben101Scf00217g00006;Niben101Scf01258g02001	7	B	0.223081789666669	0.762742829486453
Niben101Scf00217g00006;Niben101Scf01258g02001;Niben101Ctg12072g00001;Niben101Scf04021g02010	Niben101Scf00217g00006;Niben101Scf01258g02001	10	C	-0.239910873333333	0.90052932124747
Niben101Scf00217g00006;Niben101Scf01258g02001;Niben101Ctg12072g00001;Niben101Scf04021g02010	Niben101Scf00217g00006;Niben101Scf01258g02001	2	C	-1.28549505233333	0.999962955864481
Niben101Scf00217g00006;Niben101Scf01258g02001;Niben101Ctg12072g00001;Niben101Scf04021g02010	Niben101Scf00217g00006;Niben101Scf01258g02001	5	C	-0.558647680666667	0.918586785477941
Niben101Scf00217g00006;Niben101Scf01258g02001;Niben101Ctg12072g00001;Niben101Scf04021g02010	Niben101Scf00217g00006;Niben101Scf01258g02001	7	C	0.127458948666668	0.762742829486453
Niben101Scf00225g00008	Niben101Scf00225g00008	10	A	1.87222477033333	0.646253141287609
Niben101Scf00225g00008	Niben101Scf00225g00008	2	A	1.00651669233334	0.999962955864481
Niben101Scf00225g00008	Niben101Scf00225g00008	5	A	1.236184064	0.918586785477941
Niben101Scf00225g00008	Niben101Scf00225g00008	7	A	1.26054394966667	0.762742829486453
Niben101Scf00225g00008	Niben101Scf00225g00008	10	B	1.26602579333333	0.646253141287609
Niben101Scf00225g00008	Niben101Scf00225g00008	2	B	0.0382666923333339	0.999962955864481
Niben101Scf00225g00008	Niben101Scf00225g00008	5	B	0.526644063999999	0.918586785477941
Niben101Scf00225g00008	Niben101Scf00225g00008	7	B	0.590881789666668	0.762742829486453
Niben101Scf00225g00008	Niben101Scf00225g00008	10	C	1.17121579333333	0.646253141287609
Niben101Scf00225g00008	Niben101Scf00225g00008	2	C	0.178711614333334	0.999962955864481
Niben101Scf00225g00008	Niben101Scf00225g00008	5	C	-0.207621013999997	0.918586785477941
Niben101Scf00225g00008	Niben101Scf00225g00008	7	C	0.384748948666665	0.762742829486453
Niben101Scf00225g07012;Niben101Scf13141XLOC_083447;Niben101Scf03889g01016	Niben101Scf00225g07012	10	A	0.471821436999999	0.721619067325899
Niben101Scf00225g07012;Niben101Scf13141XLOC_083447;Niben101Scf03889g01016	Niben101Scf00225g07012	2	A	0.630346692333333	0.999962955864481
Niben101Scf00225g07012;Niben101Scf13141XLOC_083447;Niben101Scf03889g01016	Niben101Scf00225g07012	5	A	0.857830730666667	0.918586785477941
Niben101Scf00225g07012;Niben101Scf13141XLOC_083447;Niben101Scf03889g01016	Niben101Scf00225g07012	7	A	1.20443394966667	0.804926114741082
Niben101Scf00225g07012;Niben101Scf13141XLOC_083447;Niben101Scf03889g01016	Niben101Scf00225g07012	10	B	0.0311524600000013	0.721619067325899
Niben101Scf00225g07012;Niben101Scf13141XLOC_083447;Niben101Scf03889g01016	Niben101Scf00225g07012	2	B	-0.723743307666666	0.999962955864481
Niben101Scf00225g07012;Niben101Scf13141XLOC_083447;Niben101Scf03889g01016	Niben101Scf00225g07012	5	B	1.42538073066667	0.918586785477941
Niben101Scf00225g07012;Niben101Scf13141XLOC_083447;Niben101Scf03889g01016	Niben101Scf00225g07012	7	B	0.197211789666667	0.804926114741082
Niben101Scf00225g07012;Niben101Scf13141XLOC_083447;Niben101Scf03889g01016	Niben101Scf00225g07012	10	C	0.345422460000002	0.721619067325899
Niben101Scf00225g07012;Niben101Scf13141XLOC_083447;Niben101Scf03889g01016	Niben101Scf00225g07012	2	C	-1.26489838566667	0.999962955864481
Niben101Scf00225g07012;Niben101Scf13141XLOC_083447;Niben101Scf03889g01016	Niben101Scf00225g07012	5	C	0.208285652666667	0.918586785477941
Niben101Scf00225g07012;Niben101Scf13141XLOC_083447;Niben101Scf03889g01016	Niben101Scf00225g07012	7	C	0.695338948666667	0.804926114741082
Niben101Scf00233g00005;Niben101Scf00233g00006	Niben101Scf00233g00005;Niben101Scf00233g00006	10	A	0.975884770333334	0.646253141287609
Niben101Scf00233g00005;Niben101Scf00233g00006	Niben101Scf00233g00005;Niben101Scf00233g00006	2	A	0.985410025666667	0.999962955864481
Niben101Scf00233g00005;Niben101Scf00233g00006	Niben101Scf00233g00005;Niben101Scf00233g00006	5	A	1.30628073066667	0.918586785477941
Niben101Scf00233g00005;Niben101Scf00233g00006	Niben101Scf00233g00005;Niben101Scf00233g00006	7	A	1.099457283	0.762742829486453
Niben101Scf00233g00005;Niben101Scf00233g00006	Niben101Scf00233g00005;Niben101Scf00233g00006	10	B	0.561035793333332	0.646253141287609
Niben101Scf00233g00005;Niben101Scf00233g00006	Niben101Scf00233g00005;Niben101Scf00233g00006	2	B	-0.536619974333334	0.999962955864481
Niben101Scf00233g00005;Niben101Scf00233g00006	Niben101Scf00233g00005;Niben101Scf00233g00006	5	B	1.31439073066667	0.918586785477941
Niben101Scf00233g00005;Niben101Scf00233g00006	Niben101Scf00233g00005;Niben101Scf00233g00006	7	B	0.570145123	0.762742829486453
Niben101Scf00233g00005;Niben101Scf00233g00006	Niben101Scf00233g00005;Niben101Scf00233g00006	10	C	1.43997579333333	0.646253141287609
Niben101Scf00233g00005;Niben101Scf00233g00006	Niben101Scf00233g00005;Niben101Scf00233g00006	2	C	-0.93276505233333	0.999962955864481
Niben101Scf00233g00005;Niben101Scf00233g00006	Niben101Scf00233g00005;Niben101Scf00233g00006	5	C	-0.436374347333331	0.918586785477941
Niben101Scf00233g00005;Niben101Scf00233g00006	Niben101Scf00233g00005;Niben101Scf00233g00006	7	C	0.335152281999999	0.762742829486453
Niben101Scf00233g00015;Niben101Scf03064g03010	Niben101Scf00233g00015;Niben101Scf03064g03010	10	A	0.359604770333334	0.713090582057776
Niben101Scf00233g00015;Niben101Scf03064g03010	Niben101Scf00233g00015;Niben101Scf03064g03010	2	A	1.94615002566667	0.999962955864481
Niben101Scf00233g00015;Niben101Scf03064g03010	Niben101Scf00233g00015;Niben101Scf03064g03010	5	A	0.206700730666665	0.918586785477941
Niben101Scf00233g00015;Niben101Scf03064g03010	Niben101Scf00233g00015;Niben101Scf03064g03010	7	A	0.356573949666664	0.840194593903874
Niben101Scf00233g00015;Niben101Scf03064g03010	Niben101Scf00233g00015;Niben101Scf03064g03010	10	B	1.05098579333333	0.713090582057776
Niben101Scf00233g00015;Niben101Scf03064g03010	Niben101Scf00233g00015;Niben101Scf03064g03010	2	B	-0.0130699743333338	0.999962955864481
Niben101Scf00233g00015;Niben101Scf03064g03010	Niben101Scf00233g00015;Niben101Scf03064g03010	5	B	-0.549179269333333	0.918586785477941
Niben101Scf00233g00015;Niben101Scf03064g03010	Niben101Scf00233g00015;Niben101Scf03064g03010	7	B	-0.408498210333331	0.840194593903874
Niben101Scf00233g00015;Niben101Scf03064g03010	Niben101Scf00233g00015;Niben101Scf03064g03010	10	C	0.904225793333332	0.713090582057776
Niben101Scf00233g00015;Niben101Scf03064g03010	Niben101Scf00233g00015;Niben101Scf03064g03010	2	C	-0.209285052333332	0.999962955864481
Niben101Scf00233g00015;Niben101Scf03064g03010	Niben101Scf00233g00015;Niben101Scf03064g03010	5	C	-0.841474347333332	0.918586785477941
Niben101Scf00233g00015;Niben101Scf03064g03010	Niben101Scf00233g00015;Niben101Scf03064g03010	7	C	-1.29627105133333	0.840194593903874
Niben101Scf00234g00001;Niben101Scf07741XLOC_070377;Niben101Scf07741XLOC_070391	Niben101Scf00234g00001;Niben101Scf07741XLOC_070377	10	A	-0.479778563000004	0.674733686384246
Niben101Scf00234g00001;Niben101Scf07741XLOC_070377;Niben101Scf07741XLOC_070391	Niben101Scf00234g00001;Niben101Scf07741XLOC_070377	2	A	1.034963359	0.999962955864481
Niben101Scf00234g00001;Niben101Scf07741XLOC_070377;Niben101Scf07741XLOC_070391	Niben101Scf00234g00001;Niben101Scf07741XLOC_070377	5	A	0.712680730666666	0.918586785477941
Niben101Scf00234g00001;Niben101Scf07741XLOC_070377;Niben101Scf07741XLOC_070391	Niben101Scf00234g00001;Niben101Scf07741XLOC_070377	7	A	0.0242739496666644	0.762742829486453
Niben101Scf00234g00001;Niben101Scf07741XLOC_070377;Niben101Scf07741XLOC_070391	Niben101Scf00234g00001;Niben101Scf07741XLOC_070377	10	B	-0.206247540000003	0.674733686384246
Niben101Scf00234g00001;Niben101Scf07741XLOC_070377;Niben101Scf07741XLOC_070391	Niben101Scf00234g00001;Niben101Scf07741XLOC_070377	2	B	-0.961606640999999	0.999962955864481
Niben101Scf00234g00001;Niben101Scf07741XLOC_070377;Niben101Scf07741XLOC_070391	Niben101Scf00234g00001;Niben101Scf07741XLOC_070377	5	B	0.716240730666666	0.918586785477941
Niben101Scf00234g00001;Niben101Scf07741XLOC_070377;Niben101Scf07741XLOC_070391	Niben101Scf00234g00001;Niben101Scf07741XLOC_070377	7	B	0.301771789666667	0.762742829486453
Niben101Scf00234g00001;Niben101Scf07741XLOC_070377;Niben101Scf07741XLOC_070391	Niben101Scf00234g00001;Niben101Scf07741XLOC_070377	10	C	-1.61656754	0.674733686384246
Niben101Scf00234g00001;Niben101Scf07741XLOC_070377;Niben101Scf07741XLOC_070391	Niben101Scf00234g00001;Niben101Scf07741XLOC_070377	2	C	-0.381301718999996	0.999962955864481
Niben101Scf00234g00001;Niben101Scf07741XLOC_070377;Niben101Scf07741XLOC_070391	Niben101Scf00234g00001;Niben101Scf07741XLOC_070377	5	C	-0.260974347333335	0.918586785477941
Niben101Scf00234g00001;Niben101Scf07741XLOC_070377;Niben101Scf07741XLOC_070391	Niben101Scf00234g00001;Niben101Scf07741XLOC_070377	7	C	0.489418948666664	0.762742829486453
Niben101Scf00234g02013	Niben101Scf00234g02013	10	A	1.25175477033333	0.880317852308794
Niben101Scf00234g02013	Niben101Scf00234g02013	2	A	-1.402746641	0.999962955864481
Niben101Scf00234g02013	Niben101Scf00234g02013	5	A	2.40806073066667	0.918586785477941
Niben101Scf00234g02013	Niben101Scf00234g02013	7	A	1.21275061633333	0.762742829486453
Niben101Scf00234g02013	Niben101Scf00234g02013	10	B	-0.546874206666669	0.880317852308794
Niben101Scf00234g02013	Niben101Scf00234g02013	2	B	1.181153359	0.999962955864481
Niben101Scf00234g02013	Niben101Scf00234g02013	5	B	1.23272073066667	0.918586785477941
Niben101Scf00234g02013	Niben101Scf00234g02013	7	B	0.153858456333332	0.762742829486453
Niben101Scf00234g02013	Niben101Scf00234g02013	10	C	0.787365793333333	0.880317852308794
Niben101Scf00234g02013	Niben101Scf00234g02013	2	C	1.046768281	0.999962955864481
Niben101Scf00234g02013	Niben101Scf00234g02013	5	C	-0.688984347333331	0.918586785477941
Niben101Scf00234g02013	Niben101Scf00234g02013	7	C	2.43739561533333	0.762742829486453
Niben101Scf00246g00006	Niben101Scf00246g00006	10	A	0.448348103666664	0.973647381468155
Niben101Scf00246g00006	Niben101Scf00246g00006	2	A	-2.091956641	0.999962955864481
Niben101Scf00246g00006	Niben101Scf00246g00006	5	A	2.788794064	0.918586785477941
Niben101Scf00246g00006	Niben101Scf00246g00006	7	A	2.38159061633333	0.898666711321453
Niben101Scf00246g00006	Niben101Scf00246g00006	10	B	-0.860980873333336	0.973647381468155
Niben101Scf00246g00006	Niben101Scf00246g00006	2	B	-0.965576640999998	0.999962955864481
Niben101Scf00246g00006	Niben101Scf00246g00006	5	B	2.098324064	0.918586785477941
Niben101Scf00246g00006	Niben101Scf00246g00006	7	B	-0.651341543666668	0.898666711321453
Niben101Scf00246g00006	Niben101Scf00246g00006	10	C	0.606539126666664	0.973647381468155
Niben101Scf00246g00006	Niben101Scf00246g00006	2	C	-3.045641719	0.999962955864481
Niben101Scf00246g00006	Niben101Scf00246g00006	5	C	-1.704011014	0.918586785477941
Niben101Scf00246g00006	Niben101Scf00246g00006	7	C	0.239215615333332	0.898666711321453
Niben101Scf00247g03012;Niben101Scf01642g00019	Niben101Scf00247g03012;Niben101Scf01642g00019	10	A	1.558961437	0.679537482084028
Niben101Scf00247g03012;Niben101Scf01642g00019	Niben101Scf00247g03012;Niben101Scf01642g00019	2	A	1.895693359	0.999962955864481
Niben101Scf00247g03012;Niben101Scf01642g00019	Niben101Scf00247g03012;Niben101Scf01642g00019	5	A	1.583404064	0.926404680326386
Niben101Scf00247g03012;Niben101Scf01642g00019	Niben101Scf00247g03012;Niben101Scf01642g00019	7	A	1.537647283	0.918697370745843
Niben101Scf00247g03012;Niben101Scf01642g00019	Niben101Scf00247g03012;Niben101Scf01642g00019	10	B	1.37649246	0.679537482084028
Niben101Scf00247g03012;Niben101Scf01642g00019	Niben101Scf00247g03012;Niben101Scf01642g00019	2	B	0.0904433589999982	0.999962955864481
Niben101Scf00247g03012;Niben101Scf01642g00019	Niben101Scf00247g03012;Niben101Scf01642g00019	5	B	-2.917605936	0.926404680326386
Niben101Scf00247g03012;Niben101Scf01642g00019	Niben101Scf00247g03012;Niben101Scf01642g00019	7	B	2.050595123	0.918697370745843
Niben101Scf00247g03012;Niben101Scf01642g00019	Niben101Scf00247g03012;Niben101Scf01642g00019	10	C	1.50603246	0.679537482084028
Niben101Scf00247g03012;Niben101Scf01642g00019	Niben101Scf00247g03012;Niben101Scf01642g00019	2	C	-0.0546617189999985	0.999962955864481
Niben101Scf00247g03012;Niben101Scf01642g00019	Niben101Scf00247g03012;Niben101Scf01642g00019	5	C	-0.526301013999998	0.926404680326386
Niben101Scf00247g03012;Niben101Scf01642g00019	Niben101Scf00247g03012;Niben101Scf01642g00019	7	C	-1.341007718	0.918697370745843
Niben101Scf00260g00003	Niben101Scf00260g00003	10	A	0.366691437	0.90052932124747
Niben101Scf00260g00003	Niben101Scf00260g00003	2	A	0.957586692333333	0.999962955864481
Niben101Scf00260g00003	Niben101Scf00260g00003	5	A	0.788070730666664	0.961936666500609
Niben101Scf00260g00003	Niben101Scf00260g00003	7	A	1.57765394966667	0.762742829486453
Niben101Scf00260g00003	Niben101Scf00260g00003	10	B	0.0476024600000002	0.90052932124747
Niben101Scf00260g00003	Niben101Scf00260g00003	2	B	-0.0231933076666664	0.999962955864481
Niben101Scf00260g00003	Niben101Scf00260g00003	5	B	0.394940730666665	0.961936666500609
Niben101Scf00260g00003	Niben101Scf00260g00003	7	B	0.304011789666667	0.762742829486453
Niben101Scf00260g00003	Niben101Scf00260g00003	10	C	-0.16195754	0.90052932124747
Niben101Scf00260g00003	Niben101Scf00260g00003	2	C	-0.322468385666664	0.999962955864481
Niben101Scf00260g00003	Niben101Scf00260g00003	5	C	-0.824184347333333	0.961936666500609
Niben101Scf00260g00003	Niben101Scf00260g00003	7	C	0.305628948666669	0.762742829486453
Niben101Scf00268g02013;Niben101Scf00095g05001;Niben101Ctg08586XLOC_000971	Niben101Scf00268g02013;Niben101Scf00095g05001	10	A	0.851928103666665	0.646253141287609
Niben101Scf00268g02013;Niben101Scf00095g05001;Niben101Ctg08586XLOC_000971	Niben101Scf00268g02013;Niben101Scf00095g05001	2	A	1.209443359	0.999962955864481
Niben101Scf00268g02013;Niben101Scf00095g05001;Niben101Ctg08586XLOC_000971	Niben101Scf00268g02013;Niben101Scf00095g05001	5	A	0.914207397333332	0.926404680326386
Niben101Scf00268g02013;Niben101Scf00095g05001;Niben101Ctg08586XLOC_000971	Niben101Scf00268g02013;Niben101Scf00095g05001	7	A	1.282927283	0.762742829486453
Niben101Scf00268g02013;Niben101Scf00095g05001;Niben101Ctg08586XLOC_000971	Niben101Scf00268g02013;Niben101Scf00095g05001	10	B	0.373389126666666	0.646253141287609
Niben101Scf00268g02013;Niben101Scf00095g05001;Niben101Ctg08586XLOC_000971	Niben101Scf00268g02013;Niben101Scf00095g05001	2	B	-0.0980066410000013	0.999962955864481
Niben101Scf00268g02013;Niben101Scf00095g05001;Niben101Ctg08586XLOC_000971	Niben101Scf00268g02013;Niben101Scf00095g05001	5	B	0.911637397333333	0.926404680326386
Niben101Scf00268g02013;Niben101Scf00095g05001;Niben101Ctg08586XLOC_000971	Niben101Scf00268g02013;Niben101Scf00095g05001	7	B	0.487095123	0.762742829486453
Niben101Scf00268g02013;Niben101Scf00095g05001;Niben101Ctg08586XLOC_000971	Niben101Scf00268g02013;Niben101Scf00095g05001	10	C	0.680669126666665	0.646253141287609
Niben101Scf00268g02013;Niben101Scf00095g05001;Niben101Ctg08586XLOC_000971	Niben101Scf00268g02013;Niben101Scf00095g05001	2	C	-0.384281719000001	0.999962955864481
Niben101Scf00268g02013;Niben101Scf00095g05001;Niben101Ctg08586XLOC_000971	Niben101Scf00268g02013;Niben101Scf00095g05001	5	C	-0.923827680666665	0.926404680326386
Niben101Scf00268g02013;Niben101Scf00095g05001;Niben101Ctg08586XLOC_000971	Niben101Scf00268g02013;Niben101Scf00095g05001	7	C	-0.0712277179999994	0.762742829486453
Niben101Scf00270g01014	Niben101Scf00270g01014	10	A	-0.491021896333333	0.989770644513041
Niben101Scf00270g01014	Niben101Scf00270g01014	2	A	0.498906692333332	0.999962955864481
Niben101Scf00270g01014	Niben101Scf00270g01014	5	A	0.113140730666668	0.918586785477941
Niben101Scf00270g01014	Niben101Scf00270g01014	7	A	-0.178676050333333	0.947137049647927
Niben101Scf00270g01014	Niben101Scf00270g01014	10	B	-0.133810873333335	0.989770644513041
Niben101Scf00270g01014	Niben101Scf00270g01014	2	B	0.179856692333331	0.999962955864481
Niben101Scf00270g01014	Niben101Scf00270g01014	5	B	0.805680730666666	0.918586785477941
Niben101Scf00270g01014	Niben101Scf00270g01014	7	B	-0.139268210333331	0.947137049647927
Niben101Scf00270g01014	Niben101Scf00270g01014	10	C	0.540819126666666	0.989770644513041
Niben101Scf00270g01014	Niben101Scf00270g01014	2	C	-0.710088385666666	0.999962955864481
Niben101Scf00270g01014	Niben101Scf00270g01014	5	C	0.0103656526666676	0.918586785477941
Niben101Scf00270g01014	Niben101Scf00270g01014	7	C	0.159068948666668	0.947137049647927
Niben101Scf00270g07003;Niben101Scf12372XLOC_082472	Niben101Scf00270g07003;Niben101Scf12372XLOC_082472	10	A	2.302621437	0.646253141287609
Niben101Scf00270g07003;Niben101Scf12372XLOC_082472	Niben101Scf00270g07003;Niben101Scf12372XLOC_082472	2	A	0.143126692333333	0.999962955864481
Niben101Scf00270g07003;Niben101Scf12372XLOC_082472	Niben101Scf00270g07003;Niben101Scf12372XLOC_082472	5	A	0.744694063999997	0.965376088459882
Niben101Scf00270g07003;Niben101Scf12372XLOC_082472	Niben101Scf00270g07003;Niben101Scf12372XLOC_082472	7	A	2.10231394966667	0.762742829486453
Niben101Scf00270g07003;Niben101Scf12372XLOC_082472	Niben101Scf00270g07003;Niben101Scf12372XLOC_082472	10	B	1.37690246	0.646253141287609
Niben101Scf00270g07003;Niben101Scf12372XLOC_082472	Niben101Scf00270g07003;Niben101Scf12372XLOC_082472	2	B	-0.412303307666665	0.999962955864481
Niben101Scf00270g07003;Niben101Scf12372XLOC_082472	Niben101Scf00270g07003;Niben101Scf12372XLOC_082472	5	B	0.465574063999998	0.965376088459882
Niben101Scf00270g07003;Niben101Scf12372XLOC_082472	Niben101Scf00270g07003;Niben101Scf12372XLOC_082472	7	B	0.457381789666666	0.762742829486453
Niben101Scf00270g07003;Niben101Scf12372XLOC_082472	Niben101Scf00270g07003;Niben101Scf12372XLOC_082472	10	C	1.44185246	0.646253141287609
Niben101Scf00270g07003;Niben101Scf12372XLOC_082472	Niben101Scf00270g07003;Niben101Scf12372XLOC_082472	2	C	-0.156018385666663	0.999962955864481
Niben101Scf00270g07003;Niben101Scf12372XLOC_082472	Niben101Scf00270g07003;Niben101Scf12372XLOC_082472	5	C	-1.699341014	0.965376088459882
Niben101Scf00270g07003;Niben101Scf12372XLOC_082472	Niben101Scf00270g07003;Niben101Scf12372XLOC_082472	7	C	1.01730894866667	0.762742829486453
Niben101Scf00270g10002;Niben101Scf01376g02002	Niben101Scf00270g10002;Niben101Scf01376g02002	10	A	0.769381437	0.955429674446452
Niben101Scf00270g10002;Niben101Scf01376g02002	Niben101Scf00270g10002;Niben101Scf01376g02002	2	A	1.21270669233333	0.999962955864481
Niben101Scf00270g10002;Niben101Scf01376g02002	Niben101Scf00270g10002;Niben101Scf01376g02002	5	A	1.81494739733333	0.918586785477941
Niben101Scf00270g10002;Niben101Scf01376g02002	Niben101Scf00270g10002;Niben101Scf01376g02002	7	A	1.92336394966667	0.988458500085691
Niben101Scf00270g10002;Niben101Scf01376g02002	Niben101Scf00270g10002;Niben101Scf01376g02002	10	B	-1.45190754	0.955429674446452
Niben101Scf00270g10002;Niben101Scf01376g02002	Niben101Scf00270g10002;Niben101Scf01376g02002	2	B	-0.240843307666665	0.999962955864481
Niben101Scf00270g10002;Niben101Scf01376g02002	Niben101Scf00270g10002;Niben101Scf01376g02002	5	B	-0.773782602666667	0.918586785477941
Niben101Scf00270g10002;Niben101Scf01376g02002	Niben101Scf00270g10002;Niben101Scf01376g02002	7	B	-1.17137821033333	0.988458500085691
Niben101Scf00270g10002;Niben101Scf01376g02002	Niben101Scf00270g10002;Niben101Scf01376g02002	10	C	1.28137246	0.955429674446452
Niben101Scf00270g10002;Niben101Scf01376g02002	Niben101Scf00270g10002;Niben101Scf01376g02002	2	C	-3.82677838566666	0.999962955864481
Niben101Scf00270g10002;Niben101Scf01376g02002	Niben101Scf00270g10002;Niben101Scf01376g02002	5	C	1.23917231933333	0.918586785477941
Niben101Scf00270g10002;Niben101Scf01376g02002	Niben101Scf00270g10002;Niben101Scf01376g02002	7	C	-1.05964105133333	0.988458500085691
Niben101Scf00270g14002;Niben101Scf00047g03004	Niben101Scf00270g14002	10	A	-1.11577189633334	0.711176821148949
Niben101Scf00270g14002;Niben101Scf00047g03004	Niben101Scf00270g14002	2	A	1.81319669233333	0.999962955864481
Niben101Scf00270g14002;Niben101Scf00047g03004	Niben101Scf00270g14002	5	A	1.97184739733333	0.918586785477941
Niben101Scf00270g14002;Niben101Scf00047g03004	Niben101Scf00270g14002	7	A	0.691790616333332	0.762742829486453
Niben101Scf00270g14002;Niben101Scf00047g03004	Niben101Scf00270g14002	10	B	-2.24364087333333	0.711176821148949
Niben101Scf00270g14002;Niben101Scf00047g03004	Niben101Scf00270g14002	2	B	-0.243013307666669	0.999962955864481
Niben101Scf00270g14002;Niben101Scf00047g03004	Niben101Scf00270g14002	5	B	1.27832739733333	0.918586785477941
Niben101Scf00270g14002;Niben101Scf00047g03004	Niben101Scf00270g14002	7	B	1.16273845633333	0.762742829486453
Niben101Scf00270g14002;Niben101Scf00047g03004	Niben101Scf00270g14002	10	C	-0.103260873333337	0.711176821148949
Niben101Scf00270g14002;Niben101Scf00047g03004	Niben101Scf00270g14002	2	C	-2.17063838566666	0.999962955864481
Niben101Scf00270g14002;Niben101Scf00047g03004	Niben101Scf00270g14002	5	C	-1.15933768066667	0.918586785477941
Niben101Scf00270g14002;Niben101Scf00047g03004	Niben101Scf00270g14002	7	C	1.18623561533333	0.762742829486453
Niben101Scf00270g16015;Niben101Scf00047g02014	Niben101Scf00270g16015	10	A	1.21364810366667	0.790987192030223
Niben101Scf00270g16015;Niben101Scf00047g02014	Niben101Scf00270g16015	2	A	1.64134002566666	0.999962955864481
Niben101Scf00270g16015;Niben101Scf00047g02014	Niben101Scf00270g16015	5	A	2.405454064	0.918586785477941
Niben101Scf00270g16015;Niben101Scf00047g02014	Niben101Scf00270g16015	7	A	0.738313949666665	0.924244745676877
Niben101Scf00270g16015;Niben101Scf00047g02014	Niben101Scf00270g16015	10	B	0.954269126666667	0.790987192030223
Niben101Scf00270g16015;Niben101Scf00047g02014	Niben101Scf00270g16015	2	B	-0.121429974333335	0.999962955864481
Niben101Scf00270g16015;Niben101Scf00047g02014	Niben101Scf00270g16015	5	B	0.854134064	0.918586785477941
Niben101Scf00270g16015;Niben101Scf00047g02014	Niben101Scf00270g16015	7	B	0.236571789666666	0.924244745676877
Niben101Scf00270g16015;Niben101Scf00047g02014	Niben101Scf00270g16015	10	C	-0.438320873333332	0.790987192030223
Niben101Scf00270g16015;Niben101Scf00047g02014	Niben101Scf00270g16015	2	C	-0.997615052333334	0.999962955864481
Niben101Scf00270g16015;Niben101Scf00047g02014	Niben101Scf00270g16015	5	C	0.865748986	0.918586785477941
Niben101Scf00270g16015;Niben101Scf00047g02014	Niben101Scf00270g16015	7	C	-2.21254105133334	0.924244745676877
Niben101Scf00271g04024;Niben101Scf04964g00002;Niben101Scf02156g05001;Niben101Scf03969g05002	Niben101Scf00271g04024;Niben101Scf04964g00002;Niben101Scf02156g05001;Niben101Scf03969g05002	10	A	0.460938103666667	0.76190861042142
Niben101Scf00271g04024;Niben101Scf04964g00002;Niben101Scf02156g05001;Niben101Scf03969g05002	Niben101Scf00271g04024;Niben101Scf04964g00002;Niben101Scf02156g05001;Niben101Scf03969g05002	2	A	1.12205002566667	0.999962955864481
Niben101Scf00271g04024;Niben101Scf04964g00002;Niben101Scf02156g05001;Niben101Scf03969g05002	Niben101Scf00271g04024;Niben101Scf04964g00002;Niben101Scf02156g05001;Niben101Scf03969g05002	5	A	0.847200730666668	0.918586785477941
Niben101Scf00271g04024;Niben101Scf04964g00002;Niben101Scf02156g05001;Niben101Scf03969g05002	Niben101Scf00271g04024;Niben101Scf04964g00002;Niben101Scf02156g05001;Niben101Scf03969g05002	7	A	0.356690616333331	0.763264452845109
Niben101Scf00271g04024;Niben101Scf04964g00002;Niben101Scf02156g05001;Niben101Scf03969g05002	Niben101Scf00271g04024;Niben101Scf04964g00002;Niben101Scf02156g05001;Niben101Scf03969g05002	10	B	0.373549126666667	0.76190861042142
Niben101Scf00271g04024;Niben101Scf04964g00002;Niben101Scf02156g05001;Niben101Scf03969g05002	Niben101Scf00271g04024;Niben101Scf04964g00002;Niben101Scf02156g05001;Niben101Scf03969g05002	2	B	1.08549002566667	0.999962955864481
Niben101Scf00271g04024;Niben101Scf04964g00002;Niben101Scf02156g05001;Niben101Scf03969g05002	Niben101Scf00271g04024;Niben101Scf04964g00002;Niben101Scf02156g05001;Niben101Scf03969g05002	5	B	0.474440730666668	0.918586785477941
Niben101Scf00271g04024;Niben101Scf04964g00002;Niben101Scf02156g05001;Niben101Scf03969g05002	Niben101Scf00271g04024;Niben101Scf04964g00002;Niben101Scf02156g05001;Niben101Scf03969g05002	7	B	0.934968456333333	0.763264452845109
Niben101Scf00271g04024;Niben101Scf04964g00002;Niben101Scf02156g05001;Niben101Scf03969g05002	Niben101Scf00271g04024;Niben101Scf04964g00002;Niben101Scf02156g05001;Niben101Scf03969g05002	10	C	1.53326912666667	0.76190861042142
Niben101Scf00271g04024;Niben101Scf04964g00002;Niben101Scf02156g05001;Niben101Scf03969g05002	Niben101Scf00271g04024;Niben101Scf04964g00002;Niben101Scf02156g05001;Niben101Scf03969g05002	2	C	0.496044947666668	0.999962955864481
Niben101Scf00271g04024;Niben101Scf04964g00002;Niben101Scf02156g05001;Niben101Scf03969g05002	Niben101Scf00271g04024;Niben101Scf04964g00002;Niben101Scf02156g05001;Niben101Scf03969g05002	5	C	1.25863565266667	0.918586785477941
Niben101Scf00271g04024;Niben101Scf04964g00002;Niben101Scf02156g05001;Niben101Scf03969g05002	Niben101Scf00271g04024;Niben101Scf04964g00002;Niben101Scf02156g05001;Niben101Scf03969g05002	7	C	0.343875615333332	0.763264452845109
Niben101Scf00271g05011	Niben101Scf00271g05011	10	A	-0.689108563000001	0.878244870439666
Niben101Scf00271g05011	Niben101Scf00271g05011	2	A	1.02298002566667	0.999962955864481
Niben101Scf00271g05011	Niben101Scf00271g05011	5	A	1.214194064	0.918586785477941
Niben101Scf00271g05011	Niben101Scf00271g05011	7	A	2.85671061633333	0.762742829486453
Niben101Scf00271g05011	Niben101Scf00271g05011	10	B	-0.71570754	0.878244870439666
Niben101Scf00271g05011	Niben101Scf00271g05011	2	B	0.189140025666667	0.999962955864481
Niben101Scf00271g05011	Niben101Scf00271g05011	5	B	1.866764064	0.918586785477941
Niben101Scf00271g05011	Niben101Scf00271g05011	7	B	-0.0240815436666644	0.762742829486453
Niben101Scf00271g05011	Niben101Scf00271g05011	10	C	-1.21126754	0.878244870439666
Niben101Scf00271g05011	Niben101Scf00271g05011	2	C	0.398254947666668	0.999962955864481
Niben101Scf00271g05011	Niben101Scf00271g05011	5	C	0.564138986	0.918586785477941
Niben101Scf00271g05011	Niben101Scf00271g05011	7	C	0.907605615333335	0.762742829486453
Niben101Scf00271g07012;Niben101Scf10675XLOC_079474;Niben101Scf03729g02017	Niben101Scf00271g07012;Niben101Scf10675XLOC_079474;Niben101Scf03729g02017	10	A	0.935864770333332	0.739768603669977
Niben101Scf00271g07012;Niben101Scf10675XLOC_079474;Niben101Scf03729g02017	Niben101Scf00271g07012;Niben101Scf10675XLOC_079474;Niben101Scf03729g02017	2	A	1.11674669233333	0.999962955864481
Niben101Scf00271g07012;Niben101Scf10675XLOC_079474;Niben101Scf03729g02017	Niben101Scf00271g07012;Niben101Scf10675XLOC_079474;Niben101Scf03729g02017	5	A	-1.09902260266666	0.925304680060874
Niben101Scf00271g07012;Niben101Scf10675XLOC_079474;Niben101Scf03729g02017	Niben101Scf00271g07012;Niben101Scf10675XLOC_079474;Niben101Scf03729g02017	7	A	-1.08412605033334	0.762742829486453
Niben101Scf00271g07012;Niben101Scf10675XLOC_079474;Niben101Scf03729g02017	Niben101Scf00271g07012;Niben101Scf10675XLOC_079474;Niben101Scf03729g02017	10	B	-0.114194206666667	0.739768603669977
Niben101Scf00271g07012;Niben101Scf10675XLOC_079474;Niben101Scf03729g02017	Niben101Scf00271g07012;Niben101Scf10675XLOC_079474;Niben101Scf03729g02017	2	B	-0.468613307666669	0.999962955864481
Niben101Scf00271g07012;Niben101Scf10675XLOC_079474;Niben101Scf03729g02017	Niben101Scf00271g07012;Niben101Scf10675XLOC_079474;Niben101Scf03729g02017	5	B	1.11094739733333	0.925304680060874
Niben101Scf00271g07012;Niben101Scf10675XLOC_079474;Niben101Scf03729g02017	Niben101Scf00271g07012;Niben101Scf10675XLOC_079474;Niben101Scf03729g02017	7	B	-1.11435821033333	0.762742829486453
Niben101Scf00271g07012;Niben101Scf10675XLOC_079474;Niben101Scf03729g02017	Niben101Scf00271g07012;Niben101Scf10675XLOC_079474;Niben101Scf03729g02017	10	C	0.355465793333334	0.739768603669977
Niben101Scf00271g07012;Niben101Scf10675XLOC_079474;Niben101Scf03729g02017	Niben101Scf00271g07012;Niben101Scf10675XLOC_079474;Niben101Scf03729g02017	2	C	-0.490428385666668	0.999962955864481
Niben101Scf00271g07012;Niben101Scf10675XLOC_079474;Niben101Scf03729g02017	Niben101Scf00271g07012;Niben101Scf10675XLOC_079474;Niben101Scf03729g02017	5	C	-1.45720768066666	0.925304680060874
Niben101Scf00271g07012;Niben101Scf10675XLOC_079474;Niben101Scf03729g02017	Niben101Scf00271g07012;Niben101Scf10675XLOC_079474;Niben101Scf03729g02017	7	C	-1.23863105133333	0.762742829486453
Niben101Scf00272g11022	Niben101Scf00272g11022	10	A	1.253371437	0.646253141287609
Niben101Scf00272g11022	Niben101Scf00272g11022	2	A	1.12517669233333	0.999962955864481
Niben101Scf00272g11022	Niben101Scf00272g11022	5	A	0.972667397333332	0.918586785477941
Niben101Scf00272g11022	Niben101Scf00272g11022	7	A	0.766703949666667	0.762742829486453
Niben101Scf00272g11022	Niben101Scf00272g11022	10	B	0.331992459999999	0.646253141287609
Niben101Scf00272g11022	Niben101Scf00272g11022	2	B	0.212796692333335	0.999962955864481
Niben101Scf00272g11022	Niben101Scf00272g11022	5	B	1.22784739733333	0.918586785477941
Niben101Scf00272g11022	Niben101Scf00272g11022	7	B	0.0412217896666682	0.762742829486453
Niben101Scf00272g11022	Niben101Scf00272g11022	10	C	0.791292459999998	0.646253141287609
Niben101Scf00272g11022	Niben101Scf00272g11022	2	C	0.313321614333336	0.999962955864481
Niben101Scf00272g11022	Niben101Scf00272g11022	5	C	-0.470907680666667	0.918586785477941
Niben101Scf00272g11022	Niben101Scf00272g11022	7	C	1.28106894866667	0.762742829486453
Niben101Scf00279g01014;Niben101Scf13916XLOC_084479;Niben101Scf13916XLOC_084478	Niben101Scf00279g01014	10	A	0.410804770333332	0.646253141287609
Niben101Scf00279g01014;Niben101Scf13916XLOC_084479;Niben101Scf13916XLOC_084478	Niben101Scf00279g01014	2	A	1.16337669233333	0.999962955864481
Niben101Scf00279g01014;Niben101Scf13916XLOC_084479;Niben101Scf13916XLOC_084478	Niben101Scf00279g01014	5	A	0.666340730666665	0.918586785477941
Niben101Scf00279g01014;Niben101Scf13916XLOC_084479;Niben101Scf13916XLOC_084478	Niben101Scf00279g01014	7	A	-0.135662717000002	0.949089807015622
Niben101Scf00279g01014;Niben101Scf13916XLOC_084479;Niben101Scf13916XLOC_084478	Niben101Scf00279g01014	10	B	0.577575793333331	0.646253141287609
Niben101Scf00279g01014;Niben101Scf13916XLOC_084479;Niben101Scf13916XLOC_084478	Niben101Scf00279g01014	2	B	0.207686692333333	0.999962955864481
Niben101Scf00279g01014;Niben101Scf13916XLOC_084479;Niben101Scf13916XLOC_084478	Niben101Scf00279g01014	5	B	0.610920730666663	0.918586785477941
Niben101Scf00279g01014;Niben101Scf13916XLOC_084479;Niben101Scf13916XLOC_084478	Niben101Scf00279g01014	7	B	0.336505122999998	0.949089807015622
Niben101Scf00279g01014;Niben101Scf13916XLOC_084479;Niben101Scf13916XLOC_084478	Niben101Scf00279g01014	10	C	0.62704579333333	0.646253141287609
Niben101Scf00279g01014;Niben101Scf13916XLOC_084479;Niben101Scf13916XLOC_084478	Niben101Scf00279g01014	2	C	-0.244368385666665	0.999962955864481
Niben101Scf00279g01014;Niben101Scf13916XLOC_084479;Niben101Scf13916XLOC_084478	Niben101Scf00279g01014	5	C	-0.425844347333335	0.918586785477941
Niben101Scf00279g01014;Niben101Scf13916XLOC_084479;Niben101Scf13916XLOC_084478	Niben101Scf00279g01014	7	C	-0.0605077180000002	0.949089807015622
Niben101Scf00279g06008;Niben101Scf02335g03005;Niben101Scf02513g09001	Niben101Scf00279g06008;Niben101Scf02335g03005;Niben101Scf02513g09001	10	A	0.993958103666667	0.859463433022372
Niben101Scf00279g06008;Niben101Scf02335g03005;Niben101Scf02513g09001	Niben101Scf00279g06008;Niben101Scf02335g03005;Niben101Scf02513g09001	2	A	1.40264002566667	0.999962955864481
Niben101Scf00279g06008;Niben101Scf02335g03005;Niben101Scf02513g09001	Niben101Scf00279g06008;Niben101Scf02335g03005;Niben101Scf02513g09001	5	A	0.950064063999999	0.918586785477941
Niben101Scf00279g06008;Niben101Scf02335g03005;Niben101Scf02513g09001	Niben101Scf00279g06008;Niben101Scf02335g03005;Niben101Scf02513g09001	7	A	0.133973949666665	0.97270081640118
Niben101Scf00279g06008;Niben101Scf02335g03005;Niben101Scf02513g09001	Niben101Scf00279g06008;Niben101Scf02335g03005;Niben101Scf02513g09001	10	B	0.916129126666668	0.859463433022372
Niben101Scf00279g06008;Niben101Scf02335g03005;Niben101Scf02513g09001	Niben101Scf00279g06008;Niben101Scf02335g03005;Niben101Scf02513g09001	2	B	0.444310025666667	0.999962955864481
Niben101Scf00279g06008;Niben101Scf02335g03005;Niben101Scf02513g09001	Niben101Scf00279g06008;Niben101Scf02335g03005;Niben101Scf02513g09001	5	B	0.387564063999999	0.918586785477941
Niben101Scf00279g06008;Niben101Scf02335g03005;Niben101Scf02513g09001	Niben101Scf00279g06008;Niben101Scf02335g03005;Niben101Scf02513g09001	7	B	0.834981789666667	0.97270081640118
Niben101Scf00279g06008;Niben101Scf02335g03005;Niben101Scf02513g09001	Niben101Scf00279g06008;Niben101Scf02335g03005;Niben101Scf02513g09001	10	C	-0.662230873333332	0.859463433022372
Niben101Scf00279g06008;Niben101Scf02335g03005;Niben101Scf02513g09001	Niben101Scf00279g06008;Niben101Scf02335g03005;Niben101Scf02513g09001	2	C	1.00384494766667	0.999962955864481
Niben101Scf00279g06008;Niben101Scf02335g03005;Niben101Scf02513g09001	Niben101Scf00279g06008;Niben101Scf02335g03005;Niben101Scf02513g09001	5	C	1.979718986	0.918586785477941
Niben101Scf00279g06008;Niben101Scf02335g03005;Niben101Scf02513g09001	Niben101Scf00279g06008;Niben101Scf02335g03005;Niben101Scf02513g09001	7	C	-0.587381051333335	0.97270081640118
Niben101Scf00283XLOC_007004;Niben101Scf06851XLOC_066524	Niben101Scf00283XLOC_007004;Niben101Scf06851XLOC_066524	10	A	1.15033810366667	0.780148340069477
Niben101Scf00283XLOC_007004;Niben101Scf06851XLOC_066524	Niben101Scf00283XLOC_007004;Niben101Scf06851XLOC_066524	2	A	1.421993359	0.999962955864481
Niben101Scf00283XLOC_007004;Niben101Scf06851XLOC_066524	Niben101Scf00283XLOC_007004;Niben101Scf06851XLOC_066524	5	A	0.722600730666667	0.928168046229882
Niben101Scf00283XLOC_007004;Niben101Scf06851XLOC_066524	Niben101Scf00283XLOC_007004;Niben101Scf06851XLOC_066524	7	A	1.288557283	0.762742829486453
Niben101Scf00283XLOC_007004;Niben101Scf06851XLOC_066524	Niben101Scf00283XLOC_007004;Niben101Scf06851XLOC_066524	10	B	0.686119126666664	0.780148340069477
Niben101Scf00283XLOC_007004;Niben101Scf06851XLOC_066524	Niben101Scf00283XLOC_007004;Niben101Scf06851XLOC_066524	2	B	-0.0845266410000001	0.999962955864481
Niben101Scf00283XLOC_007004;Niben101Scf06851XLOC_066524	Niben101Scf00283XLOC_007004;Niben101Scf06851XLOC_066524	5	B	0.663930730666667	0.928168046229882
Niben101Scf00283XLOC_007004;Niben101Scf06851XLOC_066524	Niben101Scf00283XLOC_007004;Niben101Scf06851XLOC_066524	7	B	0.426415123000002	0.762742829486453
Niben101Scf00283XLOC_007004;Niben101Scf06851XLOC_066524	Niben101Scf00283XLOC_007004;Niben101Scf06851XLOC_066524	10	C	-0.374830873333334	0.780148340069477
Niben101Scf00283XLOC_007004;Niben101Scf06851XLOC_066524	Niben101Scf00283XLOC_007004;Niben101Scf06851XLOC_066524	2	C	-0.699991719	0.999962955864481
Niben101Scf00283XLOC_007004;Niben101Scf06851XLOC_066524	Niben101Scf00283XLOC_007004;Niben101Scf06851XLOC_066524	5	C	-0.730404347333334	0.928168046229882
Niben101Scf00283XLOC_007004;Niben101Scf06851XLOC_066524	Niben101Scf00283XLOC_007004;Niben101Scf06851XLOC_066524	7	C	0.757182281999999	0.762742829486453
Niben101Scf00286g05019	Niben101Scf00286g05019	10	A	0.853204770333331	0.796118995165164
Niben101Scf00286g05019	Niben101Scf00286g05019	2	A	0.0114100256666667	0.999962955864481
Niben101Scf00286g05019	Niben101Scf00286g05019	5	A	0.424384063999998	0.918586785477941
Niben101Scf00286g05019	Niben101Scf00286g05019	7	A	-1.47062605033334	0.762742829486453
Niben101Scf00286g05019	Niben101Scf00286g05019	10	B	-0.0984642066666659	0.796118995165164
Niben101Scf00286g05019	Niben101Scf00286g05019	2	B	-0.880899974333335	0.999962955864481
Niben101Scf00286g05019	Niben101Scf00286g05019	5	B	3.198544064	0.918586785477941
Niben101Scf00286g05019	Niben101Scf00286g05019	7	B	-1.50230821033334	0.762742829486453
Niben101Scf00286g05019	Niben101Scf00286g05019	10	C	0.380815793333333	0.796118995165164
Niben101Scf00286g05019	Niben101Scf00286g05019	2	C	-3.27265505233333	0.999962955864481
Niben101Scf00286g05019	Niben101Scf00286g05019	5	C	2.100858986	0.918586785477941
Niben101Scf00286g05019	Niben101Scf00286g05019	7	C	-2.30856105133334	0.762742829486453
Niben101Scf00293g05003	Niben101Scf00293g05003	10	A	1.41998477033333	0.899315185300189
Niben101Scf00293g05003	Niben101Scf00293g05003	2	A	-0.418396641000001	0.999962955864481
Niben101Scf00293g05003	Niben101Scf00293g05003	5	A	-1.521685936	0.918586785477941
Niben101Scf00293g05003	Niben101Scf00293g05003	7	A	2.121847283	0.762742829486453
Niben101Scf00293g05003	Niben101Scf00293g05003	10	B	-1.27366420666667	0.899315185300189
Niben101Scf00293g05003	Niben101Scf00293g05003	2	B	-1.364666641	0.999962955864481
Niben101Scf00293g05003	Niben101Scf00293g05003	5	B	-0.0204159359999991	0.918586785477941
Niben101Scf00293g05003	Niben101Scf00293g05003	7	B	1.236815123	0.762742829486453
Niben101Scf00293g05003	Niben101Scf00293g05003	10	C	1.17347579333333	0.899315185300189
Niben101Scf00293g05003	Niben101Scf00293g05003	2	C	-2.643741719	0.999962955864481
Niben101Scf00293g05003	Niben101Scf00293g05003	5	C	0.0441189860000009	0.918586785477941
Niben101Scf00293g05003	Niben101Scf00293g05003	7	C	0.907742282000001	0.762742829486453
Niben101Scf00293g11005	Niben101Scf00293g11005	10	A	0.980838103666663	0.654663016469326
Niben101Scf00293g11005	Niben101Scf00293g11005	2	A	1.36106002566666	0.999962955864481
Niben101Scf00293g11005	Niben101Scf00293g11005	5	A	1.54287073066666	0.918586785477941
Niben101Scf00293g11005	Niben101Scf00293g11005	7	A	1.28497061633333	0.835259293404306
Niben101Scf00293g11005	Niben101Scf00293g11005	10	B	0.225879126666666	0.654663016469326
Niben101Scf00293g11005	Niben101Scf00293g11005	2	B	0.939520025666663	0.999962955864481
Niben101Scf00293g11005	Niben101Scf00293g11005	5	B	0.981910730666666	0.918586785477941
Niben101Scf00293g11005	Niben101Scf00293g11005	7	B	0.630888456333334	0.835259293404306
Niben101Scf00293g11005	Niben101Scf00293g11005	10	C	0.910039126666664	0.654663016469326
Niben101Scf00293g11005	Niben101Scf00293g11005	2	C	0.158014947666665	0.999962955864481
Niben101Scf00293g11005	Niben101Scf00293g11005	5	C	-0.958664347333333	0.918586785477941
Niben101Scf00293g11005	Niben101Scf00293g11005	7	C	0.244365615333333	0.835259293404306
Niben101Scf00294g00014	Niben101Scf00294g00014	10	A	1.501281437	0.852158907951857
Niben101Scf00294g00014	Niben101Scf00294g00014	2	A	0.389840025666665	0.999962955864481
Niben101Scf00294g00014	Niben101Scf00294g00014	5	A	0.728844063999997	0.918586785477941
Niben101Scf00294g00014	Niben101Scf00294g00014	7	A	2.46143061633333	0.78620337725193
Niben101Scf00294g00014	Niben101Scf00294g00014	10	B	0.28457246	0.852158907951857
Niben101Scf00294g00014	Niben101Scf00294g00014	2	B	-0.207029974333334	0.999962955864481
Niben101Scf00294g00014	Niben101Scf00294g00014	5	B	1.238424064	0.918586785477941
Niben101Scf00294g00014	Niben101Scf00294g00014	7	B	0.33059845633333	0.78620337725193
Niben101Scf00294g00014	Niben101Scf00294g00014	10	C	-0.457297539999999	0.852158907951857
Niben101Scf00294g00014	Niben101Scf00294g00014	2	C	0.666294947666668	0.999962955864481
Niben101Scf00294g00014	Niben101Scf00294g00014	5	C	-0.178871013999998	0.918586785477941
Niben101Scf00294g00014	Niben101Scf00294g00014	7	C	-0.098704384666668	0.78620337725193
Niben101Scf00294g03034;Niben101Scf01994g02012	Niben101Scf00294g03034;Niben101Scf01994g02012	10	A	0.874784770333331	0.674733686384246
Niben101Scf00294g03034;Niben101Scf01994g02012	Niben101Scf00294g03034;Niben101Scf01994g02012	2	A	1.46720669233333	0.999962955864481
Niben101Scf00294g03034;Niben101Scf01994g02012	Niben101Scf00294g03034;Niben101Scf01994g02012	5	A	1.29666073066667	0.918586785477941
Niben101Scf00294g03034;Niben101Scf01994g02012	Niben101Scf00294g03034;Niben101Scf01994g02012	7	A	0.242280616333332	0.762742829486453
Niben101Scf00294g03034;Niben101Scf01994g02012	Niben101Scf00294g03034;Niben101Scf01994g02012	10	B	-0.0394442066666691	0.674733686384246
Niben101Scf00294g03034;Niben101Scf01994g02012	Niben101Scf00294g03034;Niben101Scf01994g02012	2	B	0.267616692333334	0.999962955864481
Niben101Scf00294g03034;Niben101Scf01994g02012	Niben101Scf00294g03034;Niben101Scf01994g02012	5	B	0.637200730666667	0.918586785477941
Niben101Scf00294g03034;Niben101Scf01994g02012	Niben101Scf00294g03034;Niben101Scf01994g02012	7	B	1.06105845633333	0.762742829486453
Niben101Scf00294g03034;Niben101Scf01994g02012	Niben101Scf00294g03034;Niben101Scf01994g02012	10	C	0.988845793333329	0.674733686384246
Niben101Scf00294g03034;Niben101Scf01994g02012	Niben101Scf00294g03034;Niben101Scf01994g02012	2	C	-0.437258385666663	0.999962955864481
Niben101Scf00294g03034;Niben101Scf01994g02012	Niben101Scf00294g03034;Niben101Scf01994g02012	5	C	-0.243984347333331	0.918586785477941
Niben101Scf00294g03034;Niben101Scf01994g02012	Niben101Scf00294g03034;Niben101Scf01994g02012	7	C	0.233165615333334	0.762742829486453
Niben101Scf00298g02004	Niben101Scf00298g02004	10	A	1.27505477033333	0.89550192264226
Niben101Scf00298g02004	Niben101Scf00298g02004	2	A	-0.0787399743333346	0.999962955864481
Niben101Scf00298g02004	Niben101Scf00298g02004	5	A	1.22172073066666	0.918586785477941
Niben101Scf00298g02004	Niben101Scf00298g02004	7	A	0.634683949666666	0.762742829486453
Niben101Scf00298g02004	Niben101Scf00298g02004	10	B	-1.68325420666667	0.89550192264226
Niben101Scf00298g02004	Niben101Scf00298g02004	2	B	-1.11257997433333	0.999962955864481
Niben101Scf00298g02004	Niben101Scf00298g02004	5	B	2.30975073066666	0.918586785477941
Niben101Scf00298g02004	Niben101Scf00298g02004	7	B	1.03470178966667	0.762742829486453
Niben101Scf00298g02004	Niben101Scf00298g02004	10	C	-1.01826420666667	0.89550192264226
Niben101Scf00298g02004	Niben101Scf00298g02004	2	C	-2.77812505233333	0.999962955864481
Niben101Scf00298g02004	Niben101Scf00298g02004	5	C	-0.531574347333333	0.918586785477941
Niben101Scf00298g02004	Niben101Scf00298g02004	7	C	0.205788948666665	0.762742829486453
Niben101Scf00302g01002;Niben101Scf01956g08006	Niben101Scf00302g01002	10	A	0.206764770333333	0.669551497006957
Niben101Scf00302g01002;Niben101Scf01956g08006	Niben101Scf00302g01002	2	A	0.713700025666668	0.999962955864481
Niben101Scf00302g01002;Niben101Scf01956g08006	Niben101Scf00302g01002	5	A	1.01799073066666	0.918586785477941
Niben101Scf00302g01002;Niben101Scf01956g08006	Niben101Scf00302g01002	7	A	0.668263949666663	0.762742829486453
Niben101Scf00302g01002;Niben101Scf01956g08006	Niben101Scf00302g01002	10	B	0.289845793333331	0.669551497006957
Niben101Scf00302g01002;Niben101Scf01956g08006	Niben101Scf00302g01002	2	B	-0.114289974333332	0.999962955864481
Niben101Scf00302g01002;Niben101Scf01956g08006	Niben101Scf00302g01002	5	B	0.910100730666667	0.918586785477941
Niben101Scf00302g01002;Niben101Scf01956g08006	Niben101Scf00302g01002	7	B	0.444451789666665	0.762742829486453
Niben101Scf00302g01002;Niben101Scf01956g08006	Niben101Scf00302g01002	10	C	0.271135793333332	0.669551497006957
Niben101Scf00302g01002;Niben101Scf01956g08006	Niben101Scf00302g01002	2	C	-0.94469505233333	0.999962955864481
Niben101Scf00302g01002;Niben101Scf01956g08006	Niben101Scf00302g01002	5	C	-0.431174347333332	0.918586785477941
Niben101Scf00302g01002;Niben101Scf01956g08006	Niben101Scf00302g01002	7	C	0.246348948666665	0.762742829486453
Niben101Scf00303g00002	Niben101Scf00303g00002	10	A	0.547604770333333	0.878244870439666
Niben101Scf00303g00002	Niben101Scf00303g00002	2	A	0.989043359	0.999962955864481
Niben101Scf00303g00002	Niben101Scf00303g00002	5	A	1.09221739733333	0.918586785477941
Niben101Scf00303g00002	Niben101Scf00303g00002	7	A	0.685747282999998	0.994992671514068
Niben101Scf00303g00002	Niben101Scf00303g00002	10	B	-0.857384206666666	0.878244870439666
Niben101Scf00303g00002	Niben101Scf00303g00002	2	B	-0.453276640999999	0.999962955864481
Niben101Scf00303g00002	Niben101Scf00303g00002	5	B	1.01004739733333	0.918586785477941
Niben101Scf00303g00002	Niben101Scf00303g00002	7	B	0.0419951229999995	0.994992671514068
Niben101Scf00303g00002	Niben101Scf00303g00002	10	C	1.53724579333333	0.878244870439666
Niben101Scf00303g00002	Niben101Scf00303g00002	2	C	-0.868161718999996	0.999962955864481
Niben101Scf00303g00002	Niben101Scf00303g00002	5	C	-0.506647680666667	0.918586785477941
Niben101Scf00303g00002	Niben101Scf00303g00002	7	C	-0.756427718000001	0.994992671514068
Niben101Scf00305g04005	Niben101Scf00305g04005	10	A	1.118061437	0.656768994788985
Niben101Scf00305g04005	Niben101Scf00305g04005	2	A	1.30428669233333	0.999962955864481
Niben101Scf00305g04005	Niben101Scf00305g04005	5	A	1.02301739733333	0.949325776830385
Niben101Scf00305g04005	Niben101Scf00305g04005	7	A	0.958877283	0.806946574904886
Niben101Scf00305g04005	Niben101Scf00305g04005	10	B	0.387682459999997	0.656768994788985
Niben101Scf00305g04005	Niben101Scf00305g04005	2	B	-0.200043307666668	0.999962955864481
Niben101Scf00305g04005	Niben101Scf00305g04005	5	B	0.635177397333329	0.949325776830385
Niben101Scf00305g04005	Niben101Scf00305g04005	7	B	0.818925123	0.806946574904886
Niben101Scf00305g04005	Niben101Scf00305g04005	10	C	0.208292459999999	0.656768994788985
Niben101Scf00305g04005	Niben101Scf00305g04005	2	C	-1.51208838566667	0.999962955864481
Niben101Scf00305g04005	Niben101Scf00305g04005	5	C	-0.990747680666669	0.949325776830385
Niben101Scf00305g04005	Niben101Scf00305g04005	7	C	-0.353737718000001	0.806946574904886
Niben101Scf00308g00008;Niben101Scf00539g02006;Niben101Scf01239g03008;Niben101Scf00679g05001;Niben101Scf05407g03007;Niben101Scf01702g01012;Niben101Scf01702g01005;Niben101Scf04220g04002	Niben101Scf00308g00008	10	A	0.751224770333334	0.66997042462181
Niben101Scf00308g00008;Niben101Scf00539g02006;Niben101Scf01239g03008;Niben101Scf00679g05001;Niben101Scf05407g03007;Niben101Scf01702g01012;Niben101Scf01702g01005;Niben101Scf04220g04002	Niben101Scf00308g00008	2	A	1.39734669233334	0.999962955864481
Niben101Scf00308g00008;Niben101Scf00539g02006;Niben101Scf01239g03008;Niben101Scf00679g05001;Niben101Scf05407g03007;Niben101Scf01702g01012;Niben101Scf01702g01005;Niben101Scf04220g04002	Niben101Scf00308g00008	5	A	0.950864064000001	0.918586785477941
Niben101Scf00308g00008;Niben101Scf00539g02006;Niben101Scf01239g03008;Niben101Scf00679g05001;Niben101Scf05407g03007;Niben101Scf01702g01012;Niben101Scf01702g01005;Niben101Scf04220g04002	Niben101Scf00308g00008	7	A	-0.426306050333338	0.766006405776772
Niben101Scf00308g00008;Niben101Scf00539g02006;Niben101Scf01239g03008;Niben101Scf00679g05001;Niben101Scf05407g03007;Niben101Scf01702g01012;Niben101Scf01702g01005;Niben101Scf04220g04002	Niben101Scf00308g00008	10	B	1.57432579333333	0.66997042462181
Niben101Scf00308g00008;Niben101Scf00539g02006;Niben101Scf01239g03008;Niben101Scf00679g05001;Niben101Scf05407g03007;Niben101Scf01702g01012;Niben101Scf01702g01005;Niben101Scf04220g04002	Niben101Scf00308g00008	2	B	-0.728543307666666	0.999962955864481
Niben101Scf00308g00008;Niben101Scf00539g02006;Niben101Scf01239g03008;Niben101Scf00679g05001;Niben101Scf05407g03007;Niben101Scf01702g01012;Niben101Scf01702g01005;Niben101Scf04220g04002	Niben101Scf00308g00008	5	B	2.037274064	0.918586785477941
Niben101Scf00308g00008;Niben101Scf00539g02006;Niben101Scf01239g03008;Niben101Scf00679g05001;Niben101Scf05407g03007;Niben101Scf01702g01012;Niben101Scf01702g01005;Niben101Scf04220g04002	Niben101Scf00308g00008	7	B	1.36137178966667	0.766006405776772
Niben101Scf00308g00008;Niben101Scf00539g02006;Niben101Scf01239g03008;Niben101Scf00679g05001;Niben101Scf05407g03007;Niben101Scf01702g01012;Niben101Scf01702g01005;Niben101Scf04220g04002	Niben101Scf00308g00008	10	C	1.60121579333333	0.66997042462181
Niben101Scf00308g00008;Niben101Scf00539g02006;Niben101Scf01239g03008;Niben101Scf00679g05001;Niben101Scf05407g03007;Niben101Scf01702g01012;Niben101Scf01702g01005;Niben101Scf04220g04002	Niben101Scf00308g00008	2	C	-1.21403838566667	0.999962955864481
Niben101Scf00308g00008;Niben101Scf00539g02006;Niben101Scf01239g03008;Niben101Scf00679g05001;Niben101Scf05407g03007;Niben101Scf01702g01012;Niben101Scf01702g01005;Niben101Scf04220g04002	Niben101Scf00308g00008	5	C	0.328198986000004	0.918586785477941
Niben101Scf00308g00008;Niben101Scf00539g02006;Niben101Scf01239g03008;Niben101Scf00679g05001;Niben101Scf05407g03007;Niben101Scf01702g01012;Niben101Scf01702g01005;Niben101Scf04220g04002	Niben101Scf00308g00008	7	C	2.12807894866667	0.766006405776772
Niben101Scf00309g05012	Niben101Scf00309g05012	10	A	0.0842114370000004	0.937108112536956
Niben101Scf00309g05012	Niben101Scf00309g05012	2	A	2.404513359	0.999962955864481
Niben101Scf00309g05012	Niben101Scf00309g05012	5	A	1.059184064	0.965376088459882
Niben101Scf00309g05012	Niben101Scf00309g05012	7	A	-0.165846050333336	0.762742829486453
Niben101Scf00309g05012	Niben101Scf00309g05012	10	B	-0.34775754	0.937108112536956
Niben101Scf00309g05012	Niben101Scf00309g05012	2	B	-0.389216641000001	0.999962955864481
Niben101Scf00309g05012	Niben101Scf00309g05012	5	B	-0.0555359359999983	0.965376088459882
Niben101Scf00309g05012	Niben101Scf00309g05012	7	B	-0.617088210333335	0.762742829486453
Niben101Scf00309g05012	Niben101Scf00309g05012	10	C	0.912802459999998	0.937108112536956
Niben101Scf00309g05012	Niben101Scf00309g05012	2	C	-0.0842517190000009	0.999962955864481
Niben101Scf00309g05012	Niben101Scf00309g05012	5	C	-1.485511014	0.965376088459882
Niben101Scf00309g05012	Niben101Scf00309g05012	7	C	-0.355741051333336	0.762742829486453
Niben101Scf00313g07005;Niben101Scf08365XLOC_072795	Niben101Scf00313g07005	10	A	1.951901437	0.646253141287609
Niben101Scf00313g07005;Niben101Scf08365XLOC_072795	Niben101Scf00313g07005	2	A	2.19046669233333	0.999962955864481
Niben101Scf00313g07005;Niben101Scf08365XLOC_072795	Niben101Scf00313g07005	5	A	-0.965835935999998	0.918586785477941
Niben101Scf00313g07005;Niben101Scf08365XLOC_072795	Niben101Scf00313g07005	7	A	1.457727283	0.976878131800549
Niben101Scf00313g07005;Niben101Scf08365XLOC_072795	Niben101Scf00313g07005	10	B	2.88049246	0.646253141287609
Niben101Scf00313g07005;Niben101Scf08365XLOC_072795	Niben101Scf00313g07005	2	B	0.784636692333333	0.999962955864481
Niben101Scf00313g07005;Niben101Scf08365XLOC_072795	Niben101Scf00313g07005	5	B	0.662914064000002	0.918586785477941
Niben101Scf00313g07005;Niben101Scf08365XLOC_072795	Niben101Scf00313g07005	7	B	-0.847964876999999	0.976878131800549
Niben101Scf00313g07005;Niben101Scf08365XLOC_072795	Niben101Scf00313g07005	10	C	0.589072459999997	0.646253141287609
Niben101Scf00313g07005;Niben101Scf08365XLOC_072795	Niben101Scf00313g07005	2	C	-0.622638385666665	0.999962955864481
Niben101Scf00313g07005;Niben101Scf08365XLOC_072795	Niben101Scf00313g07005	5	C	-1.349291014	0.918586785477941
Niben101Scf00313g07005;Niben101Scf08365XLOC_072795	Niben101Scf00313g07005	7	C	-1.048117718	0.976878131800549
Niben101Scf00313g08016;Niben101Scf02207g11009	Niben101Scf00313g08016;Niben101Scf02207g11009	10	A	0.297698103666665	0.646253141287609
Niben101Scf00313g08016;Niben101Scf02207g11009	Niben101Scf00313g08016;Niben101Scf02207g11009	2	A	1.15425002566667	0.999962955864481
Niben101Scf00313g08016;Niben101Scf02207g11009	Niben101Scf00313g08016;Niben101Scf02207g11009	5	A	0.535510730666665	0.957451842886424
Niben101Scf00313g08016;Niben101Scf02207g11009	Niben101Scf00313g08016;Niben101Scf02207g11009	7	A	0.085163949666665	0.918697370745843
Niben101Scf00313g08016;Niben101Scf02207g11009	Niben101Scf00313g08016;Niben101Scf02207g11009	10	B	0.790369126666665	0.646253141287609
Niben101Scf00313g08016;Niben101Scf02207g11009	Niben101Scf00313g08016;Niben101Scf02207g11009	2	B	0.528540025666668	0.999962955864481
Niben101Scf00313g08016;Niben101Scf02207g11009	Niben101Scf00313g08016;Niben101Scf02207g11009	5	B	1.72498073066667	0.957451842886424
Niben101Scf00313g08016;Niben101Scf02207g11009	Niben101Scf00313g08016;Niben101Scf02207g11009	7	B	-0.101058210333335	0.918697370745843
Niben101Scf00313g08016;Niben101Scf02207g11009	Niben101Scf00313g08016;Niben101Scf02207g11009	10	C	0.414729126666664	0.646253141287609
Niben101Scf00313g08016;Niben101Scf02207g11009	Niben101Scf00313g08016;Niben101Scf02207g11009	2	C	-0.043015052333331	0.999962955864481
Niben101Scf00313g08016;Niben101Scf02207g11009	Niben101Scf00313g08016;Niben101Scf02207g11009	5	C	-1.50635434733333	0.957451842886424
Niben101Scf00313g08016;Niben101Scf02207g11009	Niben101Scf00313g08016;Niben101Scf02207g11009	7	C	-0.668811051333336	0.918697370745843
Niben101Scf00321g01002;Niben101Scf02393g02015	Niben101Scf00321g01002	10	A	0.80828477033333	0.713417161837538
Niben101Scf00321g01002;Niben101Scf02393g02015	Niben101Scf00321g01002	2	A	1.09352002566667	0.999962955864481
Niben101Scf00321g01002;Niben101Scf02393g02015	Niben101Scf00321g01002	5	A	1.34754073066667	0.918586785477941
Niben101Scf00321g01002;Niben101Scf02393g02015	Niben101Scf00321g01002	7	A	0.370290616333332	0.898779146595591
Niben101Scf00321g01002;Niben101Scf02393g02015	Niben101Scf00321g01002	10	B	-0.113034206666669	0.713417161837538
Niben101Scf00321g01002;Niben101Scf02393g02015	Niben101Scf00321g01002	2	B	-0.524209974333331	0.999962955864481
Niben101Scf00321g01002;Niben101Scf02393g02015	Niben101Scf00321g01002	5	B	0.930070730666667	0.918586785477941
Niben101Scf00321g01002;Niben101Scf02393g02015	Niben101Scf00321g01002	7	B	0.221768456333333	0.898779146595591
Niben101Scf00321g01002;Niben101Scf02393g02015	Niben101Scf00321g01002	10	C	0.473885793333331	0.713417161837538
Niben101Scf00321g01002;Niben101Scf02393g02015	Niben101Scf00321g01002	2	C	-0.678305052333329	0.999962955864481
Niben101Scf00321g01002;Niben101Scf02393g02015	Niben101Scf00321g01002	5	C	-0.993334347333331	0.918586785477941
Niben101Scf00321g01002;Niben101Scf02393g02015	Niben101Scf00321g01002	7	C	-0.20347438466667	0.898779146595591
Niben101Scf00328g07006	Niben101Scf00328g07006	10	A	0.670084770333332	0.937108112536956
Niben101Scf00328g07006	Niben101Scf00328g07006	2	A	0.892590025666664	0.999962955864481
Niben101Scf00328g07006	Niben101Scf00328g07006	5	A	1.49100739733333	0.918586785477941
Niben101Scf00328g07006	Niben101Scf00328g07006	7	A	1.04557061633333	0.90189787670772
Niben101Scf00328g07006	Niben101Scf00328g07006	10	B	-0.703384206666669	0.937108112536956
Niben101Scf00328g07006	Niben101Scf00328g07006	2	B	-0.417219974333335	0.999962955864481
Niben101Scf00328g07006	Niben101Scf00328g07006	5	B	1.46536739733333	0.918586785477941
Niben101Scf00328g07006	Niben101Scf00328g07006	7	B	-0.101141543666667	0.90189787670772
Niben101Scf00328g07006	Niben101Scf00328g07006	10	C	0.411075793333332	0.937108112536956
Niben101Scf00328g07006	Niben101Scf00328g07006	2	C	-0.317475052333332	0.999962955864481
Niben101Scf00328g07006	Niben101Scf00328g07006	5	C	-0.657377680666666	0.918586785477941
Niben101Scf00328g07006	Niben101Scf00328g07006	7	C	-0.153964384666669	0.90189787670772
Niben101Scf00332g04004	Niben101Scf00332g04004	10	A	0.336338103666666	0.680157319899795
Niben101Scf00332g04004	Niben101Scf00332g04004	2	A	0.838840025666666	0.999962955864481
Niben101Scf00332g04004	Niben101Scf00332g04004	5	A	1.267534064	0.918586785477941
Niben101Scf00332g04004	Niben101Scf00332g04004	7	A	1.26277394966667	0.766570443289122
Niben101Scf00332g04004	Niben101Scf00332g04004	10	B	0.148529126666666	0.680157319899795
Niben101Scf00332g04004	Niben101Scf00332g04004	2	B	-0.875499974333334	0.999962955864481
Niben101Scf00332g04004	Niben101Scf00332g04004	5	B	0.567304063999998	0.918586785477941
Niben101Scf00332g04004	Niben101Scf00332g04004	7	B	0.0644817896666687	0.766570443289122
Niben101Scf00332g04004	Niben101Scf00332g04004	10	C	0.971779126666668	0.680157319899795
Niben101Scf00332g04004	Niben101Scf00332g04004	2	C	-0.123215052333332	0.999962955864481
Niben101Scf00332g04004	Niben101Scf00332g04004	5	C	0.142878985999999	0.918586785477941
Niben101Scf00332g04004	Niben101Scf00332g04004	7	C	0.160508948666667	0.766570443289122
Niben101Scf00332g05017	Niben101Scf00332g05017	10	A	-0.919035229666669	0.8028672488104
Niben101Scf00332g05017	Niben101Scf00332g05017	2	A	1.140713359	0.999962955864481
Niben101Scf00332g05017	Niben101Scf00332g05017	5	A	0.274660730666668	0.97724927522854
Niben101Scf00332g05017	Niben101Scf00332g05017	7	A	-0.227622717000003	0.900826169884673
Niben101Scf00332g05017	Niben101Scf00332g05017	10	B	0.205015793333331	0.8028672488104
Niben101Scf00332g05017	Niben101Scf00332g05017	2	B	0.643003359000001	0.999962955864481
Niben101Scf00332g05017	Niben101Scf00332g05017	5	B	0.225480730666668	0.97724927522854
Niben101Scf00332g05017	Niben101Scf00332g05017	7	B	-0.239834877000003	0.900826169884673
Niben101Scf00332g05017	Niben101Scf00332g05017	10	C	-0.22449420666667	0.8028672488104
Niben101Scf00332g05017	Niben101Scf00332g05017	2	C	0.731918281000002	0.999962955864481
Niben101Scf00332g05017	Niben101Scf00332g05017	5	C	-0.284764347333329	0.97724927522854
Niben101Scf00332g05017	Niben101Scf00332g05017	7	C	0.0448422819999976	0.900826169884673
Niben101Scf00332g06011	Niben101Scf00332g06011	10	A	0.602288103666666	0.646253141287609
Niben101Scf00332g06011	Niben101Scf00332g06011	2	A	1.126273359	0.999962955864481
Niben101Scf00332g06011	Niben101Scf00332g06011	5	A	1.447284064	0.918586785477941
Niben101Scf00332g06011	Niben101Scf00332g06011	7	A	1.228167283	0.807054480726463
Niben101Scf00332g06011	Niben101Scf00332g06011	10	B	0.117969126666669	0.646253141287609
Niben101Scf00332g06011	Niben101Scf00332g06011	2	B	-0.819106640999998	0.999962955864481
Niben101Scf00332g06011	Niben101Scf00332g06011	5	B	0.905404064000003	0.918586785477941
Niben101Scf00332g06011	Niben101Scf00332g06011	7	B	0.0362151230000016	0.807054480726463
Niben101Scf00332g06011	Niben101Scf00332g06011	10	C	0.668079126666669	0.646253141287609
Niben101Scf00332g06011	Niben101Scf00332g06011	2	C	-1.127741719	0.999962955864481
Niben101Scf00332g06011	Niben101Scf00332g06011	5	C	-0.842111013999997	0.918586785477941
Niben101Scf00332g06011	Niben101Scf00332g06011	7	C	-0.0626477180000009	0.807054480726463
Niben101Scf00337g03005;Niben101Scf03832g01006;Niben101Scf19454XLOC_088311;Niben101Scf23130XLOC_089338;Niben101Scf06077XLOC_062645;Niben101Scf01377XLOC_021427;Niben101Scf00789XLOC_013714	Niben101Scf00337g03005;Niben101Scf03832g01006	10	A	0.338191436999999	0.883667459814382
Niben101Scf00337g03005;Niben101Scf03832g01006;Niben101Scf19454XLOC_088311;Niben101Scf23130XLOC_089338;Niben101Scf06077XLOC_062645;Niben101Scf01377XLOC_021427;Niben101Scf00789XLOC_013714	Niben101Scf00337g03005;Niben101Scf03832g01006	2	A	0.800183358999998	0.999962955864481
Niben101Scf00337g03005;Niben101Scf03832g01006;Niben101Scf19454XLOC_088311;Niben101Scf23130XLOC_089338;Niben101Scf06077XLOC_062645;Niben101Scf01377XLOC_021427;Niben101Scf00789XLOC_013714	Niben101Scf00337g03005;Niben101Scf03832g01006	5	A	0.479917397333331	0.918586785477941
Niben101Scf00337g03005;Niben101Scf03832g01006;Niben101Scf19454XLOC_088311;Niben101Scf23130XLOC_089338;Niben101Scf06077XLOC_062645;Niben101Scf01377XLOC_021427;Niben101Scf00789XLOC_013714	Niben101Scf00337g03005;Niben101Scf03832g01006	7	A	0.953683949666665	0.762742829486453
Niben101Scf00337g03005;Niben101Scf03832g01006;Niben101Scf19454XLOC_088311;Niben101Scf23130XLOC_089338;Niben101Scf06077XLOC_062645;Niben101Scf01377XLOC_021427;Niben101Scf00789XLOC_013714	Niben101Scf00337g03005;Niben101Scf03832g01006	10	B	0.322802459999998	0.883667459814382
Niben101Scf00337g03005;Niben101Scf03832g01006;Niben101Scf19454XLOC_088311;Niben101Scf23130XLOC_089338;Niben101Scf06077XLOC_062645;Niben101Scf01377XLOC_021427;Niben101Scf00789XLOC_013714	Niben101Scf00337g03005;Niben101Scf03832g01006	2	B	0.00844335899999749	0.999962955864481
Niben101Scf00337g03005;Niben101Scf03832g01006;Niben101Scf19454XLOC_088311;Niben101Scf23130XLOC_089338;Niben101Scf06077XLOC_062645;Niben101Scf01377XLOC_021427;Niben101Scf00789XLOC_013714	Niben101Scf00337g03005;Niben101Scf03832g01006	5	B	-0.644222602666666	0.918586785477941
Niben101Scf00337g03005;Niben101Scf03832g01006;Niben101Scf19454XLOC_088311;Niben101Scf23130XLOC_089338;Niben101Scf06077XLOC_062645;Niben101Scf01377XLOC_021427;Niben101Scf00789XLOC_013714	Niben101Scf00337g03005;Niben101Scf03832g01006	7	B	2.06368178966667	0.762742829486453
Niben101Scf00337g03005;Niben101Scf03832g01006;Niben101Scf19454XLOC_088311;Niben101Scf23130XLOC_089338;Niben101Scf06077XLOC_062645;Niben101Scf01377XLOC_021427;Niben101Scf00789XLOC_013714	Niben101Scf00337g03005;Niben101Scf03832g01006	10	C	-0.0830575400000022	0.883667459814382
Niben101Scf00337g03005;Niben101Scf03832g01006;Niben101Scf19454XLOC_088311;Niben101Scf23130XLOC_089338;Niben101Scf06077XLOC_062645;Niben101Scf01377XLOC_021427;Niben101Scf00789XLOC_013714	Niben101Scf00337g03005;Niben101Scf03832g01006	2	C	-0.308431718999998	0.999962955864481
Niben101Scf00337g03005;Niben101Scf03832g01006;Niben101Scf19454XLOC_088311;Niben101Scf23130XLOC_089338;Niben101Scf06077XLOC_062645;Niben101Scf01377XLOC_021427;Niben101Scf00789XLOC_013714	Niben101Scf00337g03005;Niben101Scf03832g01006	5	C	-3.27070768066666	0.918586785477941
Niben101Scf00337g03005;Niben101Scf03832g01006;Niben101Scf19454XLOC_088311;Niben101Scf23130XLOC_089338;Niben101Scf06077XLOC_062645;Niben101Scf01377XLOC_021427;Niben101Scf00789XLOC_013714	Niben101Scf00337g03005;Niben101Scf03832g01006	7	C	0.411838948666666	0.762742829486453
Niben101Scf00337g07012	Niben101Scf00337g07012	10	A	1.21343477033333	0.654663016469326
Niben101Scf00337g07012	Niben101Scf00337g07012	2	A	1.24869669233333	0.999962955864481
Niben101Scf00337g07012	Niben101Scf00337g07012	5	A	1.78270073066667	0.918586785477941
Niben101Scf00337g07012	Niben101Scf00337g07012	7	A	1.24377061633333	0.804926114741082
Niben101Scf00337g07012	Niben101Scf00337g07012	10	B	0.670115793333331	0.654663016469326
Niben101Scf00337g07012	Niben101Scf00337g07012	2	B	-0.285903307666668	0.999962955864481
Niben101Scf00337g07012	Niben101Scf00337g07012	5	B	1.39631073066667	0.918586785477941
Niben101Scf00337g07012	Niben101Scf00337g07012	7	B	0.561638456333334	0.804926114741082
Niben101Scf00337g07012	Niben101Scf00337g07012	10	C	0.323815793333331	0.654663016469326
Niben101Scf00337g07012	Niben101Scf00337g07012	2	C	-0.964928385666667	0.999962955864481
Niben101Scf00337g07012	Niben101Scf00337g07012	5	C	-0.799324347333329	0.918586785477941
Niben101Scf00337g07012	Niben101Scf00337g07012	7	C	-0.377324384666668	0.804926114741082
Niben101Scf00338g06003	Niben101Scf00338g06003	10	A	0.603488103666667	0.868775424042353
Niben101Scf00338g06003	Niben101Scf00338g06003	2	A	1.15079002566667	0.999962955864481
Niben101Scf00338g06003	Niben101Scf00338g06003	5	A	2.284174064	0.918586785477941
Niben101Scf00338g06003	Niben101Scf00338g06003	7	A	0.187943949666668	0.936673134049677
Niben101Scf00338g06003	Niben101Scf00338g06003	10	B	-0.0114808733333334	0.868775424042353
Niben101Scf00338g06003	Niben101Scf00338g06003	2	B	-0.0269299743333349	0.999962955864481
Niben101Scf00338g06003	Niben101Scf00338g06003	5	B	2.065554064	0.918586785477941
Niben101Scf00338g06003	Niben101Scf00338g06003	7	B	0.0546917896666699	0.936673134049677
Niben101Scf00338g06003	Niben101Scf00338g06003	10	C	-2.25123087333333	0.868775424042353
Niben101Scf00338g06003	Niben101Scf00338g06003	2	C	-0.800235052333331	0.999962955864481
Niben101Scf00338g06003	Niben101Scf00338g06003	5	C	0.695158986000003	0.918586785477941
Niben101Scf00338g06003	Niben101Scf00338g06003	7	C	-0.113391051333334	0.936673134049677
Niben101Scf00338g08018	Niben101Scf00338g08018	10	A	0.650868103666667	0.646253141287609
Niben101Scf00338g08018	Niben101Scf00338g08018	2	A	0.944016692333335	0.999962955864481
Niben101Scf00338g08018	Niben101Scf00338g08018	5	A	0.823364064000003	0.918586785477941
Niben101Scf00338g08018	Niben101Scf00338g08018	7	A	-0.169196050333337	0.988458500085691
Niben101Scf00338g08018	Niben101Scf00338g08018	10	B	0.707579126666666	0.646253141287609
Niben101Scf00338g08018	Niben101Scf00338g08018	2	B	-0.281743307666666	0.999962955864481
Niben101Scf00338g08018	Niben101Scf00338g08018	5	B	0.580734064000001	0.918586785477941
Niben101Scf00338g08018	Niben101Scf00338g08018	7	B	0.0219117896666639	0.988458500085691
Niben101Scf00338g08018	Niben101Scf00338g08018	10	C	0.416139126666664	0.646253141287609
Niben101Scf00338g08018	Niben101Scf00338g08018	2	C	-0.829378385666665	0.999962955864481
Niben101Scf00338g08018	Niben101Scf00338g08018	5	C	-0.349491013999994	0.918586785477941
Niben101Scf00338g08018	Niben101Scf00338g08018	7	C	0.179068948666664	0.988458500085691
Niben101Scf00345g01021;Niben101Scf03240g01006	Niben101Scf00345g01021	10	A	0.667521436999998	0.882112186244411
Niben101Scf00345g01021;Niben101Scf03240g01006	Niben101Scf00345g01021	2	A	1.43391669233333	0.999962955864481
Niben101Scf00345g01021;Niben101Scf03240g01006	Niben101Scf00345g01021	5	A	1.11969739733333	0.918586785477941
Niben101Scf00345g01021;Niben101Scf03240g01006	Niben101Scf00345g01021	7	A	0.630737283000002	0.762742829486453
Niben101Scf00345g01021;Niben101Scf03240g01006	Niben101Scf00345g01021	10	B	-0.174397540000001	0.882112186244411
Niben101Scf00345g01021;Niben101Scf03240g01006	Niben101Scf00345g01021	2	B	0.27522669233333	0.999962955864481
Niben101Scf00345g01021;Niben101Scf03240g01006	Niben101Scf00345g01021	5	B	0.508147397333332	0.918586785477941
Niben101Scf00345g01021;Niben101Scf03240g01006	Niben101Scf00345g01021	7	B	0.374265123000001	0.762742829486453
Niben101Scf00345g01021;Niben101Scf03240g01006	Niben101Scf00345g01021	10	C	-0.0305175400000017	0.882112186244411
Niben101Scf00345g01021;Niben101Scf03240g01006	Niben101Scf00345g01021	2	C	-0.544208385666668	0.999962955864481
Niben101Scf00345g01021;Niben101Scf03240g01006	Niben101Scf00345g01021	5	C	-0.560217680666664	0.918586785477941
Niben101Scf00345g01021;Niben101Scf03240g01006	Niben101Scf00345g01021	7	C	0.329292282000001	0.762742829486453
Niben101Scf00349g06005	Niben101Scf00349g06005	10	A	0.631324770333329	0.646253141287609
Niben101Scf00349g06005	Niben101Scf00349g06005	2	A	1.27165669233334	0.999962955864481
Niben101Scf00349g06005	Niben101Scf00349g06005	5	A	0.937184064	0.918586785477941
Niben101Scf00349g06005	Niben101Scf00349g06005	7	A	-0.160776050333332	0.953404683254721
Niben101Scf00349g06005	Niben101Scf00349g06005	10	B	0.384575793333333	0.646253141287609
Niben101Scf00349g06005	Niben101Scf00349g06005	2	B	-0.166183307666667	0.999962955864481
Niben101Scf00349g06005	Niben101Scf00349g06005	5	B	0.332344063999997	0.918586785477941
Niben101Scf00349g06005	Niben101Scf00349g06005	7	B	-0.0151082103333309	0.953404683254721
Niben101Scf00349g06005	Niben101Scf00349g06005	10	C	0.246745793333332	0.646253141287609
Niben101Scf00349g06005	Niben101Scf00349g06005	2	C	-0.185918385666668	0.999962955864481
Niben101Scf00349g06005	Niben101Scf00349g06005	5	C	-0.498981014000002	0.918586785477941
Niben101Scf00349g06005	Niben101Scf00349g06005	7	C	0.0543789486666668	0.953404683254721
Niben101Scf00351g03005;Niben101Scf00069g09006	Niben101Scf00351g03005;Niben101Scf00069g09006	10	A	0.997694770333332	0.646253141287609
Niben101Scf00351g03005;Niben101Scf00069g09006	Niben101Scf00351g03005;Niben101Scf00069g09006	2	A	1.086073359	0.999962955864481
Niben101Scf00351g03005;Niben101Scf00069g09006	Niben101Scf00351g03005;Niben101Scf00069g09006	5	A	1.19996739733333	0.918586785477941
Niben101Scf00351g03005;Niben101Scf00069g09006	Niben101Scf00351g03005;Niben101Scf00069g09006	7	A	0.896027282999999	0.762742829486453
Niben101Scf00351g03005;Niben101Scf00069g09006	Niben101Scf00351g03005;Niben101Scf00069g09006	10	B	0.414085793333332	0.646253141287609
Niben101Scf00351g03005;Niben101Scf00069g09006	Niben101Scf00351g03005;Niben101Scf00069g09006	2	B	-0.0757166409999996	0.999962955864481
Niben101Scf00351g03005;Niben101Scf00069g09006	Niben101Scf00351g03005;Niben101Scf00069g09006	5	B	1.02212739733333	0.918586785477941
Niben101Scf00351g03005;Niben101Scf00069g09006	Niben101Scf00351g03005;Niben101Scf00069g09006	7	B	0.429135123000002	0.762742829486453
Niben101Scf00351g03005;Niben101Scf00069g09006	Niben101Scf00351g03005;Niben101Scf00069g09006	10	C	0.808465793333333	0.646253141287609
Niben101Scf00351g03005;Niben101Scf00069g09006	Niben101Scf00351g03005;Niben101Scf00069g09006	2	C	-0.556931718999998	0.999962955864481
Niben101Scf00351g03005;Niben101Scf00069g09006	Niben101Scf00351g03005;Niben101Scf00069g09006	5	C	-0.313377680666665	0.918586785477941
Niben101Scf00351g03005;Niben101Scf00069g09006	Niben101Scf00351g03005;Niben101Scf00069g09006	7	C	0.532752282000001	0.762742829486453
Niben101Scf00360g01005;Niben101Scf01779g05002;Niben101Scf00478g06002;Niben101Scf01879g01009;Niben101Ctg12179g00003;Niben101Ctg10727XLOC_001277	Niben101Scf00360g01005;Niben101Scf01779g05002;Niben101Scf00478g06002;Niben101Scf01879g01009	10	A	0.621234770333334	0.906485563807195
Niben101Scf00360g01005;Niben101Scf01779g05002;Niben101Scf00478g06002;Niben101Scf01879g01009;Niben101Ctg12179g00003;Niben101Ctg10727XLOC_001277	Niben101Scf00360g01005;Niben101Scf01779g05002;Niben101Scf00478g06002;Niben101Scf01879g01009	2	A	1.13330669233333	0.999962955864481
Niben101Scf00360g01005;Niben101Scf01779g05002;Niben101Scf00478g06002;Niben101Scf01879g01009;Niben101Ctg12179g00003;Niben101Ctg10727XLOC_001277	Niben101Scf00360g01005;Niben101Scf01779g05002;Niben101Scf00478g06002;Niben101Scf01879g01009	5	A	1.03709739733333	0.918586785477941
Niben101Scf00360g01005;Niben101Scf01779g05002;Niben101Scf00478g06002;Niben101Scf01879g01009;Niben101Ctg12179g00003;Niben101Ctg10727XLOC_001277	Niben101Scf00360g01005;Niben101Scf01779g05002;Niben101Scf00478g06002;Niben101Scf01879g01009	7	A	0.916847282999999	0.762742829486453
Niben101Scf00360g01005;Niben101Scf01779g05002;Niben101Scf00478g06002;Niben101Scf01879g01009;Niben101Ctg12179g00003;Niben101Ctg10727XLOC_001277	Niben101Scf00360g01005;Niben101Scf01779g05002;Niben101Scf00478g06002;Niben101Scf01879g01009	10	B	0.364715793333335	0.906485563807195
Niben101Scf00360g01005;Niben101Scf01779g05002;Niben101Scf00478g06002;Niben101Scf01879g01009;Niben101Ctg12179g00003;Niben101Ctg10727XLOC_001277	Niben101Scf00360g01005;Niben101Scf01779g05002;Niben101Scf00478g06002;Niben101Scf01879g01009	2	B	-0.733403307666666	0.999962955864481
Niben101Scf00360g01005;Niben101Scf01779g05002;Niben101Scf00478g06002;Niben101Scf01879g01009;Niben101Ctg12179g00003;Niben101Ctg10727XLOC_001277	Niben101Scf00360g01005;Niben101Scf01779g05002;Niben101Scf00478g06002;Niben101Scf01879g01009	5	B	0.759547397333332	0.918586785477941
Niben101Scf00360g01005;Niben101Scf01779g05002;Niben101Scf00478g06002;Niben101Scf01879g01009;Niben101Ctg12179g00003;Niben101Ctg10727XLOC_001277	Niben101Scf00360g01005;Niben101Scf01779g05002;Niben101Scf00478g06002;Niben101Scf01879g01009	7	B	0.410835122999998	0.762742829486453
Niben101Scf00360g01005;Niben101Scf01779g05002;Niben101Scf00478g06002;Niben101Scf01879g01009;Niben101Ctg12179g00003;Niben101Ctg10727XLOC_001277	Niben101Scf00360g01005;Niben101Scf01779g05002;Niben101Scf00478g06002;Niben101Scf01879g01009	10	C	-0.514744206666666	0.906485563807195
Niben101Scf00360g01005;Niben101Scf01779g05002;Niben101Scf00478g06002;Niben101Scf01879g01009;Niben101Ctg12179g00003;Niben101Ctg10727XLOC_001277	Niben101Scf00360g01005;Niben101Scf01779g05002;Niben101Scf00478g06002;Niben101Scf01879g01009	2	C	-0.794888385666663	0.999962955864481
Niben101Scf00360g01005;Niben101Scf01779g05002;Niben101Scf00478g06002;Niben101Scf01879g01009;Niben101Ctg12179g00003;Niben101Ctg10727XLOC_001277	Niben101Scf00360g01005;Niben101Scf01779g05002;Niben101Scf00478g06002;Niben101Scf01879g01009	5	C	0.0436023193333313	0.918586785477941
Niben101Scf00360g01005;Niben101Scf01779g05002;Niben101Scf00478g06002;Niben101Scf01879g01009;Niben101Ctg12179g00003;Niben101Ctg10727XLOC_001277	Niben101Scf00360g01005;Niben101Scf01779g05002;Niben101Scf00478g06002;Niben101Scf01879g01009	7	C	0.165132281999998	0.762742829486453
Niben101Scf00367g02013;Niben101Scf02525g04006	Niben101Scf00367g02013;Niben101Scf02525g04006	10	A	-0.782835229666667	0.77339200793683
Niben101Scf00367g02013;Niben101Scf02525g04006	Niben101Scf00367g02013;Niben101Scf02525g04006	2	A	0.557910025666665	0.999962955864481
Niben101Scf00367g02013;Niben101Scf02525g04006	Niben101Scf00367g02013;Niben101Scf02525g04006	5	A	-0.566429269333334	0.918586785477941
Niben101Scf00367g02013;Niben101Scf02525g04006	Niben101Scf00367g02013;Niben101Scf02525g04006	7	A	-0.133469383666668	0.841047696761695
Niben101Scf00367g02013;Niben101Scf02525g04006	Niben101Scf00367g02013;Niben101Scf02525g04006	10	B	0.101675793333332	0.77339200793683
Niben101Scf00367g02013;Niben101Scf02525g04006	Niben101Scf00367g02013;Niben101Scf02525g04006	2	B	1.49245002566666	0.999962955864481
Niben101Scf00367g02013;Niben101Scf02525g04006	Niben101Scf00367g02013;Niben101Scf02525g04006	5	B	-1.00279926933333	0.918586785477941
Niben101Scf00367g02013;Niben101Scf02525g04006	Niben101Scf00367g02013;Niben101Scf02525g04006	7	B	0.364718456333332	0.841047696761695
Niben101Scf00367g02013;Niben101Scf02525g04006	Niben101Scf00367g02013;Niben101Scf02525g04006	10	C	-0.602634206666668	0.77339200793683
Niben101Scf00367g02013;Niben101Scf02525g04006	Niben101Scf00367g02013;Niben101Scf02525g04006	2	C	1.42903494766666	0.999962955864481
Niben101Scf00367g02013;Niben101Scf02525g04006	Niben101Scf00367g02013;Niben101Scf02525g04006	5	C	-0.0627743473333311	0.918586785477941
Niben101Scf00367g02013;Niben101Scf02525g04006	Niben101Scf00367g02013;Niben101Scf02525g04006	7	C	0.241195615333332	0.841047696761695
Niben101Scf00367g10003	Niben101Scf00367g10003	10	A	1.90563810366666	0.646253141287609
Niben101Scf00367g10003	Niben101Scf00367g10003	2	A	0.387590025666665	0.999962955864481
Niben101Scf00367g10003	Niben101Scf00367g10003	5	A	1.03244739733334	0.958160085853577
Niben101Scf00367g10003	Niben101Scf00367g10003	7	A	1.115557283	0.766570443289122
Niben101Scf00367g10003	Niben101Scf00367g10003	10	B	1.54125912666667	0.646253141287609
Niben101Scf00367g10003	Niben101Scf00367g10003	2	B	-1.01308997433333	0.999962955864481
Niben101Scf00367g10003	Niben101Scf00367g10003	5	B	0.490787397333335	0.958160085853577
Niben101Scf00367g10003	Niben101Scf00367g10003	7	B	0.467285123	0.766570443289122
Niben101Scf00367g10003	Niben101Scf00367g10003	10	C	1.02685912666666	0.646253141287609
Niben101Scf00367g10003	Niben101Scf00367g10003	2	C	-0.707865052333332	0.999962955864481
Niben101Scf00367g10003	Niben101Scf00367g10003	5	C	-1.01070768066666	0.958160085853577
Niben101Scf00367g10003	Niben101Scf00367g10003	7	C	-0.119137718000001	0.766570443289122
Niben101Scf00367g10018	Niben101Scf00367g10018	10	A	1.049431437	0.658676921615398
Niben101Scf00367g10018	Niben101Scf00367g10018	2	A	0.997606692333335	0.999962955864481
Niben101Scf00367g10018	Niben101Scf00367g10018	5	A	1.384014064	0.918586785477941
Niben101Scf00367g10018	Niben101Scf00367g10018	7	A	1.04065061633333	0.762742829486453
Niben101Scf00367g10018	Niben101Scf00367g10018	10	B	0.04648246	0.658676921615398
Niben101Scf00367g10018	Niben101Scf00367g10018	2	B	-0.562473307666668	0.999962955864481
Niben101Scf00367g10018	Niben101Scf00367g10018	5	B	0.713944064	0.918586785477941
Niben101Scf00367g10018	Niben101Scf00367g10018	7	B	0.369028456333336	0.762742829486453
Niben101Scf00367g10018	Niben101Scf00367g10018	10	C	0.631342459999999	0.658676921615398
Niben101Scf00367g10018	Niben101Scf00367g10018	2	C	-0.789418385666664	0.999962955864481
Niben101Scf00367g10018	Niben101Scf00367g10018	5	C	-0.598621013999999	0.918586785477941
Niben101Scf00367g10018	Niben101Scf00367g10018	7	C	0.360465615333332	0.762742829486453
Niben101Scf00369g05011	Niben101Scf00369g05011	10	A	-0.219278563	0.672001987548859
Niben101Scf00369g05011	Niben101Scf00369g05011	2	A	0.726786692333331	0.999962955864481
Niben101Scf00369g05011	Niben101Scf00369g05011	5	A	1.151254064	0.918586785477941
Niben101Scf00369g05011	Niben101Scf00369g05011	7	A	-0.242766050333334	0.956721474597727
Niben101Scf00369g05011	Niben101Scf00369g05011	10	B	-0.610947540000002	0.672001987548859
Niben101Scf00369g05011	Niben101Scf00369g05011	2	B	-0.0557033076666684	0.999962955864481
Niben101Scf00369g05011	Niben101Scf00369g05011	5	B	1.251514064	0.918586785477941
Niben101Scf00369g05011	Niben101Scf00369g05011	7	B	-0.234258210333333	0.956721474597727
Niben101Scf00369g05011	Niben101Scf00369g05011	10	C	-0.120667539999999	0.672001987548859
Niben101Scf00369g05011	Niben101Scf00369g05011	2	C	-0.619548385666665	0.999962955864481
Niben101Scf00369g05011	Niben101Scf00369g05011	5	C	0.0244689860000022	0.918586785477941
Niben101Scf00369g05011	Niben101Scf00369g05011	7	C	0.771748948666666	0.956721474597727
Niben101Scf00369g07017;Niben101Scf13703XLOC_084233	Niben101Scf00369g07017;Niben101Scf13703XLOC_084233	10	A	0.207701436999997	0.995791798940168
Niben101Scf00369g07017;Niben101Scf13703XLOC_084233	Niben101Scf00369g07017;Niben101Scf13703XLOC_084233	2	A	0.395543359000001	0.999962955864481
Niben101Scf00369g07017;Niben101Scf13703XLOC_084233	Niben101Scf00369g07017;Niben101Scf13703XLOC_084233	5	A	1.364624064	0.918586785477941
Niben101Scf00369g07017;Niben101Scf13703XLOC_084233	Niben101Scf00369g07017;Niben101Scf13703XLOC_084233	7	A	-0.074072717	0.913584336177951
Niben101Scf00369g07017;Niben101Scf13703XLOC_084233	Niben101Scf00369g07017;Niben101Scf13703XLOC_084233	10	B	-0.15181754	0.995791798940168
Niben101Scf00369g07017;Niben101Scf13703XLOC_084233	Niben101Scf00369g07017;Niben101Scf13703XLOC_084233	2	B	-0.160496640999998	0.999962955864481
Niben101Scf00369g07017;Niben101Scf13703XLOC_084233	Niben101Scf00369g07017;Niben101Scf13703XLOC_084233	5	B	0.881354063999996	0.918586785477941
Niben101Scf00369g07017;Niben101Scf13703XLOC_084233	Niben101Scf00369g07017;Niben101Scf13703XLOC_084233	7	B	0.0623051230000016	0.913584336177951
Niben101Scf00369g07017;Niben101Scf13703XLOC_084233	Niben101Scf00369g07017;Niben101Scf13703XLOC_084233	10	C	-0.0267375400000027	0.995791798940168
Niben101Scf00369g07017;Niben101Scf13703XLOC_084233	Niben101Scf00369g07017;Niben101Scf13703XLOC_084233	2	C	-0.569071718999997	0.999962955864481
Niben101Scf00369g07017;Niben101Scf13703XLOC_084233	Niben101Scf00369g07017;Niben101Scf13703XLOC_084233	5	C	-0.519681014	0.918586785477941
Niben101Scf00369g07017;Niben101Scf13703XLOC_084233	Niben101Scf00369g07017;Niben101Scf13703XLOC_084233	7	C	0.380462282	0.913584336177951
Niben101Scf00369g08010	Niben101Scf00369g08010	10	A	0.664618103666665	0.646253141287609
Niben101Scf00369g08010	Niben101Scf00369g08010	2	A	-0.569939974333334	0.999962955864481
Niben101Scf00369g08010	Niben101Scf00369g08010	5	A	1.570874064	0.918586785477941
Niben101Scf00369g08010	Niben101Scf00369g08010	7	A	2.04384394966666	0.762742829486453
Niben101Scf00369g08010	Niben101Scf00369g08010	10	B	0.829729126666663	0.646253141287609
Niben101Scf00369g08010	Niben101Scf00369g08010	2	B	-0.856449974333334	0.999962955864481
Niben101Scf00369g08010	Niben101Scf00369g08010	5	B	0.901154064	0.918586785477941
Niben101Scf00369g08010	Niben101Scf00369g08010	7	B	1.70548178966666	0.762742829486453
Niben101Scf00369g08010	Niben101Scf00369g08010	10	C	1.00236912666666	0.646253141287609
Niben101Scf00369g08010	Niben101Scf00369g08010	2	C	-1.52941505233333	0.999962955864481
Niben101Scf00369g08010	Niben101Scf00369g08010	5	C	-0.743301014	0.918586785477941
Niben101Scf00369g08010	Niben101Scf00369g08010	7	C	1.31092894866666	0.762742829486453
Niben101Scf00369g09017;Niben101Scf03643g09015;Niben101Scf04432g00008;Niben101Scf03894g00003;Niben101Scf01194g00009;Niben101Scf01550g01001;Niben101Scf06625XLOC_065449;Niben101Scf13141XLOC_083443	Niben101Scf00369g09017;Niben101Scf03643g09015	10	A	0.754918103666665	0.694981104155053
Niben101Scf00369g09017;Niben101Scf03643g09015;Niben101Scf04432g00008;Niben101Scf03894g00003;Niben101Scf01194g00009;Niben101Scf01550g01001;Niben101Scf06625XLOC_065449;Niben101Scf13141XLOC_083443	Niben101Scf00369g09017;Niben101Scf03643g09015	2	A	1.09921669233333	0.999962955864481
Niben101Scf00369g09017;Niben101Scf03643g09015;Niben101Scf04432g00008;Niben101Scf03894g00003;Niben101Scf01194g00009;Niben101Scf01550g01001;Niben101Scf06625XLOC_065449;Niben101Scf13141XLOC_083443	Niben101Scf00369g09017;Niben101Scf03643g09015	5	A	1.761814064	0.918586785477941
Niben101Scf00369g09017;Niben101Scf03643g09015;Niben101Scf04432g00008;Niben101Scf03894g00003;Niben101Scf01194g00009;Niben101Scf01550g01001;Niben101Scf06625XLOC_065449;Niben101Scf13141XLOC_083443	Niben101Scf00369g09017;Niben101Scf03643g09015	7	A	1.54101394966667	0.806127046225635
Niben101Scf00369g09017;Niben101Scf03643g09015;Niben101Scf04432g00008;Niben101Scf03894g00003;Niben101Scf01194g00009;Niben101Scf01550g01001;Niben101Scf06625XLOC_065449;Niben101Scf13141XLOC_083443	Niben101Scf00369g09017;Niben101Scf03643g09015	10	B	0.0599891266666646	0.694981104155053
Niben101Scf00369g09017;Niben101Scf03643g09015;Niben101Scf04432g00008;Niben101Scf03894g00003;Niben101Scf01194g00009;Niben101Scf01550g01001;Niben101Scf06625XLOC_065449;Niben101Scf13141XLOC_083443	Niben101Scf00369g09017;Niben101Scf03643g09015	2	B	-0.432873307666664	0.999962955864481
Niben101Scf00369g09017;Niben101Scf03643g09015;Niben101Scf04432g00008;Niben101Scf03894g00003;Niben101Scf01194g00009;Niben101Scf01550g01001;Niben101Scf06625XLOC_065449;Niben101Scf13141XLOC_083443	Niben101Scf00369g09017;Niben101Scf03643g09015	5	B	1.139514064	0.918586785477941
Niben101Scf00369g09017;Niben101Scf03643g09015;Niben101Scf04432g00008;Niben101Scf03894g00003;Niben101Scf01194g00009;Niben101Scf01550g01001;Niben101Scf06625XLOC_065449;Niben101Scf13141XLOC_083443	Niben101Scf00369g09017;Niben101Scf03643g09015	7	B	0.632391789666666	0.806127046225635
Niben101Scf00369g09017;Niben101Scf03643g09015;Niben101Scf04432g00008;Niben101Scf03894g00003;Niben101Scf01194g00009;Niben101Scf01550g01001;Niben101Scf06625XLOC_065449;Niben101Scf13141XLOC_083443	Niben101Scf00369g09017;Niben101Scf03643g09015	10	C	0.862269126666668	0.694981104155053
Niben101Scf00369g09017;Niben101Scf03643g09015;Niben101Scf04432g00008;Niben101Scf03894g00003;Niben101Scf01194g00009;Niben101Scf01550g01001;Niben101Scf06625XLOC_065449;Niben101Scf13141XLOC_083443	Niben101Scf00369g09017;Niben101Scf03643g09015	2	C	-1.48160838566666	0.999962955864481
Niben101Scf00369g09017;Niben101Scf03643g09015;Niben101Scf04432g00008;Niben101Scf03894g00003;Niben101Scf01194g00009;Niben101Scf01550g01001;Niben101Scf06625XLOC_065449;Niben101Scf13141XLOC_083443	Niben101Scf00369g09017;Niben101Scf03643g09015	5	C	0.564568986000001	0.918586785477941
Niben101Scf00369g09017;Niben101Scf03643g09015;Niben101Scf04432g00008;Niben101Scf03894g00003;Niben101Scf01194g00009;Niben101Scf01550g01001;Niben101Scf06625XLOC_065449;Niben101Scf13141XLOC_083443	Niben101Scf00369g09017;Niben101Scf03643g09015	7	C	1.07928894866667	0.806127046225635
Niben101Scf00369g18020;Niben101Scf11791XLOC_081605;Niben101Scf03706g01003	Niben101Scf00369g18020	10	A	-0.597848563000003	0.646253141287609
Niben101Scf00369g18020;Niben101Scf11791XLOC_081605;Niben101Scf03706g01003	Niben101Scf00369g18020	2	A	1.37550669233334	0.999962955864481
Niben101Scf00369g18020;Niben101Scf11791XLOC_081605;Niben101Scf03706g01003	Niben101Scf00369g18020	5	A	0.570810730666665	0.958160085853577
Niben101Scf00369g18020;Niben101Scf11791XLOC_081605;Niben101Scf03706g01003	Niben101Scf00369g18020	7	A	0.630703949666668	0.953404683254721
Niben101Scf00369g18020;Niben101Scf11791XLOC_081605;Niben101Scf03706g01003	Niben101Scf00369g18020	10	B	-0.180087540000002	0.646253141287609
Niben101Scf00369g18020;Niben101Scf11791XLOC_081605;Niben101Scf03706g01003	Niben101Scf00369g18020	2	B	0.235986692333334	0.999962955864481
Niben101Scf00369g18020;Niben101Scf11791XLOC_081605;Niben101Scf03706g01003	Niben101Scf00369g18020	5	B	-0.0279092693333354	0.958160085853577
Niben101Scf00369g18020;Niben101Scf11791XLOC_081605;Niben101Scf03706g01003	Niben101Scf00369g18020	7	B	-0.386908210333331	0.953404683254721
Niben101Scf00369g18020;Niben101Scf11791XLOC_081605;Niben101Scf03706g01003	Niben101Scf00369g18020	10	C	-0.830147540000002	0.646253141287609
Niben101Scf00369g18020;Niben101Scf11791XLOC_081605;Niben101Scf03706g01003	Niben101Scf00369g18020	2	C	-0.164248385666664	0.999962955864481
Niben101Scf00369g18020;Niben101Scf11791XLOC_081605;Niben101Scf03706g01003	Niben101Scf00369g18020	5	C	-0.237384347333332	0.958160085853577
Niben101Scf00369g18020;Niben101Scf11791XLOC_081605;Niben101Scf03706g01003	Niben101Scf00369g18020	7	C	0.0234089486666669	0.953404683254721
Niben101Scf00369g21009;Niben101Scf00652g01007	Niben101Scf00369g21009;Niben101Scf00652g01007	10	A	-0.514758563000001	0.837084551144523
Niben101Scf00369g21009;Niben101Scf00652g01007	Niben101Scf00369g21009;Niben101Scf00652g01007	2	A	0.307960025666667	0.999962955864481
Niben101Scf00369g21009;Niben101Scf00652g01007	Niben101Scf00369g21009;Niben101Scf00652g01007	5	A	0.990877397333332	0.925304680060874
Niben101Scf00369g21009;Niben101Scf00652g01007	Niben101Scf00369g21009;Niben101Scf00652g01007	7	A	0.383033949666665	0.974669460878906
Niben101Scf00369g21009;Niben101Scf00652g01007	Niben101Scf00369g21009;Niben101Scf00652g01007	10	B	-1.94930754	0.837084551144523
Niben101Scf00369g21009;Niben101Scf00652g01007	Niben101Scf00369g21009;Niben101Scf00652g01007	2	B	-2.10033997433333	0.999962955864481
Niben101Scf00369g21009;Niben101Scf00652g01007	Niben101Scf00369g21009;Niben101Scf00652g01007	5	B	0.348877397333332	0.925304680060874
Niben101Scf00369g21009;Niben101Scf00652g01007	Niben101Scf00369g21009;Niben101Scf00652g01007	7	B	0.427521789666667	0.974669460878906
Niben101Scf00369g21009;Niben101Scf00652g01007	Niben101Scf00369g21009;Niben101Scf00652g01007	10	C	0.627252459999998	0.837084551144523
Niben101Scf00369g21009;Niben101Scf00652g01007	Niben101Scf00369g21009;Niben101Scf00652g01007	2	C	-1.47236505233333	0.999962955864481
Niben101Scf00369g21009;Niben101Scf00652g01007	Niben101Scf00369g21009;Niben101Scf00652g01007	5	C	-0.378977680666665	0.925304680060874
Niben101Scf00369g21009;Niben101Scf00652g01007	Niben101Scf00369g21009;Niben101Scf00652g01007	7	C	-1.19165105133333	0.974669460878906
Niben101Scf00369g24023	Niben101Scf00369g24023	10	A	0.735461436999998	0.962120009355613
Niben101Scf00369g24023	Niben101Scf00369g24023	2	A	0.641510025666665	0.999962955864481
Niben101Scf00369g24023	Niben101Scf00369g24023	5	A	3.37981073066667	0.918586785477941
Niben101Scf00369g24023	Niben101Scf00369g24023	7	A	0.660790616333333	0.936673134049677
Niben101Scf00369g24023	Niben101Scf00369g24023	10	B	-0.823147540000001	0.962120009355613
Niben101Scf00369g24023	Niben101Scf00369g24023	2	B	-1.58243997433333	0.999962955864481
Niben101Scf00369g24023	Niben101Scf00369g24023	5	B	0.949880730666663	0.918586785477941
Niben101Scf00369g24023	Niben101Scf00369g24023	7	B	-0.785291543666666	0.936673134049677
Niben101Scf00369g24023	Niben101Scf00369g24023	10	C	0.358942459999998	0.962120009355613
Niben101Scf00369g24023	Niben101Scf00369g24023	2	C	1.03681494766667	0.999962955864481
Niben101Scf00369g24023	Niben101Scf00369g24023	5	C	2.04238565266667	0.918586785477941
Niben101Scf00369g24023	Niben101Scf00369g24023	7	C	0.917305615333333	0.936673134049677
Niben101Scf00370g03023;Niben101Scf25893XLOC_089926	Niben101Scf00370g03023	10	A	0.652771436999998	0.925293383294799
Niben101Scf00370g03023;Niben101Scf25893XLOC_089926	Niben101Scf00370g03023	2	A	1.43873669233333	0.999962955864481
Niben101Scf00370g03023;Niben101Scf25893XLOC_089926	Niben101Scf00370g03023	5	A	-1.96486926933333	0.985421872394055
Niben101Scf00370g03023;Niben101Scf25893XLOC_089926	Niben101Scf00370g03023	7	A	1.00296061633333	0.762742829486453
Niben101Scf00370g03023;Niben101Scf25893XLOC_089926	Niben101Scf00370g03023	10	B	-2.17809754	0.925293383294799
Niben101Scf00370g03023;Niben101Scf25893XLOC_089926	Niben101Scf00370g03023	2	B	-0.632613307666666	0.999962955864481
Niben101Scf00370g03023;Niben101Scf25893XLOC_089926	Niben101Scf00370g03023	5	B	1.93069073066667	0.985421872394055
Niben101Scf00370g03023;Niben101Scf25893XLOC_089926	Niben101Scf00370g03023	7	B	0.607638456333333	0.762742829486453
Niben101Scf00370g03023;Niben101Scf25893XLOC_089926	Niben101Scf00370g03023	10	C	0.519572459999999	0.925293383294799
Niben101Scf00370g03023;Niben101Scf25893XLOC_089926	Niben101Scf00370g03023	2	C	-2.50828838566666	0.999962955864481
Niben101Scf00370g03023;Niben101Scf25893XLOC_089926	Niben101Scf00370g03023	5	C	0.324205652666667	0.985421872394055
Niben101Scf00370g03023;Niben101Scf25893XLOC_089926	Niben101Scf00370g03023	7	C	0.901695615333331	0.762742829486453
Niben101Scf00370g04027;Niben101Scf10053XLOC_077960	Niben101Scf00370g04027	10	A	0.928434770333332	0.649123899694944
Niben101Scf00370g04027;Niben101Scf10053XLOC_077960	Niben101Scf00370g04027	2	A	0.897900025666665	0.999962955864481
Niben101Scf00370g04027;Niben101Scf10053XLOC_077960	Niben101Scf00370g04027	5	A	1.328784064	0.918586785477941
Niben101Scf00370g04027;Niben101Scf10053XLOC_077960	Niben101Scf00370g04027	7	A	0.835487282999999	0.795709796770267
Niben101Scf00370g04027;Niben101Scf10053XLOC_077960	Niben101Scf00370g04027	10	B	0.195635793333331	0.649123899694944
Niben101Scf00370g04027;Niben101Scf10053XLOC_077960	Niben101Scf00370g04027	2	B	-0.538009974333335	0.999962955864481
Niben101Scf00370g04027;Niben101Scf10053XLOC_077960	Niben101Scf00370g04027	5	B	0.923964064	0.918586785477941
Niben101Scf00370g04027;Niben101Scf10053XLOC_077960	Niben101Scf00370g04027	7	B	0.216895123	0.795709796770267
Niben101Scf00370g04027;Niben101Scf10053XLOC_077960	Niben101Scf00370g04027	10	C	0.890915793333331	0.649123899694944
Niben101Scf00370g04027;Niben101Scf10053XLOC_077960	Niben101Scf00370g04027	2	C	-0.561215052333335	0.999962955864481
Niben101Scf00370g04027;Niben101Scf10053XLOC_077960	Niben101Scf00370g04027	5	C	-0.397481014	0.918586785477941
Niben101Scf00370g04027;Niben101Scf10053XLOC_077960	Niben101Scf00370g04027	7	C	-0.0976777179999999	0.795709796770267
Niben101Scf00372g00003	Niben101Scf00372g00003	10	A	-0.0778385630000002	0.937996529105924
Niben101Scf00372g00003	Niben101Scf00372g00003	2	A	1.36735002566667	0.999962955864481
Niben101Scf00372g00003	Niben101Scf00372g00003	5	A	0.971660730666667	0.949325776830385
Niben101Scf00372g00003	Niben101Scf00372g00003	7	A	-0.596382717000001	0.762742829486453
Niben101Scf00372g00003	Niben101Scf00372g00003	10	B	-0.143197539999999	0.937996529105924
Niben101Scf00372g00003	Niben101Scf00372g00003	2	B	0.403160025666669	0.999962955864481
Niben101Scf00372g00003	Niben101Scf00372g00003	5	B	-0.142369269333333	0.949325776830385
Niben101Scf00372g00003	Niben101Scf00372g00003	7	B	-0.653764877	0.762742829486453
Niben101Scf00372g00003	Niben101Scf00372g00003	10	C	0.11321246	0.937996529105924
Niben101Scf00372g00003	Niben101Scf00372g00003	2	C	0.292784947666668	0.999962955864481
Niben101Scf00372g00003	Niben101Scf00372g00003	5	C	-0.33531434733333	0.949325776830385
Niben101Scf00372g00003	Niben101Scf00372g00003	7	C	-0.0858877179999986	0.762742829486453
Niben101Scf00376g02001	Niben101Scf00376g02001	10	A	-0.242461896333335	0.852158907951857
Niben101Scf00376g02001	Niben101Scf00376g02001	2	A	0.511826692333333	0.999962955864481
Niben101Scf00376g02001	Niben101Scf00376g02001	5	A	0.836567397333333	0.918586785477941
Niben101Scf00376g02001	Niben101Scf00376g02001	7	A	0.959220616333333	0.762742829486453
Niben101Scf00376g02001	Niben101Scf00376g02001	10	B	-0.736960873333334	0.852158907951857
Niben101Scf00376g02001	Niben101Scf00376g02001	2	B	-0.311353307666668	0.999962955864481
Niben101Scf00376g02001	Niben101Scf00376g02001	5	B	1.09961739733333	0.918586785477941
Niben101Scf00376g02001	Niben101Scf00376g02001	7	B	0.254438456333332	0.762742829486453
Niben101Scf00376g02001	Niben101Scf00376g02001	10	C	0.295749126666664	0.852158907951857
Niben101Scf00376g02001	Niben101Scf00376g02001	2	C	-0.998428385666667	0.999962955864481
Niben101Scf00376g02001	Niben101Scf00376g02001	5	C	-0.292087680666665	0.918586785477941
Niben101Scf00376g02001	Niben101Scf00376g02001	7	C	0.0948656153333332	0.762742829486453
Niben101Scf00378g01009;Niben101Scf00378g00002	Niben101Scf00378g01009	10	A	0.634644770333331	0.646253141287609
Niben101Scf00378g01009;Niben101Scf00378g00002	Niben101Scf00378g01009	2	A	1.112263359	0.999962955864481
Niben101Scf00378g01009;Niben101Scf00378g00002	Niben101Scf00378g01009	5	A	0.997780730666666	0.934224768555882
Niben101Scf00378g01009;Niben101Scf00378g00002	Niben101Scf00378g01009	7	A	-0.0507360503333345	0.96806401519967
Niben101Scf00378g01009;Niben101Scf00378g00002	Niben101Scf00378g01009	10	B	0.757415793333333	0.646253141287609
Niben101Scf00378g01009;Niben101Scf00378g00002	Niben101Scf00378g01009	2	B	-0.508196640999998	0.999962955864481
Niben101Scf00378g01009;Niben101Scf00378g00002	Niben101Scf00378g01009	5	B	0.415900730666667	0.934224768555882
Niben101Scf00378g01009;Niben101Scf00378g00002	Niben101Scf00378g01009	7	B	0.590041789666667	0.96806401519967
Niben101Scf00378g01009;Niben101Scf00378g00002	Niben101Scf00378g01009	10	C	0.791385793333333	0.646253141287609
Niben101Scf00378g01009;Niben101Scf00378g00002	Niben101Scf00378g01009	2	C	-0.633611718999997	0.999962955864481
Niben101Scf00378g01009;Niben101Scf00378g00002	Niben101Scf00378g01009	5	C	-0.732434347333331	0.934224768555882
Niben101Scf00378g01009;Niben101Scf00378g00002	Niben101Scf00378g01009	7	C	-0.350471051333333	0.96806401519967
Niben101Scf00388g08010;Niben101Scf04884g01005	Niben101Scf00388g08010;Niben101Scf04884g01005	10	A	-0.355201896333334	0.898713629036467
Niben101Scf00388g08010;Niben101Scf04884g01005	Niben101Scf00388g08010;Niben101Scf04884g01005	2	A	1.14526002566667	0.999962955864481
Niben101Scf00388g08010;Niben101Scf04884g01005	Niben101Scf00388g08010;Niben101Scf04884g01005	5	A	1.061434064	0.918586785477941
Niben101Scf00388g08010;Niben101Scf04884g01005	Niben101Scf00388g08010;Niben101Scf04884g01005	7	A	-0.0873593836666693	0.762742829486453
Niben101Scf00388g08010;Niben101Scf04884g01005	Niben101Scf00388g08010;Niben101Scf04884g01005	10	B	-0.538820873333336	0.898713629036467
Niben101Scf00388g08010;Niben101Scf04884g01005	Niben101Scf00388g08010;Niben101Scf04884g01005	2	B	-3.91976997433333	0.999962955864481
Niben101Scf00388g08010;Niben101Scf04884g01005	Niben101Scf00388g08010;Niben101Scf04884g01005	5	B	-2.967135936	0.918586785477941
Niben101Scf00388g08010;Niben101Scf04884g01005	Niben101Scf00388g08010;Niben101Scf04884g01005	7	B	-0.257521543666666	0.762742829486453
Niben101Scf00388g08010;Niben101Scf04884g01005	Niben101Scf00388g08010;Niben101Scf04884g01005	10	C	-0.700060873333335	0.898713629036467
Niben101Scf00388g08010;Niben101Scf04884g01005	Niben101Scf00388g08010;Niben101Scf04884g01005	2	C	-3.07283505233333	0.999962955864481
Niben101Scf00388g08010;Niben101Scf04884g01005	Niben101Scf00388g08010;Niben101Scf04884g01005	5	C	-4.550021014	0.918586785477941
Niben101Scf00388g08010;Niben101Scf04884g01005	Niben101Scf00388g08010;Niben101Scf04884g01005	7	C	-0.531914384666667	0.762742829486453
Niben101Scf00389g01002	Niben101Scf00389g01002	10	A	0.630388103666665	0.656765360910817
Niben101Scf00389g01002	Niben101Scf00389g01002	2	A	1.099263359	0.999962955864481
Niben101Scf00389g01002	Niben101Scf00389g01002	5	A	1.56564073066667	0.918586785477941
Niben101Scf00389g01002	Niben101Scf00389g01002	7	A	0.477570616333335	0.953404683254721
Niben101Scf00389g01002	Niben101Scf00389g01002	10	B	0.763049126666665	0.656765360910817
Niben101Scf00389g01002	Niben101Scf00389g01002	2	B	0.191213358999999	0.999962955864481
Niben101Scf00389g01002	Niben101Scf00389g01002	5	B	1.34831073066667	0.918586785477941
Niben101Scf00389g01002	Niben101Scf00389g01002	7	B	0.527258456333335	0.953404683254721
Niben101Scf00389g01002	Niben101Scf00389g01002	10	C	1.30363912666666	0.656765360910817
Niben101Scf00389g01002	Niben101Scf00389g01002	2	C	-1.054451719	0.999962955864481
Niben101Scf00389g01002	Niben101Scf00389g01002	5	C	-0.355014347333331	0.918586785477941
Niben101Scf00389g01002	Niben101Scf00389g01002	7	C	-1.59601438466667	0.953404683254721
Niben101Scf00394g03001	Niben101Scf00394g03001	10	A	0.513278103666668	0.971492815803982
Niben101Scf00394g03001	Niben101Scf00394g03001	2	A	1.099263359	0.999962955864481
Niben101Scf00394g03001	Niben101Scf00394g03001	5	A	0.843334063999997	0.918586785477941
Niben101Scf00394g03001	Niben101Scf00394g03001	7	A	0.736197282999996	0.929884447637675
Niben101Scf00394g03001	Niben101Scf00394g03001	10	B	0.119259126666666	0.971492815803982
Niben101Scf00394g03001	Niben101Scf00394g03001	2	B	-0.806706641000002	0.999962955864481
Niben101Scf00394g03001	Niben101Scf00394g03001	5	B	1.083324064	0.918586785477941
Niben101Scf00394g03001	Niben101Scf00394g03001	7	B	0.0309651229999979	0.929884447637675
Niben101Scf00394g03001	Niben101Scf00394g03001	10	C	-0.502200873333333	0.971492815803982
Niben101Scf00394g03001	Niben101Scf00394g03001	2	C	-0.853611719	0.999962955864481
Niben101Scf00394g03001	Niben101Scf00394g03001	5	C	-0.818911014000001	0.918586785477941
Niben101Scf00394g03001	Niben101Scf00394g03001	7	C	-0.315907718000002	0.929884447637675
Niben101Scf00397g00001;Niben101Scf02814g02005;Niben101Scf08606XLOC_073698	Niben101Scf00397g00001;Niben101Scf02814g02005;Niben101Scf08606XLOC_073698	10	A	2.35034810366666	0.849206873682938
Niben101Scf00397g00001;Niben101Scf02814g02005;Niben101Scf08606XLOC_073698	Niben101Scf00397g00001;Niben101Scf02814g02005;Niben101Scf08606XLOC_073698	2	A	1.61426002566666	0.999962955864481
Niben101Scf00397g00001;Niben101Scf02814g02005;Niben101Scf08606XLOC_073698	Niben101Scf00397g00001;Niben101Scf02814g02005;Niben101Scf08606XLOC_073698	5	A	0.115320730666664	0.958160085853577
Niben101Scf00397g00001;Niben101Scf02814g02005;Niben101Scf08606XLOC_073698	Niben101Scf00397g00001;Niben101Scf02814g02005;Niben101Scf08606XLOC_073698	7	A	2.81813061633333	0.762742829486453
Niben101Scf00397g00001;Niben101Scf02814g02005;Niben101Scf08606XLOC_073698	Niben101Scf00397g00001;Niben101Scf02814g02005;Niben101Scf08606XLOC_073698	10	B	-0.321250873333334	0.849206873682938
Niben101Scf00397g00001;Niben101Scf02814g02005;Niben101Scf08606XLOC_073698	Niben101Scf00397g00001;Niben101Scf02814g02005;Niben101Scf08606XLOC_073698	2	B	-0.621129974333336	0.999962955864481
Niben101Scf00397g00001;Niben101Scf02814g02005;Niben101Scf08606XLOC_073698	Niben101Scf00397g00001;Niben101Scf02814g02005;Niben101Scf08606XLOC_073698	5	B	0.417560730666665	0.958160085853577
Niben101Scf00397g00001;Niben101Scf02814g02005;Niben101Scf08606XLOC_073698	Niben101Scf00397g00001;Niben101Scf02814g02005;Niben101Scf08606XLOC_073698	7	B	1.86327845633333	0.762742829486453
Niben101Scf00397g00001;Niben101Scf02814g02005;Niben101Scf08606XLOC_073698	Niben101Scf00397g00001;Niben101Scf02814g02005;Niben101Scf08606XLOC_073698	10	C	0.213579126666666	0.849206873682938
Niben101Scf00397g00001;Niben101Scf02814g02005;Niben101Scf08606XLOC_073698	Niben101Scf00397g00001;Niben101Scf02814g02005;Niben101Scf08606XLOC_073698	2	C	1.47790494766667	0.999962955864481
Niben101Scf00397g00001;Niben101Scf02814g02005;Niben101Scf08606XLOC_073698	Niben101Scf00397g00001;Niben101Scf02814g02005;Niben101Scf08606XLOC_073698	5	C	-1.00561434733333	0.958160085853577
Niben101Scf00397g00001;Niben101Scf02814g02005;Niben101Scf08606XLOC_073698	Niben101Scf00397g00001;Niben101Scf02814g02005;Niben101Scf08606XLOC_073698	7	C	0.180785615333331	0.762742829486453
Niben101Scf00398g03004;Niben101Scf08304XLOC_072547;Niben101Scf13540XLOC_083981	Niben101Scf00398g03004	10	A	0.764621436999999	0.649123899694944
Niben101Scf00398g03004;Niben101Scf08304XLOC_072547;Niben101Scf13540XLOC_083981	Niben101Scf00398g03004	2	A	0.937703359	0.999962955864481
Niben101Scf00398g03004;Niben101Scf08304XLOC_072547;Niben101Scf13540XLOC_083981	Niben101Scf00398g03004	5	A	0.861610730666666	0.918586785477941
Niben101Scf00398g03004;Niben101Scf08304XLOC_072547;Niben101Scf13540XLOC_083981	Niben101Scf00398g03004	7	A	0.757047282999999	0.78620337725193
Niben101Scf00398g03004;Niben101Scf08304XLOC_072547;Niben101Scf13540XLOC_083981	Niben101Scf00398g03004	10	B	0.0830224599999987	0.649123899694944
Niben101Scf00398g03004;Niben101Scf08304XLOC_072547;Niben101Scf13540XLOC_083981	Niben101Scf00398g03004	2	B	-0.359236640999999	0.999962955864481
Niben101Scf00398g03004;Niben101Scf08304XLOC_072547;Niben101Scf13540XLOC_083981	Niben101Scf00398g03004	5	B	0.762270730666664	0.918586785477941
Niben101Scf00398g03004;Niben101Scf08304XLOC_072547;Niben101Scf13540XLOC_083981	Niben101Scf00398g03004	7	B	0.125265122999998	0.78620337725193
Niben101Scf00398g03004;Niben101Scf08304XLOC_072547;Niben101Scf13540XLOC_083981	Niben101Scf00398g03004	10	C	0.654732459999998	0.649123899694944
Niben101Scf00398g03004;Niben101Scf08304XLOC_072547;Niben101Scf13540XLOC_083981	Niben101Scf00398g03004	2	C	-0.743101718999998	0.999962955864481
Niben101Scf00398g03004;Niben101Scf08304XLOC_072547;Niben101Scf13540XLOC_083981	Niben101Scf00398g03004	5	C	-0.335184347333335	0.918586785477941
Niben101Scf00398g03004;Niben101Scf08304XLOC_072547;Niben101Scf13540XLOC_083981	Niben101Scf00398g03004	7	C	-0.0664777180000016	0.78620337725193
Niben101Scf00409g03001;Niben101Scf04907g05009	Niben101Scf00409g03001;Niben101Scf04907g05009	10	A	2.49625810366667	0.669551497006957
Niben101Scf00409g03001;Niben101Scf04907g05009	Niben101Scf00409g03001;Niben101Scf04907g05009	2	A	1.43202002566667	0.999962955864481
Niben101Scf00409g03001;Niben101Scf04907g05009	Niben101Scf00409g03001;Niben101Scf04907g05009	5	A	-1.86695926933333	0.990959191590651
Niben101Scf00409g03001;Niben101Scf04907g05009	Niben101Scf00409g03001;Niben101Scf04907g05009	7	A	3.01168061633333	0.762742829486453
Niben101Scf00409g03001;Niben101Scf04907g05009	Niben101Scf00409g03001;Niben101Scf04907g05009	10	B	2.12104912666667	0.669551497006957
Niben101Scf00409g03001;Niben101Scf04907g05009	Niben101Scf00409g03001;Niben101Scf04907g05009	2	B	-0.271369974333332	0.999962955864481
Niben101Scf00409g03001;Niben101Scf04907g05009	Niben101Scf00409g03001;Niben101Scf04907g05009	5	B	1.36012073066667	0.990959191590651
Niben101Scf00409g03001;Niben101Scf04907g05009	Niben101Scf00409g03001;Niben101Scf04907g05009	7	B	0.07572845633333	0.762742829486453
Niben101Scf00409g03001;Niben101Scf04907g05009	Niben101Scf00409g03001;Niben101Scf04907g05009	10	C	2.24310912666667	0.669551497006957
Niben101Scf00409g03001;Niben101Scf04907g05009	Niben101Scf00409g03001;Niben101Scf04907g05009	2	C	-4.32315505233333	0.999962955864481
Niben101Scf00409g03001;Niben101Scf04907g05009	Niben101Scf00409g03001;Niben101Scf04907g05009	5	C	0.591725652666668	0.990959191590651
Niben101Scf00409g03001;Niben101Scf04907g05009	Niben101Scf00409g03001;Niben101Scf04907g05009	7	C	1.72336561533333	0.762742829486453
Niben101Scf00410g01016;Niben101Scf00324g02022;Niben101Scf03850g02024;Niben101Scf02972g02020	Niben101Scf00410g01016;Niben101Scf00324g02022;Niben101Scf03850g02024;Niben101Scf02972g02020	10	A	0.159478103666668	0.750682077316378
Niben101Scf00410g01016;Niben101Scf00324g02022;Niben101Scf03850g02024;Niben101Scf02972g02020	Niben101Scf00410g01016;Niben101Scf00324g02022;Niben101Scf03850g02024;Niben101Scf02972g02020	2	A	0.263326692333333	0.999962955864481
Niben101Scf00410g01016;Niben101Scf00324g02022;Niben101Scf03850g02024;Niben101Scf02972g02020	Niben101Scf00410g01016;Niben101Scf00324g02022;Niben101Scf03850g02024;Niben101Scf02972g02020	5	A	0.530510730666666	0.918586785477941
Niben101Scf00410g01016;Niben101Scf00324g02022;Niben101Scf03850g02024;Niben101Scf02972g02020	Niben101Scf00410g01016;Niben101Scf00324g02022;Niben101Scf03850g02024;Niben101Scf02972g02020	7	A	0.645633949666667	0.868208480648793
Niben101Scf00410g01016;Niben101Scf00324g02022;Niben101Scf03850g02024;Niben101Scf02972g02020	Niben101Scf00410g01016;Niben101Scf00324g02022;Niben101Scf03850g02024;Niben101Scf02972g02020	10	B	-0.397260873333334	0.750682077316378
Niben101Scf00410g01016;Niben101Scf00324g02022;Niben101Scf03850g02024;Niben101Scf02972g02020	Niben101Scf00410g01016;Niben101Scf00324g02022;Niben101Scf03850g02024;Niben101Scf02972g02020	2	B	-0.232063307666664	0.999962955864481
Niben101Scf00410g01016;Niben101Scf00324g02022;Niben101Scf03850g02024;Niben101Scf02972g02020	Niben101Scf00410g01016;Niben101Scf00324g02022;Niben101Scf03850g02024;Niben101Scf02972g02020	5	B	0.708750730666665	0.918586785477941
Niben101Scf00410g01016;Niben101Scf00324g02022;Niben101Scf03850g02024;Niben101Scf02972g02020	Niben101Scf00410g01016;Niben101Scf00324g02022;Niben101Scf03850g02024;Niben101Scf02972g02020	7	B	-0.304168210333334	0.868208480648793
Niben101Scf00410g01016;Niben101Scf00324g02022;Niben101Scf03850g02024;Niben101Scf02972g02020	Niben101Scf00410g01016;Niben101Scf00324g02022;Niben101Scf03850g02024;Niben101Scf02972g02020	10	C	-1.05529087333333	0.750682077316378
Niben101Scf00410g01016;Niben101Scf00324g02022;Niben101Scf03850g02024;Niben101Scf02972g02020	Niben101Scf00410g01016;Niben101Scf00324g02022;Niben101Scf03850g02024;Niben101Scf02972g02020	2	C	-0.929068385666664	0.999962955864481
Niben101Scf00410g01016;Niben101Scf00324g02022;Niben101Scf03850g02024;Niben101Scf02972g02020	Niben101Scf00410g01016;Niben101Scf00324g02022;Niben101Scf03850g02024;Niben101Scf02972g02020	5	C	0.234745652666668	0.918586785477941
Niben101Scf00410g01016;Niben101Scf00324g02022;Niben101Scf03850g02024;Niben101Scf02972g02020	Niben101Scf00410g01016;Niben101Scf00324g02022;Niben101Scf03850g02024;Niben101Scf02972g02020	7	C	0.751408948666665	0.868208480648793
Niben101Scf00414g06008;Niben101Scf04739g02010	Niben101Scf00414g06008;Niben101Scf04739g02010	10	A	0.868234770333331	0.646253141287609
Niben101Scf00414g06008;Niben101Scf04739g02010	Niben101Scf00414g06008;Niben101Scf04739g02010	2	A	0.998713359	0.999962955864481
Niben101Scf00414g06008;Niben101Scf04739g02010	Niben101Scf00414g06008;Niben101Scf04739g02010	5	A	1.229764064	0.918586785477941
Niben101Scf00414g06008;Niben101Scf04739g02010	Niben101Scf00414g06008;Niben101Scf04739g02010	7	A	0.892127282999997	0.762742829486453
Niben101Scf00414g06008;Niben101Scf04739g02010	Niben101Scf00414g06008;Niben101Scf04739g02010	10	B	0.373975793333329	0.646253141287609
Niben101Scf00414g06008;Niben101Scf04739g02010	Niben101Scf00414g06008;Niben101Scf04739g02010	2	B	-0.433976640999997	0.999962955864481
Niben101Scf00414g06008;Niben101Scf04739g02010	Niben101Scf00414g06008;Niben101Scf04739g02010	5	B	0.887894064000001	0.918586785477941
Niben101Scf00414g06008;Niben101Scf04739g02010	Niben101Scf00414g06008;Niben101Scf04739g02010	7	B	0.0963251229999997	0.762742829486453
Niben101Scf00414g06008;Niben101Scf04739g02010	Niben101Scf00414g06008;Niben101Scf04739g02010	10	C	0.302435793333331	0.646253141287609
Niben101Scf00414g06008;Niben101Scf04739g02010	Niben101Scf00414g06008;Niben101Scf04739g02010	2	C	-0.450861718999999	0.999962955864481
Niben101Scf00414g06008;Niben101Scf04739g02010	Niben101Scf00414g06008;Niben101Scf04739g02010	5	C	-0.568591013999999	0.918586785477941
Niben101Scf00414g06008;Niben101Scf04739g02010	Niben101Scf00414g06008;Niben101Scf04739g02010	7	C	0.264612281999998	0.762742829486453
Niben101Scf00414g07005;Niben101Scf04739g01006;Niben101Scf00430XLOC_009136	Niben101Scf00414g07005;Niben101Scf04739g01006	10	A	0.483234770333333	0.883282392087301
Niben101Scf00414g07005;Niben101Scf04739g01006;Niben101Scf00430XLOC_009136	Niben101Scf00414g07005;Niben101Scf04739g01006	2	A	1.122823359	0.999962955864481
Niben101Scf00414g07005;Niben101Scf04739g01006;Niben101Scf00430XLOC_009136	Niben101Scf00414g07005;Niben101Scf04739g01006	5	A	1.56245739733333	0.918586785477941
Niben101Scf00414g07005;Niben101Scf04739g01006;Niben101Scf00430XLOC_009136	Niben101Scf00414g07005;Niben101Scf04739g01006	7	A	0.119097282999999	0.986173037001613
Niben101Scf00414g07005;Niben101Scf04739g01006;Niben101Scf00430XLOC_009136	Niben101Scf00414g07005;Niben101Scf04739g01006	10	B	-0.666994206666669	0.883282392087301
Niben101Scf00414g07005;Niben101Scf04739g01006;Niben101Scf00430XLOC_009136	Niben101Scf00414g07005;Niben101Scf04739g01006	2	B	0.00552335900000145	0.999962955864481
Niben101Scf00414g07005;Niben101Scf04739g01006;Niben101Scf00430XLOC_009136	Niben101Scf00414g07005;Niben101Scf04739g01006	5	B	1.60843739733333	0.918586785477941
Niben101Scf00414g07005;Niben101Scf04739g01006;Niben101Scf00430XLOC_009136	Niben101Scf00414g07005;Niben101Scf04739g01006	7	B	0.420345123000001	0.986173037001613
Niben101Scf00414g07005;Niben101Scf04739g01006;Niben101Scf00430XLOC_009136	Niben101Scf00414g07005;Niben101Scf04739g01006	10	C	1.51326579333333	0.883282392087301
Niben101Scf00414g07005;Niben101Scf04739g01006;Niben101Scf00430XLOC_009136	Niben101Scf00414g07005;Niben101Scf04739g01006	2	C	-0.614741718999998	0.999962955864481
Niben101Scf00414g07005;Niben101Scf04739g01006;Niben101Scf00430XLOC_009136	Niben101Scf00414g07005;Niben101Scf04739g01006	5	C	-0.662947680666665	0.918586785477941
Niben101Scf00414g07005;Niben101Scf04739g01006;Niben101Scf00430XLOC_009136	Niben101Scf00414g07005;Niben101Scf04739g01006	7	C	-0.749977718	0.986173037001613
Niben101Scf00420g01013;Niben101Scf04707g00001;Niben101Scf00420g01017	Niben101Scf00420g01013;Niben101Scf04707g00001	10	A	-0.790581896333336	0.997092239699335
Niben101Scf00420g01013;Niben101Scf04707g00001;Niben101Scf00420g01017	Niben101Scf00420g01013;Niben101Scf04707g00001	2	A	1.81697002566667	0.999962955864481
Niben101Scf00420g01013;Niben101Scf04707g00001;Niben101Scf00420g01017	Niben101Scf00420g01013;Niben101Scf04707g00001	5	A	2.01541073066667	0.918586785477941
Niben101Scf00420g01013;Niben101Scf04707g00001;Niben101Scf00420g01017	Niben101Scf00420g01013;Niben101Scf04707g00001	7	A	-0.924796050333338	0.929884447637675
Niben101Scf00420g01013;Niben101Scf04707g00001;Niben101Scf00420g01017	Niben101Scf00420g01013;Niben101Scf04707g00001	10	B	-0.715560873333338	0.997092239699335
Niben101Scf00420g01013;Niben101Scf04707g00001;Niben101Scf00420g01017	Niben101Scf00420g01013;Niben101Scf04707g00001	2	B	0.129740025666667	0.999962955864481
Niben101Scf00420g01013;Niben101Scf04707g00001;Niben101Scf00420g01017	Niben101Scf00420g01013;Niben101Scf04707g00001	5	B	0.915950730666665	0.918586785477941
Niben101Scf00420g01013;Niben101Scf04707g00001;Niben101Scf00420g01017	Niben101Scf00420g01013;Niben101Scf04707g00001	7	B	0.149141789666665	0.929884447637675
Niben101Scf00420g01013;Niben101Scf04707g00001;Niben101Scf00420g01017	Niben101Scf00420g01013;Niben101Scf04707g00001	10	C	1.47212912666666	0.997092239699335
Niben101Scf00420g01013;Niben101Scf04707g00001;Niben101Scf00420g01017	Niben101Scf00420g01013;Niben101Scf04707g00001	2	C	-1.84809505233333	0.999962955864481
Niben101Scf00420g01013;Niben101Scf04707g00001;Niben101Scf00420g01017	Niben101Scf00420g01013;Niben101Scf04707g00001	5	C	-0.123654347333332	0.918586785477941
Niben101Scf00420g01013;Niben101Scf04707g00001;Niben101Scf00420g01017	Niben101Scf00420g01013;Niben101Scf04707g00001	7	C	0.278788948666666	0.929884447637675
Niben101Scf00421g01021;Niben101Scf00254g00010	Niben101Scf00421g01021;Niben101Scf00254g00010	10	A	0.628364770333331	0.646253141287609
Niben101Scf00421g01021;Niben101Scf00254g00010	Niben101Scf00421g01021;Niben101Scf00254g00010	2	A	-0.415869974333333	0.999962955864481
Niben101Scf00421g01021;Niben101Scf00254g00010	Niben101Scf00421g01021;Niben101Scf00254g00010	5	A	1.809674064	0.918586785477941
Niben101Scf00421g01021;Niben101Scf00254g00010	Niben101Scf00421g01021;Niben101Scf00254g00010	7	A	1.18877394966667	0.988458500085691
Niben101Scf00421g01021;Niben101Scf00254g00010	Niben101Scf00421g01021;Niben101Scf00254g00010	10	B	0.16392579333333	0.646253141287609
Niben101Scf00421g01021;Niben101Scf00254g00010	Niben101Scf00421g01021;Niben101Scf00254g00010	2	B	-1.04904997433333	0.999962955864481
Niben101Scf00421g01021;Niben101Scf00254g00010	Niben101Scf00421g01021;Niben101Scf00254g00010	5	B	1.364074064	0.918586785477941
Niben101Scf00421g01021;Niben101Scf00254g00010	Niben101Scf00421g01021;Niben101Scf00254g00010	7	B	0.700081789666669	0.988458500085691
Niben101Scf00421g01021;Niben101Scf00254g00010	Niben101Scf00421g01021;Niben101Scf00254g00010	10	C	0.705925793333332	0.646253141287609
Niben101Scf00421g01021;Niben101Scf00254g00010	Niben101Scf00421g01021;Niben101Scf00254g00010	2	C	-1.60517505233333	0.999962955864481
Niben101Scf00421g01021;Niben101Scf00254g00010	Niben101Scf00421g01021;Niben101Scf00254g00010	5	C	-0.599981013999997	0.918586785477941
Niben101Scf00421g01021;Niben101Scf00254g00010	Niben101Scf00421g01021;Niben101Scf00254g00010	7	C	-1.64280105133333	0.988458500085691
Niben101Scf00421g01025	Niben101Scf00421g01025	10	A	0.375708103666664	0.646253141287609
Niben101Scf00421g01025	Niben101Scf00421g01025	2	A	0.929070025666668	0.999962955864481
Niben101Scf00421g01025	Niben101Scf00421g01025	5	A	0.506877397333334	0.918586785477941
Niben101Scf00421g01025	Niben101Scf00421g01025	7	A	-0.846889383666667	0.935655299457187
Niben101Scf00421g01025	Niben101Scf00421g01025	10	B	0.233269126666663	0.646253141287609
Niben101Scf00421g01025	Niben101Scf00421g01025	2	B	-0.507009974333332	0.999962955864481
Niben101Scf00421g01025	Niben101Scf00421g01025	5	B	0.138907397333334	0.918586785477941
Niben101Scf00421g01025	Niben101Scf00421g01025	7	B	-0.236891543666665	0.935655299457187
Niben101Scf00421g01025	Niben101Scf00421g01025	10	C	0.738019126666664	0.646253141287609
Niben101Scf00421g01025	Niben101Scf00421g01025	2	C	0.373594947666671	0.999962955864481
Niben101Scf00421g01025	Niben101Scf00421g01025	5	C	-0.103507680666663	0.918586785477941
Niben101Scf00421g01025	Niben101Scf00421g01025	7	C	0.497675615333332	0.935655299457187
Niben101Scf00426g02005;Niben101Scf17787XLOC_087419	Niben101Scf00426g02005;Niben101Scf17787XLOC_087419	10	A	-0.670418563000002	0.910520565817846
Niben101Scf00426g02005;Niben101Scf17787XLOC_087419	Niben101Scf00426g02005;Niben101Scf17787XLOC_087419	2	A	1.24963002566667	0.999962955864481
Niben101Scf00426g02005;Niben101Scf17787XLOC_087419	Niben101Scf00426g02005;Niben101Scf17787XLOC_087419	5	A	2.17458073066667	0.918586785477941
Niben101Scf00426g02005;Niben101Scf17787XLOC_087419	Niben101Scf00426g02005;Niben101Scf17787XLOC_087419	7	A	-1.37726605033334	0.987658007619305
Niben101Scf00426g02005;Niben101Scf17787XLOC_087419	Niben101Scf00426g02005;Niben101Scf17787XLOC_087419	10	B	0.937092459999999	0.910520565817846
Niben101Scf00426g02005;Niben101Scf17787XLOC_087419	Niben101Scf00426g02005;Niben101Scf17787XLOC_087419	2	B	-0.062399974333335	0.999962955864481
Niben101Scf00426g02005;Niben101Scf17787XLOC_087419	Niben101Scf00426g02005;Niben101Scf17787XLOC_087419	5	B	2.11896073066666	0.918586785477941
Niben101Scf00426g02005;Niben101Scf17787XLOC_087419	Niben101Scf00426g02005;Niben101Scf17787XLOC_087419	7	B	2.33169178966667	0.987658007619305
Niben101Scf00426g02005;Niben101Scf17787XLOC_087419	Niben101Scf00426g02005;Niben101Scf17787XLOC_087419	10	C	0.573192459999998	0.910520565817846
Niben101Scf00426g02005;Niben101Scf17787XLOC_087419	Niben101Scf00426g02005;Niben101Scf17787XLOC_087419	2	C	-0.393605052333331	0.999962955864481
Niben101Scf00426g02005;Niben101Scf17787XLOC_087419	Niben101Scf00426g02005;Niben101Scf17787XLOC_087419	5	C	0.616775652666668	0.918586785477941
Niben101Scf00426g02005;Niben101Scf17787XLOC_087419	Niben101Scf00426g02005;Niben101Scf17787XLOC_087419	7	C	-0.518351051333333	0.987658007619305
Niben101Scf00428g15006	Niben101Scf00428g15006	10	A	1.17254810366667	0.654663016469326
Niben101Scf00428g15006	Niben101Scf00428g15006	2	A	2.64386669233333	0.999962955864481
Niben101Scf00428g15006	Niben101Scf00428g15006	5	A	1.50302739733333	0.918586785477941
Niben101Scf00428g15006	Niben101Scf00428g15006	7	A	-0.187936050333334	0.841047696761695
Niben101Scf00428g15006	Niben101Scf00428g15006	10	B	0.429779126666666	0.654663016469326
Niben101Scf00428g15006	Niben101Scf00428g15006	2	B	-0.274293307666667	0.999962955864481
Niben101Scf00428g15006	Niben101Scf00428g15006	5	B	1.16602739733333	0.918586785477941
Niben101Scf00428g15006	Niben101Scf00428g15006	7	B	-0.107588210333333	0.841047696761695
Niben101Scf00428g15006	Niben101Scf00428g15006	10	C	2.56716912666667	0.654663016469326
Niben101Scf00428g15006	Niben101Scf00428g15006	2	C	-1.34499838566667	0.999962955864481
Niben101Scf00428g15006	Niben101Scf00428g15006	5	C	-0.214157680666666	0.918586785477941
Niben101Scf00428g15006	Niben101Scf00428g15006	7	C	0.0312489486666649	0.841047696761695
Niben101Scf00435g05017;Niben101Scf04477g03011;Niben101Scf00311g03010	Niben101Scf00435g05017;Niben101Scf04477g03011;Niben101Scf00311g03010	10	A	0.68019477033333	0.839902397876279
Niben101Scf00435g05017;Niben101Scf04477g03011;Niben101Scf00311g03010	Niben101Scf00435g05017;Niben101Scf04477g03011;Niben101Scf00311g03010	2	A	1.28929002566667	0.999962955864481
Niben101Scf00435g05017;Niben101Scf04477g03011;Niben101Scf00311g03010	Niben101Scf00435g05017;Niben101Scf04477g03011;Niben101Scf00311g03010	5	A	0.208624064000002	0.918586785477941
Niben101Scf00435g05017;Niben101Scf04477g03011;Niben101Scf00311g03010	Niben101Scf00435g05017;Niben101Scf04477g03011;Niben101Scf00311g03010	7	A	1.589637283	0.762742829486453
Niben101Scf00435g05017;Niben101Scf04477g03011;Niben101Scf00311g03010	Niben101Scf00435g05017;Niben101Scf04477g03011;Niben101Scf00311g03010	10	B	-0.334864206666669	0.839902397876279
Niben101Scf00435g05017;Niben101Scf04477g03011;Niben101Scf00311g03010	Niben101Scf00435g05017;Niben101Scf04477g03011;Niben101Scf00311g03010	2	B	0.125390025666668	0.999962955864481
Niben101Scf00435g05017;Niben101Scf04477g03011;Niben101Scf00311g03010	Niben101Scf00435g05017;Niben101Scf04477g03011;Niben101Scf00311g03010	5	B	-1.514435936	0.918586785477941
Niben101Scf00435g05017;Niben101Scf04477g03011;Niben101Scf00311g03010	Niben101Scf00435g05017;Niben101Scf04477g03011;Niben101Scf00311g03010	7	B	0.763265123	0.762742829486453
Niben101Scf00435g05017;Niben101Scf04477g03011;Niben101Scf00311g03010	Niben101Scf00435g05017;Niben101Scf04477g03011;Niben101Scf00311g03010	10	C	-2.59247420666667	0.839902397876279
Niben101Scf00435g05017;Niben101Scf04477g03011;Niben101Scf00311g03010	Niben101Scf00435g05017;Niben101Scf04477g03011;Niben101Scf00311g03010	2	C	0.147224947666668	0.999962955864481
Niben101Scf00435g05017;Niben101Scf04477g03011;Niben101Scf00311g03010	Niben101Scf00435g05017;Niben101Scf04477g03011;Niben101Scf00311g03010	5	C	-0.287871013999997	0.918586785477941
Niben101Scf00435g05017;Niben101Scf04477g03011;Niben101Scf00311g03010	Niben101Scf00435g05017;Niben101Scf04477g03011;Niben101Scf00311g03010	7	C	0.605682282	0.762742829486453
Niben101Scf00436g05003	Niben101Scf00436g05003	10	A	1.87048810366667	0.646253141287609
Niben101Scf00436g05003	Niben101Scf00436g05003	2	A	1.325653359	0.999962955864481
Niben101Scf00436g05003	Niben101Scf00436g05003	5	A	1.56396073066666	0.918586785477941
Niben101Scf00436g05003	Niben101Scf00436g05003	7	A	0.207557282999996	0.762742829486453
Niben101Scf00436g05003	Niben101Scf00436g05003	10	B	1.58667912666667	0.646253141287609
Niben101Scf00436g05003	Niben101Scf00436g05003	2	B	-0.325956640999998	0.999962955864481
Niben101Scf00436g05003	Niben101Scf00436g05003	5	B	0.698740730666664	0.918586785477941
Niben101Scf00436g05003	Niben101Scf00436g05003	7	B	0.331935122999997	0.762742829486453
Niben101Scf00436g05003	Niben101Scf00436g05003	10	C	1.91232912666667	0.646253141287609
Niben101Scf00436g05003	Niben101Scf00436g05003	2	C	-0.555481718999996	0.999962955864481
Niben101Scf00436g05003	Niben101Scf00436g05003	5	C	0.427665652666668	0.918586785477941
Niben101Scf00436g05003	Niben101Scf00436g05003	7	C	0.973272282	0.762742829486453
Niben101Scf00436g06006;Niben101Scf06799XLOC_066211	Niben101Scf00436g06006;Niben101Scf06799XLOC_066211	10	A	-0.218181896333334	0.869584475615344
Niben101Scf00436g06006;Niben101Scf06799XLOC_066211	Niben101Scf00436g06006;Niben101Scf06799XLOC_066211	2	A	1.266783359	0.999962955864481
Niben101Scf00436g06006;Niben101Scf06799XLOC_066211	Niben101Scf00436g06006;Niben101Scf06799XLOC_066211	5	A	1.413534064	0.918586785477941
Niben101Scf00436g06006;Niben101Scf06799XLOC_066211	Niben101Scf00436g06006;Niben101Scf06799XLOC_066211	7	A	0.403237282999999	0.993914141897675
Niben101Scf00436g06006;Niben101Scf06799XLOC_066211	Niben101Scf00436g06006;Niben101Scf06799XLOC_066211	10	B	0.445049126666664	0.869584475615344
Niben101Scf00436g06006;Niben101Scf06799XLOC_066211	Niben101Scf00436g06006;Niben101Scf06799XLOC_066211	2	B	-1.139366641	0.999962955864481
Niben101Scf00436g06006;Niben101Scf06799XLOC_066211	Niben101Scf00436g06006;Niben101Scf06799XLOC_066211	5	B	1.558754064	0.918586785477941
Niben101Scf00436g06006;Niben101Scf06799XLOC_066211	Niben101Scf00436g06006;Niben101Scf06799XLOC_066211	7	B	0.396175122999999	0.993914141897675
Niben101Scf00436g06006;Niben101Scf06799XLOC_066211	Niben101Scf00436g06006;Niben101Scf06799XLOC_066211	10	C	0.333069126666665	0.869584475615344
Niben101Scf00436g06006;Niben101Scf06799XLOC_066211	Niben101Scf00436g06006;Niben101Scf06799XLOC_066211	2	C	0.092968281000001	0.999962955864481
Niben101Scf00436g06006;Niben101Scf06799XLOC_066211	Niben101Scf00436g06006;Niben101Scf06799XLOC_066211	5	C	0.127798986000002	0.918586785477941
Niben101Scf00436g06006;Niben101Scf06799XLOC_066211	Niben101Scf00436g06006;Niben101Scf06799XLOC_066211	7	C	-0.840057718000001	0.993914141897675
Niben101Scf00440g01018	Niben101Scf00440g01018	10	A	1.331981437	0.656765360910817
Niben101Scf00440g01018	Niben101Scf00440g01018	2	A	0.89308669233333	0.999962955864481
Niben101Scf00440g01018	Niben101Scf00440g01018	5	A	1.49805073066667	0.918586785477941
Niben101Scf00440g01018	Niben101Scf00440g01018	7	A	1.447667283	0.762742829486453
Niben101Scf00440g01018	Niben101Scf00440g01018	10	B	0.23754246	0.656765360910817
Niben101Scf00440g01018	Niben101Scf00440g01018	2	B	-0.679933307666669	0.999962955864481
Niben101Scf00440g01018	Niben101Scf00440g01018	5	B	1.88044073066667	0.918586785477941
Niben101Scf00440g01018	Niben101Scf00440g01018	7	B	1.184545123	0.762742829486453
Niben101Scf00440g01018	Niben101Scf00440g01018	10	C	0.52564246	0.656765360910817
Niben101Scf00440g01018	Niben101Scf00440g01018	2	C	-0.537128385666666	0.999962955864481
Niben101Scf00440g01018	Niben101Scf00440g01018	5	C	-0.559684347333334	0.918586785477941
Niben101Scf00440g01018	Niben101Scf00440g01018	7	C	0.912512281999998	0.762742829486453
Niben101Scf00444g01008;Niben101Ctg06133g00002	Niben101Scf00444g01008	10	A	0.481468103666664	0.882946136498742
Niben101Scf00444g01008;Niben101Ctg06133g00002	Niben101Scf00444g01008	2	A	1.66130669233333	0.999962955864481
Niben101Scf00444g01008;Niben101Ctg06133g00002	Niben101Scf00444g01008	5	A	0.287544064000002	0.918586785477941
Niben101Scf00444g01008;Niben101Ctg06133g00002	Niben101Scf00444g01008	7	A	1.20273061633333	0.957758930323129
Niben101Scf00444g01008;Niben101Ctg06133g00002	Niben101Scf00444g01008	10	B	0.787449126666665	0.882946136498742
Niben101Scf00444g01008;Niben101Ctg06133g00002	Niben101Scf00444g01008	2	B	-3.53708330766667	0.999962955864481
Niben101Scf00444g01008;Niben101Ctg06133g00002	Niben101Scf00444g01008	5	B	1.358874064	0.918586785477941
Niben101Scf00444g01008;Niben101Ctg06133g00002	Niben101Scf00444g01008	7	B	0.0559684563333356	0.957758930323129
Niben101Scf00444g01008;Niben101Ctg06133g00002	Niben101Scf00444g01008	10	C	-0.0777708733333355	0.882946136498742
Niben101Scf00444g01008;Niben101Ctg06133g00002	Niben101Scf00444g01008	2	C	-3.48729838566667	0.999962955864481
Niben101Scf00444g01008;Niben101Ctg06133g00002	Niben101Scf00444g01008	5	C	0.095248986000005	0.918586785477941
Niben101Scf00444g01008;Niben101Ctg06133g00002	Niben101Scf00444g01008	7	C	-1.98920438466667	0.957758930323129
Niben101Scf00446g06009	Niben101Scf00446g06009	10	A	0.708221436999999	0.785160073325613
Niben101Scf00446g06009	Niben101Scf00446g06009	2	A	0.648980025666667	0.999962955864481
Niben101Scf00446g06009	Niben101Scf00446g06009	5	A	0.829484064000003	0.918586785477941
Niben101Scf00446g06009	Niben101Scf00446g06009	7	A	0.428893949666666	0.779509549922687
Niben101Scf00446g06009	Niben101Scf00446g06009	10	B	-1.11318754	0.785160073325613
Niben101Scf00446g06009	Niben101Scf00446g06009	2	B	-0.540359974333334	0.999962955864481
Niben101Scf00446g06009	Niben101Scf00446g06009	5	B	0.451794064000001	0.918586785477941
Niben101Scf00446g06009	Niben101Scf00446g06009	7	B	0.398361789666669	0.779509549922687
Niben101Scf00446g06009	Niben101Scf00446g06009	10	C	-2.32977754	0.785160073325613
Niben101Scf00446g06009	Niben101Scf00446g06009	2	C	0.101224947666669	0.999962955864481
Niben101Scf00446g06009	Niben101Scf00446g06009	5	C	-0.0930110139999982	0.918586785477941
Niben101Scf00446g06009	Niben101Scf00446g06009	7	C	0.589588948666666	0.779509549922687
Niben101Scf00446g09004;Niben101Scf03203g07020	Niben101Scf00446g09004	10	A	0.200698103666667	0.883282392087301
Niben101Scf00446g09004;Niben101Scf03203g07020	Niben101Scf00446g09004	2	A	0.998063359000003	0.999962955864481
Niben101Scf00446g09004;Niben101Scf03203g07020	Niben101Scf00446g09004	5	A	0.424774064000001	0.918586785477941
Niben101Scf00446g09004;Niben101Scf03203g07020	Niben101Scf00446g09004	7	A	-0.0960327170000035	0.918697370745843
Niben101Scf00446g09004;Niben101Scf03203g07020	Niben101Scf00446g09004	10	B	-0.242160873333333	0.883282392087301
Niben101Scf00446g09004;Niben101Scf03203g07020	Niben101Scf00446g09004	2	B	-0.238356640999999	0.999962955864481
Niben101Scf00446g09004;Niben101Scf03203g07020	Niben101Scf00446g09004	5	B	0.442344064	0.918586785477941
Niben101Scf00446g09004;Niben101Scf03203g07020	Niben101Scf00446g09004	7	B	0.0987451230000005	0.918697370745843
Niben101Scf00446g09004;Niben101Scf03203g07020	Niben101Scf00446g09004	10	C	-0.605360873333336	0.883282392087301
Niben101Scf00446g09004;Niben101Scf03203g07020	Niben101Scf00446g09004	2	C	0.550128281000003	0.999962955864481
Niben101Scf00446g09004;Niben101Scf03203g07020	Niben101Scf00446g09004	5	C	-0.243581014	0.918586785477941
Niben101Scf00446g09004;Niben101Scf03203g07020	Niben101Scf00446g09004	7	C	0.426982281999997	0.918697370745843
Niben101Scf00447g03012;Niben101Scf00503g10001;Niben101Scf01990g00003	Niben101Scf00447g03012	10	A	2.483921437	0.646253141287609
Niben101Scf00447g03012;Niben101Scf00503g10001;Niben101Scf01990g00003	Niben101Scf00447g03012	2	A	0.556183358999998	0.999962955864481
Niben101Scf00447g03012;Niben101Scf00503g10001;Niben101Scf01990g00003	Niben101Scf00447g03012	5	A	-1.39366260266667	0.998335692814327
Niben101Scf00447g03012;Niben101Scf00503g10001;Niben101Scf01990g00003	Niben101Scf00447g03012	7	A	-0.664912717000004	0.936673134049677
Niben101Scf00447g03012;Niben101Scf00503g10001;Niben101Scf01990g00003	Niben101Scf00447g03012	10	B	2.51487246	0.646253141287609
Niben101Scf00447g03012;Niben101Scf00503g10001;Niben101Scf01990g00003	Niben101Scf00447g03012	2	B	-0.366346641	0.999962955864481
Niben101Scf00447g03012;Niben101Scf00503g10001;Niben101Scf01990g00003	Niben101Scf00447g03012	5	B	1.28636739733333	0.998335692814327
Niben101Scf00447g03012;Niben101Scf00503g10001;Niben101Scf01990g00003	Niben101Scf00447g03012	7	B	1.250455123	0.936673134049677
Niben101Scf00447g03012;Niben101Scf00503g10001;Niben101Scf01990g00003	Niben101Scf00447g03012	10	C	0.587052459999999	0.646253141287609
Niben101Scf00447g03012;Niben101Scf00503g10001;Niben101Scf01990g00003	Niben101Scf00447g03012	2	C	1.485978281	0.999962955864481
Niben101Scf00447g03012;Niben101Scf00503g10001;Niben101Scf01990g00003	Niben101Scf00447g03012	5	C	0.0851223193333333	0.998335692814327
Niben101Scf00447g03012;Niben101Scf00503g10001;Niben101Scf01990g00003	Niben101Scf00447g03012	7	C	-2.065677718	0.936673134049677
Niben101Scf00448g04005	Niben101Scf00448g04005	10	A	1.25327477033333	0.646253141287609
Niben101Scf00448g04005	Niben101Scf00448g04005	2	A	0.937923358999999	0.999962955864481
Niben101Scf00448g04005	Niben101Scf00448g04005	5	A	1.22030073066666	0.918586785477941
Niben101Scf00448g04005	Niben101Scf00448g04005	7	A	1.18505061633333	0.762742829486453
Niben101Scf00448g04005	Niben101Scf00448g04005	10	B	0.707365793333331	0.646253141287609
Niben101Scf00448g04005	Niben101Scf00448g04005	2	B	-0.576116641000002	0.999962955864481
Niben101Scf00448g04005	Niben101Scf00448g04005	5	B	1.39572073066666	0.918586785477941
[truncated: 24,797 more rows]
