# Supplementary material for: The transcriptome, extracellular proteome and active secretome of agroinfiltrated Nicotiana benthamiana uncover a large, diverse protease repertoire
Source: Plant Biotechnol J. 2017 Dec 17;16(5):1068–84. doi: 10.1111/pbi.12852 (PMC5902771; doi:10.1111/pbi.12852)
Supplement: Supplementary file 8 — Table S4 Differential transcript abundance data, comparing agro‐ and mock infiltrated leaves [file PBI-16-1068-s004.csv]

ID	baseMean	log2FoldChange_10dpi	log2FoldChange_2dpi	log2FoldChange_5dpi	log2FoldChange_7dpi	padj_10dpi	padj_2dpi	padj_5dpi	padj_7dpi	dynamics.2	signalP	pfam.No	DE	MEROPS.family	MEROPS.subfamily	ppase.cattype
Nbv5.1tr6199280	1.698704918	-2.153982459	-0.154338554	-2.089126712	-2.425877676	0.019167604	0.897608923	0.012879446	0.007119764	1st down 5 dpi	N	PF00082;PF02225;PF05922	Subtilase family; PA domain; Peptidase inhibitor I9	S08	S08A;S08B;I09	S
Nbv5.1tr6202694	0.081548382	0.508497902	0	0	0	NA	NA	NA	NA	constant	Y	PF00112;PF08246	Papain family cysteine protease; Cathepsin propeptide inhibitor domain (I29)	C01	C01A;C01B;I29	C
Nbv5.1tr6207585	0.312455096	1.426228033	0	0	-0.35467137	0.127150461	NA	NA	NA	constant	Y	PF00112;PF08246	Papain family cysteine protease; Cathepsin propeptide inhibitor domain (I29)	C01	C01A;C01B;I29	C
Nbv5.1tr6212638	0.69841356	0.570060462	0.829414503	1.745309484	0.850170676	0.620860842	NA	NA	0.422833885	other	N	PF00082;PF02225;PF05922	Subtilase family; PA domain; Peptidase inhibitor I9	S08	S08A;S08B;I09	S
Nbv5.1tr6219522	1.182767985	-0.159338672	0.788417733	0.742048454	-0.049128066	0.911284318	0.489244598	0.506397017	0.971514514	constant	N	PF00082;PF02225;PF05922	Subtilase family; PA domain; Peptidase inhibitor I9	S08	S08A;S08B;I09	S
Nbv5.1tr6220320	112.1522105	0.93696268	0.431667427	1.576486495	1.159949771	0.006441605	0.302451366	4.85E-06	0.000525229	1st up 5 dpi	Y	PF00082;PF05922	Subtilase family; Peptidase inhibitor I9	S08	S08A;S08B;I09	S
Nbv5.1tr6221359	0.938783028	0.921532648	-0.055832282	1.456800627	1.263942162	0.379167638	0.970434061	0.130541982	0.193594284	constant	N	PF00450	Serine carboxypeptidase	S10	S10	S
Nbv5.1tr6222786	35.26196046	-0.639348554	-0.170448086	-0.508269368	-1.060623138	0.051770778	0.703122876	0.151943535	0.00047515	1st down 7 dpi	N	PF00082;PF02225;PF05922	Subtilase family; PA domain; Peptidase inhibitor I9	S08	S08A;S08B;I09	S
Nbv5.1tr6227253	169.9107481	1.137431428	0.581241209	0.65243066	0.783989278	9.80E-11	0.003936166	0.000618237	8.72E-06	1st up 10 dpi	Y	PF14541;PF14543	Xylanase inhibitor C-terminal; Xylanase inhibitor N-terminal	A01	A01B;A01A	A
Nbv5.1tr6229439	15.14453592	0.934722129	-0.132424692	0.01728421	0.698388621	0.386824119	0.928992012	0.991086892	0.532138255	constant	N	PF00450	Serine carboxypeptidase	S10	S10	S
Nbv5.1tr6230965	20.81156953	1.415210988	-0.084658667	0.18275754	1.100441203	6.26E-05	0.894670832	0.722742652	0.003263862	1st up 7 dpi	N	PF00112;PF00396;PF08246	Papain family cysteine protease; Granulin; Cathepsin propeptide inhibitor domain (I29)	C01	C01A;C01B;I29	C
Nbv5.1tr6234799	14.77116079	-0.58422863	-0.232084078	-1.147404515	0.00703374	0.312079165	0.748048153	0.041619629	0.994261249	1st down 5 dpi	N	PF00082;PF05922	Subtilase family; Peptidase inhibitor I9	S08	S08A;S08B;I09	S
Nbv5.1tr6236886	765.3050076	0.361360645	0.499788667	0.435669735	0.276415816	0.16173254	0.058714438	0.102013335	0.304780444	constant	N	PF00112;PF08127	Papain family cysteine protease; Peptidase family C1 propeptide	C01	C01A;C01B	C
Nbv5.1tr6237338	55.89075093	1.103047339	0.315124046	1.12193483	1.141622587	1.10E-06	0.276685339	2.37E-06	4.75E-07	1st up 5 dpi	Y	PF00112;PF00396;PF08246	Papain family cysteine protease; Granulin; Cathepsin propeptide inhibitor domain (I29)	C01	C01A;C01B;I29	C
Niben101Ctg00007XLOC_000014	5.738905429	-0.230439095	-2.184286058	-2.426322731	-1.336010515	0.826865087	0.010573362	0.001386718	0.090850437	1st down 2 dpi	N	NA	NA	NA	NA	NA
Niben101Ctg00008XLOC_000015	18.96464574	-1.702937024	-0.881803851	-0.9193058	-0.983925826	2.11E-07	0.024280897	0.014031046	0.003602273	1st down 10 dpi	Y	PF00295	Glycosyl hydrolases family 28	NA	NA	NA
Niben101Ctg00015XLOC_000016	1.404813609	0.484893494	-0.625268527	0.038765449	-0.552025951	0.654378777	0.606135842	0.977199813	0.575923989	constant	N	NA	NA	NA	NA	NA
Niben101Ctg00018XLOC_000017	11.92835844	-0.678453739	-0.922567353	-0.288072552	-0.383143987	0.20500644	0.073640451	0.643333426	0.519310116	constant	N	NA	NA	NA	NA	NA
Niben101Ctg00030XLOC_000018	1.927184263	-1.778884646	0.41655247	-0.574657489	0.28049645	0.03590778	0.722998629	0.568440507	0.797428647	1st down 10 dpi	N	NA	NA	NA	NA	NA
Niben101Ctg00040XLOC_000019	1.528522802	-0.842947634	-0.82576516	0.569332793	0.451785615	0.374595747	0.453870168	0.601683805	0.655416797	constant	N	NA	NA	NA	NA	NA
Niben101Ctg00054g00001	7.044635735	-0.912195111	-1.434338555	-0.745592923	-0.442669484	0.06255821	0.006596328	0.154420952	0.460166256	1st down 2 dpi	N	NA	NA	NA	NA	NA
Niben101Ctg00090XLOC_000023	1.180876249	-0.205728223	0.83125777	1.328138538	1.702677914	0.871738323	0.457921451	0.176710497	0.062970594	constant	N	NA	NA	NA	NA	NA
Niben101Ctg00109XLOC_000024	7.182913203	0.664188088	0.205608568	0.12938572	0.79890162	0.198440054	0.790544718	0.85189923	0.134550072	constant	N	PF00130	Phorbol esters/diacylglycerol binding domain (C1 domain)	NA	NA	NA
Niben101Ctg00116g00002	23.92652612	-0.367040611	-0.653621248	-0.191319749	-0.301026212	0.199592878	0.026051552	0.59797459	0.298305248	constant	N	NA	NA	NA	NA	NA
Niben101Ctg00151XLOC_000028	7.838801844	-0.270743707	-0.238651296	-0.221146269	0.228670996	0.675580474	0.766901268	0.740259151	0.711809924	constant	N	PF00078	Reverse transcriptase (RNA-dependent DNA polymerase)	NA	NA	NA
Niben101Ctg00174g00001	0.169574212	0.127846618	0	0.255821208	-0.387200013	NA	NA	NA	NA	constant	N	PF00722;PF06955	Glycosyl hydrolases family 16; Xyloglucan endo-transglycosylase (XET) C-terminus	NA	NA	NA
Niben101Ctg00185XLOC_000031	11.51310978	-0.187328086	-0.977742253	-0.524054526	-0.206436443	0.819134264	0.157065739	0.475052127	0.801162556	constant	N	NA	NA	NA	NA	NA
Niben101Ctg00188XLOC_000032	0.704085704	-0.773513552	-1.170107662	-0.129472576	-0.659796248	0.489226966	NA	NA	0.561903847	other	N	NA	NA	NA	NA	NA
Niben101Ctg00192g00001	2.26598286	0.131145496	0.23351601	0.873331771	0.863284103	0.924874087	0.862684114	0.409840247	0.395401288	constant	N	PF00092	von Willebrand factor type A domain	NA	NA	NA
Niben101Ctg00202XLOC_000034	1.798735772	-0.447464132	-0.531481766	-1.953661483	-1.383143592	0.616536227	0.63447696	0.026152133	0.089020309	1st down 5 dpi	N	NA	NA	NA	NA	NA
Niben101Ctg00210XLOC_000035	0.33652146	0.21324179	-0.5083364	0.922189905	0.983571808	0.872781656	NA	NA	NA	constant	N	NA	NA	NA	NA	NA
Niben101Ctg00219g00002	8.268919236	-0.540161871	0.292927406	0.196802544	-0.118519748	0.309773075	0.707401961	0.781866421	0.856757622	constant	N	PF00204	DNA gyrase B	NA	NA	NA
Niben101Ctg00225XLOC_000037	0.052984153	-0.4544685	0	0	0	NA	NA	NA	NA	constant	N	NA	NA	NA	NA	NA
Niben101Ctg00226XLOC_000038	5.235935547	-0.121574991	-0.069857177	-0.331546351	-0.674879226	0.927955995	0.961506071	0.77279615	0.520778306	constant	N	NA	NA	NA	NA	NA
Niben101Ctg00247XLOC_000041	0.283608638	-1.45560086	0.116487687	-1.441881945	-0.785812153	0.121928469	NA	NA	NA	other	N	NA	NA	NA	NA	NA
Niben101Ctg00252XLOC_000042	0.972491382	0.074092297	0.471320947	-0.143391847	-0.77474916	0.96238153	0.707422971	0.911963793	0.464699222	constant	N	NA	NA	NA	NA	NA
Niben101Ctg00282XLOC_000043	2.958269386	2.029336541	-1.04210417	-0.061247426	0.405612839	0.017896063	0.319123626	0.960352832	0.694702763	1st up 10 dpi	N	NA	NA	NA	NA	NA
Niben101Ctg00286g00001	9.072513772	1.009254173	0.712957564	0.518999854	0.936618796	0.025123854	0.215679106	0.350331205	0.056862568	1st up 10 dpi	N	NA	NA	NA	NA	NA
Niben101Ctg00294XLOC_000045	6.543457567	-0.48947696	-0.372835531	-0.142656267	0.240701283	0.477894907	0.645356671	0.86225226	0.758223111	constant	N	NA	NA	NA	NA	NA
Niben101Ctg00311XLOC_000048	10.42621694	-0.702776991	-1.22982483	-0.320717114	-0.10141873	0.15679464	0.027963171	0.618405906	0.876993206	1st down 2 dpi	N	NA	NA	NA	NA	NA
Niben101Ctg00318XLOC_000051	0.995101678	-0.992277748	0.58430053	0.046414491	0.291914151	0.299480095	0.628004891	0.97297873	0.798017866	constant	N	NA	NA	NA	NA	NA
Niben101Ctg00340XLOC_000053	20.50841727	2.672496356	3.29197243	3.138710621	2.121807596	4.48E-08	8.34E-08	3.09E-06	2.34E-05	1st up 2 dpi	N	PF00139	Legume lectin domain	NA	NA	NA
Niben101Ctg00341XLOC_000054	43.35460153	0.062486404	0.123237587	-0.100123473	0.311970648	0.868033596	0.757405524	0.784250027	0.289007614	constant	N	NA	NA	NA	NA	NA
Niben101Ctg00346XLOC_000055	1.123992611	0.473120954	-0.272901792	0.436453564	-0.591488435	0.690873213	0.843200393	0.716658812	0.602215284	constant	N	NA	NA	NA	NA	NA
Niben101Ctg00358XLOC_000056	0.045723227	0.151725669	0	0	0.145212704	NA	NA	NA	NA	constant	N	NA	NA	NA	NA	NA
Niben101Ctg00378XLOC_000058	0.051639992	0.151213045	0	0	-0.255675596	NA	NA	NA	NA	constant	N	NA	NA	NA	NA	NA
Niben101Ctg00436XLOC_000060	0.297727063	-0.378268479	-0.421770571	-0.923101322	0.426981942	0.741288591	NA	NA	NA	constant	N	NA	NA	NA	NA	NA
Niben101Ctg00472XLOC_000061	4.012110395	1.150529873	0.900082177	0.702975427	-0.205861256	0.138220651	0.305191594	0.410862866	0.819400326	constant	N	NA	NA	NA	NA	NA
Niben101Ctg00475XLOC_000062	1.135099356	-0.173407344	-0.875285471	-0.579232468	-0.599185625	0.895888818	0.449968103	0.608498748	0.588196583	constant	N	NA	NA	NA	NA	NA
Niben101Ctg00477XLOC_000063	2.882071471	0.154051197	1.38981418	-1.255416688	0.282675735	0.911395659	0.180281214	0.231472602	0.815074618	constant	N	NA	NA	NA	NA	NA
Niben101Ctg00512XLOC_000067	220.098358	-0.043650133	0.043601279	-0.123397251	-0.176774683	0.778366921	0.821075619	0.412219009	0.164641654	constant	N	NA	NA	NA	NA	NA
Niben101Ctg00517XLOC_000069	0.830819838	-0.896307245	1.050839604	-1.290837741	1.055438335	0.400586112	0.329979433	0.219951082	0.298738889	constant	N	NA	NA	NA	NA	NA
Niben101Ctg00520XLOC_000071	0.249207031	0.366530902	-0.547171202	0	-0.009918877	0.687866269	NA	NA	NA	constant	N	NA	NA	NA	NA	NA
Niben101Ctg00525XLOC_000072	0.215122755	-0.536979289	0.12614322	-0.567947015	-0.58895656	NA	NA	NA	NA	constant	N	NA	NA	NA	NA	NA
Niben101Ctg00529XLOC_000073	152.443565	5.553008446	3.247992209	3.933642505	4.850529299	3.90E-69	1.33E-18	1.75E-35	6.14E-55	1st up 2 dpi	N	NA	NA	NA	NA	NA
Niben101Ctg00545XLOC_000074	0.239164177	0.428479647	-0.796639468	-0.655282951	-0.843055467	NA	NA	NA	NA	constant	N	NA	NA	NA	NA	NA
Niben101Ctg00601g00002	0.101197039	-0.247817126	0	0.286346602	0.100240691	NA	NA	NA	NA	constant	N	NA	NA	NA	NA	NA
Niben101Ctg00602XLOC_000078	2.319159274	-1.23028813	-0.55002959	-0.631808556	-0.918439878	0.084871269	0.613856549	0.492494609	0.247398206	constant	N	NA	NA	NA	NA	NA
Niben101Ctg00607g00001	2.76229417	0.616109786	1.571532442	1.600136829	0.48572464	0.38113092	0.070333172	0.058399686	0.576027395	constant	N	PF01535;PF13041	PPR repeat; PPR repeat family	NA	NA	NA
Niben101Ctg00615XLOC_000080	6.945443936	0.214709314	-0.691423859	0.586517486	-0.089430338	0.707663866	0.236736244	0.370851974	0.889909335	constant	N	NA	NA	NA	NA	NA
Niben101Ctg00635g00001	0.417749441	-1.40327913	-0.10927241	-0.718996654	0.872848802	0.149100759	NA	NA	NA	constant	N	PF00176	SNF2 family N-terminal domain	NA	NA	NA
Niben101Ctg00647XLOC_000082	0.274742757	-1.196667142	-0.326826195	0.196964761	-0.682333992	0.197467211	NA	NA	NA	constant	N	NA	NA	NA	NA	NA
Niben101Ctg00650XLOC_000083	1.065764915	-0.658071771	-0.914769218	-0.777719945	0.049399462	0.567520506	0.42049132	0.487183953	0.971137436	constant	N	PF08267	Cobalamin-independent synthase, N-terminal domain	NA	NA	NA
Niben101Ctg00656XLOC_000084	2.071050386	-1.007966462	-0.904715699	0.355404718	-0.729796605	0.173523065	0.378244318	0.74918205	0.362618883	constant	N	NA	NA	NA	NA	NA
Niben101Ctg00658XLOC_000085	0.19786712	0.064524775	0	0.095589196	-0.769162396	NA	NA	NA	NA	constant	N	NA	NA	NA	NA	NA
Niben101Ctg00712XLOC_000086	0.073029236	0	-0.457765794	0	0	NA	NA	NA	NA	constant	N	NA	NA	NA	NA	NA
Niben101Ctg00753XLOC_000087	0.95426455	-1.102804535	0.074134868	-0.873581799	-0.829216144	0.263877753	0.960730732	0.433187155	0.417856621	constant	N	NA	NA	NA	NA	NA
Niben101Ctg00761XLOC_000088	7.877386376	1.825505393	1.444842056	0.716285249	1.713977291	0.002434515	0.029019111	0.305222557	0.005932269	1st up 2 dpi	N	PF16212	Phospholipid-translocating P-type ATPase C-terminal	NA	NA	NA
Niben101Ctg00865XLOC_000093	0.630359836	0.374197277	0.740684294	0.624528002	0.206840673	0.762773565	NA	NA	0.871977504	constant	N	NA	NA	NA	NA	NA
Niben101Ctg00892XLOC_000094	22.71813162	-2.022103864	-1.328592462	-1.872347497	-2.22842721	2.98E-10	8.42E-05	3.75E-08	1.73E-11	1st down 2 dpi	N	NA	NA	NA	NA	NA
Niben101Ctg00898g00001	12.11087764	-1.391892977	-1.531174678	-0.749895824	-1.451690571	0.000987216	0.004247233	0.162449474	0.000947842	1st down 2 dpi	N	NA	NA	NA	NA	NA
Niben101Ctg00925XLOC_000096	0.955293586	2.103043531	0.207876273	1.75932937	2.267025544	0.018528539	0.881541706	0.062333977	0.009855769	1st up 7 dpi	N	PF05699	hAT family C-terminal dimerisation region	NA	NA	NA
Niben101Ctg00927XLOC_000097	5.539445428	-0.030502795	-0.21667704	0.402570726	0.131274837	0.972436569	0.807385415	0.590684712	0.848105949	constant	N	NA	NA	NA	NA	NA
Niben101Ctg00928XLOC_000098	0.062446204	-0.250206033	0	-0.23732673	0	NA	NA	NA	NA	constant	N	NA	NA	NA	NA	NA
Niben101Ctg00981XLOC_000100	1.999242756	-0.679191367	0.445243238	-0.622690482	1.104459071	0.447452119	0.691839537	0.511845769	0.212603976	constant	N	NA	NA	NA	NA	NA
Niben101Ctg01011XLOC_000102	1.034309421	-0.857773894	-1.48282657	-1.368140241	-0.07065605	0.430654317	0.164637969	0.188214213	0.957788048	constant	N	NA	NA	NA	NA	NA
Niben101Ctg01014XLOC_000103	15.96055097	-0.960538802	0.196831191	0.079015803	0.294466638	0.014914515	0.739600807	0.898130385	0.559031334	constant	N	PF00628	PHD-finger	NA	NA	NA
Niben101Ctg01023XLOC_000104	4.876489679	-0.41658772	0.85162397	0.023102887	-0.433102593	0.519438313	0.254630139	0.980934581	0.552178192	constant	N	NA	NA	NA	NA	NA
Niben101Ctg01034XLOC_000106	1.03762744	0.660499971	-0.42516764	-0.16663813	0.242097576	0.552645001	0.743162588	0.897636499	0.842261158	constant	N	NA	NA	NA	NA	NA
Niben101Ctg01041XLOC_000107	0.825208309	-0.412664914	1.06355158	0.126502643	0.728206659	0.733223544	0.322336027	0.92437114	0.500293003	constant	N	NA	NA	NA	NA	NA
Niben101Ctg01045XLOC_000108	1.910657012	0.090306362	-1.860653906	-1.870222035	-0.854325585	0.942686643	0.031078517	0.017579912	0.314022434	1st down 2 dpi	N	NA	NA	NA	NA	NA
Niben101Ctg01055XLOC_000109	6.20112315	2.294441376	2.098526989	1.709002834	0.895474679	0.001028301	0.01057765	0.032440067	0.223497021	1st up 2 dpi	N	NA	NA	NA	NA	NA
Niben101Ctg01071XLOC_000111	0.152225223	0.3361902	0	-0.378548453	0.53258652	NA	NA	NA	NA	constant	N	NA	NA	NA	NA	NA
Niben101Ctg01081XLOC_000112	6.612359534	-2.444895919	-1.675879774	-1.283551612	-1.604472016	0.000142322	0.037856758	0.076631969	0.014284686	1st down 2 dpi	N	NA	NA	NA	NA	NA
Niben101Ctg01085XLOC_000113	3.32180845	2.862413103	1.7496341	1.34396192	1.599626514	8.74E-05	0.047864522	0.088181898	0.028198711	1st up 2 dpi	N	NA	NA	NA	NA	NA
Niben101Ctg01102XLOC_000115	4.436322207	-1.682818341	-1.551209716	-2.055386451	-1.158390838	0.001448151	0.081872901	0.001800161	0.041389947	1st down 5 dpi	N	NA	NA	NA	NA	NA
Niben101Ctg01119XLOC_000117	5.329063876	-2.420928875	-1.986385888	-2.210182358	-1.592812839	4.69E-06	0.001825551	0.000172775	0.003420059	1st down 2 dpi	N	NA	NA	NA	NA	NA
Niben101Ctg01135g00002	13.36482839	-0.39956917	-0.048958221	0.042567358	0.154675678	0.378585784	0.946799047	0.948734786	0.786382709	constant	N	PF13041	PPR repeat family	NA	NA	NA
Niben101Ctg01147XLOC_000119	0.795384878	-0.43772581	-0.266511342	-0.190261668	-0.284903777	0.709441378	0.84496001	0.880090825	0.813667156	constant	N	NA	NA	NA	NA	NA
Niben101Ctg01148XLOC_000120	637.1053239	-1.745215174	-0.814866298	-1.219452817	-1.50872243	6.04E-43	4.87E-10	2.01E-20	8.08E-33	1st down 5 dpi	N	PF00085	Thioredoxin	NA	NA	NA
Niben101Ctg01151XLOC_000121	4.654945335	-1.632505846	-0.362823999	-1.133357951	-1.331186916	0.006066395	0.678188108	0.091429724	0.037244789	1st down 7 dpi	N	PF08284	Retroviral aspartyl protease	NA	NA	NA
Niben101Ctg01162XLOC_000122	5.890782693	-0.63807283	-1.058500178	-0.407193339	-0.88884542	0.234872526	0.1031414	0.548207036	0.09626688	constant	N	PF01535	PPR repeat	NA	NA	NA
Niben101Ctg01177XLOC_000123	3.142570955	-0.479796915	-0.437809803	-0.192342848	-1.154332415	0.498233825	0.660419296	0.845750084	0.08671884	constant	N	NA	NA	NA	NA	NA
Niben101Ctg01214XLOC_000126	3.802864584	-0.979876015	-0.270218613	-1.196107725	-0.2490274	0.13805762	0.805601681	0.086282068	0.773334043	constant	N	NA	NA	NA	NA	NA
Niben101Ctg01223XLOC_000127	11.25255056	0.576350317	-0.732689898	0.100737176	-0.341020937	0.143825593	0.157715258	0.86500578	0.44696094	constant	N	NA	NA	NA	NA	NA
Niben101Ctg01224XLOC_000128	1.252717991	3.023834388	0.435811045	0.652386888	2.097492919	0.000419256	0.731233191	0.563620833	0.020678732	1st up 7 dpi	Y	NA	NA	NA	NA	NA
Niben101Ctg01232XLOC_000129	34.70165226	0.16647647	0.852354764	0.452798294	0.601693343	0.617038899	0.017892892	0.179337754	0.02843982	constant	N	NA	NA	NA	NA	NA
Niben101Ctg01254XLOC_000130	5.347754308	1.259195928	0.839106322	1.01011462	1.129653226	0.025004651	0.329761924	0.140567109	0.048944347	1st up 7 dpi	N	NA	NA	NA	NA	NA
Niben101Ctg01278XLOC_000131	3.990822982	3.644165481	0.6246309	2.327361383	1.963205921	6.94E-07	0.571449368	0.003423937	0.004660163	1st up 5 dpi	N	NA	NA	NA	NA	NA
Niben101Ctg01302XLOC_000132	0.157524581	-0.358231196	-0.428881824	0	0.327314719	NA	NA	NA	NA	constant	N	NA	NA	NA	NA	NA
Niben101Ctg01318g00001	1.974743259	-0.25745163	-0.9413816	1.748204792	0.485744341	0.838174956	0.387420392	0.064744017	0.659684865	constant	N	PF03942	DTW domain	NA	NA	NA
Niben101Ctg01333XLOC_000136	21.69118413	0.396273508	-0.694637716	-0.044669291	0.149538097	0.302178368	0.076089569	0.932228326	0.725723129	constant	N	NA	NA	NA	NA	NA
Niben101Ctg01361XLOC_000137	0.621273352	1.005968227	0.591728315	1.343504123	-0.942742269	0.335107926	NA	NA	0.38533964	other	N	NA	NA	NA	NA	NA
Niben101Ctg01365XLOC_000138	2.179699203	-0.129353559	0.670919284	-0.036144906	0.389342943	0.928695658	0.567189068	0.979796725	0.74213846	constant	N	NA	NA	NA	NA	NA
Niben101Ctg01372g00001	4.575959546	-1.303684025	-0.540393171	-1.002061942	-1.161031984	0.018400195	0.520984756	0.127816488	0.041389396	1st down 7 dpi	N	NA	NA	NA	NA	NA
Niben101Ctg01385XLOC_000141	7.512479604	-0.709817114	-0.360877887	-0.53077558	-1.098586071	0.167792556	0.631711012	0.430222717	0.024501503	1st down 7 dpi	N	NA	NA	NA	NA	NA
Niben101Ctg01396XLOC_000142	0.723618885	-0.348823207	0.210414287	-0.547737159	-0.685400939	0.781658611	NA	NA	0.541304696	constant	N	NA	NA	NA	NA	NA
Niben101Ctg01399XLOC_000143	10.32338762	-0.104200824	-0.165074899	-0.176982483	0.159971342	0.865045617	0.83706045	0.778687377	0.792984717	constant	N	NA	NA	NA	NA	NA
Niben101Ctg01402XLOC_000144	2.046670264	-0.118505884	0.222366314	0.004797932	0.192955089	0.930923692	0.848073096	0.99770046	0.855284124	constant	N	NA	NA	NA	NA	NA
Niben101Ctg01407XLOC_000145	0.193471236	0.329863305	-0.574813626	-0.132008705	0.314374306	NA	NA	NA	NA	constant	N	NA	NA	NA	NA	NA
Niben101Ctg01409XLOC_000146	1.489331047	-0.773101618	-1.0455723	-0.505552718	0.051590684	0.378004653	0.318508765	0.636348487	0.966526742	constant	N	NA	NA	NA	NA	NA
Niben101Ctg01411XLOC_000147	19.34757441	-0.515134991	0.087452362	-0.004596803	-0.035107722	0.103150266	0.877425471	0.994134433	0.935909677	constant	N	NA	NA	NA	NA	NA
Niben101Ctg01433XLOC_000149	0.121997147	0.285817498	0	-0.074880111	0	NA	NA	NA	NA	constant	N	NA	NA	NA	NA	NA
Niben101Ctg01440XLOC_000150	42.96200941	2.170750535	0.264825549	1.680007479	2.477163264	1.39E-05	0.617264465	5.18E-05	6.66E-08	1st up 5 dpi	N	NA	NA	NA	NA	NA
Niben101Ctg01465XLOC_000151	1.983421213	-0.573005498	0.26074817	-0.218925791	0.572607653	0.623656291	0.850960899	0.864487494	0.615031835	constant	N	NA	NA	NA	NA	NA
Niben101Ctg01466XLOC_000152	0.744240274	0.326306528	-1.813092513	0.468160533	1.528728923	0.791569487	NA	NA	0.10970024	other	N	NA	NA	NA	NA	NA
Niben101Ctg01487XLOC_000153	2.12153292	-0.003314166	-0.684271017	-0.506341003	-1.350297818	1	0.446556603	0.63166438	0.078122749	constant	N	NA	NA	NA	NA	NA
Niben101Ctg01488XLOC_000154	6.764891708	-0.309461297	-1.545066911	-1.891177503	-1.551347611	0.719939462	0.061947226	0.008194415	0.024619325	1st down 5 dpi	N	NA	NA	NA	NA	NA
Niben101Ctg01500g00001	16.77422752	0.039728773	-0.310569578	0.052765482	0.2046487	0.952918634	0.590767284	0.929992801	0.694370803	constant	N	PF03029	Conserved hypothetical ATP binding protein	NA	NA	NA
Niben101Ctg01528g00001	4.99443264	2.137816873	1.506641323	2.094390597	1.015880378	0.001979193	0.055338583	0.008285109	0.152642668	1st up 5 dpi	N	PF00069	Protein kinase domain	NA	NA	NA
Niben101Ctg01540XLOC_000157	0.038449354	0.320912368	0	0	0	NA	NA	NA	NA	constant	N	NA	NA	NA	NA	NA
Niben101Ctg01574XLOC_000158	0.08137379	0.320696836	0	0	0.13734618	NA	NA	NA	NA	constant	N	NA	NA	NA	NA	NA
Niben101Ctg01581XLOC_000159	7.724001673	0.10694301	-0.94979945	-1.247821356	-0.602091524	0.869809329	0.113929701	0.006329561	0.17813042	1st down 5 dpi	N	NA	NA	NA	NA	NA
Niben101Ctg01595XLOC_000160	1.02333603	-0.41624415	-1.361679533	-0.161934184	-0.397504841	0.713764275	0.157156112	0.890364549	0.719370021	constant	N	NA	NA	NA	NA	NA
Niben101Ctg01638XLOC_000161	0.187787257	0.390089409	0.677871648	0	-0.230157794	NA	NA	NA	NA	constant	N	NA	NA	NA	NA	NA
Niben101Ctg01643XLOC_000162	0.261907233	0	0.569024804	0.06536498	0.148435663	1	NA	NA	NA	constant	N	NA	NA	NA	NA	NA
Niben101Ctg01650XLOC_000163	0.202021999	0.494141073	0.170559921	0	0	NA	NA	NA	NA	constant	N	NA	NA	NA	NA	NA
Niben101Ctg01655g00001	0.768820181	-0.927701801	-0.212518212	-0.339739848	-1.608363981	0.369610851	0.88024344	0.781730256	0.093159962	constant	N	NA	NA	NA	NA	NA
Niben101Ctg01671XLOC_000166	6.706134102	4.353280896	1.537153951	3.056914524	3.921401743	3.69E-10	0.087015205	2.59E-05	8.89E-09	1st up 5 dpi	N	NA	NA	NA	NA	NA
Niben101Ctg01673XLOC_000167	0.309707572	0.374325752	0	0.125338931	0.813219729	0.692681182	NA	NA	NA	constant	N	NA	NA	NA	NA	NA
Niben101Ctg01685XLOC_000168	1.389762807	0.18139522	0.451592224	-1.423793788	0.551025429	0.890740152	0.721978554	0.158833378	0.616990091	constant	N	NA	NA	NA	NA	NA
Niben101Ctg01719XLOC_000169	1.5375856	0.223806715	-1.257571208	1.478405204	-0.369902704	0.829628596	0.232543071	0.104730397	0.713999198	constant	N	NA	NA	NA	NA	NA
Niben101Ctg01730XLOC_000170	9.80970821	5.74637671	0.444884884	2.963763423	4.614104229	2.10E-17	0.712479628	9.43E-05	2.92E-11	1st up 5 dpi	N	NA	NA	NA	NA	NA
Niben101Ctg01759XLOC_000171	48.55391605	-0.727633241	-0.330713149	-0.50877292	-0.54389524	0.000674617	0.238383307	0.043514271	0.017236127	constant	N	NA	NA	NA	NA	NA
Niben101Ctg01765g00001	0.388090706	-0.977841254	-1.228618658	0.30509645	-1.346004784	0.339837818	NA	NA	NA	other	N	PF02893	GRAM domain	NA	NA	NA
Niben101Ctg01773XLOC_000173	0.622331593	0.548122344	-1.10999174	-1.193757533	-0.657573632	0.63701864	NA	NA	0.564100052	other	N	NA	NA	NA	NA	NA
Niben101Ctg01774XLOC_000174	4.683887677	-0.411403959	-0.325870399	-0.465045028	-0.629419599	0.542433513	0.719474703	0.527109605	0.327396417	constant	N	NA	NA	NA	NA	NA
Niben101Ctg01777XLOC_000175	3.469026689	1.095428354	0.302763231	0.411305205	-0.272585993	0.14194398	0.756209543	0.650930499	0.740472936	constant	N	PF01535;PF13041	PPR repeat; PPR repeat family	NA	NA	NA
Niben101Ctg01781g00001	7.142591349	0.940680162	0.052176576	-0.106927404	0.552569177	0.076410199	0.955706411	0.875397269	0.347489453	constant	N	NA	NA	NA	NA	NA
Niben101Ctg01795XLOC_000177	0.557724153	0.3235372	-1.541660661	1.149791635	-0.2928487	0.797659092	NA	NA	0.815099223	other	N	PF03949	Malic enzyme, NAD binding domain	NA	NA	NA
Niben101Ctg01801XLOC_000178	2.553702475	-0.49852426	-0.580697436	0.297515185	-0.993680567	0.59063809	0.583502205	0.768347226	0.241042626	constant	N	NA	NA	NA	NA	NA
Niben101Ctg01809XLOC_000179	0.808502776	0.053432568	-0.343317748	-1.296572037	-0.306976855	0.976395259	0.797685435	0.218041296	0.804020349	constant	N	NA	NA	NA	NA	NA
Niben101Ctg01810XLOC_000180	4.304163651	0.310006912	-0.779691522	-0.155962531	-0.158656282	0.701524473	0.346838444	0.862655953	0.845985915	constant	N	NA	NA	NA	NA	NA
Niben101Ctg01820g00001	26.81322918	0.154161044	0.461873611	1.043248206	0.828958614	0.668795324	0.194828931	0.002586832	0.006504278	1st up 5 dpi	N	PF00012	Hsp70 protein	NA	NA	NA
Niben101Ctg01839XLOC_000182	1.086655918	-0.822763153	-1.228933133	-0.582582997	-0.181416443	0.386135325	0.232835472	0.615956985	0.881378177	constant	N	PF00078	Reverse transcriptase (RNA-dependent DNA polymerase)	NA	NA	NA
Niben101Ctg01868XLOC_000183	15.44222135	1.587854341	1.840591453	1.033525109	0.916661032	0.000185648	0.000121872	0.026868434	0.040282447	1st up 2 dpi	N	NA	NA	NA	NA	NA
Niben101Ctg01877XLOC_000184	2.495378296	0.390435078	-0.436694176	-0.211704685	-0.741413627	0.690005243	0.699745681	0.856679027	0.416132336	constant	N	NA	NA	NA	NA	NA
Niben101Ctg01885g00002	68.7979431	-0.015597172	-0.141360163	-0.146462736	0.012534461	0.973420244	0.698973236	0.654634883	0.972769446	constant	N	PF00076	RNA recognition motif. (a.k.a. RRM, RBD, or RNP domain)	NA	NA	NA
Niben101Ctg01888g00001	2.049884232	-0.163293414	0.74728528	0.46292983	0.011372062	0.895395814	0.48087583	0.660713686	0.993987107	constant	N	PF02732	ERCC4 domain	NA	NA	NA
Niben101Ctg01912XLOC_000187	0.104828624	0.236966527	0.117767303	0	-0.268678386	NA	NA	NA	NA	constant	N	PF13561	Enoyl-(Acyl carrier protein) reductase	NA	NA	NA
Niben101Ctg01914g00001	26.58350235	0.648902586	0.367006972	0.292945205	0.454879785	0.042508687	0.405868096	0.479746087	0.179896529	constant	N	NA	NA	NA	NA	NA
Niben101Ctg01918XLOC_000189	7.123964383	2.004685975	-0.482365405	0.703113194	0.312494271	0.029260812	0.695473781	0.523976228	0.792481685	1st up 10 dpi	N	PF00400	WD domain, G-beta repeat	NA	NA	NA
Niben101Ctg01924XLOC_000190	4.323077852	-0.390895362	-0.246003552	-0.520606179	0.90135983	0.583212813	0.794238421	0.503233773	0.220848664	constant	N	NA	NA	NA	NA	NA
Niben101Ctg01932XLOC_000191	18.8667801	0.541814958	-0.582860599	-0.221203371	0.36226336	0.291336037	0.257777978	0.704834691	0.489442375	constant	N	PF01493	GXGXG motif	NA	NA	NA
Niben101Ctg01948XLOC_000194	5.891383436	-0.439389727	-0.568740708	-0.681759127	-0.458678024	0.425092246	0.436214345	0.273938741	0.420120783	constant	N	NA	NA	NA	NA	NA
Niben101Ctg01966XLOC_000196	8.259365042	-1.211045376	-0.683118983	0.555644796	-0.299970338	0.079949043	0.489314617	0.507521431	0.729234255	constant	N	NA	NA	NA	NA	NA
Niben101Ctg01971XLOC_000197	3.221359431	1.173196453	0.848509408	0.243706278	1.220054329	0.248798913	0.457630128	0.84593866	0.223670197	constant	N	NA	NA	NA	NA	NA
Niben101Ctg01986XLOC_000198	2.895734965	0.011985173	0.053323999	-1.299299555	-0.199163635	0.998799448	0.963113868	0.064313034	0.824176551	constant	N	NA	NA	NA	NA	NA
Niben101Ctg02012XLOC_000199	9.706781938	-0.645188935	-0.985043533	-0.7156998	-1.332572306	0.12639299	0.059584989	0.145629782	0.001015282	1st down 7 dpi	N	NA	NA	NA	NA	NA
Niben101Ctg02017XLOC_000200	3.629288675	-0.446882943	0.19232857	0.236464611	0.014744584	0.569783563	0.85905992	0.800449705	0.989033541	constant	N	NA	NA	NA	NA	NA
Niben101Ctg02020XLOC_000201	0.022083663	0	0	0	0.161066492	NA	NA	NA	NA	constant	N	NA	NA	NA	NA	NA
Niben101Ctg02064XLOC_000202	0.329421459	-1.809511602	-0.549835361	-0.723783933	0	0.05641564	NA	NA	NA	constant	N	NA	NA	NA	NA	NA
Niben101Ctg02071XLOC_000203	1.182326034	-0.416433653	0.46280066	-0.692117706	0.287531607	0.690489937	0.667199581	0.456358183	0.785624606	constant	N	PF13646	HEAT repeats	NA	NA	NA
Niben101Ctg02129XLOC_000205	0.100979366	0	0	-0.631693332	0	NA	NA	NA	NA	constant	N	NA	NA	NA	NA	NA
Niben101Ctg02181XLOC_000207	0.203158923	-0.387261673	-0.255974331	-0.226900888	0	NA	NA	NA	NA	constant	N	NA	NA	NA	NA	NA
Niben101Ctg02216g00001	0.655307423	0.575404141	1.650886859	0.737189272	-0.671839689	0.616871647	NA	NA	0.5518138	other	N	NA	NA	NA	NA	NA
Niben101Ctg02217XLOC_000209	3.148308022	0.192750491	-0.25251707	-0.697593714	-0.450677686	0.837124156	0.799542788	0.405826978	0.5421033	constant	N	NA	NA	NA	NA	NA
Niben101Ctg02218g00001	0.943939122	-0.083640867	1.200232865	-0.482760475	-0.093535892	0.95816359	0.257631155	0.688166587	0.944203631	constant	N	NA	NA	NA	NA	NA
Niben101Ctg02228XLOC_000212	10.8286674	0.079780231	0.46056444	-0.419103185	-0.004381321	0.906881365	0.463701677	0.483663553	0.996494241	constant	N	NA	NA	NA	NA	NA
Niben101Ctg02231g00001	56.48427359	4.578671507	3.653523325	4.147800016	4.898670337	9.38E-18	5.61E-13	2.23E-13	1.38E-16	1st up 2 dpi	N	PF03936	Terpene synthase family, metal binding domain	NA	NA	NA
Niben101Ctg02241XLOC_000215	0.07832075	-0.234649075	0	0	0	NA	NA	NA	NA	constant	N	NA	NA	NA	NA	NA
Niben101Ctg02246XLOC_000216	14.13574637	0.605123515	-0.093830809	0.194283492	0.036589559	0.087621363	0.882928472	0.68171233	0.939321897	constant	N	NA	NA	NA	NA	NA
Niben101Ctg02250XLOC_000217	0.925490286	0.914160967	-0.674414002	-0.48164607	0.468943238	0.391518649	0.582598933	0.688938658	0.68427624	constant	N	PF14700	DNA-directed RNA polymerase N-terminal	NA	NA	NA
Niben101Ctg02264XLOC_000218	4.588154775	-1.877962751	0.979898381	-0.470925256	-0.98888459	0.002638202	0.262339953	0.541002714	0.130614165	1st down 10 dpi	N	NA	NA	NA	NA	NA
Niben101Ctg02274XLOC_000220	1.9795301	-0.928857816	-1.637381224	-0.144305013	-0.645482886	0.387508594	0.109666915	0.91179914	0.557277331	constant	N	NA	NA	NA	NA	NA
Niben101Ctg02276XLOC_000221	0.933883802	-0.601351572	0.082487233	-0.837762004	-0.257346258	0.579340721	0.956172376	0.444824257	0.835508302	constant	N	NA	NA	NA	NA	NA
Niben101Ctg02319XLOC_000223	0.080381908	0.138317062	0	0.155795576	-0.270937307	NA	NA	NA	NA	constant	N	NA	NA	NA	NA	NA
Niben101Ctg02335XLOC_000225	4.361736922	-0.536498353	-0.53059496	-0.402258918	-0.747809885	0.411069582	0.51916609	0.624197323	0.239325802	constant	N	NA	NA	NA	NA	NA
Niben101Ctg02336XLOC_000226	24.38702582	0.042565288	-0.661972773	0.30432703	0.184022766	0.932072559	0.058865087	0.412632433	0.633682634	constant	N	PF00360	Phytochrome region	NA	NA	NA
Niben101Ctg02341XLOC_000227	18.94675607	-0.232578729	-0.924865525	-0.516523401	-0.559110938	0.481627145	0.012149363	0.141440756	0.070417458	constant	N	NA	NA	NA	NA	NA
Niben101Ctg02350g00002	42.30533176	-0.557860613	-0.650283766	-0.147263413	-0.306527612	0.014154534	0.015461003	0.647199223	0.226921237	constant	N	PF15519	linker between RRM2 and RRM3 domains in RBM39 protein	NA	NA	NA
Niben101Ctg02376XLOC_000229	2.64256021	-1.799658875	-0.736740453	-0.172780794	-1.142882778	0.007686617	0.381910836	0.863941235	0.135265948	1st down 10 dpi	N	NA	NA	NA	NA	NA
Niben101Ctg02378XLOC_000230	1.751376734	-0.508277746	-0.13869732	-1.140069163	-0.512284371	0.621409173	0.923096016	0.237762956	0.608760922	constant	N	NA	NA	NA	NA	NA
Niben101Ctg02379g00002	0.553697666	0.310489613	0	1.110004694	0.773457417	0.804587717	NA	NA	0.475918967	other	N	PF01490	Transmembrane amino acid transporter protein	NA	NA	NA
Niben101Ctg02405XLOC_000232	3.61980711	-1.020462827	0.186514539	-1.217887247	-0.254598458	0.132564035	0.870030701	0.122661756	0.768337473	constant	Y	NA	NA	NA	NA	NA
Niben101Ctg02410XLOC_000233	15.23494784	0.566782453	-0.269103958	-0.051432019	0.588005497	0.072541598	0.681039315	0.91897608	0.07835336	constant	N	NA	NA	NA	NA	NA
Niben101Ctg02434XLOC_000234	0.123410684	0.182417998	0.173470416	0	0.582257108	NA	NA	NA	NA	constant	N	NA	NA	NA	NA	NA
Niben101Ctg02443XLOC_000235	1.180948945	-0.674315291	0.951787298	0.493416069	0.643308726	0.484034247	0.380726168	0.663768357	0.548854502	constant	N	NA	NA	NA	NA	NA
Niben101Ctg02456XLOC_000236	6.460031524	-1.535596537	-0.659411885	-0.63342653	-0.656448247	0.001410405	0.302141417	0.273600298	0.251832946	1st down 10 dpi	N	NA	NA	NA	NA	NA
Niben101Ctg02465XLOC_000237	19.13488378	-0.823446968	0.133317056	-0.659905509	-0.675674142	0.085205835	0.858057505	0.230394667	0.182741893	constant	N	PF06025	Domain of Unknown Function (DUF913)	NA	NA	NA
Niben101Ctg02472XLOC_000238	0.630977148	-0.273778234	0.211173689	-1.471121809	-1.146720321	0.833925409	NA	NA	0.276196819	other	N	NA	NA	NA	NA	NA
Niben101Ctg02484XLOC_000239	1.014041898	-1.567558773	0.075014	0.580553408	0.500855331	0.094124323	0.960730732	0.612887631	0.64742846	constant	N	NA	NA	NA	NA	NA
Niben101Ctg02529g00002	13.58246134	-0.613672577	-1.002718932	-0.596598323	-0.051475822	0.078063539	0.015915082	0.158380202	0.912155854	1st down 2 dpi	N	NA	NA	NA	NA	NA
Niben101Ctg02534g00003	605.8877686	-0.899965675	-0.970005805	-0.821562518	-0.973384155	5.02E-08	5.12E-08	3.75E-06	4.34E-09	constant	N	PF00022	Actin	NA	NA	NA
Niben101Ctg02545XLOC_000242	1.140239514	0.39073268	0.238333855	-1.429846574	0.12108536	0.714636692	0.860723244	0.144171554	0.917732969	constant	N	PF08267	Cobalamin-independent synthase, N-terminal domain	NA	NA	NA
Niben101Ctg02550XLOC_000243	16.70866439	0.704128125	-0.34218574	0.411476398	0.468684578	0.066150259	0.454701276	0.360618407	0.23883481	constant	N	PF01370	NAD dependent epimerase/dehydratase family	NA	NA	NA
Niben101Ctg02556XLOC_000244	1.98952472	0.017073871	-0.341298098	-1.001281954	-0.657001698	0.996611138	0.771234174	0.27995429	0.469487848	constant	N	NA	NA	NA	NA	NA
Niben101Ctg02561g00003	1.038422525	-0.978873871	-0.264501528	-0.668220049	-0.426490316	0.365233462	0.844471484	0.557364997	0.723024638	constant	N	NA	NA	NA	NA	NA
Niben101Ctg02577XLOC_000247	3.337457448	-0.469808815	0.755252795	-0.575908664	-0.124226068	0.550777997	0.43692324	0.457066947	0.882058581	constant	N	NA	NA	NA	NA	NA
Niben101Ctg02589g00001	4.569366384	-0.455965191	-0.820459389	0.006655723	0.174938465	0.481967014	0.293005734	0.995528901	0.833406029	constant	N	PF00560	Leucine Rich Repeat	NA	NA	NA
Niben101Ctg02599XLOC_000249	36.76717483	0.611601032	0.14704915	0.559809774	0.865083668	0.01447765	0.684409105	0.045369504	0.000522292	constant	N	NA	NA	NA	NA	NA
Niben101Ctg02611XLOC_000250	17.30331983	-0.327871153	0.716996223	0.10793395	-0.455997395	0.393722772	0.112543365	0.828358832	0.208004077	constant	N	NA	NA	NA	NA	NA
Niben101Ctg02617XLOC_000251	0.888061498	-1.126497946	-0.118966261	-0.671197627	-1.606270708	0.289940914	0.936413416	0.560877006	0.107872711	constant	N	NA	NA	NA	NA	NA
Niben101Ctg02622XLOC_000252	2.89907897	0.429302962	-1.690753776	-0.661567764	-0.096676967	0.631688482	0.06078583	0.485092303	0.922560183	constant	N	NA	NA	NA	NA	NA
Niben101Ctg02676XLOC_000254	1.640335881	-0.262545676	-1.71220646	0.594752084	0.555841591	0.812846732	0.072952136	0.558272233	0.58008112	constant	N	PF16488	Argonaute linker 2 domain	NA	NA	NA
Niben101Ctg02692g00001	0.026706332	0	0.163862869	0	0	NA	NA	NA	NA	constant	N	NA	NA	NA	NA	NA
Niben101Ctg02695XLOC_000258	0.254295514	0.341204459	0	-0.581066619	-0.269526126	0.754049585	NA	NA	NA	constant	N	NA	NA	NA	NA	NA
Niben101Ctg02707XLOC_000259	3.17591846	-2.351803728	-1.280601835	-1.260104108	-2.031626541	0.002345441	0.069968907	0.075221185	0.002045024	1st down 7 dpi	N	NA	NA	NA	NA	NA
Niben101Ctg02722g00003	2.908122856	0.895316333	1.040119657	1.566778679	-0.25071842	0.285976454	0.26445674	0.080317827	0.817719452	constant	N	PF13839	GDSL/SGNH-like Acyl-Esterase family found in Pmr5 and Cas1p	NA	NA	NA
Niben101Ctg02733XLOC_000261	0.19335505	-0.532888253	-0.341562144	0	0	NA	NA	NA	NA	constant	N	NA	NA	NA	NA	NA
Niben101Ctg02738XLOC_000263	1.164847343	-0.663540844	0.356237173	-0.381119433	-1.087201347	0.502822057	0.774141764	0.743778514	0.244818989	constant	N	NA	NA	NA	NA	NA
Niben101Ctg02741XLOC_000264	15.83233628	0.102893553	-0.82409359	0.118683761	-0.430691482	0.840499398	0.030006821	0.813436719	0.250851183	constant	N	NA	NA	NA	NA	NA
Niben101Ctg02747XLOC_000265	0.211139951	0.055633786	-0.042543346	-0.127573972	0.115797663	NA	NA	NA	NA	constant	N	NA	NA	NA	NA	NA
Niben101Ctg02755XLOC_000266	0.569461277	1.308340782	0.916122285	-0.035731725	1.874841602	0.18560054	NA	NA	0.040915405	1st up 7 dpi	N	PF14227	gag-polypeptide of LTR copia-type	NA	NA	NA
Niben101Ctg02757XLOC_000267	1.154275563	-2.64777421	-0.380137463	-1.036330279	-0.048534471	0.002602725	0.762271351	0.310966204	0.970848989	1st down 10 dpi	N	NA	NA	NA	NA	NA
Niben101Ctg02775XLOC_000269	5.334509879	0.230811519	-0.735896302	0.781261327	1.015857522	0.749641323	0.312293502	0.264255435	0.108027129	constant	N	NA	NA	NA	NA	NA
Niben101Ctg02776XLOC_000270	0.266038096	0.162407135	-0.787436911	-1.263690699	0.003209484	0.890699953	NA	NA	NA	other	N	NA	NA	NA	NA	NA
Niben101Ctg02792XLOC_000271	3.28018319	0.270732105	0.018490164	-0.600272053	-0.677795042	0.759492459	0.988674648	0.486992327	0.388661905	constant	N	NA	NA	NA	NA	NA
Niben101Ctg02805XLOC_000272	4.21171985	0.216244044	-1.115173934	0.177685742	-1.045444651	0.804456549	0.126568895	0.845936596	0.089923111	constant	N	NA	NA	NA	NA	NA
Niben101Ctg02818XLOC_000274	5.489538303	-0.896667814	0.567386115	-0.665661299	-0.335648888	0.168729955	0.527776199	0.354627563	0.661175593	constant	N	NA	NA	NA	NA	NA
Niben101Ctg02822XLOC_000275	8.253519034	-1.222626856	-0.651537946	-1.509657658	-0.823641997	0.017888509	0.334316747	0.008054851	0.135387447	1st down 5 dpi	N	NA	NA	NA	NA	NA
Niben101Ctg02829XLOC_000276	1.652888992	0.566306129	-1.491972674	-0.77062603	-0.640649664	0.592459465	0.147096061	0.441384751	0.52086149	constant	N	NA	NA	NA	NA	NA
Niben101Ctg02833XLOC_000277	0.876844243	-1.686578771	0.155516879	-0.876073498	-1.310182334	0.073464827	0.913981069	0.432641016	0.170969026	constant	N	NA	NA	NA	NA	NA
Niben101Ctg02845XLOC_000278	4.874888872	-1.697116187	-0.981873616	-0.724804016	-2.590604043	0.005128047	0.113324863	0.275338953	9.17E-06	1st down 7 dpi	N	NA	NA	NA	NA	NA
Niben101Ctg02849g00004	2.055203997	0.27522678	0.007857059	2.057585813	0.990743445	0.814072393	0.997617919	0.020422025	0.325002016	1st up 5 dpi	N	NA	NA	NA	NA	NA
Niben101Ctg02878XLOC_000281	1.598987242	-2.393273501	-0.615857581	-0.846259292	-1.264105034	0.007464984	0.583104706	0.418198656	0.174898948	1st down 10 dpi	N	PF00665	Integrase core domain	NA	NA	NA
Niben101Ctg02881XLOC_000282	0.411582455	0.345527076	-1.083325096	0.549157317	-0.754198633	0.743388457	NA	NA	NA	other	Y	NA	NA	NA	NA	NA
Niben101Ctg02893g00002	7.709272312	-0.672310411	-0.401528246	-0.647280257	-0.379975866	0.17507871	0.540230812	0.269447069	0.508039578	constant	N	PF01751	Toprim domain	NA	NA	NA
Niben101Ctg02900g00001	1.723983575	0.905164838	-1.280709527	0.179129469	-0.846410709	0.31367771	0.190947069	0.871313993	0.324629823	constant	N	NA	NA	NA	NA	NA
Niben101Ctg02929XLOC_000286	0.509589611	-0.267749247	-0.681248488	0.258936287	0.340285633	0.839051736	NA	NA	0.780674982	constant	N	NA	NA	NA	NA	NA
Niben101Ctg02946XLOC_000287	36.58369121	-1.267085873	-0.650467099	-1.097874077	-1.37950632	1.48E-08	0.022226898	1.78E-05	4.82E-09	1st down 5 dpi	N	NA	NA	NA	NA	NA
Niben101Ctg02951XLOC_000288	22.73202189	-0.4015158	-0.11036394	-0.261926688	-0.124688269	0.195078236	0.812240592	0.450462119	0.741649332	constant	N	NA	NA	NA	NA	NA
Niben101Ctg02955XLOC_000289	0.150161229	0	0.366892953	-0.236130413	0.065432538	NA	NA	NA	NA	constant	N	NA	NA	NA	NA	NA
Niben101Ctg02958XLOC_000290	224.0658015	0.268062039	0.03458562	0.357231215	0.389623845	0.060926803	0.882473969	0.018549025	0.004457952	constant	N	PF13418	Galactose oxidase, central domain	NA	NA	NA
Niben101Ctg02970XLOC_000291	2.635915944	-0.0592411	0.443468938	0.586360854	0.00179592	0.958373403	0.693985242	0.535648061	1	constant	N	NA	NA	NA	NA	NA
Niben101Ctg02986XLOC_000292	0.128546479	-0.365965285	0	0.255549194	0.078676844	NA	NA	NA	NA	constant	N	NA	NA	NA	NA	NA
Niben101Ctg02995XLOC_000293	0.472369312	0.415965025	1.365366604	-1.578065598	0.633142321	0.732133375	NA	NA	NA	other	N	NA	NA	NA	NA	NA
Niben101Ctg02999g00001	3.357812544	0.082874558	-0.247579581	-0.260681012	-0.853515651	0.953656229	0.846107653	0.819262468	0.376635181	constant	N	PF00069	Protein kinase domain	NA	NA	NA
Niben101Ctg03042g00002	2.686367278	1.766864797	1.868989359	1.210137246	0.989863297	0.061376219	0.055027477	0.239404516	0.342661889	constant	N	NA	NA	NA	NA	NA
Niben101Ctg03043XLOC_000298	16.99742651	-0.113815346	0.165873166	-0.49888667	0.116211139	0.784142941	0.764920563	0.190396612	0.791199867	constant	N	PF02826	D-isomer specific 2-hydroxyacid dehydrogenase, NAD binding domain	NA	NA	NA
Niben101Ctg03050XLOC_000299	1.632772141	-1.192404453	0.091557338	0.489043761	-1.314755387	0.186173651	0.948895451	0.635756893	0.105850133	constant	N	PF00982	Glycosyltransferase family 20	NA	NA	NA
Niben101Ctg03065XLOC_000300	75.25047903	0.564436105	0.908959362	0.542714112	0.713444206	0.002821319	3.91E-07	0.004971678	0.000138375	constant	N	PF01459	Eukaryotic porin	NA	NA	NA
Niben101Ctg03068XLOC_000302	1.391584634	0.436831169	0.881250509	0.708051224	-0.315570767	0.703006387	0.412813778	0.524340387	0.770987049	constant	N	NA	NA	NA	NA	NA
Niben101Ctg03071XLOC_000303	178.6935216	-0.177380076	-0.22162532	-0.178964669	-0.112993479	0.564171689	0.517762435	0.58828153	0.729790486	constant	N	NA	NA	NA	NA	NA
Niben101Ctg03095XLOC_000304	5.457307498	-1.491743388	-0.846842794	-1.501866692	-0.611793934	0.00452827	0.205197848	0.006803859	0.298235701	1st down 5 dpi	N	NA	NA	NA	NA	NA
Niben101Ctg03096XLOC_000305	39.44526726	-0.163965665	-0.576307387	-0.283222314	-0.183904547	0.535844715	0.043333488	0.326448052	0.501079424	constant	N	PF00557	Metallopeptidase family M24	M24	M24A;M24B	M
Niben101Ctg03104XLOC_000306	0.161815024	-0.330071255	-0.382175764	-0.315491471	0.022273136	NA	NA	NA	NA	constant	N	NA	NA	NA	NA	NA
Niben101Ctg03106XLOC_000307	0.441502942	0.455406196	1.297798358	0.196204698	0.082662912	0.684512318	NA	NA	NA	other	N	NA	NA	NA	NA	NA
Niben101Ctg03107XLOC_000308	0.138869796	-0.348865216	0.105065888	0.252742568	0	NA	NA	NA	NA	constant	N	NA	NA	NA	NA	NA
Niben101Ctg03108XLOC_000309	1.511284694	1.812549935	0.204518286	1.377074206	1.92512853	0.040163926	0.883445521	0.154432224	0.027619229	1st up 7 dpi	N	NA	NA	NA	NA	NA
Niben101Ctg03152XLOC_000311	0	NA	NA	NA	NA	NA	NA	NA	NA	other	N	PF00933	Glycosyl hydrolase family 3 N terminal domain	NA	NA	NA
Niben101Ctg03166XLOC_000313	1.582235428	0.054744535	0.6402344	-1.969461977	0.637748959	0.96900259	0.571803016	0.021151084	0.506882232	1st down 5 dpi	N	NA	NA	NA	NA	NA
Niben101Ctg03178XLOC_000314	40.39555165	-0.697844162	-1.258321684	-1.244841464	-0.968757839	0.000262778	4.68E-07	1.04E-08	3.71E-07	1st down 2 dpi	N	NA	NA	NA	NA	NA
Niben101Ctg03179XLOC_000315	1.200899135	0.193106243	0.003733973	0.511855505	0.113412365	0.87995836	1	0.644049957	0.9226624	constant	N	NA	NA	NA	NA	NA
Niben101Ctg03192XLOC_000316	0.663117499	1.522742054	0.046562223	-0.41633524	-0.130922029	0.116944619	NA	NA	0.921240842	constant	N	NA	NA	NA	NA	NA
Niben101Ctg03196XLOC_000317	1.091028635	-0.681073294	-0.867828786	-0.080473372	0.077233235	0.517521865	0.458980956	0.951265869	0.952663477	constant	N	PF02800	Glyceraldehyde 3-phosphate dehydrogenase, C-terminal domain	NA	NA	NA
Niben101Ctg03198XLOC_000318	2.620887192	0.547753222	0.264783522	0.465374693	0.223086248	0.547361104	0.811684184	0.622668292	0.823064518	constant	N	NA	NA	NA	NA	NA
Niben101Ctg03199XLOC_000319	1.020167176	-0.379159303	-1.138415242	-1.104790673	-1.753264845	0.738815857	0.308265032	0.302529779	0.073989485	constant	N	NA	NA	NA	NA	NA
Niben101Ctg03201g00001	8.283448748	1.092217806	1.592781528	0.241121451	0.263687273	0.073113678	0.021895993	0.782728772	0.708886467	1st up 2 dpi	N	PF03514	GRAS domain family	NA	NA	NA
Niben101Ctg03212XLOC_000321	38.29045835	-1.919318022	-0.880093981	-1.451151138	-1.08677234	3.98E-13	0.002726819	1.25E-07	4.77E-05	1st down 5 dpi	N	NA	NA	NA	NA	NA
Niben101Ctg03215XLOC_000323	0.148512409	-0.221934601	0	0	-0.272204234	NA	NA	NA	NA	constant	N	NA	NA	NA	NA	NA
Niben101Ctg03218g00004	273.4436652	-0.148135683	-0.307763532	-0.360828667	-0.382687595	0.279261616	0.039036453	0.007089438	0.001376736	constant	N	PF02151	UvrB/uvrC motif	NA	NA	NA
Niben101Ctg03240XLOC_000326	11.26986106	0.348890485	0.152822199	0.635027355	1.043612401	0.455543758	0.817791924	0.216299888	0.023554455	1st up 7 dpi	N	PF00004	ATPase family associated with various cellular activities (AAA)	NA	NA	NA
Niben101Ctg03252XLOC_000327	1.87180828	1.18204501	1.155763672	0.730770073	0.892837512	0.244578642	0.27467313	0.512350704	0.399449991	constant	N	PF02724	CDC45-like protein	NA	NA	NA
Niben101Ctg03255XLOC_000328	0.363722872	0.509409171	0.777235559	0.184106344	-1.142267722	0.661498783	NA	NA	NA	other	N	PF00118	TCP-1/cpn60 chaperonin family	NA	NA	NA
Niben101Ctg03269XLOC_000329	1.696267098	-1.67068326	-0.327812985	0.144433147	-0.274616878	0.062941498	0.791010052	0.900965165	0.801856016	constant	N	NA	NA	NA	NA	NA
Niben101Ctg03280XLOC_000330	0.869797584	-3.32841333	0	-1.824446828	-3.228657255	0.000246729	1	0.064892489	0.000411248	1st down 7 dpi	N	NA	NA	NA	NA	NA
Niben101Ctg03282XLOC_000331	1.222170701	-0.050285588	-0.8168818	-0.670144101	-1.200561501	0.973502077	0.491856834	0.532722845	0.158978116	constant	N	NA	NA	NA	NA	NA
Niben101Ctg03310XLOC_000334	0.143183766	0	0	0.052610812	0	NA	NA	NA	NA	constant	N	NA	NA	NA	NA	NA
Niben101Ctg03313g00001	0.054432405	0.151725669	0	0	0.145212704	NA	NA	NA	NA	constant	N	PF03479	Domain of unknown function (DUF296)	NA	NA	NA
Niben101Ctg03322XLOC_000337	0.33083623	-0.009495251	0.725294291	1.225154484	0.064057819	1	NA	NA	NA	other	N	NA	NA	NA	NA	NA
Niben101Ctg03324XLOC_000338	4.201176598	-1.280796346	0.044525635	-0.090830183	-0.935677575	0.042951759	0.968995459	0.921384727	0.172940915	1st down 10 dpi	N	NA	NA	NA	NA	NA
Niben101Ctg03354g00001	1.697248575	-0.652619166	0.066633257	-0.389639758	-0.555593768	0.445638531	0.963072418	0.71370885	0.550612042	constant	N	NA	NA	NA	NA	NA
Niben101Ctg03360XLOC_000340	0.062818013	0	-0.253503327	0	-0.256299704	NA	NA	NA	NA	constant	N	NA	NA	NA	NA	NA
Niben101Ctg03363XLOC_000341	1.178564161	0.402255553	1.181528719	0.700060152	1.222718519	0.726986701	0.254254076	0.521146075	0.212173728	constant	N	NA	NA	NA	NA	NA
Niben101Ctg03369XLOC_000342	1.211928615	0.055502815	1.112140892	-1.097316331	-0.304044782	0.972436569	0.281298182	0.28321618	0.790007471	constant	N	PF00400	WD domain, G-beta repeat	NA	NA	NA
Niben101Ctg03382g00001	36.48562422	-1.006557102	-0.664573241	-0.777078376	-0.979082855	3.91E-06	0.009548339	0.002263378	1.39E-05	1st down 10 dpi	N	NA	NA	NA	NA	NA
Niben101Ctg03384XLOC_000345	13.5424045	1.342769634	0.799827766	0.146755615	0.086792657	0.00095857	0.101180528	0.795609972	0.874122389	1st up 10 dpi	N	PF04981	NMD3 family	NA	NA	NA
Niben101Ctg03404XLOC_000346	2.74123823	-1.86199971	-1.688445078	-1.120302695	-0.309622151	0.00210883	0.050311367	0.13197316	0.737895485	1st down 10 dpi	N	NA	NA	NA	NA	NA
Niben101Ctg03410XLOC_000347	0.499714617	0	-0.292582984	0.369930233	0	1	NA	NA	1	constant	N	NA	NA	NA	NA	NA
Niben101Ctg03446XLOC_000348	9.178146068	0.132517796	-0.286189404	0.284638981	-0.695734391	0.838847345	0.671107521	0.642171573	0.13326198	constant	N	PF04781	Protein of unknown function (DUF627)	NA	NA	NA
Niben101Ctg03455XLOC_000350	0.408021987	0.380207399	-1.228959124	0.53715532	0.384252389	0.744672956	NA	NA	NA	other	N	NA	NA	NA	NA	NA
Niben101Ctg03469XLOC_000351	11.219059	0.930899196	0.562466914	1.628407466	0.620501343	0.067726028	0.377468011	0.00513515	0.240637516	1st up 5 dpi	N	NA	NA	NA	NA	NA
Niben101Ctg03480XLOC_000352	11.61072619	0.797652964	0.205980919	0.335603368	0.561797372	0.055934648	0.741801604	0.510200975	0.20025793	constant	N	NA	NA	NA	NA	NA
Niben101Ctg03481g00001	9.341418859	-0.247358462	0.488323948	0.142201746	-0.115976302	0.667575602	0.425555117	0.820723462	0.849952364	constant	N	PF00004	ATPase family associated with various cellular activities (AAA)	NA	NA	NA
Niben101Ctg03502XLOC_000354	3.719172528	-0.508380508	-0.061854099	-0.365384479	-1.038529717	0.480515747	0.961077082	0.664627374	0.121749773	constant	N	NA	NA	NA	NA	NA
Niben101Ctg03522XLOC_000355	11.63574737	0.528774901	0.939598301	0.580481763	0.396330302	0.223056069	0.08436956	0.264938369	0.399665598	constant	N	NA	NA	NA	NA	NA
Niben101Ctg03531XLOC_000356	3.219445643	0.775775212	3.710788969	2.939071241	1.864705561	0.452213392	3.64E-06	0.00040563	0.0337293	1st up 2 dpi	N	PF09265	Cytokinin dehydrogenase 1, FAD and cytokinin binding	NA	NA	NA
Niben101Ctg03539XLOC_000358	30.22535238	-0.191179081	-0.400917702	-0.189561696	-0.367809658	0.502766252	0.245322463	0.556356332	0.167946488	constant	N	NA	NA	NA	NA	NA
Niben101Ctg03585XLOC_000359	0.047714534	-0.249534078	0	0	0.144574602	NA	NA	NA	NA	constant	N	NA	NA	NA	NA	NA
Niben101Ctg03586XLOC_000360	1.04818688	-1.417292846	-0.582813094	-0.364066397	-2.138515962	0.14089065	0.640594553	0.762050508	0.020416043	1st down 7 dpi	N	NA	NA	NA	NA	NA
Niben101Ctg03589XLOC_000361	1.134206188	0.099818316	-0.681432023	-0.685519488	-0.198543075	0.944709133	0.567590922	0.530745715	0.872199792	constant	N	NA	NA	NA	NA	NA
Niben101Ctg03591XLOC_000362	18.95623728	-0.640089728	-0.370717592	-0.737817788	-0.646567045	0.063201735	0.428281715	0.052698595	0.05557284	constant	N	NA	NA	NA	NA	NA
Niben101Ctg03593XLOC_000363	6.582998658	-0.375025233	-1.304720082	-0.516169249	-1.102995736	0.740085475	0.165212499	0.627174625	0.239405618	constant	N	PF02705	K+ potassium transporter	NA	NA	NA
Niben101Ctg03608XLOC_000366	1.938302652	-0.369308244	-0.01836214	-0.467570811	-0.685013702	0.730907128	0.991600439	0.66730449	0.479526625	constant	N	NA	NA	NA	NA	NA
Niben101Ctg03622g00002	0.029475677	0	0.163862869	0	0	NA	NA	NA	NA	constant	N	PF04770	ZF-HD protein dimerisation region	NA	NA	NA
Niben101Ctg03624g00004	0.156355201	0	0.07528476	0.341276504	0.173567404	NA	NA	NA	NA	constant	N	PF00854	POT family	NA	NA	NA
Niben101Ctg03635XLOC_000371	2.247636204	2.772494032	0.22755161	1.236635964	0.887447414	0.000452309	0.860435086	0.176103027	0.298962788	1st up 10 dpi	N	NA	NA	NA	NA	NA
Niben101Ctg03638g00002	4.199934841	-0.046926225	0.88894286	-0.918650733	-0.247790889	0.961329645	0.309886652	0.199475725	0.752301984	constant	N	NA	NA	NA	NA	NA
Niben101Ctg03640XLOC_000373	2.322542979	-0.319430096	0.0530276	-0.310661289	0.118711207	0.741836016	0.965861223	0.760187077	0.905199382	constant	N	NA	NA	NA	NA	NA
Niben101Ctg03641XLOC_000374	0.169799041	0.071109847	0	-0.442984888	-0.325587167	NA	NA	NA	NA	constant	N	NA	NA	NA	NA	NA
Niben101Ctg03675XLOC_000377	4.649549284	-0.225898102	-0.680645498	-0.878499038	-0.84392066	0.740925548	0.357595191	0.187851714	0.168315367	constant	N	NA	NA	NA	NA	NA
Niben101Ctg03710XLOC_000378	6.929696257	0.101727261	-0.92933097	-0.156988989	-0.378296944	0.89002874	0.136751287	0.819476296	0.539449274	constant	N	NA	NA	NA	NA	NA
Niben101Ctg03725XLOC_000379	6.66587237	-0.427004473	-0.516663883	-0.317108924	0.205457573	0.446470876	0.483150131	0.662664433	0.758709313	constant	N	NA	NA	NA	NA	NA
Niben101Ctg03728XLOC_000380	0.838427922	1.782344583	1.410392878	0.955738237	-0.274314881	0.057862201	0.161258131	0.368263255	0.827727487	constant	N	NA	NA	NA	NA	NA
Niben101Ctg03740XLOC_000381	1.355255098	-2.080742283	-0.620547068	-1.434049552	-1.048193052	0.024731042	0.614487488	0.143280324	0.29484967	1st down 10 dpi	N	NA	NA	NA	NA	NA
Niben101Ctg03741XLOC_000382	4.768065227	-0.704317986	-0.050287284	-0.02200997	-0.890417589	0.245668894	0.964804852	0.982598549	0.152156775	constant	N	NA	NA	NA	NA	NA
Niben101Ctg03747XLOC_000383	0.274744685	0.66522071	-0.317921389	0.528664663	0.599590819	0.500807937	NA	NA	NA	constant	N	NA	NA	NA	NA	NA
Niben101Ctg03756XLOC_000384	0.126696932	0	0	0.404179764	0.212204609	NA	NA	NA	NA	constant	N	NA	NA	NA	NA	NA
Niben101Ctg03765XLOC_000385	0.214684961	0	0.020440816	-0.425687384	0.093325135	NA	NA	NA	NA	constant	N	NA	NA	NA	NA	NA
Niben101Ctg03774g00002	6.791340001	-0.201297561	0.161521901	-0.490048237	-0.133405588	0.774083931	0.842819941	0.41885207	0.861883873	constant	N	NA	NA	NA	NA	NA
Niben101Ctg03781XLOC_000387	6.050086999	-1.216644941	-0.700608029	0.054447722	-0.425390321	0.047311123	0.39285939	0.956310476	0.584800969	1st down 10 dpi	N	NA	NA	NA	NA	NA
Niben101Ctg03785XLOC_000388	0.105715524	-0.247161063	0.12662767	0	0	NA	NA	NA	NA	constant	N	NA	NA	NA	NA	NA
Niben101Ctg03788XLOC_000389	48.38201443	0.044349457	0.185446377	0.328835688	0.035950875	0.907757339	0.529252105	0.249398384	0.916371968	constant	N	PF00364;PF02817	Biotin-requiring enzyme; e3 binding domain	NA	NA	NA
Niben101Ctg03797XLOC_000390	0.142214477	0	0	-0.23792494	-0.616177664	NA	NA	NA	NA	constant	N	NA	NA	NA	NA	NA
Niben101Ctg03805XLOC_000391	3.665953446	0.970437698	1.092850488	0.830881654	1.30248787	0.151893167	0.196482772	0.30205678	0.062363185	constant	N	PF01466	Skp1 family, dimerisation domain	NA	NA	NA
Niben101Ctg03808XLOC_000392	12.18516141	0.515523602	0.166452357	0.935056349	0.525279221	0.311094032	0.817640144	0.076304108	0.297130748	constant	N	PF03200	Glycosyl hydrolase family 63 C-terminal domain	NA	NA	NA
Niben101Ctg03809XLOC_000393	41.75747991	-0.46618761	-0.761220231	-0.421320055	-0.56207323	0.07945503	0.007381275	0.150474774	0.032130679	constant	N	NA	NA	NA	NA	NA
Niben101Ctg03836g00003	4.410554514	0.39938034	-0.307066757	-0.871082482	0.57673563	0.579861111	0.734958725	0.183305279	0.417804678	constant	N	NA	NA	NA	NA	NA
Niben101Ctg03855XLOC_000395	2.029112783	0.103068595	0.718564387	0.583012692	1.048731748	0.927589996	0.484571805	0.593315257	0.245859435	constant	N	NA	NA	NA	NA	NA
Niben101Ctg03860XLOC_000396	1.439756366	-1.009155171	-0.534990875	-0.482453667	-0.947992331	0.254456506	0.670090702	0.661556648	0.257804953	constant	N	NA	NA	NA	NA	NA
Niben101Ctg03867g00002	0.122393335	0.014564267	0.098630847	0.125409446	0	NA	NA	NA	NA	constant	N	PF01276	Orn/Lys/Arg decarboxylase, major domain	NA	NA	NA
Niben101Ctg03877XLOC_000398	1.357457123	-0.032752106	0.791247705	1.580219466	0.351396286	0.988770451	0.493920003	0.105508107	0.767282232	constant	N	NA	NA	NA	NA	NA
Niben101Ctg03879XLOC_000399	7.077485291	0.760372166	0.62985504	0.795830226	1.226688507	0.170645759	0.40993323	0.262996204	0.031677243	1st up 7 dpi	N	NA	NA	NA	NA	NA
Niben101Ctg03934XLOC_000401	0.956907082	0.097738929	0.705582143	1.144537351	0.715993453	0.946393356	0.541694739	0.25684196	0.500243074	constant	N	NA	NA	NA	NA	NA
Niben101Ctg03947g00003	7.819172062	-0.549843545	0.516466408	-0.626297226	-0.168309129	0.246449399	0.428069193	0.249791309	0.773849566	constant	N	NA	NA	NA	NA	NA
Niben101Ctg03952XLOC_000403	0.203384767	0.622530181	0	0.707428012	0.431149644	NA	NA	NA	NA	constant	N	NA	NA	NA	NA	NA
Niben101Ctg03974XLOC_000404	70.01090515	0.269300589	0.312377364	-0.051095883	0.527120375	0.23617815	0.28221355	0.867991627	0.013984668	constant	N	NA	NA	NA	NA	NA
Niben101Ctg03983XLOC_000405	0.153160559	0.078133937	0.208595024	0	0.439109936	NA	NA	NA	NA	constant	N	NA	NA	NA	NA	NA
Niben101Ctg04004XLOC_000406	1.295199772	-0.336475194	-0.773216263	-0.281403902	-0.588522394	0.767823034	0.494064511	0.81293683	0.567342005	constant	N	NA	NA	NA	NA	NA
Niben101Ctg04008XLOC_000407	1.483847112	0.572201168	-0.179991619	0.040847186	1.541258375	0.5849769	0.894899208	0.975841346	0.086355793	constant	N	NA	NA	NA	NA	NA
Niben101Ctg04010XLOC_000408	0.876932061	0.667448602	-0.001581674	-0.756289096	0.34614524	0.55265207	1	0.500489443	0.774280052	constant	N	NA	NA	NA	NA	NA
Niben101Ctg04011XLOC_000409	2.962210137	2.405557267	1.010030194	2.65015098	3.278315947	0.002354641	0.289515346	0.000637144	1.19E-05	1st up 5 dpi	N	NA	NA	NA	NA	NA
Niben101Ctg04016XLOC_000410	0.185658946	0.508071274	0	0.212046233	-0.250175941	NA	NA	NA	NA	constant	N	PF08318	COG4 transport protein	NA	NA	NA
Niben101Ctg04018XLOC_000411	0.081996708	0.317916591	0.133375846	0	0	NA	NA	NA	NA	constant	N	NA	NA	NA	NA	NA
Niben101Ctg04023XLOC_000412	1.116930031	0.320826612	-0.853046777	0.366944652	0.60934825	0.765868928	0.465606608	0.760663528	0.563167402	constant	N	PF05699	hAT family C-terminal dimerisation region	NA	NA	NA
Niben101Ctg04039XLOC_000413	31.20901686	-0.015501844	0.182871374	0.201571097	0.20666748	0.978993091	0.66568489	0.61890036	0.570140064	constant	N	PF00664	ABC transporter transmembrane region	NA	NA	NA
Niben101Ctg04044XLOC_000414	0.325522678	-0.788759297	-0.870192511	-0.285761941	-0.764067525	0.442418124	NA	NA	NA	constant	N	NA	NA	NA	NA	NA
Niben101Ctg04052g00001	5.11635668	0.464724643	0.414196984	-0.248274691	0.24394797	0.521151919	0.65912213	0.762059723	0.753018083	constant	N	NA	NA	NA	NA	NA
Niben101Ctg04053XLOC_000416	0.717224661	0.479743819	0.33524136	-0.482291133	-0.118676296	0.686987731	NA	NA	0.928834365	constant	N	NA	NA	NA	NA	NA
Niben101Ctg04061XLOC_000417	0.449920465	0.418500724	1.00720092	0.558739945	0.430324087	0.724716791	NA	NA	NA	other	N	NA	NA	NA	NA	NA
Niben101Ctg04075g00002	7.400073151	-0.044436109	0.187144243	-0.159277884	0.362984021	0.965347306	0.823201458	0.836864479	0.617516318	constant	N	PF01593	Flavin containing amine oxidoreductase	NA	NA	NA
Niben101Ctg04081g00002	0.703863583	0.282284143	-0.153276729	0.429780294	0.702314657	0.827393263	NA	NA	0.522115056	constant	N	NA	NA	NA	NA	NA
Niben101Ctg04101XLOC_000421	19.22186353	1.352515178	0.435725912	0.310348497	0.5998758	0.000155841	0.328628845	0.457705713	0.072856437	1st up 10 dpi	N	NA	NA	NA	NA	NA
Niben101Ctg04111XLOC_000422	0.681592185	-0.45582162	-1.065318931	-0.21990647	0.375868827	0.706103925	NA	NA	0.754890607	other	N	NA	NA	NA	NA	NA
Niben101Ctg04123XLOC_000423	2.031582146	-0.220858296	-0.009603977	0.154787315	-0.201438403	0.852016093	0.996802351	0.893529828	0.853078714	constant	N	NA	NA	NA	NA	NA
Niben101Ctg04131XLOC_000424	21.30895589	-0.981938969	-0.29540038	-0.617817217	-0.744858382	0.000424954	0.410965113	0.036619033	0.010451507	constant	N	PF16881	N-terminal domain of lipoyl synthase of Radical_SAM family	NA	NA	NA
Niben101Ctg04135XLOC_000425	3.770485924	-0.21682594	0.347017553	-0.336963061	0.256749994	0.78071114	0.712181858	0.689437679	0.740850619	constant	N	NA	NA	NA	NA	NA
Niben101Ctg04140g00001	4.236889323	2.361755216	3.374031356	1.786201536	1.803824566	0.006051547	7.52E-05	0.055494145	0.047369536	1st up 2 dpi	N	NA	NA	NA	NA	NA
Niben101Ctg04153XLOC_000427	0.228501205	-0.833934028	0.737266701	0	0.668315325	NA	NA	NA	NA	constant	N	NA	NA	NA	NA	NA
Niben101Ctg04164XLOC_000428	8.207412602	0.438267257	0.36181739	-0.716427713	0.86329987	0.387153575	0.619746407	0.111360033	0.083247091	constant	N	NA	NA	NA	NA	NA
Niben101Ctg04167XLOC_000429	1.160753832	-0.934977891	0.666140447	-0.600612743	-1.469676467	0.356004022	0.575217214	0.595181916	0.138264941	constant	N	NA	NA	NA	NA	NA
Niben101Ctg04169XLOC_000430	0.473241318	-0.028013752	-0.530207581	0	-1.260498262	0.991656518	NA	NA	NA	other	N	NA	NA	NA	NA	NA
Niben101Ctg04191XLOC_000431	1.16152933	-0.404164092	0.56891751	0.538394201	1.170910665	0.701196259	0.63906011	0.631219714	0.221207474	constant	N	NA	NA	NA	NA	NA
Niben101Ctg04206g00001	6.750042786	-0.814678422	-1.342863488	-0.885886312	-1.436634619	0.080333335	0.032806784	0.117411562	0.001634163	1st down 2 dpi	N	NA	NA	NA	NA	NA
Niben101Ctg04214XLOC_000433	3.728299194	1.07040378	-0.356382991	-0.019829865	-0.809839169	0.12649497	0.717870046	0.984837876	0.229747866	constant	N	PF00155	Aminotransferase class I and II	NA	NA	NA
Niben101Ctg04223XLOC_000434	0.689657399	-0.147375801	-0.403928796	-1.311505317	1.094213652	0.919295635	NA	NA	0.285846992	other	N	NA	NA	NA	NA	NA
Niben101Ctg04227XLOC_000435	0.480494214	-0.695031932	0.309355612	-0.40616626	-1.81873524	0.543121406	NA	NA	NA	other	N	NA	NA	NA	NA	NA
Niben101Ctg04243XLOC_000437	0.488834708	0.944354798	0.31648297	-0.130254964	0.092131938	0.374206811	NA	NA	0.944781633	constant	N	NA	NA	NA	NA	NA
Niben101Ctg04261XLOC_000438	13.10952561	-0.187684879	0.044985191	0.649094739	0.465663221	0.66908021	0.945430623	0.147365944	0.269309995	constant	N	NA	NA	NA	NA	NA
Niben101Ctg04264g00001	0.209821992	0	0	0.576942286	0.292534285	NA	NA	NA	NA	constant	N	PF07731	Multicopper oxidase	NA	NA	NA
Niben101Ctg04267XLOC_000440	33.86269725	-0.078584522	-0.098557241	0.359334296	0.235768115	0.858634235	0.841549611	0.369792374	0.549686451	constant	N	NA	NA	NA	NA	NA
Niben101Ctg04275XLOC_000441	6.184242917	-0.630870406	-0.43552284	0.179446905	-0.455781731	0.232017393	0.560992229	0.814330936	0.415963907	constant	N	PF10199	Alpha and gamma adaptin binding protein p34	NA	NA	NA
Niben101Ctg04281g00002	0.035954128	0	0	-0.226180757	0	NA	NA	NA	NA	constant	N	PF08244	Glycosyl hydrolases family 32 C terminal	NA	NA	NA
Niben101Ctg04291XLOC_000443	3.231759349	-1.047019484	-0.856486911	0.163886068	0.115404854	0.119883384	0.322417458	0.864215224	0.898362283	constant	N	NA	NA	NA	NA	NA
Niben101Ctg04298g00001	5.766226299	-0.70162709	-0.4062663	-0.891477994	-0.383497277	0.199803583	0.548668788	0.089748625	0.537840063	constant	N	NA	NA	NA	NA	NA
Niben101Ctg04305XLOC_000446	2.981110895	-0.802026825	-0.386930066	0.33845083	-1.268767749	0.254329263	0.671683663	0.710187574	0.061995379	constant	N	NA	NA	NA	NA	NA
Niben101Ctg04309g00001	12.5576805	1.623283869	0.195170035	0.368225381	0.472018159	0.009486558	0.775307239	0.547813925	0.409283803	1st up 10 dpi	N	PF00368	Hydroxymethylglutaryl-coenzyme A reductase	NA	NA	NA
Niben101Ctg04324XLOC_000448	50.15300414	0.087664194	0.124700064	0.396976491	0.299291795	0.803638382	0.741801604	0.178759772	0.303767196	constant	N	NA	NA	NA	NA	NA
Niben101Ctg04329XLOC_000449	0.29899205	-1.31364943	0	0.230073073	-0.728350957	0.189374503	NA	NA	NA	constant	N	NA	NA	NA	NA	NA
Niben101Ctg04353XLOC_000450	6.68885855	0.978594056	0.787190877	1.041239885	0.246858124	0.070431313	0.257655247	0.104770573	0.692004703	constant	N	NA	NA	NA	NA	NA
Niben101Ctg04368g00002	21.78101582	-0.291002039	-0.531364534	0.163952592	-0.143580408	0.461107381	0.203171448	0.730933175	0.743426362	constant	N	PF04615	Utp14 protein	NA	NA	NA
Niben101Ctg04369XLOC_000452	2.319814181	-1.662513188	-1.47827858	-1.001509918	-1.145078254	0.018361579	0.090926606	0.236121881	0.172488907	1st down 10 dpi	N	NA	NA	NA	NA	NA
Niben101Ctg04383XLOC_000453	18.19023843	-0.371851536	-0.298065257	-0.18583208	-0.249615958	0.295066441	0.50418486	0.666759901	0.515147649	constant	N	NA	NA	NA	NA	NA
Niben101Ctg04391XLOC_000455	2.679948533	-1.255255629	0.055666582	-0.336486773	0.078842914	0.042824159	0.966523561	0.729341578	0.931119796	1st down 10 dpi	N	NA	NA	NA	NA	NA
Niben101Ctg04396XLOC_000456	0.220427211	0.759413575	0.126699083	0.089165031	0.120231674	NA	NA	NA	NA	constant	N	NA	NA	NA	NA	NA
Niben101Ctg04405XLOC_000457	0.233739502	-1.015261371	0	-0.532043816	-0.249352693	NA	NA	NA	NA	other	N	PF00782	Dual specificity phosphatase, catalytic domain	NA	NA	NA
Niben101Ctg04406XLOC_000458	2.316738382	0.354738141	-0.464373828	-0.642257378	-1.015987863	0.709862778	0.656819021	0.475554658	0.199863314	constant	N	NA	NA	NA	NA	NA
Niben101Ctg04415XLOC_000461	0.099681741	0	-0.474280019	0.15331677	0	NA	NA	NA	NA	constant	N	NA	NA	NA	NA	NA
Niben101Ctg04418XLOC_000462	5.370887363	-0.037562268	-0.51159403	-1.43674856	-0.812424175	0.984107592	0.651988811	0.121734965	0.404783538	constant	N	NA	NA	NA	NA	NA
Niben101Ctg04441XLOC_000463	3.481173304	1.931793118	1.065145116	0.766706804	1.871024372	0.004127784	0.244412148	0.366175117	0.012986898	1st up 7 dpi	N	PF00004	ATPase family associated with various cellular activities (AAA)	NA	NA	NA
Niben101Ctg04444g00001	0.075067817	-0.437326396	0	0	0.119700572	NA	NA	NA	NA	constant	N	NA	NA	NA	NA	NA
Niben101Ctg04446XLOC_000465	3.108618314	-0.137463173	0.039973947	-0.228955508	0.342692761	0.897762902	0.974442241	0.798573631	0.688920021	constant	N	NA	NA	NA	NA	NA
Niben101Ctg04450XLOC_000466	18.72762552	-1.718734929	-2.99174099	-3.378201659	-2.863234764	0.005841837	2.10E-05	2.93E-07	1.76E-06	1st down 2 dpi	N	NA	NA	NA	NA	NA
Niben101Ctg04478XLOC_000468	0.672479567	0.050294674	0	0.14482093	0.503715208	0.951178828	NA	NA	0.372947501	constant	N	NA	NA	NA	NA	NA
Niben101Ctg04493XLOC_000469	1.955793428	0.908352253	0.356667336	0.738017515	0.493686089	0.298908088	0.746400281	0.47946669	0.610364895	constant	N	NA	NA	NA	NA	NA
Niben101Ctg04497XLOC_000470	0.221155302	0.134064392	-0.796024534	-1.056147773	-0.972079416	NA	NA	NA	NA	other	N	NA	NA	NA	NA	NA
Niben101Ctg04500XLOC_000471	1.857267327	0.084762207	0.588381284	1.438573471	-0.058629881	0.953306355	0.616330088	0.111881729	0.95990913	constant	N	NA	NA	NA	NA	NA
Niben101Ctg04506g00002	0.807566587	0.768129652	0.175170094	-0.836951169	0.364638392	0.473561187	0.901679028	0.455082811	0.755913524	constant	N	PF00847	AP2 domain	NA	NA	NA
Niben101Ctg04536XLOC_000473	0.735071175	-1.121041777	-2.288247733	-0.817842418	-1.093265134	0.29165486	NA	NA	0.300769613	other	N	NA	NA	NA	NA	NA
Niben101Ctg04537XLOC_000474	0.967244633	-1.707023428	0.075327309	-0.267245584	-0.201393418	0.069796546	0.960589746	0.832447317	0.864003449	constant	N	NA	NA	NA	NA	NA
Niben101Ctg04588XLOC_000476	2.724783342	0.189714113	0.13437381	-0.697757937	-0.010279498	0.847628363	0.91242469	0.409971786	0.993611145	constant	N	NA	NA	NA	NA	NA
Niben101Ctg04617XLOC_000477	4.391646482	-0.036339662	0.791616111	-0.6966342	-0.23279589	0.97337428	0.333348534	0.327669664	0.754050101	constant	N	NA	NA	NA	NA	NA
Niben101Ctg04631XLOC_000478	0.700108351	-1.03287943	0.916806942	-0.470829963	-0.264864852	0.321872019	NA	NA	0.832204317	constant	N	NA	NA	NA	NA	NA
Niben101Ctg04652XLOC_000479	0.295604083	0.293701804	-0.103403505	0	-0.601312375	0.783608669	NA	NA	NA	constant	N	NA	NA	NA	NA	NA
Niben101Ctg04667XLOC_000480	2.059043519	-2.013337412	-0.983091412	0.666718261	0.20519982	0.016068016	0.248497056	0.476843225	0.84205868	1st down 10 dpi	N	NA	NA	NA	NA	NA
Niben101Ctg04686g00002	34.46134683	-1.051534978	-0.281366442	-0.594212448	-0.2295035	6.59E-05	0.492521249	0.064104642	0.502273055	1st down 10 dpi	N	PF03514	GRAS domain family	NA	NA	NA
Niben101Ctg04695XLOC_000482	2.283117662	-0.401515831	1.219917844	0.211348897	-0.379154491	0.666549988	0.201126092	0.837301409	0.696305175	constant	N	NA	NA	NA	NA	NA
Niben101Ctg04702XLOC_000483	0.176313104	0.395006016	-0.260503932	0	-0.225786438	NA	NA	NA	NA	constant	N	NA	NA	NA	NA	NA
Niben101Ctg04705XLOC_000484	1.196088441	0.208572947	0.389944695	-0.04535774	-1.058694576	0.872333026	0.761880186	0.974484921	0.2525544	constant	N	NA	NA	NA	NA	NA
Niben101Ctg04721XLOC_000486	7.782381418	0.984979348	-0.617295214	0.434984658	0.819319039	0.072705128	0.26647044	0.507052309	0.111095172	constant	N	NA	NA	NA	NA	NA
Niben101Ctg04754g00003	4.516713168	-0.629047358	-0.863116228	-0.00357268	-0.130777056	0.326476262	0.215663986	0.998072578	0.870313378	constant	Y	PF00249	Myb-like DNA-binding domain	NA	NA	NA
Niben101Ctg04755XLOC_000488	1.879019229	0.773913875	-0.454520918	-0.864951211	1.005779115	0.485025079	0.727314669	0.438321742	0.341481289	constant	N	PF00046	Homeobox domain	NA	NA	NA
Niben101Ctg04769XLOC_000489	0.047714534	-0.249534078	0	0	0.144574602	NA	NA	NA	NA	constant	N	NA	NA	NA	NA	NA
Niben101Ctg04779XLOC_000490	1.287589868	1.41793906	0.070588881	-1.59804211	-0.549414938	0.117040984	0.963054905	0.11574263	0.626215954	constant	N	NA	NA	NA	NA	NA
Niben101Ctg04780XLOC_000491	0.104499925	0	0	0.44789775	0.101846535	NA	NA	NA	NA	constant	N	NA	NA	NA	NA	NA
Niben101Ctg04838XLOC_000493	0.493646535	-0.492686732	-0.90720516	0	-2.376199242	0.681736746	NA	NA	0.010473807	1st down 7 dpi	N	NA	NA	NA	NA	NA
Niben101Ctg04847XLOC_000494	1.83547924	-0.418237697	-0.354651616	0.968758699	-0.909752873	0.69470603	0.761460679	0.325149486	0.326473808	constant	N	NA	NA	NA	NA	NA
Niben101Ctg04848XLOC_000495	0.057674031	0.416213745	0	0	0	NA	NA	NA	NA	constant	N	NA	NA	NA	NA	NA
Niben101Ctg04849XLOC_000496	11.51217084	-0.395576947	-0.011773322	-0.631327696	-0.382223483	0.37410716	0.988932737	0.158844905	0.395068175	constant	N	NA	NA	NA	NA	NA
Niben101Ctg04867g00002	5.437739076	-0.846054486	-1.311006807	-0.76825134	-0.49531099	0.202771512	0.036583175	0.261380996	0.477171375	1st down 2 dpi	N	NA	NA	NA	NA	NA
Niben101Ctg04874XLOC_000499	1.661152398	-0.060874898	0.373709859	-0.747774116	0.327701374	0.965504369	0.758721804	0.444817589	0.755908501	constant	N	NA	NA	NA	NA	NA
Niben101Ctg04880XLOC_000500	0.195241578	0.042583081	0	0.095376121	0.556732104	NA	NA	NA	NA	constant	N	NA	NA	NA	NA	NA
Niben101Ctg04881XLOC_000501	4.575802997	-1.104964854	-0.602847569	-0.202707506	-0.862467596	0.043967666	0.422889454	0.799821189	0.145306019	1st down 10 dpi	N	PF03016	Exostosin family	NA	NA	NA
Niben101Ctg04900g00001	0.232643095	0.062603354	-0.006363516	-0.508004442	0.036744647	NA	NA	NA	NA	constant	N	NA	NA	NA	NA	NA
Niben101Ctg04903XLOC_000503	2.121585411	-0.184296985	-0.786693153	-0.841057339	0.774237666	0.873288497	0.449405583	0.380801827	0.405833509	constant	N	NA	NA	NA	NA	NA
Niben101Ctg04917XLOC_000504	4.137111092	-0.180142704	-0.657759679	-0.829026873	-1.090425982	0.829740813	0.430076761	0.270924663	0.104189088	constant	N	PF13837	Myb/SANT-like DNA-binding domain	NA	NA	NA
Niben101Ctg04927XLOC_000505	0.604599039	-0.147969235	-0.898636282	-0.343384237	-1.122268074	0.917928477	NA	NA	0.278494195	constant	N	NA	NA	NA	NA	NA
Niben101Ctg04934XLOC_000506	1.093072892	0.527882936	-1.190694001	-0.282610012	-1.309481189	0.622641858	0.275340022	0.820035834	0.142275453	constant	N	NA	NA	NA	NA	NA
Niben101Ctg04936XLOC_000507	2.567301714	0.942901195	-0.068660535	0.30726309	0.652639081	0.250779847	0.959853217	0.754379706	0.444946304	constant	N	NA	NA	NA	NA	NA
Niben101Ctg04944XLOC_000508	7.195340963	-0.776059824	0.017591044	-0.03781041	-0.060710692	0.147471164	0.986708695	0.962418399	0.936735008	constant	N	NA	NA	NA	NA	NA
Niben101Ctg04970g00001	16.83123275	-0.04578468	-0.51693118	-0.161600399	-0.363466499	0.931652143	0.313951614	0.759429905	0.348570528	constant	N	PF02696	Uncharacterized ACR, YdiU/UPF0061 family	NA	NA	NA
Niben101Ctg04993XLOC_000513	5.079413929	-0.744621008	-0.188738281	-0.61851034	-0.742615292	0.254839888	0.86317893	0.4323806	0.259456425	constant	N	NA	NA	NA	NA	NA
Niben101Ctg05021g00002	50.57351198	0.530382485	0.68628974	0.327009364	0.390995872	0.007208114	0.004130246	0.173409485	0.073597923	constant	N	PF00012	Hsp70 protein	NA	NA	NA
Niben101Ctg05031XLOC_000516	14.39550954	-1.675038866	-0.296311938	-1.03474378	-0.996109853	0.001571156	0.607343132	0.033732615	0.057299427	1st down 5 dpi	N	NA	NA	NA	NA	NA
Niben101Ctg05034XLOC_000517	9.229301181	-0.193866015	0.290420125	0.321469034	-0.331214334	0.765526422	0.668751469	0.630538254	0.545051019	constant	N	PF06273	Plant specific eukaryotic initiation factor 4B	NA	NA	NA
Niben101Ctg05070XLOC_000518	1.868928054	-1.325502062	-0.948575192	0.531455241	-0.080902903	0.089585721	0.33140022	0.617661113	0.940031586	constant	N	PF12776	Myb/SANT-like DNA-binding domain	NA	NA	NA
Niben101Ctg05086g00002	4.539564825	0.67637844	0.35619449	0.079699673	0.373046792	0.328639296	0.717845041	0.932121949	0.616611932	constant	N	PF12854;PF13041	PPR repeat; PPR repeat family	NA	NA	NA
Niben101Ctg05088XLOC_000521	46.769491	-2.413936059	-1.095168503	-2.172557007	-2.592842814	5.40E-29	9.26E-05	1.32E-17	6.11E-31	1st down 2 dpi	N	NA	NA	NA	NA	NA
Niben101Ctg05105XLOC_000522	5.603298748	0.281890387	-0.38381139	-0.251677614	0.151219746	0.683172191	0.619955737	0.716323434	0.824201894	constant	N	NA	NA	NA	NA	NA
Niben101Ctg05133g00002	109.7059752	-1.055841539	-0.251924064	-0.417634405	-0.933082465	5.78E-08	0.303066571	0.060952173	1.52E-06	1st down 10 dpi	N	PF01680	SOR/SNZ family	NA	NA	NA
Niben101Ctg05138XLOC_000525	1.512442647	0.276595518	0.375900229	-0.003594457	-0.183501292	0.816773156	0.763411912	0.998899386	0.880866606	constant	N	NA	NA	NA	NA	NA
Niben101Ctg05139XLOC_000526	30.9741351	-0.238287705	0.453559451	0.345058002	-0.173848837	0.513168496	0.235163092	0.352075609	0.641325519	constant	N	NA	NA	NA	NA	NA
Niben101Ctg05142XLOC_000527	9.006762487	-1.416115478	-1.51736739	-1.583952141	-2.039800039	0.011586869	0.024791545	0.008559438	0.000211427	1st down 2 dpi	N	NA	NA	NA	NA	NA
Niben101Ctg05156XLOC_000529	1.724410393	0.590874634	0.157604174	0.263989331	0.152164853	0.533131152	0.901706818	0.818485273	0.896370141	constant	N	NA	NA	NA	NA	NA
Niben101Ctg05159XLOC_000530	0.298828366	0.440869527	-0.88726341	0.19428129	0.471777442	0.70535833	NA	NA	NA	constant	N	NA	NA	NA	NA	NA
Niben101Ctg05170XLOC_000531	4.288857624	-1.006856498	-1.015503804	-1.750568926	-1.260384257	0.055546773	0.121777135	0.007185496	0.033705464	1st down 5 dpi	N	NA	NA	NA	NA	NA
Niben101Ctg05173XLOC_000532	132.28017	-0.46265548	-3.871997803	-4.021615007	-1.950622571	0.687365333	9.78E-06	3.80E-06	0.033124208	1st down 2 dpi	Y	NA	NA	NA	NA	NA
Niben101Ctg05178g00001	7.466356334	-0.837558657	-0.027834305	0.162611582	-0.220050178	0.106727072	0.971896927	0.811925469	0.68676532	constant	N	PF02373;PF02375	JmjC domain, hydroxylase; jmjN domain	NA	NA	NA
Niben101Ctg05180XLOC_000534	22.71773682	0.28524792	-0.053497814	0.956248537	0.538551353	0.568718666	0.938855508	0.043887876	0.237392457	constant	N	NA	NA	NA	NA	NA
Niben101Ctg05182XLOC_000535	1.18062688	0.313476388	-0.998447615	0.196807383	-0.112321332	0.801315261	0.382646629	0.878739492	0.932567308	constant	N	NA	NA	NA	NA	NA
Niben101Ctg05203XLOC_000536	0.643211085	-0.961653542	-0.752491968	-0.526713596	-1.382048678	0.378902319	NA	NA	0.167359622	constant	N	NA	NA	NA	NA	NA
Niben101Ctg05209XLOC_000538	7.590771539	-0.243638829	-0.396794859	0.914753848	0.005144665	0.68616441	0.537579024	0.11563415	0.995670444	constant	N	NA	NA	NA	NA	NA
Niben101Ctg05225XLOC_000539	1.572251616	-0.245417088	-0.307135723	-0.033551635	0.288833125	0.810477344	0.787857885	0.980050637	0.787168171	constant	N	NA	NA	NA	NA	NA
Niben101Ctg05228XLOC_000540	0.025013708	-0.233714143	0	0	0	NA	NA	NA	NA	constant	N	NA	NA	NA	NA	NA
Niben101Ctg05229XLOC_000541	0.183935923	0.843551815	0.214180806	0.211687183	0	NA	NA	NA	NA	constant	N	NA	NA	NA	NA	NA
Niben101Ctg05239g00001	0.28959827	0.304663332	0.22580785	-0.285274934	0	0.798071595	NA	NA	NA	constant	N	PF03195	Protein of unknown function DUF260	NA	NA	NA
Niben101Ctg05242XLOC_000543	4.936450139	-0.466078897	-0.03611803	0.127901756	-0.481604273	0.450364279	0.972089692	0.867022979	0.425424606	constant	N	NA	NA	NA	NA	NA
Niben101Ctg05255XLOC_000544	0.893794787	0.645788712	0.358062139	-0.211965219	-1.157175414	0.568419753	0.785222333	0.87032484	0.269729141	constant	N	NA	NA	NA	NA	NA
Niben101Ctg05308XLOC_000546	2.955266135	0.431330043	0.34512703	0.383573118	-0.074567617	0.60925628	0.756389041	0.664849118	0.93824268	constant	N	NA	NA	NA	NA	NA
Niben101Ctg05330XLOC_000547	1.230991575	-0.391292069	-0.496446672	-0.371697942	-0.208185349	0.729760365	0.684222872	0.736483832	0.858796188	constant	N	NA	NA	NA	NA	NA
Niben101Ctg05334XLOC_000548	0.026099315	-0.233714143	0	0	0	NA	NA	NA	NA	constant	N	PF05997	Nucleolar protein,Nop52	NA	NA	NA
Niben101Ctg05336XLOC_000549	0.628237908	-1.463577118	1.178297721	-0.430377691	-0.646577716	0.151842436	NA	NA	0.565407911	other	N	NA	NA	NA	NA	NA
Niben101Ctg05353XLOC_000550	1.009030717	-2.390179614	-1.569675038	-0.234990962	0.079147077	0.006370068	0.139432865	0.853632011	0.949712904	1st down 10 dpi	N	NA	NA	NA	NA	NA
Niben101Ctg05357XLOC_000551	0.1859862	0.075195721	0.472625	-0.242244789	0	NA	NA	NA	NA	constant	N	NA	NA	NA	NA	NA
Niben101Ctg05370XLOC_000552	0.567184901	-1.858897231	0.060387237	-1.258540495	-0.628982322	0.058672671	NA	NA	0.58288929	other	N	NA	NA	NA	NA	NA
Niben101Ctg05379XLOC_000553	2.316663068	1.04430674	-0.979676562	0.45408786	0.155110885	0.202040258	0.31243894	0.638389458	0.888692979	constant	N	NA	NA	NA	NA	NA
Niben101Ctg05410XLOC_000555	9.671078144	-0.015121916	-0.864996469	-0.103726992	0.314221069	0.990669669	0.131523165	0.875511163	0.596816592	constant	N	NA	NA	NA	NA	NA
Niben101Ctg05415XLOC_000556	18.47323707	0.416197122	0.860300004	-0.115276401	0.4644773	0.269563094	0.093198479	0.824791683	0.2100849	constant	N	PF04783	Protein of unknown function (DUF630)	NA	NA	NA
Niben101Ctg05437XLOC_000557	3.629759204	1.423484567	0.464024589	1.265341043	2.217936322	0.045658849	0.64760459	0.133552334	0.004060162	1st up 7 dpi	N	PF00004	ATPase family associated with various cellular activities (AAA)	NA	NA	NA
Niben101Ctg05445g00003	0.481781872	-1.110450715	-0.325416996	-0.78896107	-0.932053853	0.29832776	NA	NA	NA	constant	N	PF00022	Actin	NA	NA	NA
Niben101Ctg05455XLOC_000560	2.948019616	1.733718617	1.473575513	1.228909717	2.403634266	0.02683606	0.101341327	0.120530372	0.001650671	1st up 7 dpi	N	NA	NA	NA	NA	NA
Niben101Ctg05457XLOC_000561	0.246931739	0.142815516	0.913301912	0.548923315	0.422399313	NA	NA	NA	NA	constant	N	NA	NA	NA	NA	NA
Niben101Ctg05458XLOC_000562	17.26702845	-0.380890341	-0.515396363	-0.210311747	-0.523044509	0.432005843	0.386102769	0.725117348	0.260288881	constant	N	PF14244	gag-polypeptide of LTR copia-type	NA	NA	NA
Niben101Ctg05465XLOC_000563	2.457420776	-0.638554111	-0.04368191	-0.311322726	0.11403938	0.382661935	0.974777787	0.7239567	0.908441436	constant	N	NA	NA	NA	NA	NA
Niben101Ctg05469XLOC_000564	0.210274389	0.111568353	0	0.809901356	-0.161709386	NA	NA	NA	NA	constant	N	NA	NA	NA	NA	NA
Niben101Ctg05473XLOC_000565	2.003540373	0.378874302	-0.101153934	0.343363721	-0.392287582	0.688669996	0.940935201	0.755062741	0.682601914	constant	N	NA	NA	NA	NA	NA
Niben101Ctg05482XLOC_000566	0.257401856	-0.611536991	-0.351174615	0.975434924	0	0.537113441	NA	NA	NA	constant	N	NA	NA	NA	NA	NA
Niben101Ctg05484g00004	6.372928915	-3.452994686	-2.20634504	-2.97129986	-3.40688616	2.40E-08	1.60E-05	3.06E-06	2.98E-09	1st down 2 dpi	N	PF12796	Ankyrin repeats (3 copies)	NA	NA	NA
Niben101Ctg05497XLOC_000568	4.817517572	1.653367953	1.945460498	2.611276686	1.320850491	0.07469635	0.038693434	0.003158961	0.151918681	1st up 2 dpi	N	PF00722	Glycosyl hydrolases family 16	NA	NA	NA
Niben101Ctg05500XLOC_000569	12.73553171	0.049805126	0.235598873	0.427281967	0.421401037	0.92698997	0.716477502	0.373964142	0.306499323	constant	N	NA	NA	NA	NA	NA
Niben101Ctg05507XLOC_000570	1.122057888	0.240994699	-1.83243574	0.678015011	-0.213247358	0.845524122	0.07612825	0.546935977	0.863485995	constant	N	NA	NA	NA	NA	NA
Niben101Ctg05515XLOC_000571	2.796619955	0.658439427	-1.519266295	-0.819663635	0.247227965	0.397034749	0.066713238	0.293081155	0.778025582	constant	N	NA	NA	NA	NA	NA
Niben101Ctg05535g00001	0.313666778	0.784547073	-0.320374453	0.039751858	0.034453715	0.380431541	NA	NA	NA	constant	N	PF03141	Putative S-adenosyl-L-methionine-dependent methyltransferase	NA	NA	NA
Niben101Ctg05547XLOC_000574	7.26145804	-0.806546991	-0.549646901	-0.45158308	-0.325902115	0.386446926	0.602526952	0.667850542	0.752637064	constant	N	PF00067	Cytochrome P450	NA	NA	NA
Niben101Ctg05559XLOC_000575	14.55146963	0.277726035	0.525945733	0.452837289	0.587129264	0.528604618	0.292063428	0.273678932	0.139533665	constant	N	NA	NA	NA	NA	NA
Niben101Ctg05566XLOC_000576	3.892456347	-0.552396766	-0.056933513	-1.293022256	-0.505103453	0.533945682	0.961999115	0.087074161	0.548854502	constant	N	NA	NA	NA	NA	NA
Niben101Ctg05582XLOC_000577	0.402816065	-1.238764889	-0.547678747	0	-1.27206072	0.237043781	NA	NA	NA	other	N	NA	NA	NA	NA	NA
Niben101Ctg05618XLOC_000580	0.355853011	-1.754996715	-0.867473657	0.163921979	-0.916742843	0.056927402	NA	NA	NA	constant	N	NA	NA	NA	NA	NA
Niben101Ctg05644XLOC_000581	5.346684491	3.710977476	0.4896711	2.801905653	4.006492253	1.16E-07	0.670130895	0.000212789	2.61E-08	1st up 5 dpi	N	NA	NA	NA	NA	NA
Niben101Ctg05647XLOC_000582	40.92806964	-0.608819719	-0.846427365	-0.530840855	-0.530267545	0.017896063	0.005530238	0.077078631	0.042552516	constant	N	PF01363	FYVE zinc finger	NA	NA	NA
Niben101Ctg05650g00003	60.43473552	0.392376322	0.736576623	0.351654329	0.376280332	0.080718386	0.005379873	0.165265551	0.106184209	constant	N	PF00646;PF01167	F-box domain; Tub family	NA	NA	NA
Niben101Ctg05658XLOC_000584	0.091025013	0	0	-0.247231793	-0.446701139	NA	NA	NA	NA	constant	N	NA	NA	NA	NA	NA
Niben101Ctg05661XLOC_000585	30.79000524	0.922130297	0.176271969	0.553720094	0.190692974	0.000239675	0.679416553	0.060013946	0.513187751	constant	N	PF13532	2OG-Fe(II) oxygenase superfamily	NA	NA	NA
Niben101Ctg05667g00001	30.11553376	-2.323553558	-1.642590412	-1.563573355	-2.125158033	1.11E-14	5.45E-06	2.92E-06	3.70E-12	1st down 2 dpi	N	NA	NA	NA	NA	NA
Niben101Ctg05705XLOC_000587	0.908371562	-0.564177171	-1.09584848	2.467026612	2.0960065	0.63391288	0.320103994	0.006019495	0.020888511	1st up 5 dpi	N	NA	NA	NA	NA	NA
Niben101Ctg05714XLOC_000588	2.714462023	-1.656013505	-0.566973394	-0.814244572	-1.523088454	0.024308688	0.565253478	0.326609495	0.030596655	1st down 7 dpi	N	NA	NA	NA	NA	NA
Niben101Ctg05725XLOC_000589	6.739677418	0.313990367	-0.115114273	0.044184297	1.333436485	0.675572223	0.903291386	0.96065984	0.037847745	1st up 7 dpi	N	NA	NA	NA	NA	NA
Niben101Ctg05773g00001	0.183603545	0	-0.28667055	-0.578178161	0.705712871	NA	NA	NA	NA	constant	N	PF01276	Orn/Lys/Arg decarboxylase, major domain	NA	NA	NA
Niben101Ctg05784XLOC_000592	49.30747584	1.555982946	1.493641065	1.215427833	0.8455848	1.02E-06	1.79E-05	0.000608152	0.010247641	1st up 2 dpi	N	PF00224;PF02887	Pyruvate kinase, barrel domain; Pyruvate kinase, alpha/beta domain	NA	NA	NA
Niben101Ctg05793g00004	8.876627541	3.534731858	1.44664221	2.096414705	2.899937035	3.73E-08	0.020599513	0.000159964	1.97E-06	1st up 2 dpi	N	PF00514	Armadillo/beta-catenin-like repeat	NA	NA	NA
Niben101Ctg05797XLOC_000594	0.395654834	-0.049040487	-0.47832812	0.138247563	-0.141114623	0.978187744	NA	NA	NA	constant	N	NA	NA	NA	NA	NA
Niben101Ctg05799XLOC_000595	22.16338154	-0.732423396	-1.003621102	-0.236681825	-0.749402981	0.007566468	0.000523354	0.490602475	0.006066575	1st down 2 dpi	N	NA	NA	NA	NA	NA
Niben101Ctg05805g00003	14.45204162	1.274526585	-1.041110231	-0.336369761	0.170686757	0.020294568	0.077260429	0.622377203	0.80818673	1st up 10 dpi	N	PF07731	Multicopper oxidase	NA	NA	NA
Niben101Ctg05827XLOC_000597	11.68563628	0.659031223	0.196644894	0.315156931	0.027350229	0.117112168	0.772988992	0.565842782	0.962135306	constant	N	PF05793	Transcription initiation factor IIF, alpha subunit (TFIIF-alpha)	NA	NA	NA
Niben101Ctg05829XLOC_000598	20.76032549	0.415587651	0.81609985	0.067577853	0.216697128	0.260129966	0.032041193	0.891891184	0.587303823	constant	N	PF00012	Hsp70 protein	NA	NA	NA
Niben101Ctg05843XLOC_000599	0.253325	0.046552679	0.894704429	0	-0.272541946	0.975553528	NA	NA	NA	constant	N	NA	NA	NA	NA	NA
Niben101Ctg05844XLOC_000600	5.884127356	-0.762891588	-0.34012571	0.709372168	-0.743277577	0.136257234	0.67572884	0.286497763	0.16927072	constant	N	PF13041	PPR repeat family	NA	NA	NA
Niben101Ctg05852XLOC_000601	0.387407915	1.358058392	0	-0.294000251	-1.239407418	0.165935128	NA	NA	NA	other	N	NA	NA	NA	NA	NA
Niben101Ctg05879g00002	0.020387096	0.167160163	0	0	0	NA	NA	NA	NA	constant	N	PF02365	No apical meristem (NAM) protein	NA	NA	NA
Niben101Ctg05894XLOC_000604	0.144394784	-0.232097449	0.499121729	0	0	NA	NA	NA	NA	constant	N	NA	NA	NA	NA	NA
Niben101Ctg05901XLOC_000605	0.089304474	-0.258681173	0	-0.445078623	0	NA	NA	NA	NA	constant	N	NA	NA	NA	NA	NA
Niben101Ctg05908XLOC_000606	0.678159033	0.611123408	1.685264143	0.103563689	0.358577433	0.589640176	NA	NA	0.767826085	other	N	NA	NA	NA	NA	NA
Niben101Ctg05921g00001	0.425146358	-0.782821979	-0.005207899	0.495323788	-0.590822138	0.484178361	NA	NA	NA	constant	N	NA	NA	NA	NA	NA
Niben101Ctg05955XLOC_000608	0.966844295	-1.046063733	-0.882567157	0.168535286	0.265384519	0.298955965	0.446587766	0.896105041	0.828121964	constant	N	NA	NA	NA	NA	NA
Niben101Ctg05966XLOC_000609	1.726477749	-0.349326818	-0.999390216	0.087726673	-0.370366866	0.736344743	0.359710969	0.944546694	0.709589408	constant	N	NA	NA	NA	NA	NA
Niben101Ctg05972g00002	1.68287428	0.9630134	-0.040845143	1.148435675	-0.429812145	0.364113552	0.979564223	0.268515151	0.717388638	constant	N	PF07816	Protein of unknown function (DUF1645)	NA	NA	NA
Niben101Ctg05974XLOC_000611	0.28902302	0.368052403	0	0.614937756	1.215289686	0.753602129	NA	NA	NA	other	N	NA	NA	NA	NA	NA
Niben101Ctg05978XLOC_000612	12.92885588	-0.477779423	-0.191262481	0.392243987	0.208657003	0.25070404	0.768390952	0.445400713	0.660482503	constant	N	NA	NA	NA	NA	NA
Niben101Ctg05980XLOC_000613	0.508705228	1.20490036	-1.693707	-1.277056982	0.779699232	0.229791667	NA	NA	0.463480473	other	N	NA	NA	NA	NA	NA
Niben101Ctg06009g00001	0.997918213	0.311617834	1.337986284	2.365409465	-0.065478644	0.804929963	0.192483116	0.009476623	0.961682534	1st up 5 dpi	Y	NA	NA	NA	NA	NA
Niben101Ctg06015XLOC_000616	2.397080501	-0.134717458	0.142056917	-0.405626923	-0.354731835	0.898034992	0.902860466	0.696034522	0.70489747	constant	N	NA	NA	NA	NA	NA
Niben101Ctg06020XLOC_000617	3.530440543	-0.495942716	-0.759004763	-0.635283481	-0.168701244	0.510556528	0.361220812	0.420997646	0.845725553	constant	N	NA	NA	NA	NA	NA
Niben101Ctg06025XLOC_000618	0.32824074	-0.054646945	-0.194698982	0	-0.326489704	0.963379101	NA	NA	NA	constant	N	PF16908	Vacuolar sorting-associated protein 13, N-terminal	NA	NA	NA
Niben101Ctg06026g00002	0.319830363	-0.594464661	0.3849769	-0.643746569	-0.367718272	0.584773048	NA	NA	NA	constant	N	NA	NA	NA	NA	NA
Niben101Ctg06030XLOC_000620	11.07079272	-1.139326984	-0.721567103	-0.006352136	-0.763581573	0.002289539	0.218047861	0.993892906	0.078991756	1st down 10 dpi	N	NA	NA	NA	NA	NA
Niben101Ctg06048XLOC_000621	0.722521877	-0.304368699	-1.822576357	0.103952992	-0.23907947	0.791208878	NA	NA	0.835273033	other	N	NA	NA	NA	NA	NA
Niben101Ctg06060g00001	49.19641458	0.207034223	0.767399828	0.012337985	0.832499836	0.766645802	0.227932089	0.988747678	0.138995222	constant	N	PF03169	OPT oligopeptide transporter protein	NA	NA	NA
Niben101Ctg06073XLOC_000623	1.194761236	-1.128707086	-1.191737566	-1.678140414	-0.603992685	0.232402143	0.283299801	0.080159428	0.580069819	constant	N	PF00071	Ras family	NA	NA	NA
Niben101Ctg06077XLOC_000624	0.213981627	-0.889560092	-0.331544455	0	0.125594187	NA	NA	NA	NA	constant	N	NA	NA	NA	NA	NA
Niben101Ctg06079XLOC_000625	3.676882916	-0.965136405	-1.038472768	-0.920122696	-0.503166306	0.161196231	0.199658201	0.226664225	0.492852859	constant	N	NA	NA	NA	NA	NA
Niben101Ctg06104g00002	7.282302578	-0.938198465	0.299066911	0.048520885	-0.874367789	0.211365276	0.763369594	0.962418399	0.240976914	constant	N	NA	NA	NA	NA	NA
Niben101Ctg06121g00002	20.55030548	1.097178183	-0.8072165	0.464528232	1.074191118	9.95E-05	0.163841662	0.272625956	0.000640135	1st up 7 dpi	N	PF00642	Zinc finger C-x8-C-x5-C-x3-H type (and similar)	NA	NA	NA
Niben101Ctg06127g00002	54.8718026	-1.752522863	-0.688249806	-1.306677006	-1.313646608	4.59E-10	0.039525245	9.01E-06	4.81E-06	1st down 5 dpi	N	PF13041	PPR repeat family	NA	NA	NA
Niben101Ctg06133g00002	0.983354545	-0.320077179	0.253241918	-1.426439926	-1.396533638	0.801773853	0.855928182	0.168348831	0.171106081	constant	N	PF00022	Actin	NA	NA	NA
Niben101Ctg06151XLOC_000632	0.451856671	-0.412976704	-1.25080346	0.464220227	-0.759135314	0.732323927	NA	NA	NA	other	N	NA	NA	NA	NA	NA
Niben101Ctg06181XLOC_000635	3.764331081	0.289045495	0.469038141	0.295417473	0.279647866	0.717955184	0.574254503	0.722665402	0.751710717	constant	N	NA	NA	NA	NA	NA
Niben101Ctg06190XLOC_000636	0.566910998	-0.820185234	0.51772677	-0.77614531	-0.320874722	0.462529677	NA	NA	0.795846382	constant	N	NA	NA	NA	NA	NA
Niben101Ctg06208XLOC_000637	30.16705281	2.460432772	1.856423659	2.037294244	2.248707768	3.07E-14	2.87E-06	8.73E-09	1.15E-12	1st up 2 dpi	N	NA	NA	NA	NA	NA
Niben101Ctg06229XLOC_000639	32.63204188	-0.378667713	0.147594368	-0.025073461	-0.238619502	0.274217072	0.742161437	0.958797347	0.516467521	constant	N	PF02786	Carbamoyl-phosphate synthase L chain, ATP binding domain	NA	NA	NA
Niben101Ctg06243XLOC_000640	0.139963305	-0.390220065	-0.444747588	-0.373918486	0.33862386	NA	NA	NA	NA	constant	N	NA	NA	NA	NA	NA
Niben101Ctg06244XLOC_000641	147.3595824	5.631129752	4.780169956	5.634041571	5.49887992	3.67E-31	4.27E-32	3.67E-28	1.25E-30	1st up 2 dpi	Y	PF02298	Plastocyanin-like domain	NA	NA	NA
Niben101Ctg06249XLOC_000642	112.3601061	0.126703934	-0.117299176	0.005689255	0.065050648	0.51218836	0.639859923	0.983706102	0.762801857	constant	N	NA	NA	NA	NA	NA
Niben101Ctg06260g00001	75.80116458	5.288991025	4.379822138	4.687865404	5.075957927	3.95E-25	4.93E-21	1.08E-18	7.10E-23	1st up 2 dpi	N	NA	NA	NA	NA	NA
Niben101Ctg06266XLOC_000644	0.025013708	-0.233714143	0	0	0	NA	NA	NA	NA	constant	N	PF00931	NB-ARC domain	NA	NA	NA
Niben101Ctg06269XLOC_000645	0.93539304	0.711359991	-0.283225242	1.246917405	0.921426552	0.519750694	0.837825905	0.224304417	0.381647392	constant	N	PF06090	Inositol-pentakisphosphate 2-kinase	NA	NA	NA
Niben101Ctg06277XLOC_000646	1.042831732	-2.328090464	-0.434714695	-0.856126203	-2.189406824	0.012416511	0.732017446	0.424029018	0.015796778	1st down 7 dpi	N	NA	NA	NA	NA	NA
Niben101Ctg06292g00001	0.19327235	-0.019319559	0.12738831	-0.192973175	0.342406927	NA	NA	NA	NA	constant	N	PF13041	PPR repeat family	NA	NA	NA
Niben101Ctg06296g00002	0.317368855	0.058699356	-0.416218771	0.190680709	-1.014615679	0.969469192	NA	NA	NA	other	N	PF00447	HSF-type DNA-binding	NA	NA	NA
Niben101Ctg06299XLOC_000649	4.16071079	-0.54440009	0.236936251	-0.266188689	-0.247301268	0.464401523	0.819490223	0.759233855	0.760466585	constant	N	NA	NA	NA	NA	NA
Niben101Ctg06302XLOC_000650	17.87100122	0.992149788	0.12212487	1.189876994	0.95270728	0.002056587	0.82652521	0.002111166	0.006191217	1st up 5 dpi	N	NA	NA	NA	NA	NA
Niben101Ctg06307g00001	59.14278176	1.241167317	-0.385453537	0.526175713	1.486098803	3.37E-05	0.338235691	0.14659188	1.22E-06	1st up 7 dpi	N	PF01293	Phosphoenolpyruvate carboxykinase	NA	NA	NA
Niben101Ctg06308XLOC_000652	3.941973601	-0.627982642	0.174962275	-0.436091257	-0.443112608	0.334860533	0.865787706	0.575779712	0.512094022	constant	N	NA	NA	NA	NA	NA
Niben101Ctg06310XLOC_000653	229.3151421	-0.743379081	0.021075835	-0.586561175	-0.89702864	0.016564891	0.968405576	0.086680152	0.003194808	constant	N	NA	NA	NA	NA	NA
Niben101Ctg06317XLOC_000654	3.056901631	-1.167244198	-0.416094544	-0.782364339	-1.174606579	0.149701328	0.678620069	0.383783583	0.135452737	constant	N	NA	NA	NA	NA	NA
Niben101Ctg06327XLOC_000655	0.882582805	0.567404408	-0.104829264	0.192330281	-0.084143122	0.60886286	0.944453584	0.879803324	0.946746205	constant	N	NA	NA	NA	NA	NA
Niben101Ctg06355XLOC_000656	6.093201569	-0.164438273	0.376495115	-0.129953422	0.03403519	0.802015907	0.653859873	0.856679027	0.961481597	constant	N	NA	NA	NA	NA	NA
Niben101Ctg06379XLOC_000657	10.07756875	-1.325100884	-1.090266067	-0.669678703	-0.676361018	0.004748046	0.049392898	0.259912746	0.201951109	1st down 2 dpi	N	NA	NA	NA	NA	NA
Niben101Ctg06389XLOC_000658	9.017818918	-0.777901384	0.254380262	-0.708835142	-0.327994707	0.079587658	0.718242851	0.183032297	0.543007709	constant	N	NA	NA	NA	NA	NA
Niben101Ctg06391XLOC_000659	0.55405742	-0.373884385	0.180272378	-0.123261979	-0.50185624	0.763525706	NA	NA	0.666931683	constant	N	NA	NA	NA	NA	NA
Niben101Ctg06395g00002	15.19663584	-0.517074383	0.066442079	-0.260988257	-0.451494865	0.253118203	0.919001051	0.625342236	0.323589845	constant	N	PF01717	Cobalamin-independent synthase, Catalytic domain	NA	NA	NA
Niben101Ctg06402XLOC_000661	1.935052079	-0.768780307	-0.64663686	0.41781044	0.32448908	0.402308992	0.546024881	0.683465052	0.750528298	constant	N	NA	NA	NA	NA	NA
Niben101Ctg06417g00002	13.35690875	0.021108475	-1.135871519	-0.225078184	-0.255358672	0.9808954	0.006731647	0.647183845	0.562301267	1st down 2 dpi	N	PF00221	Aromatic amino acid lyase	NA	NA	NA
Niben101Ctg06423XLOC_000663	0.051113023	-0.4544685	0	0	0	NA	NA	NA	NA	constant	N	NA	NA	NA	NA	NA
Niben101Ctg06453g00003	4.608748887	-0.894989641	-1.057718488	-0.400199292	-0.552136066	0.176285844	0.144510601	0.637687603	0.440436074	constant	N	NA	NA	NA	NA	NA
Niben101Ctg06466XLOC_000666	0.500268734	-0.266955981	0.022858711	-0.790305012	-0.067430067	0.839484163	NA	NA	0.960332578	constant	N	NA	NA	NA	NA	NA
Niben101Ctg06468XLOC_000667	975.5910831	-2.045312357	-0.659400779	-0.881133432	-1.315689999	5.13E-09	0.109084403	0.025300354	0.000262728	1st down 7 dpi	N	PF02514	CobN/Magnesium Chelatase	NA	NA	NA
Niben101Ctg06479XLOC_000668	0.1242804	0.37750708	0	0	0.218603208	NA	NA	NA	NA	constant	N	NA	NA	NA	NA	NA
Niben101Ctg06480XLOC_000669	0.535391717	-0.510238347	0.003633132	0.20696884	-0.78944906	0.669069604	NA	NA	0.477408708	constant	N	NA	NA	NA	NA	NA
Niben101Ctg06481g00003	22.85612309	3.517609535	2.532713301	2.869130997	3.565725918	9.63E-12	5.60E-09	2.14E-08	1.29E-12	1st up 2 dpi	N	NA	NA	NA	NA	NA
Niben101Ctg06490XLOC_000671	0.557130403	0.379365058	0.084568114	0.087362356	0.062967546	0.758378736	NA	NA	0.963049952	constant	N	NA	NA	NA	NA	NA
Niben101Ctg06504XLOC_000673	1.366699347	-0.842325026	-0.405257837	0.859819856	0.190986108	0.32588262	0.748978929	0.405826978	0.864833607	constant	N	NA	NA	NA	NA	NA
Niben101Ctg06513XLOC_000674	0.100340541	-0.057101101	0	0	0	NA	NA	NA	NA	constant	N	PF16908	Vacuolar sorting-associated protein 13, N-terminal	NA	NA	NA
Niben101Ctg06529XLOC_000675	0.688797451	-0.077605443	0.892673653	0.434298034	1.163212398	0.962158335	NA	NA	0.250215852	constant	N	NA	NA	NA	NA	NA
Niben101Ctg06545XLOC_000676	35.27917532	1.032127496	0.129443338	0.532732178	0.834807374	3.75E-05	0.764084092	0.062547637	0.000848304	1st up 10 dpi	N	NA	NA	NA	NA	NA
Niben101Ctg06565XLOC_000679	0.460800977	-0.552433462	-0.05525543	-0.410470752	0.109946859	0.639767405	NA	NA	NA	constant	N	NA	NA	NA	NA	NA
Niben101Ctg06581XLOC_000681	2.483339232	0.522355718	1.266331731	0.968923406	0.503086231	0.526913665	0.169714308	0.268748291	0.540380914	constant	N	NA	NA	NA	NA	NA
Niben101Ctg06595XLOC_000682	3.670910051	-0.702795795	0.030684353	-1.7064906	-0.681280844	0.255728884	0.981094233	0.008409069	0.307928452	1st down 5 dpi	N	NA	NA	NA	NA	NA
Niben101Ctg06601XLOC_000683	0.13115824	-0.137316551	0.137193864	0.167647148	-0.368528838	NA	NA	NA	NA	constant	N	PF00271	Helicase conserved C-terminal domain	NA	NA	NA
Niben101Ctg06620g00001	0.020387096	0.167160163	0	0	0	NA	NA	NA	NA	constant	N	PF00069	Protein kinase domain	NA	NA	NA
Niben101Ctg06624g00001	10.9748689	3.686613173	3.571339014	4.841874314	4.197704828	6.38E-08	2.34E-07	1.04E-12	4.97E-10	1st up 2 dpi	Y	PF02298	Plastocyanin-like domain	NA	NA	NA
Niben101Ctg06625XLOC_000686	8.252361967	-0.436096567	0.089540442	0.581757423	0.281983314	0.439169508	0.914749575	0.355380377	0.643487352	constant	N	NA	NA	NA	NA	NA
Niben101Ctg06635XLOC_000688	5.735019042	1.298427588	0.768918316	0.349007544	0.276136563	0.059534505	0.400870264	0.687700052	0.739145976	constant	N	PF03767	HAD superfamily, subfamily IIIB (Acid phosphatase)	NA	NA	NA
Niben101Ctg06646XLOC_000689	58.06638103	0.109634512	-0.259805629	0.236494877	0.497940758	0.731102395	0.409424716	0.439459283	0.057212322	constant	N	PF07223	Protein of unknown function (DUF1421)	NA	NA	NA
Niben101Ctg06658XLOC_000690	1.440354383	1.1663918	0.42653325	-0.324567702	1.259386643	0.180486064	0.732601338	0.789451587	0.16306226	constant	N	NA	NA	NA	NA	NA
Niben101Ctg06665XLOC_000691	4.255116919	-0.041183765	-0.30216038	-0.026456312	0.567244508	0.969104048	0.729586768	0.980716215	0.409607653	constant	N	NA	NA	NA	NA	NA
Niben101Ctg06670XLOC_000692	15.7084635	0.273866769	0.133078607	0.15903814	0.865798483	0.602063379	0.795339034	0.734892876	0.025047298	constant	N	NA	NA	NA	NA	NA
Niben101Ctg06672XLOC_000693	0.255461968	-0.233601455	-0.649101177	0.503244209	0.115168115	0.830155971	NA	NA	NA	constant	N	NA	NA	NA	NA	NA
Niben101Ctg06676XLOC_000694	2.398791419	2.567993399	2.182208737	2.486014427	2.857626917	0.001666861	0.012882694	0.003358695	0.000370856	1st up 2 dpi	N	NA	NA	NA	NA	NA
Niben101Ctg06687g00001	1.56723191	0.924154538	0.745732757	-0.215340136	-0.569147466	0.370806331	0.510173923	0.859503919	0.606519053	constant	N	NA	NA	NA	NA	NA
Niben101Ctg06691XLOC_000696	5.484847526	0.734457879	0.849209541	0.369513833	1.010248657	0.198060621	0.308429287	0.673950979	0.099512729	constant	Y	NA	NA	NA	NA	NA
Niben101Ctg06705XLOC_000697	5.310263827	0.169755414	0.748448879	1.507828423	0.558943803	0.826487637	0.349419214	0.035186111	0.384679451	1st up 5 dpi	N	PF00334	Nucleoside diphosphate kinase	NA	NA	NA
Niben101Ctg06709XLOC_000698	0.055070886	0	0	0	-0.460562171	NA	NA	NA	NA	constant	N	NA	NA	NA	NA	NA
Niben101Ctg06710XLOC_000700	1.123413308	-1.11542988	-0.343142524	0.772462423	0.024651984	0.276324254	0.796445449	0.475775704	0.985710278	constant	N	NA	NA	NA	NA	NA
Niben101Ctg06726g00003	52.12403785	5.059250835	4.064675243	3.738661945	4.941252713	1.74E-15	2.66E-11	2.08E-09	1.34E-13	1st up 2 dpi	N	PF01397	Terpene synthase, N-terminal domain	NA	NA	NA
Niben101Ctg06730XLOC_000702	2.910188303	1.052890323	-0.393909881	-0.364791314	-1.428881104	0.311725751	0.763008788	0.765650413	0.148533261	constant	N	PF12854;PF13041	PPR repeat; PPR repeat family	NA	NA	NA
Niben101Ctg06736XLOC_000703	1.630485404	0.379822804	0.308558994	-2.541712329	0.469988975	0.72899203	0.813932328	0.004795637	0.650627346	1st down 5 dpi	N	NA	NA	NA	NA	NA
Niben101Ctg06742XLOC_000704	3.039634468	0.325367163	1.227507497	0.757769789	-0.13260053	0.701488126	0.179362604	0.351551182	0.881934502	constant	N	NA	NA	NA	NA	NA
Niben101Ctg06743XLOC_000705	1.546487429	0.906418948	-0.843154916	-0.186885064	1.299232842	0.303319848	0.474822901	0.878786801	0.131160354	constant	N	NA	NA	NA	NA	NA
Niben101Ctg06797g00003	0.898445095	-0.953647783	-0.593591564	1.391339558	0.1640088	0.318460838	0.589806073	0.118307397	0.888311325	constant	N	NA	NA	NA	NA	NA
Niben101Ctg06798XLOC_000708	1.823784225	1.92281687	-0.350770302	1.351693666	2.822210136	0.025682495	0.777830777	0.137460582	0.000408873	1st up 7 dpi	Y	NA	NA	NA	NA	NA
Niben101Ctg06807g00002	45.53395782	0.320075256	-0.243879384	-0.050959212	0.058812423	0.313666741	0.53769815	0.901691483	0.878580803	constant	N	PF07887	Calmodulin binding protein-like	NA	NA	NA
Niben101Ctg06818XLOC_000711	11.56644359	0.308202676	0.196825052	-0.249499192	-0.642458274	0.518556655	0.717561327	0.597745339	0.096468903	constant	N	NA	NA	NA	NA	NA
Niben101Ctg06825XLOC_000712	8.536430621	-3.559104426	-0.444462556	-0.715121294	-2.509064419	6.93E-08	0.585380608	0.32799062	4.61E-05	1st down 7 dpi	N	NA	NA	NA	NA	NA
Niben101Ctg06829g00002	685.5448027	1.021978024	0.699676	0.818513817	1.013297856	5.91E-10	5.12E-05	2.07E-06	7.74E-10	1st up 7 dpi	N	PF00438;PF02772;PF02773	S-adenosylmethionine synthetase, N-terminal domain; S-adenosylmethionine synthetase, central domain; S-adenosylmethionine synthetase, C-terminal domain	NA	NA	NA
Niben101Ctg06831XLOC_000714	55.52778138	0.504245212	-0.276870847	0.333043233	0.538230507	0.042480769	0.291872302	0.198739797	0.028900923	constant	N	NA	NA	NA	NA	NA
Niben101Ctg06845XLOC_000715	0.208333683	0.890509956	0.184030677	0.245796365	0.673493464	NA	NA	NA	NA	constant	N	PF05739	SNARE domain	NA	NA	NA
Niben101Ctg06858g00001	14.84727577	3.396934609	1.081326508	3.267630247	3.339926268	7.97E-09	0.023627805	7.60E-11	8.98E-10	1st up 2 dpi	N	NA	NA	NA	NA	NA
Niben101Ctg06859XLOC_000717	0.211180121	-0.3707098	0	-0.713225333	0.166861397	NA	NA	NA	NA	constant	N	NA	NA	NA	NA	NA
Niben101Ctg06867XLOC_000718	0.324680645	-0.425844168	0.237622208	0.205788836	0.466992158	0.721504615	NA	NA	NA	constant	N	NA	NA	NA	NA	NA
Niben101Ctg06873XLOC_000719	1.215801394	-1.296030715	-0.719675966	-0.373648872	-0.21380366	0.205818962	0.547662898	0.759590793	0.863220069	constant	N	NA	NA	NA	NA	NA
Niben101Ctg06879g00004	4203.468549	-3.652958254	-1.030088295	-1.573434151	-2.299967539	1.43E-32	0.002598839	2.13E-06	1.56E-13	1st down 2 dpi	N	PF00504	Chlorophyll A-B binding protein	NA	NA	NA
Niben101Ctg06897XLOC_000722	0.709205504	0.456904227	0.709804183	-0.493329714	0.530941686	0.702233788	NA	NA	0.641752035	constant	N	NA	NA	NA	NA	NA
Niben101Ctg06901XLOC_000724	11.33806702	1.985324032	1.754287898	2.503985735	1.517347786	0.018662322	0.04962692	0.002642106	0.072857675	1st up 2 dpi	N	PF06955	Xyloglucan endo-transglycosylase (XET) C-terminus	NA	NA	NA
Niben101Ctg06906g00002	115.7373195	-1.781832535	-0.723843399	-1.315357242	-1.570370519	2.41E-34	9.43E-06	5.25E-17	3.49E-27	1st down 5 dpi	N	PF01434	Peptidase family M41	M41	M41	M
Niben101Ctg06911XLOC_000726	3.588119526	0.155163742	-0.500776085	0.498327991	-0.042116651	0.86827965	0.599648189	0.581203843	0.96513277	constant	N	NA	NA	NA	NA	NA
Niben101Ctg06922XLOC_000727	0.455012063	0.61029485	-0.008608986	-1.778332181	0.559279215	0.592972167	NA	NA	NA	other	N	NA	NA	NA	NA	NA
Niben101Ctg06926XLOC_000728	2.881784662	-0.974996057	-0.029883673	-1.498665804	0.135927997	0.206609198	0.981943867	0.062179596	0.892133368	constant	N	NA	NA	NA	NA	NA
Niben101Ctg06938XLOC_000729	0.729415816	0.488393371	0.176664744	0.938307157	-0.391534657	0.677364474	NA	NA	0.74738865	constant	N	NA	NA	NA	NA	NA
Niben101Ctg06941XLOC_000731	23.27586948	-0.859786281	-0.477919689	-0.777461825	-0.884564629	0.038371396	0.365498914	0.104297802	0.034203755	constant	Y	NA	NA	NA	NA	NA
Niben101Ctg06950XLOC_000732	25.91573807	0.875280345	0.879737248	0.535396542	0.477642754	0.006048273	0.001834803	0.098503148	0.141242711	constant	N	PF01118	Semialdehyde dehydrogenase, NAD binding domain	NA	NA	NA
Niben101Ctg06962XLOC_000733	43.65099886	-0.279258631	-0.073027342	-0.546131076	-0.191384682	0.179687869	0.832001417	0.01191974	0.41361605	constant	N	PF00439;PF17035	Bromodomain; Bromodomain extra-terminal - transcription regulation	NA	NA	NA
Niben101Ctg06963XLOC_000734	4.474705105	1.074615651	1.661008165	1.821389888	0.842987731	0.214613507	0.027745567	0.017113572	0.309900435	1st up 2 dpi	N	NA	NA	NA	NA	NA
Niben101Ctg06973XLOC_000735	8.642214825	-1.567995795	-0.622522152	-1.196268626	-1.108137048	0.000110186	0.321215764	0.019130065	0.013649137	1st down 5 dpi	N	NA	NA	NA	NA	NA
Niben101Ctg06992XLOC_000736	4.516577617	-0.462114375	-0.150394051	0.839348103	-0.141354144	0.673494887	0.911764132	0.431215087	0.906062139	constant	N	NA	NA	NA	NA	NA
Niben101Ctg06995XLOC_000737	9.576024652	-3.489870722	-0.624581013	-1.581701709	-2.554405839	8.05E-10	0.356790376	0.008727199	5.15E-06	1st down 5 dpi	N	NA	NA	NA	NA	NA
Niben101Ctg06996XLOC_000738	0.507867843	-0.518375903	-1.471148754	-0.743853658	0.105920699	0.66586632	NA	NA	0.936797827	other	N	NA	NA	NA	NA	NA
Niben101Ctg07010XLOC_000739	2.713006327	0.574633435	-0.458287793	-0.381796146	-1.207288555	0.503011017	0.665483361	0.676174257	0.087453809	constant	N	NA	NA	NA	NA	NA
Niben101Ctg07019XLOC_000740	0.636362198	-0.395827723	1.305408809	-0.432145037	-0.863160371	0.750079489	NA	NA	0.431850587	other	N	NA	NA	NA	NA	NA
Niben101Ctg07025g00001	0.376681783	0.41786622	0.392091391	0.480307575	0.534797008	0.724478046	NA	NA	NA	constant	N	NA	NA	NA	NA	NA
Niben101Ctg07026XLOC_000742	2.625482242	0.086547114	-0.001530161	-0.264107108	0.732765268	0.945449771	1	0.797020198	0.413112835	constant	N	NA	NA	NA	NA	NA
Niben101Ctg07031XLOC_000743	1.401485948	1.384002683	-0.495694107	0.938941044	1.555281069	0.097307651	0.697492891	0.356640238	0.065680319	constant	N	PF13456	Reverse transcriptase-like	NA	NA	NA
Niben101Ctg07034g00003	302.3370935	-0.298774814	-1.263910825	-0.049443699	-0.760503708	0.498233825	0.000559978	0.927016892	0.045171547	1st down 2 dpi	N	PF00230	Major intrinsic protein	NA	NA	NA
Niben101Ctg07035XLOC_000745	10.54795886	-0.712985468	0.28437594	0.070217646	0.376405901	0.19009039	0.728368311	0.926539429	0.543675301	constant	N	NA	NA	NA	NA	NA
Niben101Ctg07038XLOC_000746	0.836100257	1.280118973	-0.678982555	-0.522036104	-0.873295135	0.2036089	0.576264782	0.662174439	0.422562792	constant	N	NA	NA	NA	NA	NA
Niben101Ctg07039g00001	2.10174244	-1.062184547	-0.179261676	-0.096991588	-0.125452327	0.319598477	0.901314167	0.942926436	0.924490699	constant	N	PF03151	Triose-phosphate Transporter family	NA	NA	NA
Niben101Ctg07043XLOC_000748	6.483821832	-0.07206576	-0.320532478	0.416271898	-0.167600534	0.927496324	0.690513537	0.534047644	0.800973208	constant	N	NA	NA	NA	NA	NA
Niben101Ctg07054XLOC_000749	0.252154601	-0.823144248	0	0.232992682	-0.014168351	0.424635588	NA	NA	NA	constant	Y	NA	NA	NA	NA	NA
Niben101Ctg07059XLOC_000750	2.931196059	0.282210159	-0.442701667	0.278562752	0.548836239	0.746548288	0.6764391	0.767296011	0.530680869	constant	N	NA	NA	NA	NA	NA
Niben101Ctg07062XLOC_000751	0.052999249	0.151725669	0.14800908	0	0	NA	NA	NA	NA	constant	N	NA	NA	NA	NA	NA
Niben101Ctg07067g00001	1.58652847	-0.017501925	-0.371005724	0.839255289	-0.085696143	0.996576954	0.762830841	0.400542252	0.936966544	constant	N	NA	NA	NA	NA	NA
Niben101Ctg07072XLOC_000753	14.92749127	-0.409135087	-0.295896118	-0.328063284	-0.066838485	0.309849782	0.5830493	0.50001911	0.898377918	constant	N	NA	NA	NA	NA	NA
Niben101Ctg07099XLOC_000754	14.79850646	0.07265148	-1.038128411	-0.082435919	-0.426574507	0.89433989	0.013086439	0.883356922	0.325469875	1st down 2 dpi	N	NA	NA	NA	NA	NA
Niben101Ctg07104XLOC_000755	36.24921794	-1.737706161	-1.0644642	-1.218743237	-1.484371937	2.21E-06	0.008854032	0.002400629	8.52E-05	1st down 2 dpi	N	NA	NA	NA	NA	NA
Niben101Ctg07107g00002	32.13511964	0.92296803	0.831242241	0.875233657	0.497548401	0.000323069	0.005505143	0.003191003	0.05980938	constant	N	PF14492	Elongation Factor G, domain II	NA	NA	NA
Niben101Ctg07113XLOC_000757	0.025336132	0	0	0	0.161066492	NA	NA	NA	NA	constant	N	NA	NA	NA	NA	NA
Niben101Ctg07130XLOC_000758	97.89532434	-0.617255156	-0.345171268	-0.308223294	-0.313055859	9.36E-05	0.099835971	0.112570959	0.074835713	constant	N	NA	NA	NA	NA	NA
Niben101Ctg07136XLOC_000759	4.20078168	0.238394895	-0.611863308	-0.355747083	-0.525829834	0.774083931	0.479313449	0.68171233	0.490535122	constant	N	NA	NA	NA	NA	NA
Niben101Ctg07138g00001	6.592504269	-0.414947805	-0.732630218	-0.263979988	0.503766527	0.483774102	0.201802818	0.667759283	0.381014356	constant	N	NA	NA	NA	NA	NA
Niben101Ctg07148XLOC_000761	1.187711119	0.073942893	-0.220180225	-1.06395087	-0.405366145	0.964129319	0.876980059	0.32633856	0.736929757	constant	N	PF00291	Pyridoxal-phosphate dependent enzyme	NA	NA	NA
Niben101Ctg07148XLOC_000762	0.409540306	1.331862503	0	0.206566252	-0.85160329	0.179428357	NA	NA	NA	constant	N	NA	NA	NA	NA	NA
Niben101Ctg07155g00003	4.088837991	0.614206843	1.485140572	2.949165729	0.729992961	0.48724623	0.092287579	0.000157473	0.390351799	1st up 5 dpi	N	PF00005	ABC transporter	NA	NA	NA
Niben101Ctg07161XLOC_000764	1.535849109	-0.358423435	0.057143385	-0.092523136	-0.369549099	0.730571088	0.968303404	0.938418701	0.734367937	constant	N	NA	NA	NA	NA	NA
Niben101Ctg07164g00002	8.438504751	0.156697878	0.376594329	-0.659469759	0.221809298	0.790779533	0.603086933	0.212688992	0.707726326	constant	N	NA	NA	NA	NA	NA
Niben101Ctg07182XLOC_000766	41.06949186	0.363724077	0.512496356	0.513978669	0.568869445	0.158924411	0.107847537	0.070573414	0.023385864	constant	N	PF01193	RNA polymerase Rpb3/Rpb11 dimerisation domain	NA	NA	NA
Niben101Ctg07204g00002	43.53532147	2.380937839	2.263554424	1.833376162	1.799265925	2.94E-13	4.01E-08	5.35E-07	2.44E-08	1st up 2 dpi	N	PF00782	Dual specificity phosphatase, catalytic domain	NA	NA	NA
Niben101Ctg07210XLOC_000768	1.133595581	-0.873145144	-0.630681238	-0.619554881	1.111950342	0.406011337	0.605498607	0.577027345	0.26936734	constant	N	NA	NA	NA	NA	NA
Niben101Ctg07217XLOC_000769	4.727568702	-1.995067577	-0.236859239	-0.594460527	-0.676219422	0.000673691	0.783820227	0.438662509	0.265150426	1st down 10 dpi	N	NA	NA	NA	NA	NA
Niben101Ctg07220XLOC_000770	1.386947055	-0.330883078	-0.045264313	-1.115704098	-1.094397187	0.759178969	0.975247125	0.244253829	0.210039053	constant	N	NA	NA	NA	NA	NA
Niben101Ctg07227XLOC_000771	10.47765288	-1.94250782	-0.392179835	-1.522881943	-1.367066484	1.43E-05	0.576169566	0.002540919	0.003777363	1st down 5 dpi	N	NA	NA	NA	NA	NA
Niben101Ctg07231XLOC_000772	0.194121174	0	0.005084576	0.073896251	-0.339242066	NA	NA	NA	NA	constant	N	NA	NA	NA	NA	NA
Niben101Ctg07249XLOC_000773	3.394517146	-0.218992066	-2.051618671	-0.533603807	-0.79210239	0.82411755	0.011549853	0.56262674	0.320445471	1st down 2 dpi	N	NA	NA	NA	NA	NA
Niben101Ctg07257XLOC_000775	0.178646738	0.04978763	-0.316736787	0	0.454131378	NA	NA	NA	NA	constant	N	NA	NA	NA	NA	NA
Niben101Ctg07258XLOC_000776	0.076824915	0	0	0	0.47346373	NA	NA	NA	NA	constant	N	NA	NA	NA	NA	NA
Niben101Ctg07258XLOC_000777	0.045877182	0.148158775	0	0.166510407	0	NA	NA	NA	NA	constant	N	NA	NA	NA	NA	NA
Niben101Ctg07260XLOC_000778	3.318876117	0.147967948	0.766384393	0.117334732	0.261629794	0.886400792	0.397235236	0.900356677	0.764658464	constant	N	PF00225	Kinesin motor domain	NA	NA	NA
Niben101Ctg07261g00001	0.852144351	-0.38449701	0.004210714	-0.556297191	-0.133442751	0.756371525	0.999979139	0.639030764	0.918974057	constant	N	PF13015	Glucosidase II beta subunit-like protein	NA	NA	NA
Niben101Ctg07269g00001	0.02992603	0.167160163	0	0	0	NA	NA	NA	NA	constant	N	NA	NA	NA	NA	NA
Niben101Ctg07277XLOC_000781	2.913653493	-0.639418977	-0.597436189	0.019024774	0.528966289	0.422029635	0.577879722	0.98761153	0.535111759	constant	N	NA	NA	NA	NA	NA
Niben101Ctg07284g00001	129.9430921	3.04936619	3.136237915	2.949430095	2.868673868	9.63E-30	1.70E-22	1.45E-22	9.91E-26	1st up 2 dpi	N	NA	NA	NA	NA	NA
Niben101Ctg07303XLOC_000783	5.521237808	0.049858213	-0.043563278	-0.631079876	0.275584781	0.957911729	0.963083839	0.338289018	0.728697495	constant	N	NA	NA	NA	NA	NA
Niben101Ctg07314XLOC_000784	1.836719866	0.635160304	-0.235174288	0.936796304	-0.460032437	0.522032313	0.846560701	0.290170861	0.621060305	constant	N	NA	NA	NA	NA	NA
Niben101Ctg07321XLOC_000785	49.96489178	0.281171237	0.051842654	-0.189004592	0.073630045	0.286515264	0.902570551	0.554127801	0.814628812	constant	N	NA	NA	NA	NA	NA
Niben101Ctg07333XLOC_000787	98.54100702	1.065682012	1.024997442	1.214940385	0.85898445	1.36E-09	8.33E-09	3.95E-10	1.93E-06	1st up 2 dpi	N	PF00416	Ribosomal protein S13/S18	NA	NA	NA
Niben101Ctg07354XLOC_000788	0.854337327	1.081706626	-0.081626273	0.355839427	1.405875149	0.29656023	0.957960483	0.768533611	0.15129676	constant	N	NA	NA	NA	NA	NA
Niben101Ctg07360XLOC_000789	0.393453326	0.156137531	-0.429579481	-0.547242247	-0.183397779	0.905594107	NA	NA	NA	constant	N	NA	NA	NA	NA	NA
Niben101Ctg07364XLOC_000790	4.260691675	-1.024759342	-0.755905963	-0.914044781	-1.307770395	0.09809617	0.365366881	0.200961243	0.044117915	1st down 7 dpi	N	NA	NA	NA	NA	NA
Niben101Ctg07367XLOC_000791	0.937182467	-0.832534601	-0.874439566	-0.467235539	0.313893718	0.45430149	0.455379625	0.697452472	0.799330391	constant	N	NA	NA	NA	NA	NA
Niben101Ctg07375g00004	0.466021777	0.214888237	0.155836109	-0.101483522	-0.590450215	0.793366324	NA	NA	NA	constant	N	NA	NA	NA	NA	NA
Niben101Ctg07377XLOC_000793	0.147279615	0.59282401	0	-0.277154116	0	NA	NA	NA	NA	constant	N	NA	NA	NA	NA	NA
Niben101Ctg07397XLOC_000794	6.546457525	-3.128285127	-0.190544477	-1.922561929	-3.548579064	1.13E-06	0.840628003	0.004006305	2.28E-08	1st down 5 dpi	N	NA	NA	NA	NA	NA
Niben101Ctg07402g00001	12.97790085	0.801306704	0.40530108	0.693403769	1.319804028	0.044716739	0.491026948	0.172784706	0.001706736	1st up 7 dpi	N	PF00240	Ubiquitin family	NA	NA	NA
Niben101Ctg07405XLOC_000796	1.09149421	0.043808377	0.901269722	0.018754088	-1.135010455	0.981932166	0.420028398	0.990044904	0.258011126	constant	N	NA	NA	NA	NA	NA
Niben101Ctg07408XLOC_000797	0.628224275	1.941250096	0.319745329	1.079504249	1.718692429	0.034482839	NA	NA	0.065845194	other	N	PF01061	ABC-2 type transporter	NA	NA	NA
Niben101Ctg07414g00002	49.98216804	-0.797080732	-0.404164754	-0.520798435	-0.685911788	0.002555347	0.292510973	0.103258808	0.012645875	constant	N	NA	NA	NA	NA	NA
Niben101Ctg07420XLOC_000799	4.270833588	0.617482014	0.063890949	0.579428821	0.471448658	0.375939716	0.950355509	0.441791567	0.503690412	constant	Y	NA	NA	NA	NA	NA
Niben101Ctg07447XLOC_000800	0.377852312	0.312723754	0	1.198660161	-0.039763554	0.790326747	NA	NA	NA	other	N	NA	NA	NA	NA	NA
Niben101Ctg07450XLOC_000801	5.136192653	0.57828522	0.196375176	0.775248543	0.472826635	0.388111573	0.831278679	0.277262398	0.506817704	constant	N	NA	NA	NA	NA	NA
Niben101Ctg07453XLOC_000802	19.72494389	-0.190033625	-1.948418196	-1.006989697	-1.073940111	0.78154294	0.0001198	0.077521485	0.040876836	1st down 2 dpi	N	NA	NA	NA	NA	NA
Niben101Ctg07461g00001	3.349123052	-1.730768126	-0.948585784	-1.254177156	-1.094704244	0.079396524	0.41051916	0.233987504	0.300067669	constant	N	NA	NA	NA	NA	NA
Niben101Ctg07465XLOC_000804	11.89367472	-0.339244164	0.467834916	-0.561521554	0.533151889	0.464520811	0.416784706	0.271192718	0.258024754	constant	N	NA	NA	NA	NA	NA
Niben101Ctg07470g00002	1.372045594	-0.010389229	1.066677168	0.283842508	0.086825671	1	0.291761967	0.817402375	0.945148584	constant	N	NA	NA	NA	NA	NA
Niben101Ctg07479g00001	8.48268148	-0.649092006	-0.844768151	-0.496900182	-0.419760219	0.218656741	0.162360611	0.418047918	0.466193097	constant	N	NA	NA	NA	NA	NA
Niben101Ctg07481XLOC_000807	13.50788095	1.837488223	0.787887452	1.841241773	2.027523185	5.77E-06	0.21930192	0.000350696	4.79E-06	1st up 5 dpi	N	NA	NA	NA	NA	NA
Niben101Ctg07487XLOC_000808	3.059951778	0.521237882	-0.466492327	-0.16638798	-1.040191949	0.541831977	0.625305562	0.864858079	0.175681877	constant	N	NA	NA	NA	NA	NA
Niben101Ctg07520XLOC_000809	1.526691343	2.040347239	-0.052109092	0.006172587	0.440930673	0.015659197	0.971076735	0.997214228	0.647831368	1st up 10 dpi	N	NA	NA	NA	NA	NA
Niben101Ctg07521XLOC_000810	2.873116156	-0.272723369	0.071289482	0.419506258	0.149876125	0.749432978	0.954997135	0.6471251	0.874453947	constant	N	NA	NA	NA	NA	NA
Niben101Ctg07530XLOC_000811	0.025013708	-0.233714143	0	0	0	NA	NA	NA	NA	constant	N	NA	NA	NA	NA	NA
Niben101Ctg07540XLOC_000812	0.701466537	0.086532764	-0.155061054	1.18887171	-0.628745845	0.956670516	NA	NA	0.583001622	other	N	NA	NA	NA	NA	NA
Niben101Ctg07542XLOC_000813	31.00609208	-1.303591783	-1.005777174	-0.950924945	-1.190430611	0.000235574	0.024189613	0.018397605	0.001152138	1st down 2 dpi	N	NA	NA	NA	NA	NA
Niben101Ctg07549XLOC_000814	3.532543942	-1.363392323	-0.486859498	-0.708441574	0.033122919	0.047523872	0.59391947	0.4068213	0.972559734	1st down 10 dpi	N	NA	NA	NA	NA	NA
Niben101Ctg07565XLOC_000815	19.42987228	0.000830562	-0.095701911	0.342527593	0.346247727	1	0.883746894	0.491885676	0.451317079	constant	N	NA	NA	NA	NA	NA
Niben101Ctg07590g00002	6.778588125	-0.010145678	-0.020251947	0.160796546	0.104105911	0.998057366	0.986305433	0.857498082	0.898341681	constant	N	PF07714	Protein tyrosine kinase	NA	NA	NA
Niben101Ctg07615XLOC_000819	0.298116307	-1.879149729	0	-0.733134908	-1.299655315	0.038675561	NA	NA	NA	other	N	NA	NA	NA	NA	NA
Niben101Ctg07619XLOC_000820	4.266784118	1.379502803	1.127182105	2.087569193	0.59138604	0.045521224	0.176376842	0.004829368	0.375372412	1st up 5 dpi	N	NA	NA	NA	NA	NA
Niben101Ctg07620XLOC_000821	181.6648579	-1.665619243	-0.589933295	-0.908863112	-1.185331186	4.91E-14	0.014096568	8.23E-05	5.89E-08	1st down 7 dpi	N	NA	NA	NA	NA	NA
Niben101Ctg07621XLOC_000822	0.162883851	0.17458407	0.191607374	-0.513329699	-0.498973859	NA	NA	NA	NA	constant	N	NA	NA	NA	NA	NA
Niben101Ctg07627g00003	4.48691503	0.248896242	-0.698043625	-0.642953805	-0.353619524	0.830053367	0.524520159	0.541042344	0.748803332	constant	N	NA	NA	NA	NA	NA
Niben101Ctg07661XLOC_000826	2.935109412	-0.484408418	-1.157777118	0.969137448	-0.403341183	0.554502152	0.13879736	0.263742277	0.616701387	constant	N	NA	NA	NA	NA	NA
Niben101Ctg07667XLOC_000827	19.83598459	-0.108403872	-0.017397359	-0.082446501	-0.392460235	0.772932677	0.974510856	0.858210706	0.185932814	constant	N	NA	NA	NA	NA	NA
Niben101Ctg07676g00002	3.396834827	-0.176186386	-0.765589097	0.067055743	0.513028821	0.88005871	0.37786799	0.951666182	0.585808663	constant	N	PF12937	F-box-like	NA	NA	NA
Niben101Ctg07680XLOC_000830	0.042597918	0	0	0	0.33128811	NA	NA	NA	NA	constant	N	NA	NA	NA	NA	NA
Niben101Ctg07683g00002	42.01979416	4.325176509	4.828497575	4.341093476	4.030291737	1.37E-15	8.68E-16	5.10E-13	1.98E-13	1st up 2 dpi	N	PF03936	Terpene synthase family, metal binding domain	NA	NA	NA
Niben101Ctg07702XLOC_000833	2.048281657	0.243073069	-0.995051272	-1.78031238	0.253634875	0.824371073	0.302637268	0.038143783	0.804604674	1st down 5 dpi	N	NA	NA	NA	NA	NA
Niben101Ctg07707g00002	6.147059563	0.303285148	-0.722891777	-0.375532383	0.081393903	0.600310344	0.316300952	0.549646353	0.9077321	constant	N	PF04389	Peptidase family M28	M28	M28A;M28B;M28C;M28D;M28E	M
Niben101Ctg07719g00001	0.409075916	0.404343784	-0.006140624	0.17701107	0.502804758	0.600497437	NA	NA	NA	constant	N	NA	NA	NA	NA	NA
Niben101Ctg07727XLOC_000837	15.71980001	-1.201615687	-0.64694724	-0.893981328	-1.539485912	0.000791901	0.175935267	0.032107069	2.97E-05	1st down 7 dpi	N	NA	NA	NA	NA	NA
Niben101Ctg07737XLOC_000838	20.85337537	0.301106549	-0.297098601	0.183220029	0.011095148	0.498366232	0.559668244	0.716421601	0.984916339	constant	N	PF00076	RNA recognition motif. (a.k.a. RRM, RBD, or RNP domain)	NA	NA	NA
Niben101Ctg07755g00002	1.112119399	1.081859295	2.015070422	0.830945606	0.820891433	0.294095496	0.034000956	0.437098058	0.441201819	1st up 2 dpi	N	PF03171	2OG-Fe(II) oxygenase superfamily	NA	NA	NA
Niben101Ctg07758XLOC_000840	9.199725759	-0.248712255	-0.438408697	-0.189380784	-0.070456213	0.694656315	0.542129295	0.790863991	0.919026556	constant	Y	NA	NA	NA	NA	NA
Niben101Ctg07773XLOC_000843	26.5684618	-0.492728117	-0.009525481	0.04304631	0.026487285	0.134880633	0.985938712	0.920901561	0.952124312	constant	N	PF00349	Hexokinase	NA	NA	NA
Niben101Ctg07779XLOC_000844	1.819199518	0.547475822	1.4332536	0.870865894	1.773592348	0.603874863	0.119002613	0.382955363	0.037426091	1st up 7 dpi	N	PF13952	Domain of unknown function (DUF4216)	NA	NA	NA
Niben101Ctg07782XLOC_000845	9.921014198	3.683945189	1.024434837	3.13283123	4.109034212	6.91E-10	0.221947454	8.70E-06	4.91E-10	1st up 5 dpi	N	NA	NA	NA	NA	NA
Niben101Ctg07784g00001	13.13185035	-0.409415501	-0.069285712	0.13732639	-0.595344881	0.332229186	0.915837597	0.793086835	0.126406034	constant	N	NA	NA	NA	NA	NA
Niben101Ctg07789XLOC_000847	357.9990643	0.288699281	0.471985072	0.274480679	0.260137303	0.014173297	9.08E-05	0.031949698	0.028670734	constant	N	NA	NA	NA	NA	NA
Niben101Ctg07793XLOC_000848	11.85457673	-0.68232955	-0.466230125	-0.79931663	-0.891939233	0.086563522	0.398578299	0.069386871	0.020363169	constant	N	NA	NA	NA	NA	NA
Niben101Ctg07794XLOC_000849	0.586791502	-1.901700507	-0.229860654	-0.790561153	-1.850915057	0.052275096	NA	NA	0.05985531	constant	N	NA	NA	NA	NA	NA
Niben101Ctg07802XLOC_000850	1.514658284	-1.372542003	-1.398062278	-0.707287874	-2.483530074	0.142667785	0.176400918	0.503006534	0.00476273	1st down 7 dpi	N	NA	NA	NA	NA	NA
Niben101Ctg07812XLOC_000852	19.18400571	-0.64299885	-0.358653672	0.117066013	-0.43974661	0.056727346	0.518961568	0.824512788	0.228771611	constant	N	NA	NA	NA	NA	NA
Niben101Ctg07831XLOC_000853	2.051988667	-0.654058118	0.901721954	1.24957929	1.731634836	0.506523287	0.363023123	0.18887132	0.037061483	1st up 7 dpi	N	NA	NA	NA	NA	NA
Niben101Ctg07834XLOC_000854	0.091541141	0	-0.457765794	0	0	NA	NA	NA	NA	constant	N	NA	NA	NA	NA	NA
Niben101Ctg07847XLOC_000855	71.24650625	-1.578259407	-0.742488984	-0.683629721	-0.94553996	8.53E-13	0.002619963	0.004763971	2.76E-05	1st down 10 dpi	N	NA	NA	NA	NA	NA
Niben101Ctg07850g00002	1.069205782	0.306340229	-0.113488214	0.503277531	-1.744240277	0.78877645	0.937806418	0.656607902	0.061964658	constant	N	NA	NA	NA	NA	NA
Niben101Ctg07882XLOC_000858	0.066498672	0.115825944	0	0	0.303007024	NA	NA	NA	NA	constant	N	NA	NA	NA	NA	NA
Niben101Ctg07883XLOC_000859	5.739352745	-1.774422883	-1.926396491	-2.299524804	-1.907237956	0.038711678	0.004102327	0.001418118	0.012434494	1st down 2 dpi	N	NA	NA	NA	NA	NA
Niben101Ctg07888g00003	2.613224523	-1.404826742	-0.620656269	-0.734363579	-1.53801146	0.087303143	0.537038591	0.455058569	0.04538835	1st down 7 dpi	N	PF03171;PF14226	2OG-Fe(II) oxygenase superfamily; non-haem dioxygenase in morphine synthesis N-terminal	NA	NA	NA
Niben101Ctg07891XLOC_000862	2.272740876	-0.027733477	1.18485161	0.214281961	0.918259272	0.986829355	0.21200937	0.833265032	0.269203761	constant	N	PF03942	DTW domain	NA	NA	NA
Niben101Ctg07902XLOC_000863	4.057766035	-0.711407275	-1.558513819	-1.019573007	-1.157103357	0.234501593	0.057020905	0.137521919	0.032123983	1st down 7 dpi	N	NA	NA	NA	NA	NA
Niben101Ctg07917XLOC_000864	17.21446751	-0.866588317	-0.253630911	-0.947915683	-0.455603033	0.114583137	0.724753594	0.088922645	0.446212068	constant	N	NA	NA	NA	NA	NA
Niben101Ctg07920XLOC_000865	0.574738537	0.871925959	0.265302916	-0.434591333	0.098835563	0.418009054	NA	NA	0.940505927	constant	N	NA	NA	NA	NA	NA
Niben101Ctg07925XLOC_000866	5.589950455	1.89283512	1.7166007	1.797541843	1.535218311	0.001916028	0.020068956	0.008873956	0.012702641	1st up 2 dpi	N	NA	NA	NA	NA	NA
Niben101Ctg07954XLOC_000868	1.838912038	0.447705891	-1.599283124	0.831729219	-1.245291158	0.66625481	0.092010686	0.433187155	0.202396638	constant	N	NA	NA	NA	NA	NA
Niben101Ctg07956XLOC_000869	0.211753743	0.518374219	0.102734837	0	0.073602583	NA	NA	NA	NA	constant	N	NA	NA	NA	NA	NA
Niben101Ctg07960g00001	26.5694345	-1.799559673	-0.796719599	-1.751883515	-1.97735734	3.11E-09	0.039944639	1.15E-07	1.26E-10	1st down 5 dpi	N	PF06507	Auxin response factor	NA	NA	NA
Niben101Ctg07969XLOC_000872	8.68275836	-0.766256696	0.567804679	0.359527941	-1.010470568	0.178305907	0.318287995	0.621675064	0.05883769	constant	N	NA	NA	NA	NA	NA
Niben101Ctg07972XLOC_000873	8.350071737	-0.473364284	-1.174935892	-0.212079427	0.551426637	0.390694443	0.030798274	0.748325888	0.313850625	1st down 2 dpi	N	NA	NA	NA	NA	NA
Niben101Ctg07975XLOC_000874	0.788814111	2.363838933	0.282464575	1.492292693	1.721078919	0.006822533	0.832022855	0.12478934	0.062786672	1st up 10 dpi	N	NA	NA	NA	NA	NA
Niben101Ctg07983XLOC_000875	25.59721035	0.018840419	-0.194194389	-0.182828253	-0.327922504	0.96791795	0.635675629	0.605429188	0.270946326	constant	N	NA	NA	NA	NA	NA
Niben101Ctg07988XLOC_000876	4.894719582	-0.203474452	0.085328653	-0.742267043	0.303681481	0.758596128	0.929659316	0.244200121	0.661584096	constant	N	NA	NA	NA	NA	NA
Niben101Ctg07996XLOC_000877	3.596446036	-3.017414572	-1.612999006	-2.152291884	-3.274743992	3.59E-05	0.019903578	0.002090654	1.31E-06	1st down 2 dpi	N	NA	NA	NA	NA	NA
Niben101Ctg08005XLOC_000878	1.33362363	-0.419815012	-0.324785199	0.976094744	-0.192476905	0.693768927	0.798175038	0.32476808	0.869201768	constant	N	NA	NA	NA	NA	NA
Niben101Ctg08008g00002	3.108177359	-1.387913468	-0.936707522	-0.13416454	0.613023454	0.120880136	0.34484068	0.906629358	0.539452321	constant	N	PF02519	Auxin responsive protein	NA	NA	NA
Niben101Ctg08012XLOC_000881	0.149098555	-0.329364094	0	0.097190362	0.301986058	NA	NA	NA	NA	constant	N	NA	NA	NA	NA	NA
Niben101Ctg08023XLOC_000882	2.039738729	-1.471615339	-0.49351857	-0.340983604	-0.824429073	0.0772245	0.668913611	0.748400588	0.343472331	constant	N	PF01434	Peptidase family M41	M41	M41	M
Niben101Ctg08030XLOC_000883	2.611585312	-1.451402151	-0.145711456	-2.242562056	-1.110048694	0.061630188	0.915603973	0.010239162	0.179239594	1st down 5 dpi	N	NA	NA	NA	NA	NA
Niben101Ctg08035XLOC_000884	0.225035471	0.487552813	0	-0.189337421	1.084040722	NA	NA	NA	NA	other	N	NA	NA	NA	NA	NA
Niben101Ctg08044XLOC_000886	31.08883446	-0.299150099	-0.656780287	-0.247014513	-0.274518911	0.292221463	0.067476092	0.474922898	0.367179396	constant	N	PF05904	Plant protein of unknown function (DUF863)	NA	NA	NA
Niben101Ctg08047XLOC_000887	196.8066841	0.637768433	0.407725994	0.505679333	0.540621699	2.44E-06	0.007628815	0.000635912	9.62E-05	constant	Y	NA	NA	NA	NA	NA
Niben101Ctg08056XLOC_000888	0.722320303	0.514723725	-0.770415156	0.412561752	0.199553467	0.656682917	NA	NA	0.875440303	constant	N	NA	NA	NA	NA	NA
Niben101Ctg08063g00002	8.245259047	-0.819086228	-1.304624953	-0.835223531	-1.162209891	0.081415939	0.016256581	0.15288983	0.013379996	1st down 2 dpi	N	NA	NA	NA	NA	NA
Niben101Ctg08067XLOC_000890	1.807270488	0.094216254	-0.823740272	0.54868675	-0.341603083	0.947275532	0.461606503	0.628759303	0.764122405	constant	N	NA	NA	NA	NA	NA
Niben101Ctg08081XLOC_000891	1.010684227	0.84310179	0.456669863	0.846753233	0.502563111	0.423041287	0.713848572	0.425804957	0.6576365	constant	N	NA	NA	NA	NA	NA
Niben101Ctg08085XLOC_000892	9.188291718	-1.023769243	-0.78881944	-1.197917917	-0.77204523	0.007298641	0.134409668	0.01286643	0.061378377	1st down 5 dpi	N	NA	NA	NA	NA	NA
Niben101Ctg08087g00001	0.028787957	0	0	0	0.161066492	NA	NA	NA	NA	constant	N	PF02365	No apical meristem (NAM) protein	NA	NA	NA
Niben101Ctg08089XLOC_000894	1.840278051	0.704635471	0.368024592	0.833679916	0.191966814	0.404761703	0.755003851	0.386108552	0.845390163	constant	N	NA	NA	NA	NA	NA
Niben101Ctg08108XLOC_000895	5.053083809	-0.811803929	-0.238908183	-0.426822274	-0.691472039	0.127267296	0.796213587	0.570854178	0.19082044	constant	N	NA	NA	NA	NA	NA
Niben101Ctg08113XLOC_000896	1.3776208	0.627356645	0.140476	-0.041787877	0.156572112	0.542018405	0.919647082	0.974760415	0.896300841	constant	N	NA	NA	NA	NA	NA
Niben101Ctg08117XLOC_000897	25.52085855	3.011078668	2.956401362	3.091742486	3.468124263	1.37E-09	4.82E-11	9.85E-09	8.43E-11	1st up 2 dpi	N	NA	NA	NA	NA	NA
Niben101Ctg08119XLOC_000898	0.688160093	-0.440334151	-0.844501476	-1.474070971	-0.025509718	0.715029071	NA	NA	0.986165024	other	N	NA	NA	NA	NA	NA
Niben101Ctg08121g00003	0.155226026	0	0.019995537	0	0.262653732	NA	NA	NA	NA	constant	N	NA	NA	NA	NA	NA
Niben101Ctg08127XLOC_000900	7.168307261	-0.422096036	-0.498626802	-0.642078218	-0.346752389	0.435477045	0.476729622	0.24179005	0.520048164	constant	N	PF00271	Helicase conserved C-terminal domain	NA	NA	NA
Niben101Ctg08138g00001	68.75607422	-0.154884671	0.55747041	-0.048035351	-0.08496862	0.490266608	0.014597636	0.86572578	0.731179602	constant	N	NA	NA	NA	NA	NA
Niben101Ctg08139XLOC_000902	0.545241483	-2.600995605	0	-0.820994142	-1.335547193	0.005624316	NA	NA	0.195133417	1st down 10 dpi	N	NA	NA	NA	NA	NA
Niben101Ctg08154g00002	12.22043504	1.436193034	0.987326756	1.683379577	1.215044337	0.002051963	0.070863313	0.00114411	0.01240583	1st up 5 dpi	N	NA	NA	NA	NA	NA
Niben101Ctg08158XLOC_000904	2.652476774	-0.299330822	0.274555053	0.374669152	-1.060484801	0.723847859	0.801737701	0.694302489	0.139501526	constant	N	NA	NA	NA	NA	NA
Niben101Ctg08169XLOC_000905	0.318934433	1.919169646	0	0	0.037136471	0.026491372	NA	NA	NA	1st up 10 dpi	N	NA	NA	NA	NA	NA
Niben101Ctg08170XLOC_000906	0.083010627	0.51220193	0	0	0	NA	NA	NA	NA	constant	N	NA	NA	NA	NA	NA
Niben101Ctg08178XLOC_000907	4.269763225	-1.066206823	0.014318689	-1.201376931	-0.894371057	0.136188031	0.991895348	0.078044041	0.200898311	constant	N	NA	NA	NA	NA	NA
Niben101Ctg08182XLOC_000908	0.072120794	0	0.135665983	0	0.284178693	NA	NA	NA	NA	constant	N	NA	NA	NA	NA	NA
Niben101Ctg08185XLOC_000909	12.17477637	-0.804209584	-0.917991761	-1.483071287	-0.640465069	0.03855971	0.077531512	0.000324075	0.122198525	1st down 5 dpi	N	NA	NA	NA	NA	NA
Niben101Ctg08201XLOC_000911	90.88157779	-1.067113364	-0.280063735	-0.82466875	-0.815921789	0.001223915	0.536277871	0.023242186	0.018101151	1st down 10 dpi	N	NA	NA	NA	NA	NA
Niben101Ctg08209XLOC_000912	0.967745406	1.629006369	-0.252927579	0.222299947	0.701752129	0.086654243	0.856555722	0.86225226	0.518716898	constant	N	NA	NA	NA	NA	NA
Niben101Ctg08210XLOC_000913	2.287923893	-0.793381714	-0.05120794	0.131457736	-0.547614648	0.328841829	0.97087262	0.904703846	0.542580327	constant	N	NA	NA	NA	NA	NA
Niben101Ctg08213XLOC_000914	27.25396279	1.528425766	1.049075757	1.222287877	0.959693891	3.20E-06	0.002468305	0.000227542	0.00332334	1st up 2 dpi	N	NA	NA	NA	NA	NA
Niben101Ctg08232XLOC_000917	0.529139862	1.07089454	-0.60466513	0.261262248	1.233774617	0.301916371	NA	NA	0.214144572	constant	N	NA	NA	NA	NA	NA
Niben101Ctg08235g00001	6.834848102	-0.609038255	-0.604590858	-0.179207804	-0.313251799	0.235228868	0.351701858	0.795431977	0.606697193	constant	N	PF08389	Exportin 1-like protein	NA	NA	NA
Niben101Ctg08255XLOC_000919	14.19704706	-0.318936042	0.31562879	0.001335484	0.043357471	0.449035137	0.533637316	0.999160605	0.932728844	constant	N	NA	NA	NA	NA	NA
Niben101Ctg08265XLOC_000920	3.180885975	-0.514749925	1.013203285	-0.832826662	-0.026995306	0.517944382	0.268222338	0.273626091	0.977403224	constant	N	NA	NA	NA	NA	NA
Niben101Ctg08268XLOC_000921	6.416884056	-0.4163282	-0.753189379	-0.42032968	-0.609411734	0.51570592	0.260159957	0.54419567	0.325717419	constant	N	NA	NA	NA	NA	NA
Niben101Ctg08279XLOC_000923	3.049321852	-0.251106536	0.522248221	0.099554929	-0.214549254	0.812789004	0.59531554	0.924907144	0.825818831	constant	N	NA	NA	NA	NA	NA
Niben101Ctg08285g00001	23.44260975	-0.366598658	-0.296212333	-0.137106706	-0.468253827	0.32549165	0.500452192	0.759774175	0.184211822	constant	N	PF02847	MA3 domain	NA	NA	NA
Niben101Ctg08286g00001	7.950766172	-0.403540334	0.265260779	0.167302121	0.351693677	0.432519099	0.705856418	0.800999186	0.545713242	constant	N	NA	NA	NA	NA	NA
Niben101Ctg08296XLOC_000927	0.56636806	-0.658377241	0.050429301	-0.035566745	0.443047915	0.56859193	NA	NA	0.702778633	constant	N	NA	NA	NA	NA	NA
Niben101Ctg08300XLOC_000928	4.31106028	0.167575529	-0.490933255	-0.007103338	-0.465211001	0.840759669	0.5601095	0.995354884	0.524353166	constant	N	NA	NA	NA	NA	NA
Niben101Ctg08306XLOC_000930	0.72373854	-0.540998471	0.114590069	-0.482726528	-0.895946097	0.648943124	NA	NA	0.412659597	constant	N	NA	NA	NA	NA	NA
Niben101Ctg08307XLOC_000931	1.420325559	0.506588309	0.016128914	0.89070677	2.054100781	0.624885461	0.99345425	0.380712971	0.017350814	1st up 7 dpi	N	NA	NA	NA	NA	NA
Niben101Ctg08310XLOC_000932	36.18706219	-1.206166438	-0.639377875	-1.009624325	-0.92649716	2.05E-06	0.025703631	0.000245372	0.000331836	1st down 5 dpi	N	NA	NA	NA	NA	NA
Niben101Ctg08313XLOC_000933	0.436892375	-0.087831804	-0.136925622	1.268550113	0.506434235	0.952668866	NA	NA	NA	other	N	NA	NA	NA	NA	NA
Niben101Ctg08314XLOC_000934	3.58612995	1.795810419	0.00500389	0.297538603	0.727486366	0.007991238	0.998622868	0.730414372	0.322483657	1st up 10 dpi	N	NA	NA	NA	NA	NA
Niben101Ctg08315g00001	22.55376481	0.137705548	0.073534585	0.332350631	-0.815019738	0.754112501	0.876609498	0.409456187	0.009969837	constant	N	PF00198	2-oxoacid dehydrogenases acyltransferase (catalytic domain)	NA	NA	NA
Niben101Ctg08316XLOC_000936	0.311004895	0.74449936	0	-0.81394766	-0.81367728	0.493427824	NA	NA	NA	constant	N	NA	NA	NA	NA	NA
Niben101Ctg08329XLOC_000937	0.076008395	0	0	0	0.471444504	NA	NA	NA	NA	constant	N	NA	NA	NA	NA	NA
Niben101Ctg08336g00002	5.139077439	-0.239957666	-1.258956169	0.756266186	-0.120474981	0.740439685	0.071067752	0.324826291	0.885261655	constant	N	NA	NA	NA	NA	NA
Niben101Ctg08347XLOC_000939	0.563076602	0.596286365	0.481060981	-0.423044643	-0.557544289	0.600642132	NA	NA	0.627964488	constant	N	NA	NA	NA	NA	NA
Niben101Ctg08370XLOC_000940	1.136844853	-0.721426691	0.769686484	-0.373366732	1.340761947	0.483109907	0.502358665	0.752842043	0.156080687	constant	N	NA	NA	NA	NA	NA
Niben101Ctg08373g00001	9.511062659	0.647390174	0.482564868	-0.053882402	0.27161803	0.144370996	0.506568317	0.94620852	0.600969016	constant	N	NA	NA	NA	NA	NA
Niben101Ctg08380XLOC_000942	0.541765227	-0.25792993	0.95619745	-0.435745553	0.256051689	0.84559813	NA	NA	0.836513619	constant	N	NA	NA	NA	NA	NA
Niben101Ctg08386XLOC_000944	5.440864623	0.086922778	-1.334644349	0.600035166	-0.706859334	0.914434403	0.02969055	0.407629315	0.224898989	1st down 2 dpi	N	NA	NA	NA	NA	NA
Niben101Ctg08400g00001	0.197851642	-0.328492284	0.326490042	0.192796855	0	NA	NA	NA	NA	constant	N	NA	NA	NA	NA	NA
Niben101Ctg08413XLOC_000949	1.379046728	-0.466502009	-0.530643594	-0.387833176	-0.083901951	0.701231777	0.677421762	0.75292167	0.949942321	constant	N	NA	NA	NA	NA	NA
Niben101Ctg08418XLOC_000950	1.756226319	-0.797591581	-0.370659104	0.213968658	-1.26896749	0.427554264	0.75950237	0.860333612	0.16192516	constant	N	NA	NA	NA	NA	NA
Niben101Ctg08422XLOC_000951	85.2726445	0.34227672	0.30673786	0.424265403	0.093820879	0.137750729	0.317903059	0.094224634	0.735336751	constant	N	PF00282	Pyridoxal-dependent decarboxylase conserved domain	NA	NA	NA
Niben101Ctg08450XLOC_000953	21.63678085	0.200777257	0.381197011	-0.114663439	0.232550937	0.595928906	0.417730274	0.796021313	0.53306782	constant	N	NA	NA	NA	NA	NA
Niben101Ctg08462XLOC_000954	4.652401276	-0.0444601	0.055237402	-0.042511102	0.61589398	0.963570609	0.961077082	0.96210142	0.334962246	constant	N	NA	NA	NA	NA	NA
Niben101Ctg08464g00003	81.74257744	-0.609863962	-0.480339972	-0.492854445	-0.573276435	6.05E-06	0.003227121	0.001198681	1.86E-05	constant	N	PF07714	Protein tyrosine kinase	NA	NA	NA
Niben101Ctg08473XLOC_000956	8.054270044	-1.477046584	-1.309159078	-1.726504213	-1.23559082	0.003590095	0.029582675	0.001114422	0.016268038	1st down 2 dpi	N	NA	NA	NA	NA	NA
Niben101Ctg08485XLOC_000957	5.373704135	-1.077673753	0.325245688	-0.543418717	0.028635782	0.104982622	0.679716368	0.452730278	0.973913817	constant	N	NA	NA	NA	NA	NA
Niben101Ctg08485XLOC_000958	1.986451663	-1.913339449	-0.73363435	-0.278890655	-1.435910831	0.035834022	0.448921346	0.80292216	0.105795944	1st down 10 dpi	N	NA	NA	NA	NA	NA
Niben101Ctg08486XLOC_000959	25.59936312	-0.549231608	-0.338444434	-0.526641345	-0.454221076	0.061041605	0.373311803	0.082665315	0.136145662	constant	N	PF00400	WD domain, G-beta repeat	NA	NA	NA
Niben101Ctg08495XLOC_000960	0.454260234	-1.127483626	0.337067245	1.259141226	-1.095915234	0.285657351	NA	NA	NA	other	N	PF03660	PHF5-like protein	NA	NA	NA
Niben101Ctg08516g00003	0.245808956	-0.739432826	1.360908732	0	0.815824204	NA	NA	NA	NA	other	N	NA	NA	NA	NA	NA
Niben101Ctg08518g00003	0.052526636	0	0.148042933	0	0.145246557	NA	NA	NA	NA	constant	N	PF01564	Spermine/spermidine synthase	NA	NA	NA
Niben101Ctg08521XLOC_000963	33.72625586	1.832023378	1.236319509	1.407972133	2.093016226	2.10E-07	0.001473126	0.000221949	3.36E-08	1st up 2 dpi	N	NA	NA	NA	NA	NA
Niben101Ctg08523XLOC_000964	70.80181989	0.491387503	0.802344328	1.01631881	0.884315619	0.020280729	0.000181298	7.95E-06	2.58E-05	1st up 5 dpi	N	PF00573	Ribosomal protein L4/L1 family	NA	NA	NA
Niben101Ctg08541XLOC_000965	2.661154184	0.043548725	-0.789741244	-0.778757708	-0.647902426	0.975855924	0.414739509	0.395111423	0.45644159	constant	N	NA	NA	NA	NA	NA
Niben101Ctg08558g00002	162.104381	-3.347862871	-3.320984173	-3.375612112	-3.196260783	5.06E-13	7.30E-12	3.19E-12	6.05E-12	1st down 2 dpi	N	PF00226	DnaJ domain	NA	NA	NA
Niben101Ctg08563XLOC_000967	2.652083975	-0.478457585	0.177939837	0.309184675	0.280547999	0.533172748	0.884174022	0.762469932	0.745235049	constant	N	NA	NA	NA	NA	NA
Niben101Ctg08569XLOC_000968	4.448685789	-0.650463374	0.75764031	-0.068734563	0.011398128	0.3689739	0.370084247	0.943601806	0.991720967	constant	N	NA	NA	NA	NA	NA
Niben101Ctg08575XLOC_000969	0.093380981	0.238551975	0	0	-0.416742037	NA	NA	NA	NA	constant	N	PF07727	Reverse transcriptase (RNA-dependent DNA polymerase)	NA	NA	NA
Niben101Ctg08586XLOC_000971	10.54423445	-0.562204934	-1.153820957	-0.700301876	-0.139846773	0.254537312	0.031346835	0.205006658	0.80811817	1st down 2 dpi	N	PF13415	Galactose oxidase, central domain	NA	NA	NA
Niben101Ctg08589g00004	1.121970944	-0.680658004	-0.241290691	1.330549773	1.282804862	0.552645001	0.859960385	0.195575466	0.201497713	constant	N	PF06418	CTP synthase N-terminus	NA	NA	NA
Niben101Ctg08590g00001	0.274564257	0.82620428	0.097698809	0.33864545	0.249442996	0.310745268	NA	NA	NA	constant	N	PF00067	Cytochrome P450	NA	NA	NA
Niben101Ctg08592XLOC_000974	11.19563747	-0.218561128	0.670263376	0.312321776	0.41220233	0.624861776	0.190176389	0.550824461	0.366923406	constant	N	NA	NA	NA	NA	NA
Niben101Ctg08611XLOC_000976	0.169227057	0.578235815	0.836562296	0.288813749	0	NA	NA	NA	NA	constant	N	NA	NA	NA	NA	NA
Niben101Ctg08614XLOC_000978	0.58269684	-1.237205284	-0.022317478	-0.435981028	-0.554749806	0.231247472	NA	NA	0.630712653	constant	N	NA	NA	NA	NA	NA
Niben101Ctg08616XLOC_000979	0.989355329	0	-0.419268236	-1.640094991	-0.313708213	1	0.727020197	0.097813213	0.800441502	constant	N	NA	NA	NA	NA	NA
Niben101Ctg08633XLOC_000980	13.51618464	-0.914655605	-0.083935471	-0.530414084	-0.650072996	0.025600221	0.915912884	0.323406396	0.153776734	constant	N	NA	NA	NA	NA	NA
Niben101Ctg08642XLOC_000981	7.130017172	-1.015121618	-0.919174417	-1.281441004	-0.731616413	0.036701019	0.123260648	0.017211432	0.165849893	1st down 5 dpi	N	NA	NA	NA	NA	NA
Niben101Ctg08646XLOC_000982	3.133379126	2.975149779	0.86124995	2.362703082	3.109517325	8.69E-05	0.403890553	0.002875628	2.04E-05	1st up 5 dpi	N	NA	NA	NA	NA	NA
Niben101Ctg08652XLOC_000984	28.2057539	-0.437912714	0.083768005	-0.031277461	-0.139128735	0.101147603	0.845039947	0.939514783	0.665259975	constant	N	NA	NA	NA	NA	NA
Niben101Ctg08654XLOC_000985	1.100620227	-0.497244913	-1.252657448	-0.201367311	-1.213779203	0.632589409	0.231868398	0.875856715	0.169039207	constant	N	NA	NA	NA	NA	NA
Niben101Ctg08655XLOC_000986	1.459951773	0.912428094	1.30591835	-0.091485632	0.458581422	0.341849617	0.188593405	0.940655897	0.640994406	constant	N	NA	NA	NA	NA	NA
Niben101Ctg08659XLOC_000987	1.647652279	2.596031414	0.330842385	2.008765425	2.932030077	0.002240428	0.801944423	0.028092159	0.000428294	1st up 5 dpi	N	NA	NA	NA	NA	NA
Niben101Ctg08674g00002	0.190670611	0	0.02697364	0.153696219	0.25326824	NA	NA	NA	NA	constant	N	PF08031	Berberine and berberine like	NA	NA	NA
Niben101Ctg08688g00001	666.3489063	-1.318637891	0.094617249	-0.425358271	-0.848293096	1.12E-08	0.792185281	0.124233719	0.000416964	1st down 10 dpi	N	PF00407	Pathogenesis-related protein Bet v I family	NA	NA	NA
Niben101Ctg08691XLOC_000991	1.009954857	-1.157596056	0.597664541	-0.184927925	0.744628637	0.235043473	0.609423331	0.887038883	0.469196458	constant	N	NA	NA	NA	NA	NA
Niben101Ctg08693g00002	15.98269794	1.512597387	0.203174338	0.175359303	0.59796989	0.000523301	0.740221369	0.753402785	0.161139371	1st up 10 dpi	N	PF05553	Cotton fibre expressed protein	NA	NA	NA
Niben101Ctg08696g00001	0.039535769	0	0.163862869	0	0	NA	NA	NA	NA	constant	N	NA	NA	NA	NA	NA
Niben101Ctg08703XLOC_000994	1.903065641	-0.086599082	-0.253476061	-0.721086431	0.258526161	0.944533534	0.838249116	0.481460215	0.806096653	constant	N	NA	NA	NA	NA	NA
Niben101Ctg08720XLOC_000996	0.021298959	0	0	0	0.161066492	NA	NA	NA	NA	constant	N	NA	NA	NA	NA	NA
Niben101Ctg08731XLOC_000997	6.608124317	-0.773657006	-0.666655795	-0.037445696	-0.576512597	0.132400557	0.363348101	0.965148704	0.285294527	constant	N	PF00176;PF00271	SNF2 family N-terminal domain; Helicase conserved C-terminal domain	NA	NA	NA
Niben101Ctg08733XLOC_000998	1.098732421	-0.615985003	0.233959858	-0.336703505	-0.251400371	0.571970385	0.866837873	0.78437192	0.837128192	constant	N	NA	NA	NA	NA	NA
Niben101Ctg08739XLOC_000999	12.43910011	-0.559930484	-0.617308248	-0.902782586	-0.389242011	0.132440913	0.155333573	0.030210748	0.322479474	constant	N	NA	NA	NA	NA	NA
Niben101Ctg08752g00001	4.643561446	-0.886498674	-0.026849529	-0.553048098	-0.307910558	0.381935342	0.986708695	0.607490268	0.790392105	constant	N	NA	NA	NA	NA	NA
Niben101Ctg08782XLOC_001002	2.416246008	0.763503549	-0.584616297	-0.244333175	0.526967218	0.368727314	0.592796227	0.823933422	0.539940975	constant	N	NA	NA	NA	NA	NA
Niben101Ctg08802XLOC_001003	0.052392232	-0.053049422	0	0	0	NA	NA	NA	NA	constant	N	NA	NA	NA	NA	NA
Niben101Ctg08806XLOC_001004	0.711554191	-0.992486932	-0.956370827	-1.66611066	-1.898625909	0.360201173	NA	NA	0.052712902	other	N	NA	NA	NA	NA	NA
Niben101Ctg08837g00003	0.448660138	0.02712014	-0.567439995	0.239233921	0	0.977641293	NA	NA	NA	constant	N	NA	NA	NA	NA	NA
Niben101Ctg08858XLOC_001010	1.078155569	-0.763103195	-1.446158237	0.296557226	-0.380323038	0.46284398	0.177257672	0.812121118	0.739083405	constant	N	NA	NA	NA	NA	NA
Niben101Ctg08871XLOC_001011	0.300511196	1.44331991	0	-0.258031116	0.73821674	0.112524192	NA	NA	NA	constant	N	NA	NA	NA	NA	NA
Niben101Ctg08873XLOC_001012	1.434571794	-0.368192767	-0.871885981	0.657102374	0.93749543	0.735132122	0.413482189	0.528195817	0.342441169	constant	N	NA	NA	NA	NA	NA
Niben101Ctg08884XLOC_001014	19.89391777	0.652370398	-0.320324858	-0.023032496	0.915873348	0.03673951	0.537980507	0.967407345	0.007237706	constant	N	NA	NA	NA	NA	NA
Niben101Ctg08893g00001	0.020387096	0.167160163	0	0	0	NA	NA	NA	NA	constant	N	PF00448	SRP54-type protein, GTPase domain	NA	NA	NA
Niben101Ctg08897g00002	34.00284674	-0.542175636	-0.024994419	-0.62655003	-0.490849936	0.018097352	0.957960483	0.015116467	0.040958135	constant	N	NA	NA	NA	NA	NA
Niben101Ctg08898XLOC_001017	9.581656644	-1.279483633	-0.507453981	-0.681369443	-0.168565598	0.00273062	0.394861409	0.17655377	0.761464558	1st down 10 dpi	N	NA	NA	NA	NA	NA
Niben101Ctg08900XLOC_001018	38.1393297	-0.379200382	-0.198760503	-0.188254063	-0.554626478	0.123428644	0.548603654	0.522113961	0.014107871	constant	N	NA	NA	NA	NA	NA
Niben101Ctg08907XLOC_001019	13.36958089	1.574102971	1.388458077	1.45217781	1.854670268	1.29E-05	0.026959494	0.001553418	2.40E-06	1st up 2 dpi	N	NA	NA	NA	NA	NA
Niben101Ctg08915XLOC_001020	1.389395733	-0.455069051	-1.478168192	-1.541855007	0.861100068	0.705311283	0.166376007	0.131992186	0.418727121	constant	N	PF06602	Myotubularin-like phosphatase domain	NA	NA	NA
Niben101Ctg08938XLOC_001022	11.56328565	-0.003886425	0.146523612	0.519017651	-0.501658164	1	0.850136782	0.361714227	0.294722652	constant	N	NA	NA	NA	NA	NA
Niben101Ctg08945XLOC_001023	0.464790123	0.142960463	0.652654999	0.980298881	-0.944108747	0.92147203	NA	NA	NA	constant	N	NA	NA	NA	NA	NA
Niben101Ctg08949XLOC_001024	4.415386525	1.685829827	1.145249586	1.473896025	1.037042371	0.012131928	0.140269557	0.04789314	0.148246351	1st up 5 dpi	Y	NA	NA	NA	NA	NA
Niben101Ctg08959g00003	4.107608794	-0.198000304	-0.578648457	0.721305264	-0.834202737	0.886174936	0.645848812	0.526247136	0.446709192	constant	N	NA	NA	NA	NA	NA
Niben101Ctg08973XLOC_001026	0.62743938	0.587047625	-1.878657383	0.399199898	-0.28402773	0.610248034	NA	NA	0.820019494	other	N	NA	NA	NA	NA	NA
Niben101Ctg08974XLOC_001027	4.919399025	-0.83377147	0.070737375	0.988533547	-0.251989614	0.171336745	0.946961099	0.19710254	0.730014401	constant	N	NA	NA	NA	NA	NA
Niben101Ctg08977XLOC_001029	0.285082334	0.151072037	0	0.196789058	-0.176772688	0.827206649	NA	NA	NA	constant	N	PF06999	Sucrase/ferredoxin-like	NA	NA	NA
Niben101Ctg08987XLOC_001030	0.517033067	-0.505326247	0.283556586	0.213247985	0.057777386	0.67390977	NA	NA	0.965861438	constant	N	NA	NA	NA	NA	NA
Niben101Ctg08990XLOC_001031	14.80851922	0.14524375	-0.189966814	-0.226128078	-0.065796079	0.749772854	0.732232109	0.614485294	0.883381706	constant	N	NA	NA	NA	NA	NA
Niben101Ctg08991XLOC_001032	49.42644359	-0.033269512	-0.068995129	-0.2499436	-0.161833437	0.915753287	0.846560701	0.354212952	0.517608902	constant	N	NA	NA	NA	NA	NA
Niben101Ctg08993XLOC_001033	10.30513223	-0.842135927	-2.380909319	-1.106550073	-1.583779928	0.076677685	7.62E-07	0.035766187	0.000507947	1st down 2 dpi	N	NA	NA	NA	NA	NA
Niben101Ctg09003XLOC_001034	3.028746439	-0.30537563	-0.76535844	-0.748568441	-0.29442267	0.717166727	0.400848023	0.304300832	0.702363623	constant	N	NA	NA	NA	NA	NA
Niben101Ctg09004XLOC_001035	0.097066222	-0.247448844	0	0.146653806	0.232203624	NA	NA	NA	NA	constant	N	NA	NA	NA	NA	NA
Niben101Ctg09012g00002	11.19318263	0.179738511	-0.337382091	0.067466134	0.203475696	0.721740928	0.543104205	0.912222895	0.681175849	constant	N	NA	NA	NA	NA	NA
Niben101Ctg09029XLOC_001037	7.014909198	-0.950701828	-0.61278688	-0.979174371	-0.411679416	0.075814609	0.371514367	0.090907806	0.487453723	constant	N	NA	NA	NA	NA	NA
Niben101Ctg09031XLOC_001038	57.85749814	0.07494942	-0.175745849	0.222602081	0.131773479	0.787624614	0.577540268	0.377658148	0.597412749	constant	N	NA	NA	NA	NA	NA
Niben101Ctg09057g00001	45.19395211	0.433359123	0.405630852	0.664498854	0.401495366	0.056081131	0.100932862	0.005737093	0.080755836	constant	N	NA	NA	NA	NA	NA
Niben101Ctg09065XLOC_001040	0.6404211	-0.228860931	-1.608187743	-1.903181697	-0.106960346	0.865214176	NA	NA	0.936705951	other	N	NA	NA	NA	NA	NA
Niben101Ctg09068XLOC_001041	0.08310592	0.328973167	0	0	-0.270779285	NA	NA	NA	NA	constant	Y	NA	NA	NA	NA	NA
Niben101Ctg09098XLOC_001042	0.030707813	0	0.163862869	0	0	NA	NA	NA	NA	constant	N	NA	NA	NA	NA	NA
Niben101Ctg09102g00003	16.18149622	-0.616760677	-0.49085104	-0.638055599	-0.8159993	0.145820964	0.35536364	0.160579692	0.044687327	constant	N	NA	NA	NA	NA	NA
Niben101Ctg09105g00002	37.24053561	0.415086741	0.719496685	0.361624234	0.814840955	0.110782508	0.016108628	0.235239769	0.001511519	constant	N	PF03465	eRF1 domain 3	NA	NA	NA
Niben101Ctg09114XLOC_001046	0.052984153	-0.4544685	0	0	0	NA	NA	NA	NA	constant	N	NA	NA	NA	NA	NA
Niben101Ctg09115g00002	78.39206475	-1.001043385	-0.887797744	-0.633304244	-0.538349161	6.02E-10	9.94E-07	0.000190213	0.001329558	1st down 10 dpi	N	NA	NA	NA	NA	NA
Niben101Ctg09117XLOC_001048	1.901939368	0.748600526	1.069094592	0.458509004	1.0795138	0.438691082	0.267978225	0.664408594	0.253284628	constant	N	PF04042	DNA polymerase alpha/epsilon subunit B	NA	NA	NA
Niben101Ctg09119g00002	0.027535443	0	0	0	-0.239807813	NA	NA	NA	NA	constant	N	PF04520	Senescence regulator	NA	NA	NA
Niben101Ctg09124XLOC_001051	1.662153729	0.512874113	-0.228537161	1.077490153	0.059729984	0.632383204	0.86597496	0.272709679	0.96229696	constant	N	PF00614	Phospholipase D Active site motif	NA	NA	NA
Niben101Ctg09152g00001	0.713576739	0.474579475	0.724610394	0.600449933	-0.223194023	0.68831907	NA	NA	0.858755627	constant	N	PF03813	Nrap protein	NA	NA	NA
Niben101Ctg09156g00001	6.123260423	2.34119353	1.502552177	2.704287523	2.657465859	0.010937016	0.146453432	0.003413666	0.003352392	1st up 5 dpi	N	PF00069	Protein kinase domain	NA	NA	NA
Niben101Ctg09160XLOC_001054	0.522567999	0.49377783	1.223564695	0	0.022312272	0.668993837	NA	NA	0.988061802	other	N	NA	NA	NA	NA	NA
Niben101Ctg09160XLOC_001055	0.157703198	-0.436510581	0	0.090712659	-0.103030913	NA	NA	NA	NA	constant	N	NA	NA	NA	NA	NA
Niben101Ctg09170g00001	17.32971852	-1.006482587	-3.211342091	-3.386611788	-1.475308056	0.328368768	0.000477808	0.000172019	0.128061338	1st down 2 dpi	N	PF00280	Potato inhibitor I family	I13	I13	I
Niben101Ctg09172XLOC_001057	209.6836679	-1.602309218	-0.530621807	-0.870293949	-1.271916174	1.58E-16	0.013736475	2.56E-05	4.67E-11	1st down 7 dpi	N	NA	NA	NA	NA	NA
Niben101Ctg09175g00001	6.857683825	-0.812868453	-1.143537347	-0.724196465	-0.850235503	0.146005928	0.056439079	0.256166885	0.142408063	constant	N	NA	NA	NA	NA	NA
Niben101Ctg09179XLOC_001059	0.059748313	0.268999256	0	0	0.126643819	NA	NA	NA	NA	constant	Y	NA	NA	NA	NA	NA
Niben101Ctg09191XLOC_001060	0.477028128	0.056899551	-1.025715802	0.750307648	-0.163473918	0.972889362	NA	NA	NA	other	N	NA	NA	NA	NA	NA
Niben101Ctg09192XLOC_001061	41.18314548	0.225348805	0.148852233	0.277662251	-0.036971201	0.375371278	0.638072586	0.304551699	0.901837859	constant	N	NA	NA	NA	NA	NA
Niben101Ctg09195XLOC_001062	6.390042871	0.813417964	0.143955475	0.430989744	0.270200572	0.240926872	0.86363888	0.556098516	0.716477647	constant	N	NA	NA	NA	NA	NA
Niben101Ctg09198XLOC_001063	7.26656065	-1.410056936	-1.086304331	-1.665330971	-1.845584069	0.003275068	0.04388618	0.000865889	0.000115377	1st down 2 dpi	N	NA	NA	NA	NA	NA
Niben101Ctg09212XLOC_001064	4.990069536	-0.014407027	0.371642561	-1.358481246	-0.488099406	0.993275058	0.659474964	0.024335623	0.462716009	1st down 5 dpi	N	PF04998	RNA polymerase Rpb1, domain 5	NA	NA	NA
Niben101Ctg09215XLOC_001065	0.253926286	-0.010281282	0.527247486	-0.667993922	-0.813571215	1	NA	NA	NA	constant	N	NA	NA	NA	NA	NA
Niben101Ctg09219XLOC_001066	0.125261057	0.181927946	0.112507971	0.259490637	0	NA	NA	NA	NA	constant	N	NA	NA	NA	NA	NA
Niben101Ctg09236g00002	0.047922538	0.151213045	0	0	-0.255675596	NA	NA	NA	NA	constant	N	PF00332	Glycosyl hydrolases family 17	NA	NA	NA
Niben101Ctg09240g00002	0.199487468	0	0.365973669	0.173636172	0.699242689	NA	NA	NA	NA	constant	N	PF00005	ABC transporter	NA	NA	NA
Niben101Ctg09243g00001	3.863119504	0.023004579	1.140813579	0.89936783	0.05373232	0.994037026	0.271795236	0.39729491	0.966401531	constant	N	NA	NA	NA	NA	NA
Niben101Ctg09252XLOC_001070	2.634357085	-0.133725905	-0.22273565	0.748196071	-0.104239404	0.926655076	0.873490979	0.495948114	0.937345758	constant	N	PF11543	Nuclear pore localisation protein NPL4	NA	NA	NA
Niben101Ctg09256g00003	0.111262973	0	0.258583236	-0.240701775	-0.244686044	NA	NA	NA	NA	constant	N	NA	NA	NA	NA	NA
Niben101Ctg09259XLOC_001072	1.928490001	-0.192873009	0.941233239	-0.093021844	-0.349904809	0.86065059	0.343382282	0.936982459	0.724770931	constant	N	NA	NA	NA	NA	NA
Niben101Ctg09289g00001	0.163903689	0	0	0.463702099	-0.201856321	NA	NA	NA	NA	constant	N	NA	NA	NA	NA	NA
Niben101Ctg09291XLOC_001075	1.20081863	-0.421457915	-0.092662778	0.308221939	-1.173198368	0.724868189	0.947308883	0.801564246	0.210499999	constant	N	NA	NA	NA	NA	NA
Niben101Ctg09299XLOC_001076	20.6042617	-0.193732072	-0.581117085	-0.063850491	0.139192859	0.617038899	0.125146308	0.889227305	0.726948461	constant	N	NA	NA	NA	NA	NA
Niben101Ctg09305XLOC_001077	2.128052262	-0.360909263	-0.920339173	-0.316554075	-0.661747794	0.722945461	0.377939939	0.774953529	0.481427447	constant	N	NA	NA	NA	NA	NA
Niben101Ctg09308XLOC_001078	22.55958483	-1.191609686	-0.755134462	-0.76675978	-0.722036697	4.21E-05	0.053092267	0.029058648	0.02482497	1st down 10 dpi	N	NA	NA	NA	NA	NA
Niben101Ctg09313XLOC_001079	1.625181389	-1.652942314	-0.075195871	-1.139717609	-1.27813407	0.040339683	0.958795003	0.24494383	0.103386156	1st down 10 dpi	N	NA	NA	NA	NA	NA
Niben101Ctg09323XLOC_001080	3.654552073	-1.450874126	-0.836279348	-1.871720429	-2.044339472	0.037034835	0.232739141	0.009499201	0.001227653	1st down 5 dpi	N	NA	NA	NA	NA	NA
Niben101Ctg09326XLOC_001081	1.691176999	-1.020209289	0.111177799	-0.231059641	-0.115619937	0.225328335	0.937548911	0.833427707	0.908014226	constant	N	NA	NA	NA	NA	NA
Niben101Ctg09330g00002	4.052688633	1.768794673	-0.044849245	1.658055836	1.776205745	0.007947958	0.975887382	0.023157266	0.004694655	1st up 5 dpi	N	PF00830	Ribosomal L28 family	NA	NA	NA
Niben101Ctg09341XLOC_001083	2.811606966	-0.59529063	-1.339661946	-0.441030382	-0.794136506	0.415957419	0.099116323	0.625977166	0.274540867	constant	N	NA	NA	NA	NA	NA
Niben101Ctg09367XLOC_001084	0.351351427	0.729606792	0.041055884	0.070228973	-1.110889829	0.495901248	NA	NA	NA	other	N	PF03469	XH domain	NA	NA	NA
Niben101Ctg09371XLOC_001085	4.955207962	-0.841047563	-0.125148703	-0.950350367	-0.88949106	0.186771777	0.878862351	0.129579684	0.155664499	constant	N	PF02602	Uroporphyrinogen-III synthase HemD	NA	NA	NA
Niben101Ctg09372XLOC_001086	0.853099423	1.883675335	1.195642648	1.580400093	1.757238501	0.03835999	0.248469586	0.100443166	0.055911784	1st up 10 dpi	N	NA	NA	NA	NA	NA
Niben101Ctg09373XLOC_001087	0.968231245	-0.936159055	1.777592301	-1.60130479	-0.613767996	0.393284868	0.069115021	0.114762463	0.592625571	constant	N	NA	NA	NA	NA	NA
Niben101Ctg09375XLOC_001088	0.292459509	0.252725597	0.98679385	0.218648345	0.431619974	0.837081568	NA	NA	NA	constant	N	PF12313	NPR1/NIM1 like defence protein C terminal	NA	NA	NA
Niben101Ctg09383g00002	0.713393302	0.534888933	0.225359155	0.911751422	-0.376387893	0.644680072	NA	NA	0.757942527	constant	N	NA	NA	NA	NA	NA
Niben101Ctg09384XLOC_001090	3.060262088	-0.640070124	0.393189385	-0.53714053	-0.303838253	0.353840439	0.709286402	0.50302471	0.701198724	constant	N	NA	NA	NA	NA	NA
Niben101Ctg09385XLOC_001091	0.207104831	0	0	0.478376395	1.073792827	NA	NA	NA	NA	other	N	NA	NA	NA	NA	NA
Niben101Ctg09392XLOC_001092	172.8273567	-1.13907248	-0.842134484	-0.985412845	-1.343676331	1.03E-20	5.49E-10	7.42E-14	2.47E-28	1st down 7 dpi	N	NA	NA	NA	NA	NA
Niben101Ctg09398XLOC_001093	2076.221895	-2.391037387	-0.828409064	-1.339091825	-1.733871263	4.43E-24	0.001474445	1.13E-07	4.00E-13	1st down 5 dpi	N	NA	NA	NA	NA	NA
Niben101Ctg09403g00001	7.446924732	2.493721726	2.280869588	0.786642823	1.341901405	0.000239408	0.000374066	0.237893929	0.052257709	1st up 2 dpi	Y	NA	NA	NA	NA	NA
Niben101Ctg09420XLOC_001096	23.82079191	-0.39455647	-0.283774196	-0.716944845	0.009178568	0.294668404	0.532691102	0.048264993	0.986181348	constant	N	PF03810	Importin-beta N-terminal domain	NA	NA	NA
Niben101Ctg09425XLOC_001097	3.097984037	-1.073764698	-0.802622634	-0.528662151	-2.112234234	0.234362352	0.323783549	0.535401755	0.001460299	1st down 7 dpi	N	NA	NA	NA	NA	NA
Niben101Ctg09430g00001	3.267704106	0.324999216	-0.002001912	0.266972657	-0.005227893	0.702935785	1	0.78432046	0.996749012	constant	N	PF09763	Exocyst complex component Sec3	NA	NA	NA
Niben101Ctg09456g00004	7.93861086	-0.891552707	0.50976189	-0.684738335	-0.080891458	0.136692575	0.575332618	0.328289257	0.921455197	constant	N	PF15628;PF15629	RRM in Demeter; Permuted single zf-CXXC unit	NA	NA	NA
Niben101Ctg09461XLOC_001100	29.78854962	-0.787325335	-0.197434131	-0.516609567	-0.288304918	0.001310549	0.634022593	0.092331368	0.336771306	constant	N	NA	NA	NA	NA	NA
Niben101Ctg09466g00002	325.4236218	0.335345329	-0.052833895	0.349489895	0.648842363	0.035076942	0.812171385	0.02991478	9.82E-06	constant	N	PF00759	Glycosyl hydrolase family 9	NA	NA	NA
Niben101Ctg09468g00002	1.868485327	1.863936109	0.9567465	1.490712494	1.402753212	0.029632792	0.319639998	0.088650876	0.111912675	1st up 10 dpi	N	PF05755	Rubber elongation factor protein (REF)	NA	NA	NA
Niben101Ctg09470XLOC_001103	12.36544088	1.011235587	0.371210598	-0.152653934	0.024233443	0.01952725	0.489752878	0.775642229	0.966113115	1st up 10 dpi	N	NA	NA	NA	NA	NA
Niben101Ctg09481XLOC_001104	6.465684494	1.049831721	0.652020505	0.564402041	0.534608644	0.049466691	0.374143584	0.408461827	0.386180223	1st up 10 dpi	N	NA	NA	NA	NA	NA
Niben101Ctg09482XLOC_001105	14.02429926	-0.116482104	-0.650340422	-0.869481685	-0.30668714	0.83384215	0.181820651	0.049716419	0.537703345	constant	N	NA	NA	NA	NA	NA
Niben101Ctg09486XLOC_001106	3.94620953	0.197776827	-0.136929967	0.444256083	-0.519894096	0.828072028	0.902557101	0.629895225	0.522673165	constant	N	NA	NA	NA	NA	NA
Niben101Ctg09504XLOC_001108	24.04064314	-0.388298164	-0.339552959	-0.507507233	-0.447130094	0.273812926	0.468740061	0.176234814	0.191997023	constant	N	NA	NA	NA	NA	NA
Niben101Ctg09509g00002	4.795520666	-0.919140784	-0.607752505	-0.323995592	-0.271851607	0.092057747	0.393578459	0.652303834	0.690569299	constant	N	PF03446	NAD binding domain of 6-phosphogluconate dehydrogenase	NA	NA	NA
Niben101Ctg09513XLOC_001110	5.799566587	-1.389491937	-0.550935482	-0.839282354	-1.285935429	0.03199216	0.530962559	0.278139372	0.059679027	1st down 10 dpi	N	PF01119	DNA mismatch repair protein, C-terminal domain	NA	NA	NA
Niben101Ctg09534g00001	41.71788776	-0.171630043	-0.344966626	0.002546378	-0.650595296	0.641487736	0.39347224	0.996825043	0.026565678	constant	N	PF02373	JmjC domain, hydroxylase	NA	NA	NA
Niben101Ctg09543XLOC_001112	2.297315886	-0.57842573	-1.532600468	-1.516601896	-0.871915228	0.470471354	0.107066481	0.072619737	0.297514528	constant	N	NA	NA	NA	NA	NA
Niben101Ctg09567g00001	79.90200856	-0.040542461	0.375979167	0.301450443	0.241676303	0.850459814	0.0537975	0.092669837	0.153102131	constant	N	NA	NA	NA	NA	NA
Niben101Ctg09569g00003	3.828387968	-0.254816525	-1.354250498	0.071782043	0.282796841	0.845585273	0.203252502	0.957213711	0.820268856	constant	N	PF12171	Zinc-finger double-stranded RNA-binding	NA	NA	NA
Niben101Ctg09570g00001	3.75852702	-0.177181076	-0.215448203	-1.438978531	-0.10763602	0.883756614	0.869673314	0.116899214	0.9266909	constant	N	PF12906	RING-variant domain	NA	NA	NA
Niben101Ctg09585g00002	56.92483284	2.940751118	3.376027476	2.781929749	2.239446962	2.00E-12	3.50E-12	1.72E-08	1.14E-07	1st up 2 dpi	N	PF07714	Protein tyrosine kinase	NA	NA	NA
Niben101Ctg09586XLOC_001117	85.33059476	0.422479321	-0.516661679	-0.278223975	0.146322224	0.207234515	0.146841652	0.466301594	0.707948718	constant	N	PF00646	F-box domain	NA	NA	NA
Niben101Ctg09587g00004	33.02959641	-0.922587542	-0.43484	-0.669833408	-0.89528452	2.72E-05	0.11027865	0.005563851	4.34E-05	constant	N	PF12171	Zinc-finger double-stranded RNA-binding	NA	NA	NA
Niben101Ctg09600XLOC_001119	0.141695623	0	0.349546502	-0.218470825	-0.230086591	NA	NA	NA	NA	constant	N	NA	NA	NA	NA	NA
Niben101Ctg09615g00003	4.356222216	1.902314143	1.510136413	1.835231326	2.636179356	0.007867193	0.076392259	0.014682455	0.000398492	1st up 5 dpi	N	NA	NA	NA	NA	NA
Niben101Ctg09634g00002	0.107023873	0	0	0.58189389	0	NA	NA	NA	NA	constant	N	PF01715	IPP transferase	NA	NA	NA
Niben101Ctg09661g00001	1.348109565	-0.652853226	-0.573159001	-0.832825464	1.418693992	0.534651448	0.639384683	0.454262521	0.139642169	constant	N	PF05915	Eukaryotic protein of unknown function (DUF872)	NA	NA	NA
Niben101Ctg09667XLOC_001124	0.108547215	0	0.515339027	0	0	NA	NA	NA	NA	constant	N	NA	NA	NA	NA	NA
Niben101Ctg09670g00003	18.11200397	0.08601758	-0.705187598	-0.319957934	0.09851129	0.884160234	0.055715669	0.435336698	0.84718885	constant	N	PF06136	Domain of unknown function (DUF966)	NA	NA	NA
Niben101Ctg09679g00001	28.43841831	3.155595833	2.989319942	2.551677579	1.38511288	4.19E-09	4.07E-09	2.81E-06	0.005949381	1st up 2 dpi	N	PF00909	Ammonium Transporter Family	NA	NA	NA
Niben101Ctg09680g00002	2.249686887	-0.203777148	-0.521527902	-0.107188494	0.529371632	0.839203115	0.626455374	0.923506393	0.562758754	constant	N	PF12569	NMDA receptor-regulated protein 1	NA	NA	NA
Niben101Ctg09684g00002	38.03203155	5.092516652	4.638449698	4.553311791	4.811996281	1.18E-17	1.62E-16	2.49E-15	1.02E-16	1st up 2 dpi	Y	PF07732	Multicopper oxidase	NA	NA	NA
Niben101Ctg09687XLOC_001130	0.984997827	0.301143503	0.241798156	-0.052110415	0.539348324	0.802299264	0.859150887	0.970302676	0.62318552	constant	N	NA	NA	NA	NA	NA
Niben101Ctg09699XLOC_001131	31.37651275	0.338051972	0.252737815	0.626301728	0.365508965	0.26947827	0.477350602	0.042040964	0.228569124	constant	N	NA	NA	NA	NA	NA
Niben101Ctg09709XLOC_001132	71.39284119	2.526509821	0.930262022	2.242203194	2.566048304	9.96E-10	0.04492717	1.97E-07	3.35E-10	1st up 5 dpi	N	NA	NA	NA	NA	NA
Niben101Ctg09713XLOC_001133	25.64499068	-1.29164551	-0.545459412	-0.775144273	-1.15577941	0.000109543	0.0755856	0.015523362	0.000472879	1st down 7 dpi	N	NA	NA	NA	NA	NA
Niben101Ctg09729XLOC_001135	4.997596261	0.635157594	0.775324405	0.679311572	0.373669161	0.309304953	0.300895739	0.335734684	0.606952872	constant	N	NA	NA	NA	NA	NA
Niben101Ctg09763XLOC_001136	2.683702344	0.263776094	-0.484682485	-0.424293833	0.15751351	0.758489317	0.628286897	0.642679949	0.868732868	constant	N	NA	NA	NA	NA	NA
Niben101Ctg09765XLOC_001137	0.453653332	-0.005559832	0.162673378	-0.67817803	-0.459321907	1	NA	NA	NA	constant	N	PF08498	Sterol methyltransferase C-terminal	NA	NA	NA
Niben101Ctg09779XLOC_001138	2.858818785	0.993765064	-1.186199042	-0.300736182	-0.092603443	0.247182426	0.208417338	0.797693253	0.934235352	constant	N	NA	NA	NA	NA	NA
Niben101Ctg09780XLOC_001139	0.260680005	0	0.054471585	-0.591244382	-0.24017302	1	NA	NA	NA	constant	N	NA	NA	NA	NA	NA
Niben101Ctg09781XLOC_001140	0.785034332	0.057673071	0.660271548	-1.314263748	-0.96369174	0.973623709	0.576867982	0.204770989	0.348143286	constant	N	NA	NA	NA	NA	NA
Niben101Ctg09793XLOC_001141	11.05425909	0.45096005	0.632119699	0.586339621	1.089001109	0.38067579	0.238338906	0.268721022	0.036223809	1st up 7 dpi	N	NA	NA	NA	NA	NA
Niben101Ctg09820XLOC_001143	7.444891304	0.908461342	1.951621842	1.457162475	1.827730753	0.094741757	0.003693894	0.018043762	0.002356027	1st up 2 dpi	N	PF03630	Fumble	NA	NA	NA
Niben101Ctg09828XLOC_001144	4.274450987	-0.812155604	-0.205910557	-0.176875383	-1.174392592	0.213730702	0.841993123	0.850287113	0.063990194	constant	N	PF01107	Viral movement protein (MP)	NA	NA	NA
Niben101Ctg09831g00001	0.035954128	0	0	-0.226180757	0	NA	NA	NA	NA	constant	N	PF00194	Eukaryotic-type carbonic anhydrase	NA	NA	NA
Niben101Ctg09857g00002	0.870532203	0.113224127	0.889904618	0.612750268	-0.599738441	0.938104659	0.42336573	0.591594123	0.582498129	constant	N	NA	NA	NA	NA	NA
Niben101Ctg09867g00003	13.58816201	1.685400752	1.125572303	1.311381499	2.175168617	0.000205038	0.005520493	0.002279655	1.69E-05	1st up 2 dpi	N	PF03638	Tesmin/TSO1-like CXC domain, cysteine-rich domain	NA	NA	NA
Niben101Ctg09876XLOC_001150	1.055436266	2.170278063	-0.117455135	0.817492924	0.611661124	0.01288335	0.936890538	0.449149207	0.559758021	1st up 10 dpi	N	NA	NA	NA	NA	NA
Niben101Ctg09898XLOC_001151	0.665098423	-0.159182025	-1.215184849	-0.528054876	-0.750754184	0.902327728	NA	NA	0.452864663	other	N	NA	NA	NA	NA	NA
Niben101Ctg09906XLOC_001152	17.74817149	-0.543707117	0.019140372	-0.411449588	-0.054906932	0.104360874	0.977471389	0.309761878	0.907919232	constant	N	PF00931	NB-ARC domain	NA	NA	NA
Niben101Ctg09912XLOC_001153	22.80765235	-0.281995235	1.196644403	0.279045919	-0.255224274	0.624092271	0.003706306	0.595103527	0.620216141	1st up 2 dpi	N	NA	NA	NA	NA	NA
Niben101Ctg09915g00003	26.52632525	0.165581111	0.456617374	0.206979966	-0.301987297	0.60886286	0.206579723	0.56325741	0.284977791	constant	N	NA	NA	NA	NA	NA
Niben101Ctg09923XLOC_001155	1.839926798	0.204646378	0.290513175	0.536344846	0.126721978	0.859480558	0.819595716	0.603189944	0.914522072	constant	N	NA	NA	NA	NA	NA
Niben101Ctg09926XLOC_001156	4.850258542	-0.016604491	-0.799305557	0.727383028	-0.545245501	0.997129497	0.453359234	0.487450463	0.59363369	constant	N	NA	NA	NA	NA	NA
Niben101Ctg09927XLOC_001157	17.35711718	0.106870152	0.621139746	-0.054858584	0.01286052	0.822511889	0.142898209	0.914980036	0.980485008	constant	N	NA	NA	NA	NA	NA
Niben101Ctg09953XLOC_001158	30.4015338	-1.98458044	-0.389719905	-1.218181448	-1.469716632	3.84E-12	0.263816576	3.99E-05	1.58E-07	1st down 5 dpi	N	NA	NA	NA	NA	NA
Niben101Ctg09954XLOC_001159	12.6160997	-0.088257823	0.019599702	0.133417163	-0.508366964	0.895745343	0.981560584	0.835628995	0.288727203	constant	N	NA	NA	NA	NA	NA
Niben101Ctg09960g00002	9.850819864	3.260542899	1.965839542	2.426300855	3.615636812	2.01E-08	0.005829926	0.000309875	1.44E-08	1st up 2 dpi	N	PF12796;PF13637	Ankyrin repeats (3 copies); Ankyrin repeats (many copies)	NA	NA	NA
Niben101Ctg09972g00002	0.918712983	0.243492413	0.41028529	0.701623789	-1.299844496	0.841577837	0.736770441	0.491484646	0.167701712	constant	N	PF01602	Adaptin N terminal region	NA	NA	NA
Niben101Ctg09978XLOC_001162	0.839275195	0.391558186	-1.693756073	0.783546645	0.615475853	0.749935014	0.092910529	0.473062837	0.578816838	constant	N	NA	NA	NA	NA	NA
Niben101Ctg09998XLOC_001163	0.715050583	-0.623085373	0.641166969	-0.432770805	-1.088649708	0.592773105	NA	NA	0.304389826	constant	N	NA	NA	NA	NA	NA
Niben101Ctg10000XLOC_001164	8.53490654	0.824330571	-0.211681544	0.463414281	0.569796292	0.194022077	0.78131177	0.463557742	0.351498069	constant	N	NA	NA	NA	NA	NA
Niben101Ctg10004XLOC_001165	0.292013794	1.074797265	0.099437024	0.555353013	-0.40820391	0.269294391	NA	NA	NA	constant	N	NA	NA	NA	NA	NA
Niben101Ctg10006XLOC_001166	1.358963064	-1.107580804	0.036368211	0.147689902	-0.493662751	0.2684402	0.981418952	0.907140532	0.645247808	constant	N	PF00025	ADP-ribosylation factor family	NA	NA	NA
Niben101Ctg10006XLOC_001167	1.157882918	1.128364039	1.083457178	-1.212672704	0.822129229	0.254013167	0.305554102	0.251450157	0.413853364	constant	N	NA	NA	NA	NA	NA
Niben101Ctg10009XLOC_001168	3.001665086	-3.174019269	-1.640624393	-2.118504252	-3.213376239	0.000206762	0.093562273	0.014384107	0.000136499	1st down 5 dpi	N	NA	NA	NA	NA	NA
Niben101Ctg10012g00001	1.265690556	-0.067815572	-0.994057891	-1.093798592	1.052717591	0.963149965	0.351902299	0.262494293	0.255654344	constant	N	PF06206	CpeT/CpcT family (DUF1001)	NA	NA	NA
Niben101Ctg10016g00001	7.268122222	-1.170499623	-1.145068376	-0.944640068	-1.298693426	0.018261099	0.020720758	0.075866907	0.004453395	1st down 2 dpi	N	NA	NA	NA	NA	NA
Niben101Ctg10033XLOC_001171	8.051013468	1.876386029	1.801549378	1.679626141	1.859786686	0.000289485	0.004255385	0.003981252	0.000505063	1st up 2 dpi	N	NA	NA	NA	NA	NA
Niben101Ctg10046XLOC_001172	3.936251777	0.059285556	0.302038197	0.102629585	1.435567867	0.955113785	0.756931283	0.905686951	0.042173756	1st up 7 dpi	N	NA	NA	NA	NA	NA
Niben101Ctg10062XLOC_001173	0.581369344	0.73120399	0.607631702	0.532804273	0.731352644	0.5083948	NA	NA	0.503485388	constant	N	NA	NA	NA	NA	NA
Niben101Ctg10063g00002	80.38242268	-0.965156466	-0.826743699	-0.936917655	-1.365571704	4.19E-10	1.93E-06	2.11E-08	5.10E-19	1st down 7 dpi	N	NA	NA	NA	NA	NA
Niben101Ctg10067XLOC_001175	0.970619194	0.933848523	1.383066183	-0.119171692	0.168074338	0.358265062	0.163600645	0.926074925	0.889828973	constant	N	NA	NA	NA	NA	NA
Niben101Ctg10074XLOC_001176	4.371273202	-0.540880563	-0.641880782	0.798635097	-0.014327957	0.48765555	0.488804378	0.330213219	0.989899211	constant	N	NA	NA	NA	NA	NA
Niben101Ctg10078XLOC_001177	10.75010996	-0.678984907	-0.558864654	0.08540082	-0.464382252	0.094137368	0.285849449	0.88966176	0.309984857	constant	N	NA	NA	NA	NA	NA
Niben101Ctg10085XLOC_001178	40.50778566	1.889680821	1.178569825	1.653033518	2.217011641	1.18E-13	0.000557054	7.31E-08	3.10E-16	1st up 2 dpi	N	NA	NA	NA	NA	NA
Niben101Ctg10088XLOC_001179	2.051918705	-2.55168533	-0.98949126	-0.679705932	-1.70594371	0.00404311	0.275103366	0.519949964	0.052656683	1st down 10 dpi	N	NA	NA	NA	NA	NA
Niben101Ctg10118g00001	6.09154006	0.248479873	-0.827533188	-0.676797909	0.080746997	0.729683876	0.21539358	0.311229013	0.917226594	constant	N	PF04083	Partial alpha/beta-hydrolase lipase region	NA	NA	NA
Niben101Ctg10121g00001	4.756129557	0.719532525	-0.044414083	0.58508701	0.960661334	0.315220168	0.967220215	0.450803314	0.153107614	constant	N	PF00168;PF08372	C2 domain; Plant phosphoribosyltransferase C-terminal	NA	NA	NA
Niben101Ctg10130XLOC_001182	3.04549853	-0.304423775	0.26010143	-1.791724335	-0.380814737	0.781816337	0.83494432	0.047232466	0.702778633	1st down 5 dpi	N	NA	NA	NA	NA	NA
Niben101Ctg10142g00003	3.481972848	1.093372313	0.644599314	0.986031665	0.389594648	0.154592949	0.469959675	0.18548932	0.642696115	constant	N	PF08590	Domain of unknown function (DUF1771)	NA	NA	NA
Niben101Ctg10145XLOC_001185	18.37217989	-0.461705051	-0.67298987	-0.739074616	0.072637462	0.145397088	0.100771933	0.040903408	0.867369556	constant	N	NA	NA	NA	NA	NA
Niben101Ctg10146XLOC_001186	3.866860678	0.610361585	1.764741658	-0.261793219	0.264170594	0.350625367	0.029322866	0.770974721	0.723341537	1st up 2 dpi	N	NA	NA	NA	NA	NA
Niben101Ctg10151XLOC_001187	1.730679777	-1.975184164	0.967475403	-0.50785504	0.203094379	0.020001357	0.370278146	0.641002584	0.860411721	1st down 10 dpi	N	NA	NA	NA	NA	NA
Niben101Ctg10156g00002	69.17050649	0.106200405	-0.411271815	0.186659515	0.131979656	0.655257129	0.043385055	0.394552606	0.564928478	constant	N	PF01095	Pectinesterase	NA	NA	NA
Niben101Ctg10172XLOC_001190	1.813472833	0.399461633	1.260748885	0.959626279	1.172799407	0.656833699	0.191733387	0.336876254	0.200718978	constant	N	NA	NA	NA	NA	NA
Niben101Ctg10211XLOC_001192	0.084939013	0	0.320483043	0.156289608	0	NA	NA	NA	NA	constant	Y	NA	NA	NA	NA	NA
Niben101Ctg10217XLOC_001194	0.766774557	-0.751648895	-0.7436411	0.13454893	-0.813925608	0.505584914	0.538776343	0.918722613	0.462361935	constant	N	PF12854	PPR repeat	NA	NA	NA
Niben101Ctg10227g00001	2.376606735	0.342894278	-0.600626263	-0.035689902	0.386783398	0.761096187	0.608415547	0.980286407	0.72674538	constant	N	PF00722	Glycosyl hydrolases family 16	NA	NA	NA
Niben101Ctg10245g00004	3.579514054	0.194967862	-0.057206617	0.143977254	-0.299757196	0.830292127	0.959139237	0.884617521	0.714694349	constant	N	PF06398	Integral peroxisomal membrane peroxin	NA	NA	NA
Niben101Ctg10251XLOC_001198	0.078878749	0.48618293	0	0	0	NA	NA	NA	NA	constant	N	NA	NA	NA	NA	NA
Niben101Ctg10256XLOC_001199	0.980615868	-1.466963138	-0.215881725	-0.82336638	-2.171141306	0.139865038	0.877720336	0.463972847	0.021451349	1st down 7 dpi	N	NA	NA	NA	NA	NA
Niben101Ctg10266g00003	1.283215252	0.78556136	-0.348593985	-0.708006911	1.716006679	0.476851347	0.795655949	0.536681069	0.074377479	constant	N	PF13862	p21-C-terminal region-binding protein	NA	NA	NA
Niben101Ctg10275XLOC_001201	7.688708569	-0.887724486	-1.907750338	-1.40927846	-1.398546325	0.068744195	0.001874658	0.009280589	0.002437579	1st down 2 dpi	N	NA	NA	NA	NA	NA
Niben101Ctg10276g00001	0.319611777	-0.859562774	1.104351805	0.965092107	1.003459242	0.403693494	NA	NA	NA	other	N	NA	NA	NA	NA	NA
Niben101Ctg10282g00001	196.4308614	-0.751366663	-0.456613186	-0.489535974	-0.706999039	0.004455296	0.147564026	0.103478804	0.008376714	constant	N	PF13516	Leucine Rich repeat	NA	NA	NA
Niben101Ctg10286XLOC_001204	2.160487421	-0.15834275	-0.158952726	0.486198571	0.050907105	0.889987694	0.899856082	0.63789148	0.964561824	constant	N	PF12215	beta-Glucocerebrosidase 2 N terminal	NA	NA	NA
Niben101Ctg10290XLOC_001205	1.920261228	0.380928769	-0.261889209	0.422431806	-0.251229397	0.715313486	0.842193942	0.702259893	0.828690791	constant	N	NA	NA	NA	NA	NA
Niben101Ctg10307XLOC_001206	0.770451051	-1.439448205	-0.725423706	0.079327221	-1.003164136	0.123308217	0.498849388	0.949740416	0.311956313	constant	N	NA	NA	NA	NA	NA
Niben101Ctg10309XLOC_001207	0.797427249	-0.15384081	-0.78853905	1.097813789	0.049828537	0.911268199	0.510691457	0.290917259	0.9702394	constant	N	NA	NA	NA	NA	NA
Niben101Ctg10319XLOC_001208	0.983081204	0.089750249	0.527736299	1.240174079	1.22066063	0.953120259	0.668707079	0.217044013	0.209665485	constant	N	NA	NA	NA	NA	NA
Niben101Ctg10328XLOC_001209	0.135655929	-0.602135836	0.118559216	0	0	NA	NA	NA	NA	constant	N	NA	NA	NA	NA	NA
Niben101Ctg10336XLOC_001210	4.330312747	3.768506265	1.536658413	2.803928803	3.051069121	1.17E-07	0.06375425	0.000280639	1.74E-05	1st up 5 dpi	N	NA	NA	NA	NA	NA
Niben101Ctg10337XLOC_001211	0.05565141	0	0	-0.038382118	0	NA	NA	NA	NA	constant	N	NA	NA	NA	NA	NA
Niben101Ctg10339XLOC_001212	3.366102387	1.75341422	1.352041003	2.459196815	2.132362863	0.039977112	0.070122013	0.00277205	0.009199357	1st up 5 dpi	N	PF00628	PHD-finger	NA	NA	NA
Niben101Ctg10340XLOC_001213	0.324774344	0.472343226	0.725989232	-0.745314808	-1.440793081	0.679787347	NA	NA	NA	other	N	NA	NA	NA	NA	NA
Niben101Ctg10340XLOC_001214	0.178565417	0	0	-0.281620197	-0.541837572	NA	NA	NA	NA	constant	N	NA	NA	NA	NA	NA
Niben101Ctg10345XLOC_001215	4.004367586	-1.30233659	-0.858123512	-0.753391544	-0.428944236	0.01834628	0.261676135	0.303335772	0.501467837	1st down 10 dpi	N	NA	NA	NA	NA	NA
Niben101Ctg10347XLOC_001216	12.68912339	-0.365319433	-0.299779735	-0.014758317	-0.633078808	0.384280362	0.54717102	0.980533817	0.108254819	constant	N	PF00069	Protein kinase domain	NA	NA	NA
Niben101Ctg10351XLOC_001218	36.46772564	-0.299984868	0.357408824	-0.031114847	-0.397999181	0.435533994	0.367273578	0.947542671	0.266124784	constant	N	NA	NA	NA	NA	NA
Niben101Ctg10356XLOC_001219	7.378522835	-0.597161649	-0.866626931	-0.726584596	0.230046665	0.365619499	0.213976567	0.303827049	0.769801346	constant	N	NA	NA	NA	NA	NA
Niben101Ctg10362g00004	1.934520343	-2.053648622	-0.147946912	-1.214060069	-1.142986456	0.01459626	0.909869836	0.191644627	0.165671076	1st down 10 dpi	N	NA	NA	NA	NA	NA
Niben101Ctg10373XLOC_001221	0.115868988	0.319041169	0	0.129620071	0.097442787	NA	NA	NA	NA	constant	N	NA	NA	NA	NA	NA
Niben101Ctg10384XLOC_001222	0.241547697	0.554258201	-0.297031571	-0.912342521	-0.955777875	NA	NA	NA	NA	constant	N	NA	NA	NA	NA	NA
Niben101Ctg10402g00001	5.274896106	-0.007618633	-0.17971631	-0.226600623	0.209884608	0.999512343	0.842561383	0.776916847	0.770247434	constant	N	NA	NA	NA	NA	NA
Niben101Ctg10403g00003	10.57671862	-0.198778592	0.146018936	0.211968096	-0.254481093	0.703239464	0.830214618	0.710212967	0.562367207	constant	N	NA	NA	NA	NA	NA
Niben101Ctg10432XLOC_001228	2.433551342	-0.16854901	-0.435302069	0.957276401	0.272301865	0.8692898	0.646763722	0.281486491	0.787387183	constant	N	NA	NA	NA	NA	NA
Niben101Ctg10438XLOC_001229	11.4758621	3.160918391	2.441195174	4.120550657	4.043644285	4.45E-07	7.25E-06	1.44E-09	1.27E-09	1st up 2 dpi	N	NA	NA	NA	NA	NA
Niben101Ctg10460g00001	0.412045353	0.013652711	0.306393498	0.077833442	-0.09339129	0.998289201	NA	NA	NA	constant	N	PF00225	Kinesin motor domain	NA	NA	NA
Niben101Ctg10464XLOC_001231	22.37391427	-0.505942238	-0.457282147	-0.612639188	-0.262679444	0.103568545	0.189561844	0.058109129	0.44976352	constant	N	NA	NA	NA	NA	NA
Niben101Ctg10476g00001	47.00972748	0.181395877	0.19860692	0.059303973	0.337967372	0.539118924	0.516740952	0.856573774	0.200996219	constant	N	NA	NA	NA	NA	NA
Niben101Ctg10478XLOC_001233	0.653526861	0.446049065	1.002855178	0.680562118	0.454827223	0.706934196	NA	NA	0.697389148	other	N	NA	NA	NA	NA	NA
Niben101Ctg10485XLOC_001234	8.172151387	0.296478647	0.264424871	0.523179183	0.63060565	0.560231773	0.718598804	0.382904087	0.215401366	constant	N	NA	NA	NA	NA	NA
Niben101Ctg10487g00002	2.272393461	0.080520542	0.586096054	-0.579125612	1.154965699	0.944758707	0.574436045	0.555804643	0.164895826	constant	N	PF12165	Domain of unknown function (DUF3594)	NA	NA	NA
Niben101Ctg10488XLOC_001236	1.780756933	0.122342475	-0.233225839	0.213650292	-0.235940825	0.901851012	0.806360303	0.801075321	0.785624606	constant	N	NA	NA	NA	NA	NA
Niben101Ctg10519XLOC_001237	6.24743792	-1.199145802	-1.127703568	-1.453020162	-0.508912855	0.020867747	0.058460277	0.008031082	0.393790926	1st down 5 dpi	N	NA	NA	NA	NA	NA
Niben101Ctg10524g00002	9.906577559	-0.212798938	-1.271082391	-0.006617172	0.149616137	0.673268995	0.020668746	0.992760975	0.787823903	1st down 2 dpi	N	NA	NA	NA	NA	NA
Niben101Ctg10538XLOC_001239	3.345032207	-0.78215418	-0.311484588	-0.591270624	-0.691834338	0.306212163	0.751081205	0.491037973	0.338188823	constant	N	NA	NA	NA	NA	NA
Niben101Ctg10542g00003	8.471580913	-0.585629171	-1.098930361	-0.490459418	-0.842086377	0.461331244	0.175612089	0.564511207	0.26117606	constant	N	PF06244	Protein of unknown function (DUF1014)	NA	NA	NA
Niben101Ctg10544XLOC_001241	4.179852531	-1.371099735	-0.821820925	-0.902389765	-1.160827369	0.040854646	0.357322183	0.263214848	0.098891718	1st down 10 dpi	Y	PF04265	Thiamin pyrophosphokinase, vitamin B1 binding domain	NA	NA	NA
Niben101Ctg10545XLOC_001242	21.35734329	0.611727456	0.269311524	0.052281245	0.477829066	0.117300066	0.590080393	0.921923568	0.245244316	constant	N	NA	NA	NA	NA	NA
Niben101Ctg10554XLOC_001243	9.465020358	-0.779074324	-0.588054302	-1.197234563	-0.588727846	0.198591313	0.325138578	0.029879129	0.330950568	1st down 5 dpi	N	NA	NA	NA	NA	NA
Niben101Ctg10557XLOC_001244	11.14032402	0.984831036	0.333220151	0.389052746	0.648485931	0.024977491	0.545081723	0.462653998	0.157273433	constant	N	NA	NA	NA	NA	NA
Niben101Ctg10559g00003	46.47210384	0.035144042	0.270303537	0.239300472	0.252470002	0.91848403	0.40392042	0.412863348	0.331176954	constant	N	PF13266	Protein of unknown function (DUF4057)	NA	NA	NA
Niben101Ctg10562XLOC_001246	9.149469756	0.198355653	0.414606322	0.802636411	0.82614462	0.726491059	0.505112401	0.155305518	0.084896927	constant	N	NA	NA	NA	NA	NA
Niben101Ctg10576XLOC_001247	2.891171669	-0.345041473	-0.735907575	0.306905207	0.339796693	0.729163058	0.444256969	0.768270121	0.740472936	constant	N	NA	NA	NA	NA	NA
Niben101Ctg10591g00003	1096.987861	-1.811423749	-0.642042519	-1.236102075	-1.63967494	3.83E-14	0.018267877	1.25E-06	9.44E-12	1st down 5 dpi	N	PF00199	Catalase	NA	NA	NA
Niben101Ctg10596XLOC_001250	11.94320207	0.425300475	-0.04378608	0.357025253	0.378084476	0.330959072	0.949553159	0.470126655	0.407373785	constant	N	NA	NA	NA	NA	NA
Niben101Ctg10603XLOC_001251	8.196888083	-0.363097044	-0.267138338	0.325916282	-0.298586837	0.535017558	0.67872896	0.595138596	0.602215284	constant	N	PF00153	Mitochondrial carrier protein	NA	NA	NA
Niben101Ctg10608XLOC_001252	29.90119809	-0.983439776	-0.275171469	-0.364585555	-1.052675657	0.048322447	0.685965224	0.548832227	0.032945831	1st down 7 dpi	N	PF07145	Ataxin-2 C-terminal region	NA	NA	NA
Niben101Ctg10609g00004	66.27748448	0.180925261	-0.558876936	-0.277125833	0.509009933	0.344501205	0.002485073	0.137348203	0.00340318	constant	N	PF00005;PF00664	ABC transporter; ABC transporter transmembrane region	NA	NA	NA
Niben101Ctg10614g00004	708.47678	0.107157753	0.068333301	-0.170522775	-0.11046963	0.296267397	0.597738281	0.104233109	0.28564502	constant	N	PF01592	NifU-like N terminal domain	NA	NA	NA
Niben101Ctg10621XLOC_001255	0.472599433	-0.235608613	-0.982294784	-0.754466903	0.802202173	0.860741267	NA	NA	NA	constant	N	NA	NA	NA	NA	NA
Niben101Ctg10628XLOC_001256	2.302701294	-0.39011521	-0.272691034	0.277795364	0.194630421	0.744372479	0.844638313	0.824054672	0.877138464	constant	N	NA	NA	NA	NA	NA
Niben101Ctg10638g00002	0.229097875	0.216575051	0.223368715	0	0	NA	NA	NA	NA	constant	N	NA	NA	NA	NA	NA
Niben101Ctg10643g00004	0.425044507	0.761269377	-0.540353595	0.300090691	0.344612418	0.395374873	NA	NA	NA	constant	N	PF04450	Peptidase of plants and bacteria	NA	NA	NA
Niben101Ctg10644XLOC_001259	2.600955854	1.605851957	-1.5713541	0.862287979	-0.048378797	0.028864783	0.091464594	0.362548793	0.958240658	1st up 10 dpi	N	NA	NA	NA	NA	NA
Niben101Ctg10645XLOC_001260	13.16453332	-0.986569162	0.092184236	-0.127224488	-0.328422482	0.080200645	0.920646318	0.872726034	0.62402774	constant	N	NA	NA	NA	NA	NA
Niben101Ctg10654g00002	1.738389188	-1.389850469	-0.411580149	-1.747159912	-1.361956238	0.089768052	0.736014515	0.046435854	0.117345592	1st down 5 dpi	N	PF00226	DnaJ domain	NA	NA	NA
Niben101Ctg10655XLOC_001264	10.72686938	-0.655236755	0.442817031	0.81984891	-1.350382428	0.18353179	0.528048133	0.216761922	0.004146471	1st down 7 dpi	N	NA	NA	NA	NA	NA
Niben101Ctg10666XLOC_001266	4.318523835	3.067288887	-0.164753783	1.439150788	2.194372878	2.52E-06	0.908121268	0.120535191	0.001933367	1st up 7 dpi	N	PF00067	Cytochrome P450	NA	NA	NA
Niben101Ctg10669XLOC_001267	4.710152906	0.679992696	0.324296798	-0.363578364	0.408096347	0.310902598	0.741416133	0.624100963	0.559617363	constant	N	NA	NA	NA	NA	NA
Niben101Ctg10672XLOC_001268	1.499261435	2.440435221	0.646954975	0.332486182	2.518553194	0.005842153	0.58737399	0.787135167	0.004219698	1st up 7 dpi	N	NA	NA	NA	NA	NA
Niben101Ctg10679XLOC_001270	6.467509528	-0.659782606	-0.474672698	-0.352734804	0.024561581	0.195247178	0.498675475	0.593996369	0.971783318	constant	N	NA	NA	NA	NA	NA
Niben101Ctg10713XLOC_001273	2.909825356	-1.12466365	-0.421455758	0.414415844	0.374560343	0.286863627	0.749014421	0.733484254	0.757867049	constant	N	NA	NA	NA	NA	NA
Niben101Ctg10718g00002	54492.08222	-1.629042141	-0.675177722	-0.861885214	-1.20843624	1.14E-11	0.012245591	0.001098618	8.25E-07	1st down 7 dpi	N	PF00101;PF12338	Ribulose bisphosphate carboxylase, small chain; Ribulose-1,5-bisphosphate carboxylase small subunit	NA	NA	NA
Niben101Ctg10724XLOC_001276	1.053471229	0.157811562	-0.569509241	0.882637439	0.002693013	0.906316743	0.648392611	0.407268189	0.99986574	constant	N	NA	NA	NA	NA	NA
Niben101Ctg10727XLOC_001277	69.33141747	1.646782016	1.285306857	1.342574937	1.661448749	7.37E-13	4.75E-10	1.52E-08	3.84E-12	1st up 2 dpi	N	NA	NA	NA	NA	NA
Niben101Ctg10748XLOC_001278	10.02055296	-1.006057419	-0.233768108	-0.655940129	-0.725655009	0.02936887	0.751532203	0.222580176	0.159885961	1st down 10 dpi	N	NA	NA	NA	NA	NA
Niben101Ctg10780XLOC_001280	0.075700074	0.143904039	0.132303162	0	0.120210313	NA	NA	NA	NA	constant	N	NA	NA	NA	NA	NA
Niben101Ctg10782XLOC_001281	0.389123854	0.045332514	-0.128898387	-0.308464119	0.334594249	0.979477241	NA	NA	NA	constant	N	NA	NA	NA	NA	NA
Niben101Ctg10786XLOC_001282	0.632470292	0.745519161	-0.694832709	-1.141440931	0.287532248	0.494894118	NA	NA	0.814040423	other	N	NA	NA	NA	NA	NA
Niben101Ctg10788XLOC_001283	2.799218931	-1.336263009	-1.110223963	-1.815421783	-1.608649473	0.087003086	0.239467204	0.030974537	0.037884378	1st down 5 dpi	N	NA	NA	NA	NA	NA
Niben101Ctg10808XLOC_001286	101.4384455	-0.553454311	-0.2077355	-0.666177064	-0.189044355	0.014695886	0.497200566	0.004435989	0.477147332	constant	N	NA	NA	NA	NA	NA
Niben101Ctg10810XLOC_001287	4.448356177	0.626358949	-0.432481223	0.927473403	-0.386323451	0.446896318	0.575387184	0.203439392	0.623796215	constant	N	NA	NA	NA	NA	NA
Niben101Ctg10825XLOC_001288	25.67235847	0.712020305	0.100073644	0.437156282	0.034679194	0.008093352	0.806905067	0.160865447	0.921686146	constant	N	NA	NA	NA	NA	NA
Niben101Ctg10829XLOC_001289	6.932273543	0.761110237	-0.167666809	-0.036643762	0.403360052	0.197248089	0.8214407	0.959194688	0.488921674	constant	N	NA	NA	NA	NA	NA
Niben101Ctg10835XLOC_001290	1.002169981	0.947795489	1.943154489	1.562165129	1.403094165	0.366065614	0.036263643	0.104798593	0.143858289	1st up 2 dpi	N	NA	NA	NA	NA	NA
Niben101Ctg10848XLOC_001291	24.94451141	0.476588291	0.363448875	0.744752024	0.880750422	0.163001464	0.415324078	0.060449592	0.011439783	constant	N	NA	NA	NA	NA	NA
Niben101Ctg10850XLOC_001292	0.537967233	-0.565236137	-0.598516726	-0.966315929	0.454127739	0.632872091	NA	NA	0.700394124	constant	N	NA	NA	NA	NA	NA
Niben101Ctg10852XLOC_001293	1.323331006	1.400496766	0.092639439	1.089018197	0.371338981	0.154568363	0.951430348	0.302678492	0.759191317	constant	N	NA	NA	NA	NA	NA
Niben101Ctg10856XLOC_001294	13.83708113	-0.219239005	-0.346518382	0.336237716	-0.028782467	0.619885836	0.479571746	0.479969371	0.95447146	constant	N	NA	NA	NA	NA	NA
Niben101Ctg10862g00003	135.6340984	-2.240615506	-0.70401242	-1.279530944	-1.801065527	7.65E-25	0.002035477	4.34E-09	8.64E-18	1st down 5 dpi	N	NA	NA	NA	NA	NA
Niben101Ctg10868XLOC_001296	1.345264082	-0.637774087	-0.983921026	-1.43571479	0.069440488	0.548233313	0.374795174	0.141939446	0.956713123	constant	N	NA	NA	NA	NA	NA
Niben101Ctg10877g00003	17.9450839	0.25026563	-0.685347717	0.075955134	0.694277133	0.519824097	0.104409721	0.880832699	0.054033499	constant	N	PF12483	E3 Ubiquitin ligase	NA	NA	NA
Niben101Ctg10892XLOC_001299	2.516215062	-1.144381036	-0.952728963	-1.23056972	-1.584745876	0.14589505	0.282687124	0.161420924	0.025065424	1st down 7 dpi	N	NA	NA	NA	NA	NA
Niben101Ctg10902XLOC_001300	2.570344033	-0.090474058	0.08705503	0.311765478	0.9011057	0.930990557	0.947308883	0.752842043	0.238430462	constant	N	NA	NA	NA	NA	NA
Niben101Ctg10904XLOC_001301	0.182944197	-0.197861426	0.306566101	0	0.248645527	NA	NA	NA	NA	constant	N	PF06999	Sucrase/ferredoxin-like	NA	NA	NA
Niben101Ctg10910XLOC_001302	17.78293151	-0.310735027	0.904886289	0.736531873	0.237566024	0.39078789	0.029707926	0.076369947	0.550989935	constant	N	NA	NA	NA	NA	NA
Niben101Ctg10914XLOC_001304	18.45454312	0.142113269	0.12407751	0.643841411	0.381701225	0.750395029	0.809328273	0.106119264	0.335365841	constant	N	NA	NA	NA	NA	NA
Niben101Ctg10923g00001	9.986609307	2.173375209	3.099474241	2.130758175	2.314409228	0.001700073	7.53E-05	0.004900715	0.000777087	1st up 2 dpi	N	NA	NA	NA	NA	NA
Niben101Ctg10925g00004	17.79166578	-0.54304749	-0.011242085	-0.275444929	-0.338329593	0.154804932	0.988674648	0.587217629	0.412892322	constant	N	NA	NA	NA	NA	NA
Niben101Ctg10936XLOC_001307	23.7453657	-0.183658025	0.376628842	-0.398624802	0.033113484	0.618747145	0.347550098	0.257811417	0.937345758	constant	N	PF00013	KH domain	NA	NA	NA
Niben101Ctg10943XLOC_001308	4.427065892	1.442689725	0.68652449	-0.582880777	1.549225182	0.127124274	0.551083142	0.597907022	0.097821476	constant	N	NA	NA	NA	NA	NA
Niben101Ctg10944XLOC_001309	0.231399345	-0.207455334	0.476284037	0.353058323	0	NA	NA	NA	NA	constant	N	NA	NA	NA	NA	NA
Niben101Ctg10951XLOC_001310	1.765136563	-0.424738776	-1.168814897	1.529975844	-0.66206983	0.729914699	0.293330579	0.126989723	0.559722861	constant	N	NA	NA	NA	NA	NA
Niben101Ctg10954g00002	9.629020889	0.368174277	-0.233674119	-0.415468408	0.395579636	0.43214026	0.743112141	0.411209518	0.413331669	constant	N	NA	NA	NA	NA	NA
Niben101Ctg10955g00001	19.09431036	-0.870152536	0.491546452	-0.077279682	-0.480678204	0.019877104	0.189052476	0.874801579	0.246463671	constant	N	NA	NA	NA	NA	NA
Niben101Ctg10959XLOC_001314	5.316047496	-0.082368259	0.196697535	1.118135363	0.167166065	0.926074262	0.804888871	0.079180131	0.821217461	constant	N	NA	NA	NA	NA	NA
Niben101Ctg10963g00003	2.905142585	0.724374685	0.472220895	0.748961454	0.91783912	0.386009202	0.661662148	0.398217023	0.245613025	constant	N	NA	NA	NA	NA	NA
Niben101Ctg10975XLOC_001318	15.70902672	0.260926223	-0.408186868	-0.09633103	-0.29370601	0.59484603	0.386598697	0.854715043	0.514355195	constant	N	NA	NA	NA	NA	NA
Niben101Ctg10978XLOC_001319	42.73413804	-0.845371958	-0.13753073	-0.619408361	-0.694040162	0.000361415	0.747529184	0.034042073	0.005946997	constant	N	NA	NA	NA	NA	NA
Niben101Ctg10983XLOC_001320	7.274612411	-0.856940841	-0.023973362	-0.748950015	-0.120061888	0.108457759	0.980943345	0.174703797	0.863142743	constant	N	NA	NA	NA	NA	NA
Niben101Ctg10991XLOC_001321	10.18083935	-0.010636197	0.105857092	-0.169470924	0.190631328	0.992069734	0.877486166	0.747842615	0.707799259	constant	N	NA	NA	NA	NA	NA
Niben101Ctg11012g00003	15.1911233	-1.40614926	-0.652824088	-1.004862195	-0.804328914	4.04E-05	0.152197119	0.009310788	0.027069576	1st down 5 dpi	N	PF01535;PF12854;PF13041	PPR repeat; PPR repeat family	NA	NA	NA
Niben101Ctg11015XLOC_001323	11.75355309	-0.104950397	0.157602344	0.352036704	0.297405039	0.832520955	0.797876859	0.48665697	0.486340538	constant	N	NA	NA	NA	NA	NA
Niben101Ctg11019XLOC_001324	80.44579581	2.765842474	2.644436273	2.770588992	2.202922451	2.01E-21	5.41E-19	5.23E-18	4.49E-16	1st up 2 dpi	N	NA	NA	NA	NA	NA
Niben101Ctg11023XLOC_001325	0.502792724	-1.542898676	-0.097584611	-0.667465083	-0.436447693	0.113269162	NA	NA	0.707101767	constant	N	NA	NA	NA	NA	NA
Niben101Ctg11026g00001	33.5288356	-1.481352601	-0.746518921	-0.959765861	-1.323507036	2.23E-08	0.005530238	0.00027549	1.68E-07	1st down 7 dpi	N	NA	NA	NA	NA	NA
Niben101Ctg11028XLOC_001327	12.15495452	-0.119443087	-0.425268303	-0.27150435	0.692397104	0.792603945	0.417118035	0.581597347	0.076273897	constant	N	NA	NA	NA	NA	NA
Niben101Ctg11028XLOC_001328	0.765371975	0.08979189	-0.368903887	-0.508893364	-0.370429293	0.954516929	0.782118576	0.670439529	0.762777809	constant	N	NA	NA	NA	NA	NA
Niben101Ctg11036g00004	25.38919322	0.600786939	-0.189868857	0.569194512	0.533302298	0.04182389	0.701755578	0.120252466	0.093084366	constant	N	PF00349	Hexokinase	NA	NA	NA
Niben101Ctg11050g00004	111.8974021	-0.359761702	-0.056190502	0.125714067	-0.073835232	0.087682583	0.858612604	0.642013331	0.781902193	constant	N	PF10597	U5-snRNA binding site 2 of PrP8	NA	NA	NA
Niben101Ctg11053g00002	2.423674409	-0.878377356	0.143778036	-0.508102073	-1.067195992	0.423984992	0.922051333	0.667553465	0.313507483	constant	Y	PF00234	Protease inhibitor/seed storage/LTP family	I06	I06	I
Niben101Ctg11063XLOC_001332	3.71427206	-0.248020886	-0.600810275	0.42648332	-0.849580254	0.769369863	0.494064511	0.624851051	0.238509173	constant	N	NA	NA	NA	NA	NA
Niben101Ctg11063XLOC_001333	0.431047793	0.614972101	0.341886612	0.472189755	0.802983911	0.590170339	NA	NA	NA	constant	N	NA	NA	NA	NA	NA
Niben101Ctg11066XLOC_001334	4.365413114	-1.114510719	-0.346039618	-0.66623557	-0.890537205	0.080387613	0.701135711	0.405433494	0.202981678	constant	N	NA	NA	NA	NA	NA
Niben101Ctg11069g00003	12.38220052	-0.964660161	-0.68665711	-1.251066132	-0.899161106	0.03716983	0.195554237	0.009322937	0.05034239	1st down 5 dpi	N	NA	NA	NA	NA	NA
Niben101Ctg11075g00004	391.8302282	-1.586601268	-0.741318454	-1.172799939	-1.501127418	1.13E-39	4.76E-09	2.42E-20	4.24E-36	1st down 5 dpi	N	PF00004;PF01434	ATPase family associated with various cellular activities (AAA); Peptidase family M41	M41	M41	M
Niben101Ctg11076g00001	17.81554186	0.412310583	0.97285499	0.723510825	0.924668539	0.253474386	0.015448116	0.063969708	0.00533128	constant	N	PF04535	Domain of unknown function (DUF588)	NA	NA	NA
Niben101Ctg11078XLOC_001338	21.49835198	-0.516348014	-0.451675098	-0.374654986	-0.664293391	0.104232748	0.272689079	0.3017105	0.025873549	constant	N	PF00226	DnaJ domain	NA	NA	NA
Niben101Ctg11091g00003	64.1920295	2.282157518	1.881821188	3.262842602	1.793140545	0.002266303	0.018102036	1.22E-05	0.018188681	1st up 2 dpi	Y	PF00722	Glycosyl hydrolases family 16	NA	NA	NA
Niben101Ctg11095XLOC_001340	0.649091797	-0.399310013	0.456407687	-0.107447877	0.549124679	0.746878659	NA	NA	0.632251817	constant	N	NA	NA	NA	NA	NA
Niben101Ctg11101g00001	24.65653616	3.44465962	2.487916603	3.091692947	3.040968093	3.33E-13	9.70E-06	6.28E-08	1.44E-10	1st up 2 dpi	N	PF01476	LysM domain	M14	M14C	M
Niben101Ctg11103g00003	2.602123641	-0.883787646	-1.034060185	-0.138276967	0.271877395	0.331186037	0.266446502	0.901583065	0.798224913	constant	N	PF00225	Kinesin motor domain	NA	NA	NA
Niben101Ctg11107XLOC_001343	55.53317136	0.326583267	0.477581519	0.420544047	0.442860023	0.231316453	0.082381736	0.144504452	0.094232185	constant	N	NA	NA	NA	NA	NA
Niben101Ctg11108XLOC_001344	4.174851621	-0.361842523	-0.893446812	-1.6916728	-0.714070264	0.600864549	0.325312431	0.019708408	0.279657595	1st down 5 dpi	N	NA	NA	NA	NA	NA
Niben101Ctg11111XLOC_001345	153.2341232	0.682689905	0.622618539	0.620146666	0.531996124	2.76E-07	1.26E-06	8.76E-06	6.02E-05	constant	N	PF01459	Eukaryotic porin	NA	NA	NA
Niben101Ctg11114g00002	10.7172997	-0.283982491	0.220692415	0.32743016	0.044519492	0.826303304	0.876578168	0.790823715	0.974199477	constant	N	PF02136	Nuclear transport factor 2 (NTF2) domain	NA	NA	NA
Niben101Ctg11118g00001	1.822352399	0.149183229	0.298043909	-0.200935847	-0.041677376	0.918027997	0.827592753	0.877299854	0.97603812	constant	N	PF01593	Flavin containing amine oxidoreductase	NA	NA	NA
Niben101Ctg11120XLOC_001348	0.485782056	0	0.853731429	0.152684879	-1.273495183	1	NA	NA	0.217907234	constant	N	NA	NA	NA	NA	NA
Niben101Ctg11121g00004	13.86330269	0.993844556	0.427152675	0.922799346	0.102419301	0.023273405	0.459408629	0.077159099	0.859589004	constant	N	NA	NA	NA	NA	NA
Niben101Ctg11126g00001	0.019224677	0.167160163	0	0	0	NA	NA	NA	NA	constant	N	NA	NA	NA	NA	NA
Niben101Ctg11130XLOC_001353	9.741328128	0.114004211	0.819429684	-0.132388772	-0.280007521	0.847565384	0.174036034	0.821965902	0.598069211	constant	N	NA	NA	NA	NA	NA
Niben101Ctg11133g00001	8.880247662	-0.47258396	-1.447921979	-1.109828322	-0.428861323	0.531744844	0.016189417	0.091257692	0.561218997	1st down 2 dpi	N	NA	NA	NA	NA	NA
Niben101Ctg11154g00003	1.22528539	-0.103061636	0.611582983	-0.16604163	1.346975584	0.945171494	0.607995898	0.895282755	0.164965977	constant	N	PF00204	DNA gyrase B	NA	NA	NA
Niben101Ctg11163XLOC_001356	103.2540483	0.250908714	0.258244613	0.12230006	0.061674552	0.122986713	0.16935694	0.528761533	0.75375444	constant	N	PF04810;PF04811	Sec23/Sec24 zinc finger; Sec23/Sec24 trunk domain	NA	NA	NA
Niben101Ctg11168XLOC_001357	0.563770586	0.031969296	0.515408719	0.636233236	-0.53852829	0.989158419	NA	NA	0.639584887	constant	N	NA	NA	NA	NA	NA
Niben101Ctg11169XLOC_001358	106.7727312	0.719819021	0.498278157	0.855113586	0.719198487	1.25E-05	0.028221054	5.06E-06	1.59E-05	constant	N	NA	NA	NA	NA	NA
Niben101Ctg11170g00003	60.55323053	0.617053859	0.096799354	0.351398116	0.662073953	0.003265653	0.7432992	0.12832724	0.001461018	constant	N	PF00658	Poly-adenylate binding protein, unique domain	NA	NA	NA
Niben101Ctg11180XLOC_001360	13.76628331	0.388593454	0.336505267	0.150881918	1.239476176	0.386137202	0.477392306	0.786399895	0.003157882	1st up 7 dpi	N	NA	NA	NA	NA	NA
Niben101Ctg11190g00001	0.028787957	0	0	0	0.161066492	NA	NA	NA	NA	constant	N	PF00201	UDP-glucoronosyl and UDP-glucosyl transferase	NA	NA	NA
Niben101Ctg11192XLOC_001362	0.232307375	0	0	0	0.468238367	NA	NA	NA	NA	constant	N	NA	NA	NA	NA	NA
Niben101Ctg11195XLOC_001363	11.69640112	-0.811824352	-0.400191967	-0.748799321	-0.353991289	0.085251496	0.486902525	0.109274348	0.499165892	constant	N	NA	NA	NA	NA	NA
Niben101Ctg11212g00001	10.25098212	0.963608969	-0.299554687	0.627278906	0.845040462	0.107534031	0.693927825	0.335729307	0.148416338	constant	N	PF00069	Protein kinase domain	NA	NA	NA
Niben101Ctg11214XLOC_001366	6.328612842	0.061627822	0.404796114	-0.097772054	0.300883278	0.935262342	0.629470257	0.897969727	0.644456894	constant	N	NA	NA	NA	NA	NA
Niben101Ctg11217g00002	28.52207065	0.0602588	0.158099094	-0.136989626	-0.060510014	0.875862859	0.687347155	0.694926508	0.862591301	constant	N	PF00795	Carbon-nitrogen hydrolase	NA	NA	NA
Niben101Ctg11221XLOC_001368	1.882287221	1.151897087	-0.514258553	0.004392437	0.131196652	0.13843616	0.643588788	0.998072578	0.905123943	constant	N	NA	NA	NA	NA	NA
Niben101Ctg11222g00002	0.079437703	0.118621453	0.321534652	0	0	NA	NA	NA	NA	constant	N	NA	NA	NA	NA	NA
Niben101Ctg11231XLOC_001370	2.752636713	-0.54671167	-0.203342767	0.675093756	-0.257933887	0.473706817	0.868825603	0.453282693	0.751950539	constant	N	NA	NA	NA	NA	NA
Niben101Ctg11244g00002	93.69820998	1.141198671	0.654420367	0.726197186	1.201498097	6.64E-09	0.005274877	0.001368789	4.47E-09	1st up 7 dpi	N	PF01105	emp24/gp25L/p24 family/GOLD	NA	NA	NA
Niben101Ctg11258XLOC_001372	4.308308709	0.150127921	-0.354950207	-1.048051709	0.644229204	0.861576289	0.674843702	0.080948709	0.379085269	constant	N	NA	NA	NA	NA	NA
Niben101Ctg11262XLOC_001373	1.240516913	-0.52926026	-0.641368239	-0.326195316	-0.319104871	0.610248034	0.581171122	0.790110568	0.781399675	constant	N	NA	NA	NA	NA	NA
Niben101Ctg11275XLOC_001374	1.829227632	0.767563313	0.389104504	0.142129795	0.021850699	0.434106438	0.755201775	0.907376482	0.987537442	constant	N	NA	NA	NA	NA	NA
Niben101Ctg11282XLOC_001375	0.192864875	0.384160172	0.439201047	0	0.251786355	NA	NA	NA	NA	constant	N	NA	NA	NA	NA	NA
Niben101Ctg11282XLOC_001376	0.133050381	0.18271423	0	0	0.429297089	NA	NA	NA	NA	constant	N	NA	NA	NA	NA	NA
Niben101Ctg11300XLOC_001379	9.810620808	0.401025848	-0.4349432	-0.267042071	0.625428907	0.410141011	0.479987484	0.627290949	0.192632259	constant	N	NA	NA	NA	NA	NA
Niben101Ctg11309g00002	46.05215142	-0.554515451	-0.438301743	-0.109903893	-0.260125233	0.021001671	0.100914631	0.727845	0.334732696	constant	N	NA	NA	NA	NA	NA
Niben101Ctg11311XLOC_001381	26.92505806	-1.126608113	-1.643013621	-1.004253166	-1.065322064	1.24E-05	2.64E-07	0.000691127	0.000147383	1st down 2 dpi	N	NA	NA	NA	NA	NA
Niben101Ctg11320XLOC_001382	0.045517593	0.332550008	0	0	0	NA	NA	NA	NA	constant	N	NA	NA	NA	NA	NA
Niben101Ctg11328g00002	62.93350026	-1.045631416	-0.168784049	-0.847122827	-0.850598579	0.0040664	0.734507995	0.028238597	0.020316576	1st down 10 dpi	N	PF07228	Stage II sporulation protein E (SpoIIE)	NA	NA	NA
Niben101Ctg11332XLOC_001384	6.673216494	-0.726998683	-0.212143754	-0.557985561	-0.155780869	0.111734444	0.788964738	0.343893296	0.792406571	constant	N	NA	NA	NA	NA	NA
Niben101Ctg11344XLOC_001385	6.423335417	0.308392283	-0.828801025	0.959905074	0.690447496	0.646253253	0.22684981	0.135750061	0.240633559	constant	N	NA	NA	NA	NA	NA
Niben101Ctg11346XLOC_001386	8.151479889	-0.546112481	-0.478876118	0.401077364	-0.013605821	0.289215176	0.416879674	0.524752989	0.985356504	constant	N	NA	NA	NA	NA	NA
Niben101Ctg11347g00001	2.699079641	-0.548701394	-0.424458167	0.277028369	0.073115987	0.475135739	0.687299079	0.781115714	0.939466438	constant	N	NA	NA	NA	NA	NA
Niben101Ctg11356g00001	3.284440678	-0.136379631	0.009380876	0.017441566	-0.100999938	0.878334203	0.995737569	0.987143452	0.905250251	constant	N	PF00534	Glycosyl transferases group 1	NA	NA	NA
Niben101Ctg11359XLOC_001389	2.256169572	0.173199117	-0.814273787	-1.006733118	0.392653367	0.890060192	0.451026033	0.311745918	0.714181518	constant	N	NA	NA	NA	NA	NA
Niben101Ctg11370XLOC_001390	13.48075561	-0.340509591	-0.53746743	-0.314740978	-1.158338055	0.559178384	0.373161441	0.627693903	0.016658743	1st down 7 dpi	N	NA	NA	NA	NA	NA
Niben101Ctg11373XLOC_001391	109.0625524	-3.398684824	-0.970167453	-1.758983667	-2.481449171	3.36E-32	0.00105151	5.02E-10	1.16E-19	1st down 5 dpi	N	NA	NA	NA	NA	NA
Niben101Ctg11374XLOC_001392	0.831671165	0.336881784	-0.748563531	0.315240221	-0.237488789	0.781847959	0.535973242	0.798483938	0.851816752	constant	N	NA	NA	NA	NA	NA
Niben101Ctg11378XLOC_001393	0.053813263	0	0	0.165880349	-0.255845566	NA	NA	NA	NA	constant	N	NA	NA	NA	NA	NA
Niben101Ctg11379XLOC_001394	12.47288801	-0.740813261	-0.455731982	-0.540775356	-0.980502906	0.081733555	0.322283198	0.22161341	0.008337058	constant	N	NA	NA	NA	NA	NA
Niben101Ctg11382g00003	17.19010849	-0.431318461	0.127327457	0.141405005	0.160268702	0.223344254	0.809328273	0.76781593	0.705736846	constant	N	NA	NA	NA	NA	NA
Niben101Ctg11391g00004	19.18543944	-0.503378366	-0.073317005	-0.396958874	0.077500415	0.187413304	0.910357028	0.361816654	0.884339097	constant	N	PF07714	Protein tyrosine kinase	NA	NA	NA
Niben101Ctg11395g00002	32.51870947	0.22956916	0.329065941	0.151029696	0.394983353	0.450781975	0.378715528	0.674754013	0.173721451	constant	N	PF13266	Protein of unknown function (DUF4057)	NA	NA	NA
Niben101Ctg11400XLOC_001398	0.14478728	-0.384267181	-0.475237295	0.187300789	0.326382661	NA	NA	NA	NA	constant	N	PF00790	VHS domain	NA	NA	NA
Niben101Ctg11423g00004	5.905413952	-0.263523728	-0.921189086	-0.592865402	-0.236875382	0.719720167	0.16337394	0.416305731	0.750637737	constant	N	PF05983	MED7 protein	NA	NA	NA
Niben101Ctg11426XLOC_001402	32.55588378	-1.176273583	-0.77010248	-0.819132536	-0.764398951	8.79E-08	0.002423032	0.001395675	0.000831922	1st down 10 dpi	N	NA	NA	NA	NA	NA
Niben101Ctg11433XLOC_001403	49.88819324	0.342825571	0.119743917	0.434833763	0.377637974	0.117387854	0.691276893	0.07356453	0.093028596	constant	N	NA	NA	NA	NA	NA
Niben101Ctg11437g00002	0.8666365	1.395696435	0.523896268	1.803208234	1.008344204	0.146879274	0.669862799	0.051522091	0.318467791	constant	N	PF01715	IPP transferase	NA	NA	NA
Niben101Ctg11455XLOC_001408	0.097984947	0.082683442	0.125085434	0.128813773	0.099459022	NA	NA	NA	NA	constant	N	NA	NA	NA	NA	NA
Niben101Ctg11457XLOC_001409	0.498516999	-0.780112715	-0.064368113	0.259363964	-0.812506438	0.487811473	NA	NA	0.463774492	constant	Y	NA	NA	NA	NA	NA
Niben101Ctg11462g00001	0.431163074	0.576076866	-0.019474687	-0.361408965	-0.236758666	0.620270648	NA	NA	NA	constant	N	NA	NA	NA	NA	NA
Niben101Ctg11463g00002	129.3655129	0.983376176	0.779041988	0.955354241	0.989986652	5.41E-09	1.69E-06	8.83E-08	1.30E-08	constant	N	PF01479	S4 domain	NA	NA	NA
Niben101Ctg11465XLOC_001412	2.483358123	-0.644872245	0.171891204	-0.763053173	-0.256775538	0.441710643	0.888067969	0.380350251	0.801340579	constant	N	NA	NA	NA	NA	NA
Niben101Ctg11479g00002	23.83465476	0.960892854	-0.755018623	0.350936736	0.293531686	0.026291938	0.199050525	0.531863324	0.571362844	constant	N	NA	NA	NA	NA	NA
Niben101Ctg11483g00004	25.25976688	1.121967519	-0.356617253	-0.299030343	0.337379219	1.40E-05	0.469757025	0.389898069	0.268426026	1st up 10 dpi	N	NA	NA	NA	NA	NA
Niben101Ctg11493g00003	28.79754158	0.972242708	0.846849009	0.85706766	0.831162611	0.000310389	0.008781156	0.009526849	0.003895525	constant	N	PF13850	Endoplasmic Reticulum-Golgi Intermediate Compartment (ERGIC)	NA	NA	NA
Niben101Ctg11503XLOC_001416	3.088441731	-0.522119331	-0.009917516	-0.275603899	-0.201433459	0.535868062	0.995829016	0.792013385	0.842749882	constant	N	NA	NA	NA	NA	NA
Niben101Ctg11514XLOC_001417	1.119745874	1.009284459	-0.211805149	-0.06190406	0.919327242	0.318995251	0.880701579	0.964166473	0.374211049	constant	N	NA	NA	NA	NA	NA
Niben101Ctg11516XLOC_001418	5.294711044	0.670196307	0.206330223	-0.354569142	0.805273706	0.325936697	0.780234751	0.640750459	0.202659894	constant	N	NA	NA	NA	NA	NA
Niben101Ctg11520g00002	68.98531757	-0.728699195	-0.249426298	-0.886783652	-0.712360291	1.64E-05	0.299462916	1.22E-06	2.81E-05	constant	N	PF01016	Ribosomal L27 protein	NA	NA	NA
Niben101Ctg11532XLOC_001420	11.44736359	-0.834155811	-0.611020078	-0.363060231	-0.551390693	0.150475024	0.363678691	0.622950161	0.371612164	constant	N	PF12854;PF13041	PPR repeat; PPR repeat family	NA	NA	NA
Niben101Ctg11539g00002	20.17512132	-0.276476383	0.146898263	0.381982658	0.625815765	0.539630234	0.778563568	0.384289753	0.139456599	constant	N	PF04116	Fatty acid hydroxylase superfamily	NA	NA	NA
Niben101Ctg11541XLOC_001422	11.1644935	-0.991453295	-0.500349732	-0.403560781	0.036599225	0.010085627	0.367884799	0.410631699	0.950592834	constant	N	NA	NA	NA	NA	NA
Niben101Ctg11544XLOC_001423	2.488481913	0.068023222	2.104338507	1.048149586	0.16590608	0.960531245	0.009422809	0.24040269	0.875458229	1st up 2 dpi	Y	PF14416	PMR5 N terminal Domain	NA	NA	NA
Niben101Ctg11552g00002	2.623851011	-1.460192089	0.273236687	-1.252866418	-0.723021117	0.02423217	0.810065638	0.086887759	0.354252914	1st down 10 dpi	N	NA	NA	NA	NA	NA
Niben101Ctg11557g00002	0.414892516	-1.137150619	-0.565090778	0.278245209	-0.861229298	0.168365569	NA	NA	NA	constant	N	PF00005	ABC transporter	NA	NA	NA
Niben101Ctg11558XLOC_001426	59.89527544	0.34719001	0.348884327	0.515527024	0.255311732	0.083199835	0.121827468	0.014819054	0.202072123	constant	N	NA	NA	NA	NA	NA
Niben101Ctg11562g00002	18.53271357	4.854404663	2.742975989	3.838333034	4.831758959	5.09E-14	5.26E-05	6.53E-09	5.92E-13	1st up 2 dpi	N	NA	NA	NA	NA	NA
Niben101Ctg11565XLOC_001428	19.54790944	0.784440707	0.392542706	0.783065027	0.748511017	0.015770803	0.390514464	0.035605502	0.025855103	constant	N	NA	NA	NA	NA	NA
Niben101Ctg11576XLOC_001429	12.53824675	0.153811428	0.440477464	0.135399148	0.338402564	0.742053626	0.407342226	0.794505534	0.422385687	constant	N	NA	NA	NA	NA	NA
Niben101Ctg11578XLOC_001430	39.59609499	0.046662817	-0.028286547	0.248236098	-0.238755548	0.924397463	0.959654098	0.564568654	0.529250102	constant	N	NA	NA	NA	NA	NA
Niben101Ctg11579XLOC_001431	12.36044656	-0.738130779	-0.163691326	-0.36008362	-0.579167665	0.17251217	0.836577487	0.603507217	0.316175266	constant	N	NA	NA	NA	NA	NA
Niben101Ctg11589XLOC_001433	0.051828208	-0.249534078	0	0	0.144574602	NA	NA	NA	NA	constant	N	PF04535	Domain of unknown function (DUF588)	NA	NA	NA
Niben101Ctg11590XLOC_001434	12.78580862	0.664196277	0.068497626	0.346297313	0.350426591	0.159830853	0.911537223	0.477530442	0.466141718	constant	N	NA	NA	NA	NA	NA
Niben101Ctg11590XLOC_001435	0.13170166	0	0.105416857	0	-0.34099849	NA	NA	NA	NA	constant	N	NA	NA	NA	NA	NA
Niben101Ctg11592g00002	15.47930867	0.464819973	0.002891295	0.259603902	0.235951542	0.324904509	0.998622868	0.591915541	0.621615767	constant	N	NA	NA	NA	NA	NA
Niben101Ctg11621XLOC_001439	0.568643228	0.347703916	-1.916599935	-0.438357321	1.047932197	0.778071292	NA	NA	0.306105921	other	N	NA	NA	NA	NA	NA
Niben101Ctg11634g00001	0.34722857	-0.106964134	0.010924306	-0.283983416	0	0.892330843	NA	NA	NA	constant	N	PF02536	mTERF	NA	NA	NA
Niben101Ctg11636XLOC_001441	15.42800342	0.406394263	0.22342331	0.068620242	0.224245102	0.37116982	0.641580377	0.892583398	0.598984923	constant	N	NA	NA	NA	NA	NA
Niben101Ctg11636XLOC_001442	3.559836621	0.360579631	0.312791157	1.072177114	0.885970871	0.697852743	0.775003436	0.226837434	0.257422786	constant	N	NA	NA	NA	NA	NA
Niben101Ctg11637XLOC_001443	11.84377135	0.203015891	-0.902520338	0.389539125	-0.375624291	0.846496471	0.352444665	0.690304815	0.69205355	constant	N	NA	NA	NA	NA	NA
Niben101Ctg11652XLOC_001444	0.065025239	0	0	-0.441589197	0	NA	NA	NA	NA	constant	N	NA	NA	NA	NA	NA
Niben101Ctg11652XLOC_001445	0.306418876	0.644536571	0.651843573	-0.266524636	-0.027507649	0.529137543	NA	NA	NA	constant	N	NA	NA	NA	NA	NA
Niben101Ctg11653XLOC_001446	4.285176128	3.177632138	1.842011693	2.578562342	2.335754951	4.39E-06	0.031010843	0.00028881	0.000479653	1st up 2 dpi	N	NA	NA	NA	NA	NA
Niben101Ctg11656XLOC_001447	1.148497519	0.881962198	-0.817689881	1.077815842	0.488126205	0.393889475	0.454831937	0.29246177	0.666231134	constant	N	PF08372	Plant phosphoribosyltransferase C-terminal	NA	NA	NA
Niben101Ctg11658XLOC_001448	1.926229533	-0.803422638	0.687113621	0.118512224	0.230129274	0.419143695	0.518111495	0.922967246	0.836480511	constant	N	NA	NA	NA	NA	NA
Niben101Ctg11661g00001	16.14223438	-1.338084499	0.026945319	-0.160151113	-1.228148832	0.001593088	0.962889065	0.737594858	0.000886438	1st down 7 dpi	Y	PF00005;PF00664	ABC transporter; ABC transporter transmembrane region	NA	NA	NA
Niben101Ctg11663XLOC_001451	0.115133363	0	0.571647693	0	0	NA	NA	NA	NA	constant	N	NA	NA	NA	NA	NA
Niben101Ctg11666XLOC_001452	4.308480208	-0.281434087	-0.9675101	0.289452567	0.205643002	0.721761911	0.20123751	0.740107775	0.80095299	constant	N	NA	NA	NA	NA	NA
Niben101Ctg11673XLOC_001453	29.65923617	4.656985206	4.596382909	5.11463325	4.384023396	2.52E-12	4.03E-11	2.43E-15	1.35E-12	1st up 2 dpi	N	NA	NA	NA	NA	NA
Niben101Ctg11678XLOC_001455	5.349862504	-0.453851359	-0.683382532	-0.211840812	-0.097237522	0.523600773	0.334133813	0.80128391	0.906769819	constant	N	NA	NA	NA	NA	NA
Niben101Ctg11685XLOC_001456	1.880449411	-0.227674443	-0.335993177	-1.488427475	-0.682714341	0.850279084	0.773277346	0.108197366	0.481427447	constant	N	NA	NA	NA	NA	NA
Niben101Ctg11694XLOC_001457	42.07027156	-0.980654021	-1.308358766	-1.541234719	-1.031171344	0.28819812	0.159093842	0.083681121	0.257293672	constant	N	NA	NA	NA	NA	NA
Niben101Ctg11698g00003	0.692266438	-1.503943181	-0.522167437	-0.741313915	-0.839409745	0.138276378	NA	NA	0.446534291	constant	N	PF01061;PF08370	ABC-2 type transporter; Plant PDR ABC transporter associated	NA	NA	NA
Niben101Ctg11714XLOC_001460	1.13974374	-0.117152967	-0.956152517	-0.152017912	-1.50823482	0.935037376	0.385208227	0.902766937	0.122023378	constant	N	NA	NA	NA	NA	NA
Niben101Ctg11716g00002	151.5822337	-0.398775974	0.118228611	0.020494547	-0.116466325	0.000357595	0.449228266	0.909712237	0.399827386	constant	N	PF05091	Eukaryotic translation initiation factor 3 subunit 7 (eIF-3)	NA	NA	NA
Niben101Ctg11726XLOC_001462	1.189024359	2.408853823	0.914854388	1.136474287	1.295371349	0.003985511	0.403770123	0.26635032	0.170869923	1st up 10 dpi	N	PF07714	Protein tyrosine kinase	NA	NA	NA
Niben101Ctg11729XLOC_001463	1.579640554	0.23887346	-0.459466377	0.278803552	-0.413227492	0.842662319	0.695016597	0.803326582	0.704836543	constant	N	NA	NA	NA	NA	NA
Niben101Ctg11734g00001	0.41321027	0	1.039637253	0.342268279	0	1	NA	NA	NA	other	N	PF00226	DnaJ domain	NA	NA	NA
Niben101Ctg11735XLOC_001465	1.99446471	0.239548061	-0.136873901	-0.362471151	-0.081880267	0.812695392	0.91612321	0.713666923	0.93798079	constant	N	NA	NA	NA	NA	NA
Niben101Ctg11750g00002	69.07968068	-1.367668088	-0.825776774	-0.987465284	-1.056165663	1.48E-16	1.26E-06	3.95E-09	1.01E-10	1st down 7 dpi	N	PF01321	Creatinase/Prolidase N-terminal domain	NA	NA	NA
Niben101Ctg11756XLOC_001467	12.90038815	0.291396788	0.388669572	1.512670817	0.261522215	0.674151708	0.562651419	0.007180839	0.680447425	1st up 5 dpi	N	NA	NA	NA	NA	NA
Niben101Ctg11775g00002	16.50210891	1.773857377	1.051818818	-0.208710875	1.057583689	0.000181629	0.111861688	0.762164844	0.031309173	1st up 7 dpi	N	PF00046	Homeobox domain	NA	NA	NA
Niben101Ctg11776g00001	2.728042121	-0.160503886	0.454153249	-0.516520718	1.262577575	0.872973446	0.678626207	0.588204592	0.111839883	constant	N	PF02701	Dof domain, zinc finger	NA	NA	NA
Niben101Ctg11781XLOC_001470	5.465242185	0.569651514	-0.04023943	0.068312064	0.170829694	0.380976312	0.969347155	0.935374247	0.798772554	constant	N	NA	NA	NA	NA	NA
Niben101Ctg11783XLOC_001471	3.204218221	0.158035703	0.56132207	0.879555101	0.347061184	0.879575043	0.532455314	0.327366635	0.690552912	constant	N	NA	NA	NA	NA	NA
Niben101Ctg11796XLOC_001472	1.827059537	0.413153905	0.57343033	0.363858917	-0.294372146	0.696883742	0.626565894	0.736111566	0.787823903	constant	N	NA	NA	NA	NA	NA
Niben101Ctg11800g00002	41.16991579	0.338221828	0.400396165	0.179851532	0.522145698	0.316990067	0.318652264	0.657245702	0.102045282	constant	N	PF03127	GAT domain	NA	NA	NA
Niben101Ctg11802g00003	8.975974307	-1.10872874	-1.718132422	0.003022321	-0.840790081	0.285019675	0.089833988	0.999201271	0.434442398	constant	N	PF00230	Major intrinsic protein	NA	NA	NA
Niben101Ctg11805XLOC_001475	5.050292891	0.029609344	-0.934108944	-0.366331235	0.184647189	0.975104332	0.187283811	0.62461602	0.778099697	constant	N	NA	NA	NA	NA	NA
Niben101Ctg11806g00004	54.41235231	-0.023209255	-0.002650737	0.102924652	0.045189819	0.953084471	0.997386877	0.763068156	0.893803439	constant	N	NA	NA	NA	NA	NA
Niben101Ctg11810XLOC_001477	9.718529911	0.538034563	-0.333484955	0.060293172	0.290739263	0.262661773	0.611036494	0.929361275	0.581901405	constant	N	NA	NA	NA	NA	NA
Niben101Ctg11814g00001	8.451903278	0.289934376	-0.558227635	-0.003722214	0.122427963	0.588280461	0.321908435	0.99682773	0.838919105	constant	N	NA	NA	NA	NA	NA
Niben101Ctg11816XLOC_001479	2.458054294	-0.775833615	-0.557447079	-1.664129747	-0.638743355	0.2640523	0.630106523	0.035467544	0.39776248	1st down 5 dpi	N	NA	NA	NA	NA	NA
Niben101Ctg11819XLOC_001480	0.866452142	-1.500899459	-1.168027596	-2.139353434	-0.58394523	0.13782097	0.295309573	0.028198269	0.610664758	1st down 5 dpi	N	NA	NA	NA	NA	NA
Niben101Ctg11827XLOC_001481	3.047908221	0.04233315	0.01619655	-0.549873432	-0.082941935	0.974938722	0.991781693	0.529864546	0.935243419	constant	N	NA	NA	NA	NA	NA
Niben101Ctg11829g00002	13.63725722	-1.51448416	-3.17370144	-2.093616353	-1.662010357	0.000882193	3.07E-10	2.26E-05	0.000467199	1st down 2 dpi	N	PF00425	chorismate binding enzyme	NA	NA	NA
Niben101Ctg11831g00003	5.246073064	0.158110265	-0.716292843	1.067081688	-1.630065601	0.906535983	0.535724303	0.303596965	0.083799647	constant	N	PF00443	Ubiquitin carboxyl-terminal hydrolase	C19	C19	C
Niben101Ctg11841g00001	14.42549675	-1.073256507	-0.559330976	-0.739938621	-1.485027349	0.004625321	0.222509807	0.058797646	4.58E-05	1st down 7 dpi	N	PF00225	Kinesin motor domain	NA	NA	NA
Niben101Ctg11842XLOC_001487	7.068421411	0.07906885	-0.108284606	-0.147839015	-0.072024532	0.908886268	0.888782425	0.816221524	0.908901571	constant	N	NA	NA	NA	NA	NA
Niben101Ctg11844XLOC_001488	1.560423092	-1.476031621	0.258706525	-0.526106962	-0.74094662	0.1459272	0.852791066	0.658978445	0.507797617	constant	N	NA	NA	NA	NA	NA
Niben101Ctg11846XLOC_001489	1.672403317	0.191849252	-0.582264548	-1.513216891	-0.704327214	0.847220743	0.581850856	0.117276271	0.428309738	constant	N	NA	NA	NA	NA	NA
Niben101Ctg11852g00002	6.777825655	-0.329284867	0.136742543	0.300524463	-0.330648852	0.52751312	0.878414102	0.630638221	0.551403987	constant	N	PF12215	beta-Glucocerebrosidase 2 N terminal	NA	NA	NA
Niben101Ctg11862XLOC_001491	2.564650195	-0.700179033	1.471599915	-0.531584427	-0.551296534	0.412499689	0.104811498	0.566460593	0.523263595	constant	N	NA	NA	NA	NA	NA
Niben101Ctg11863g00003	0.14096112	0	-0.138291395	0.161633357	-0.134005285	NA	NA	NA	NA	constant	N	PF00141	Peroxidase	NA	NA	NA
Niben101Ctg11864g00002	7.383387277	-0.57737854	-0.659323186	-0.964046935	-0.773595911	0.388682772	0.341671648	0.139441449	0.218132255	constant	N	NA	NA	NA	NA	NA
Niben101Ctg11881XLOC_001494	258.2513085	0.62559275	0.361836177	0.400704143	0.589069581	2.69E-09	0.00189092	0.000429321	1.54E-08	constant	N	NA	NA	NA	NA	NA
Niben101Ctg11882g00001	1.582858099	-0.625224414	2.963336742	0.978830762	1.221762209	0.59071506	0.000456547	0.340748202	0.205609251	1st up 2 dpi	Y	PF00067	Cytochrome P450	NA	NA	NA
Niben101Ctg11885XLOC_001497	74.34612216	0.236918757	0.00973901	0.459070495	0.766310647	0.243634494	0.980484784	0.037842197	3.70E-05	constant	N	PF00632	HECT-domain (ubiquitin-transferase)	NA	NA	NA
Niben101Ctg11891g00001	36.19595774	-0.227834229	-0.310268272	-0.021604329	0.348241354	0.659619471	0.561113342	0.973589615	0.485844561	constant	N	PF07714	Protein tyrosine kinase	NA	NA	NA
Niben101Ctg11900XLOC_001499	9.756163183	0.01600458	0.369658584	0.434052863	0.528064863	0.987419913	0.555968247	0.406813653	0.243775209	constant	N	NA	NA	NA	NA	NA
Niben101Ctg11907g00002	5.171327941	-0.722307532	-0.338677167	-0.647383552	0.158289662	0.255751187	0.693594184	0.382749243	0.858133075	constant	N	NA	NA	NA	NA	NA
Niben101Ctg11925g00001	24.64690696	0.325734812	0.229939237	0.15925753	0.940388644	0.293729065	0.624593877	0.686745747	0.001638617	constant	N	PF00378	Enoyl-CoA hydratase/isomerase	NA	NA	NA
Niben101Ctg11930XLOC_001503	49.83579003	-0.476099477	-0.994614163	-0.194748815	-0.585341782	0.143756115	0.003961818	0.644660822	0.065901189	constant	N	NA	NA	NA	NA	NA
Niben101Ctg11932XLOC_001504	150.9613016	0.543699365	0.325617224	0.210275147	0.269711505	0.000271079	0.066098256	0.25242994	0.097490894	constant	N	NA	NA	NA	NA	NA
Niben101Ctg11935XLOC_001505	1.331333399	-0.780756284	1.412283541	-0.440464454	0.21786513	0.438474935	0.155021923	0.70185427	0.852615192	constant	N	NA	NA	NA	NA	NA
Niben101Ctg11944g00001	21.26499129	3.430762642	3.690000706	2.172168644	3.924146295	3.91E-08	1.62E-08	0.001216427	1.79E-08	1st up 2 dpi	N	PF00067	Cytochrome P450	NA	NA	NA
Niben101Ctg11951XLOC_001507	19.40370848	0.051975533	0.352222407	0.083775537	0.109433393	0.904125777	0.399494697	0.850028616	0.78913644	constant	N	NA	NA	NA	NA	NA
Niben101Ctg11960XLOC_001508	39.82198186	-0.017590978	0.138542882	0.245707939	0.195984575	0.968856426	0.710215499	0.428506554	0.516278697	constant	N	NA	NA	NA	NA	NA
Niben101Ctg11967XLOC_001509	0.331494485	-0.061677331	0.729022226	0.053062859	0.304625221	0.967887771	NA	NA	NA	constant	N	NA	NA	NA	NA	NA
Niben101Ctg11974XLOC_001511	2.444971728	0.126122179	-0.965876725	0.209967376	0.077343937	0.909718122	0.317510546	0.823082186	0.938275779	constant	N	NA	NA	NA	NA	NA
Niben101Ctg11993g00003	28.37970457	-0.581637511	-0.450728699	-0.217925163	-0.438578318	0.013545232	0.161670338	0.486527965	0.084889718	constant	N	NA	NA	NA	NA	NA
Niben101Ctg11995XLOC_001515	0.888367918	0.832850238	-0.248510581	-0.304217658	-0.179832699	0.439301378	0.859236229	0.808326379	0.88808187	constant	N	NA	NA	NA	NA	NA
Niben101Ctg11998g00002	0.231460245	0.125239495	-0.342928559	0.183213611	-0.550260871	NA	NA	NA	NA	constant	N	NA	NA	NA	NA	NA
Niben101Ctg12003XLOC_001517	7.664064165	-0.092216815	-0.581997121	-0.540910482	-0.627756555	0.896658046	0.404123842	0.365447967	0.210503854	constant	N	NA	NA	NA	NA	NA
Niben101Ctg12012XLOC_001518	72.84293089	-0.476647717	-0.367903207	-0.292864957	-0.534373635	0.184540787	0.380183212	0.479882021	0.128834236	constant	N	NA	NA	NA	NA	NA
Niben101Ctg12016g00004	13.42794834	-0.46778788	-0.303554491	-0.277964587	-0.75170212	0.255015045	0.58928863	0.60305032	0.046670462	constant	N	NA	NA	NA	NA	NA
Niben101Ctg12025XLOC_001521	0.145903681	0.147071035	0	-0.206301216	-0.217179017	NA	NA	NA	NA	constant	N	NA	NA	NA	NA	NA
Niben101Ctg12026XLOC_001522	0.917512409	-1.459509255	0.104565542	1.296595381	-0.624083807	0.15200819	0.94454263	0.206788524	0.583736517	constant	N	NA	NA	NA	NA	NA
Niben101Ctg12027XLOC_001523	3.109249567	2.339267717	0.779852239	1.436853546	2.665625627	0.001450124	0.465846693	0.098811383	0.000502563	1st up 7 dpi	N	NA	NA	NA	NA	NA
Niben101Ctg12033g00001	26.87020977	-0.779109316	-0.670607615	-0.361390004	-0.115369446	0.015035991	0.087578972	0.369009474	0.787057097	constant	N	PF08534	Redoxin	NA	NA	NA
Niben101Ctg12034XLOC_001525	24.77844618	-0.545030348	-0.516378855	-0.832906645	-0.903401505	0.035487232	0.126688694	0.002522832	0.000363472	constant	N	NA	NA	NA	NA	NA
Niben101Ctg12042XLOC_001526	0.990247926	0.052890383	-0.633293802	-0.0575448	0.579476725	0.975487171	0.603933839	0.966807299	0.598118799	constant	N	NA	NA	NA	NA	NA
Niben101Ctg12047XLOC_001528	111.3294455	-2.902675501	-2.828861988	-2.544592164	-2.739477	5.82E-09	3.19E-08	1.46E-06	5.03E-08	1st down 2 dpi	N	NA	NA	NA	NA	NA
Niben101Ctg12050XLOC_001529	1.557637112	-0.773111929	-0.234641953	-1.222572544	-1.568650687	0.464133984	0.856783015	0.202317807	0.088728773	constant	N	NA	NA	NA	NA	NA
Niben101Ctg12053XLOC_001530	0.975036997	-1.792825275	-1.706535793	-0.170895391	0.038132303	0.068405883	0.102175688	0.8959761	0.977651115	constant	N	NA	NA	NA	NA	NA
Niben101Ctg12053XLOC_001531	0.422263604	-1.107182941	0.149858006	-1.41215715	-0.024843156	0.292506359	NA	NA	NA	other	N	NA	NA	NA	NA	NA
Niben101Ctg12072g00001	12.01158677	-0.209488058	0.638381857	1.298605441	0.565049211	0.726906024	0.300922567	0.01270355	0.270656598	1st up 5 dpi	N	PF00294	pfkB family carbohydrate kinase	NA	NA	NA
Niben101Ctg12075g00002	45.45383675	-0.464754999	-0.604195094	-0.427430103	-0.238172705	0.067809521	0.026047531	0.115098647	0.394780958	constant	N	PF00168	C2 domain	NA	NA	NA
Niben101Ctg12085g00001	6.07941426	0.719319466	-0.691941132	0.352793898	0.695721809	0.175502948	0.368591678	0.590205761	0.20713495	constant	N	NA	NA	NA	NA	NA
Niben101Ctg12086XLOC_001537	3.157437573	-0.062346672	0.06948888	-1.498453108	-0.369117813	0.947990784	0.958995813	0.035179367	0.607599482	1st down 5 dpi	N	NA	NA	NA	NA	NA
Niben101Ctg12095XLOC_001538	2.280866996	-0.09973919	-0.841568955	-0.063286487	-0.244881479	0.939832702	0.363348101	0.954160087	0.813667156	constant	N	NA	NA	NA	NA	NA
Niben101Ctg12095XLOC_001539	0.264982844	0.27458651	0.269235026	0.022752618	0.223125766	0.756963741	NA	NA	NA	constant	N	NA	NA	NA	NA	NA
Niben101Ctg12116XLOC_001540	0.025351631	0	0	0.177026322	0	NA	NA	NA	NA	constant	N	NA	NA	NA	NA	NA
Niben101Ctg12119g00002	12.0221998	3.265264636	3.264796516	3.477730389	4.463257409	7.71E-07	2.76E-06	2.44E-09	2.22E-11	1st up 2 dpi	N	PF00400	WD domain, G-beta repeat	NA	NA	NA
Niben101Ctg12123g00001	3.162064126	-0.877894079	-1.095072657	-0.955428855	-0.947784858	0.293107863	0.248945566	0.258308062	0.239817139	constant	N	NA	NA	NA	NA	NA
Niben101Ctg12130XLOC_001545	0.207672698	-0.437576704	0.313418649	0	0	NA	NA	NA	NA	constant	N	NA	NA	NA	NA	NA
Niben101Ctg12134XLOC_001546	42.11198613	-2.328638266	-0.299182581	-0.131628067	-0.957914069	0.000160544	0.714545466	0.876039803	0.13926523	1st down 10 dpi	N	NA	NA	NA	NA	NA
Niben101Ctg12137XLOC_001547	18.84801744	-1.195013139	-0.737194409	-0.575972124	-0.819280064	0.00033434	0.0647132	0.148357204	0.014505964	1st down 10 dpi	N	NA	NA	NA	NA	NA
Niben101Ctg12139XLOC_001548	24.78959547	0.547001726	0.373357057	1.244630454	0.916535038	0.113739373	0.420008339	0.001090926	0.009451518	1st up 5 dpi	N	NA	NA	NA	NA	NA
Niben101Ctg12141g00005	18.22558549	-0.055119235	0.27386255	0.451445764	0.564033333	0.901894631	0.550609524	0.254756566	0.087600001	constant	N	NA	NA	NA	NA	NA
Niben101Ctg12146XLOC_001550	2.137013623	0.994242085	-0.147183322	0.313826321	0.129990994	0.254346237	0.910266482	0.760932813	0.897386743	constant	N	NA	NA	NA	NA	NA
Niben101Ctg12147g00002	6.70671137	-0.713172225	-0.95525739	-1.752962661	-0.927465112	0.186232246	0.237950583	0.002745016	0.09645449	1st down 5 dpi	N	NA	NA	NA	NA	NA
Niben101Ctg12148XLOC_001553	0.664511048	-0.494079016	-0.423307566	0.430875597	-0.340182548	0.680392298	NA	NA	0.783132016	constant	N	NA	NA	NA	NA	NA
Niben101Ctg12148XLOC_001554	0.356357819	0.011636378	1.200585833	0.211647765	-0.774729255	1	NA	NA	NA	other	N	NA	NA	NA	NA	NA
Niben101Ctg12148XLOC_001555	0.231111549	0.122545157	0.032505989	0.480987646	0.412238907	NA	NA	NA	NA	constant	N	NA	NA	NA	NA	NA
Niben101Ctg12150g00004	32.94762326	-0.675418312	-0.043361365	-0.262104809	0.212911162	0.008473295	0.916978637	0.422644071	0.485633666	constant	N	PF04515	Plasma-membrane choline transporter	NA	NA	NA
Niben101Ctg12179g00003	45.13993271	1.834367682	1.200518145	1.37192114	1.526325412	1.83E-11	2.80E-07	2.25E-07	1.16E-08	1st up 2 dpi	N	PF01092	Ribosomal protein S6e	NA	NA	NA
Niben101Ctg12185XLOC_001559	7.603207723	0.240880851	0.956783202	0.899831574	0.701961201	0.725920164	0.171469583	0.145443104	0.248262197	constant	N	NA	NA	NA	NA	NA
Niben101Ctg12191XLOC_001560	3.99430225	0.814484179	1.748742029	1.331502677	0.805993083	0.26799157	0.025112461	0.100557348	0.304678397	1st up 2 dpi	N	NA	NA	NA	NA	NA
Niben101Ctg12203XLOC_001562	0.785311168	-0.784428731	0.127929063	0.590466495	-0.028688617	0.442927384	0.922794208	0.572559334	0.982556228	constant	N	NA	NA	NA	NA	NA
Niben101Ctg12210XLOC_001563	4.241153208	-0.698149314	-1.76811977	-1.256742774	-1.007230455	0.30525151	0.054417126	0.126758029	0.147306507	constant	N	NA	NA	NA	NA	NA
Niben101Ctg12216XLOC_001565	5.575116412	-0.512401709	-0.669811261	-0.090348405	-0.502220684	0.381121304	0.285281528	0.898500874	0.366896932	constant	N	NA	NA	NA	NA	NA
Niben101Ctg12218XLOC_001566	8.934019669	-0.636450261	-0.172097594	-0.474308712	-0.157735034	0.166317438	0.810226512	0.414456374	0.800887532	constant	N	NA	NA	NA	NA	NA
Niben101Ctg12222g00002	2.054574696	-1.40658962	-1.840472482	-0.752742911	0.154775711	0.155537181	0.070930384	0.49789444	0.902713707	constant	N	PF00071	Ras family	NA	NA	NA
Niben101Ctg12223XLOC_001568	23.15401878	0.222924505	-0.277977318	-0.142367444	-0.204416112	0.520892557	0.530115105	0.734976671	0.560734524	constant	N	NA	NA	NA	NA	NA
Niben101Ctg12230XLOC_001569	0.094196655	0	0	-0.250656825	0.370017514	NA	NA	NA	NA	constant	N	NA	NA	NA	NA	NA
Niben101Ctg12235g00001	34.96577018	0.244803703	0.325999588	-0.295728407	0.001023785	0.503277778	0.446016893	0.440009378	0.999769871	constant	N	NA	NA	NA	NA	NA
Niben101Ctg12236XLOC_001572	11.67786199	-0.292527049	-0.128155011	-0.72781517	9.38E-06	0.539595016	0.837659213	0.111691602	1	constant	N	NA	NA	NA	NA	NA
Niben101Ctg12239XLOC_001573	4.640072925	0.056198147	-0.511616101	-0.888592835	0.28060542	0.950601876	0.502257576	0.143141902	0.681827129	constant	N	NA	NA	NA	NA	NA
Niben101Ctg12245XLOC_001574	8.466983809	-0.304005347	0.200947073	-1.500050981	-0.03258698	0.542547093	0.773430651	0.000932669	0.95697133	1st down 5 dpi	N	NA	NA	NA	NA	NA
Niben101Ctg12249g00003	5.878456827	0.76518064	0.478456088	2.637950541	1.858199799	0.215169996	0.576226473	7.99E-05	0.004910608	1st up 5 dpi	N	PF04130	Spc97 / Spc98 family	NA	NA	NA
Niben101Ctg12255g00002	0.046635556	0.151725669	0	0	0.145212704	NA	NA	NA	NA	constant	N	PF00069	Protein kinase domain	NA	NA	NA
Niben101Ctg12256XLOC_001577	9.314803557	4.701642342	1.725848071	3.642937339	4.401907187	2.00E-11	0.041129918	1.02E-06	5.52E-10	1st up 2 dpi	Y	NA	NA	NA	NA	NA
Niben101Ctg12258g00001	12.61408451	-0.518508072	0.521155639	-0.66402657	-0.506374602	0.42213416	0.48018611	0.316893151	0.423013301	constant	N	PF03647	Transmembrane proteins 14C	NA	NA	NA
Niben101Ctg12260g00004	38.74663485	-0.619964962	0.189709043	-0.57683766	-0.658322073	0.021891871	0.675333866	0.062936272	0.017058538	constant	N	NA	NA	NA	NA	NA
Niben101Ctg12264g00001	77.65374778	0.282779979	0.105150468	0.252803036	0.017922515	0.230585697	0.683930601	0.286172982	0.950080335	constant	N	NA	NA	NA	NA	NA
Niben101Ctg12271g00004	12.18816442	-0.478146803	-0.814960864	-0.572690072	0.144335578	0.278335937	0.045978086	0.176234814	0.772578029	constant	N	PF05063	MT-A70	NA	NA	NA
Niben101Ctg12276XLOC_001582	1.732729819	-0.242969643	-0.11595745	0.824259451	0.429670915	0.822787416	0.934413921	0.402090528	0.674052099	constant	N	NA	NA	NA	NA	NA
Niben101Ctg12285XLOC_001583	0.782844735	1.113052722	-0.227440527	-0.449466817	0.341170956	0.281729847	0.872312653	0.710206321	0.780993607	constant	N	NA	NA	NA	NA	NA
Niben101Ctg12286XLOC_001584	5.428018039	0.829734006	0.8790424	-0.276276045	1.309855453	0.35835745	0.388335789	0.799988659	0.124254823	constant	N	NA	NA	NA	NA	NA
Niben101Ctg12295XLOC_001586	0.319786132	1.098732845	0.119717848	0.216212875	1.242716584	0.248710283	NA	NA	NA	other	Y	NA	NA	NA	NA	NA
Niben101Ctg12301g00003	0.176517246	0	1.215364278	0.334565081	0.246551919	NA	NA	NA	NA	other	N	PF02365	No apical meristem (NAM) protein	NA	NA	NA
Niben101Ctg12306g00003	52.17779656	0.702725512	0.753439168	0.530867261	0.680650473	0.000483176	0.003946185	0.023642243	0.000591266	constant	N	NA	NA	NA	NA	NA
Niben101Ctg12308g00003	7.186785502	0.956073202	0.325658853	0.433318195	0.808724026	0.111278614	0.696747906	0.51661275	0.189244995	constant	N	PF04535	Domain of unknown function (DUF588)	NA	NA	NA
Niben101Ctg12311XLOC_001590	3.379945046	0.315760765	-0.070157021	-0.738466709	0.004161156	0.712043708	0.950701939	0.331757107	0.998041676	constant	N	NA	NA	NA	NA	NA
Niben101Ctg12318XLOC_001591	7.004171095	0.667649715	0.295214571	1.062680556	0.515775444	0.223520771	0.660782377	0.0633395	0.356688803	constant	N	NA	NA	NA	NA	NA
Niben101Ctg12326XLOC_001592	4.719935397	-0.387433105	-0.524075601	-0.313000422	0.070791309	0.57813569	0.492454438	0.689961075	0.929325376	constant	N	NA	NA	NA	NA	NA
Niben101Ctg12327g00002	3.546322728	1.095498682	0.430162627	0.66022115	0.75016936	0.209886155	0.609041165	0.414181994	0.331925585	constant	N	NA	NA	NA	NA	NA
Niben101Ctg12334XLOC_001594	3.861056857	0.370594094	0.059985914	0.293640602	0.348817923	0.65721443	0.954312874	0.732317778	0.638297906	constant	N	NA	NA	NA	NA	NA
Niben101Ctg12341g00003	14.97274354	-0.329685672	1.382308127	0.639098542	0.383224901	0.442556238	0.006082021	0.19103732	0.384374476	1st up 2 dpi	N	NA	NA	NA	NA	NA
Niben101Ctg12345g00002	0.052846465	0.151559467	0	0.166308543	0	NA	NA	NA	NA	constant	N	NA	NA	NA	NA	NA
Niben101Ctg12357g00004	26.47968862	-1.291134611	-1.420987025	-0.957766781	-1.239198203	2.23E-06	1.21E-06	0.001554977	3.96E-06	1st down 2 dpi	N	PF01535;PF13041	PPR repeat; PPR repeat family	NA	NA	NA
Niben101Ctg12374XLOC_001600	1.65650386	1.160848255	0.675164865	-0.835852804	2.018704613	0.263691397	0.5725466	0.455054324	0.031983912	1st up 7 dpi	N	NA	NA	NA	NA	NA
Niben101Ctg12377XLOC_001601	18.69447467	-0.971200527	-0.733401411	-0.900363359	-0.745022497	0.000832625	0.051808029	0.009355962	0.015904826	constant	N	NA	NA	NA	NA	NA
Niben101Ctg12381g00001	34.46100521	0.953953834	0.470904611	0.280466213	0.449343992	0.000908186	0.159504393	0.419830006	0.136083998	constant	N	NA	NA	NA	NA	NA
Niben101Ctg12386XLOC_001603	34.34485339	0.152642672	0.107476921	-0.378767773	-0.114105875	0.643456353	0.797822837	0.2391595	0.716201151	constant	N	NA	NA	NA	NA	NA
Niben101Ctg12393XLOC_001604	2.144039105	-0.426160848	-0.330838873	0.437828782	-0.817130226	0.715998353	0.793240382	0.713965361	0.418581333	constant	N	NA	NA	NA	NA	NA
Niben101Ctg12395XLOC_001605	6.929368413	1.86172109	1.289992937	2.120263881	2.467011812	0.007582601	0.060375196	0.001093405	0.000210791	1st up 5 dpi	Y	NA	NA	NA	NA	NA
Niben101Ctg12398g00004	0.469431048	0	0.451025295	1.29404635	-0.133493452	1	NA	NA	NA	other	N	PF01490	Transmembrane amino acid transporter protein	NA	NA	NA
Niben101Ctg12399XLOC_001607	1.064218259	1.837614048	-1.661881423	1.023390891	0.865616669	0.040174427	0.086003115	0.320475219	0.40703437	1st up 10 dpi	N	PF00168	C2 domain	NA	NA	NA
Niben101Ctg12399XLOC_001608	0.703557519	0.590393449	-0.271146855	-0.230379488	1.864792851	0.606248073	NA	NA	0.044879733	1st up 7 dpi	N	PF00168	C2 domain	NA	NA	NA
Niben101Ctg12410XLOC_001609	104.9715296	3.029398118	3.951196633	3.397867831	3.609849498	3.83E-18	1.07E-26	2.58E-18	1.90E-21	1st up 2 dpi	Y	NA	NA	NA	NA	NA
Niben101Ctg12431g00004	8.083234037	-0.880270156	-0.546660974	-0.237723991	-0.720831244	0.050927047	0.393579334	0.708141078	0.124104192	constant	N	PF04677	Protein similar to CwfJ C-terminus 1	NA	NA	NA
Niben101Ctg12434g00004	0.223354552	0.1427844	0.485850228	-0.206673633	0.633270023	NA	NA	NA	NA	constant	N	PF10250	GDP-fucose protein O-fucosyltransferase	NA	NA	NA
Niben101Ctg12439XLOC_001613	9.819470598	2.035173962	-1.230931343	0.158697618	0.561888316	0.00739729	0.133183272	0.87631526	0.514858282	1st up 10 dpi	Y	NA	NA	NA	NA	NA
Niben101Ctg12443XLOC_001614	74.68781376	0.499450478	-0.761849594	-0.306338528	0.083940254	0.414036342	0.190813398	0.642696072	0.908055098	constant	N	NA	NA	NA	NA	NA
Niben101Ctg12454XLOC_001616	6.75689408	-0.734212901	-0.156073372	-0.572000692	-0.591804641	0.19331866	0.864890397	0.378070114	0.297480409	constant	N	NA	NA	NA	NA	NA
Niben101Ctg12456g00002	762.0923902	-1.894511788	-0.967901283	-1.345783749	-1.6025787	3.08E-50	1.02E-13	2.02E-24	8.15E-37	1st down 5 dpi	N	NA	NA	NA	NA	NA
Niben101Ctg12482XLOC_001620	3.263750617	-0.397640015	-0.851511252	0.342051048	0.70924972	0.662113105	0.360248526	0.725734531	0.387382975	constant	N	NA	NA	NA	NA	NA
Niben101Ctg12486g00001	18.72283194	-1.24333651	-0.846390054	-0.883483718	-1.165454931	3.87E-06	0.027526083	0.00453257	2.38E-05	1st down 7 dpi	N	NA	NA	NA	NA	NA
Niben101Ctg12493g00001	291.2435351	-0.008257168	0.151972181	0.101729427	0.087295713	0.95161165	0.161984328	0.327518449	0.35130733	constant	N	PF00022	Actin	NA	NA	NA
Niben101Ctg12508g00001	1.012194979	2.505102888	0	0.533836135	-0.620981952	0.002744526	1	0.594935616	0.530548506	1st up 10 dpi	N	PF07690	Major Facilitator Superfamily	NA	NA	NA
Niben101Ctg12512XLOC_001626	2.775543518	1.008625008	0.110635231	0.05927322	0.72071066	0.194338581	0.921612136	0.959082151	0.369162521	constant	N	NA	NA	NA	NA	NA
Niben101Ctg12514g00003	42.44204617	0.08438742	-0.401251959	0.192510433	-0.072023887	0.800974524	0.184621353	0.529935478	0.829807229	constant	N	PF07058	Microtubule-associated protein 70	NA	NA	NA
Niben101Ctg12518XLOC_001628	1.441168166	0.050664407	1.723164531	0.868092939	1.047059572	0.977760367	0.077380782	0.425554545	0.300811053	constant	N	NA	NA	NA	NA	NA
Niben101Ctg12522XLOC_001629	19.07631025	-0.824965398	-0.159988131	-0.401901269	-1.163844983	0.025935086	0.78131177	0.380878776	0.001390209	1st down 7 dpi	N	NA	NA	NA	NA	NA
Niben101Ctg12524XLOC_001630	29.51220505	-1.924513835	-0.868659128	-1.386425652	-2.196539749	1.87E-09	0.010114484	4.40E-05	2.65E-12	1st down 5 dpi	N	NA	NA	NA	NA	NA
Niben101Ctg12526XLOC_001631	12.55085739	-0.554414204	-1.35962557	-1.255888611	-0.776552898	0.118363448	0.000531624	0.001472688	0.030288629	1st down 2 dpi	N	NA	NA	NA	NA	NA
Niben101Ctg12533XLOC_001632	2.016738026	-1.081718433	-0.817433308	-2.162854527	0.902988505	0.165720675	0.40932559	0.008987315	0.327388385	1st down 5 dpi	N	NA	NA	NA	NA	NA
Niben101Ctg12537g00003	1.031198816	0	-0.769415336	0.144108459	-0.113623908	1	0.168236624	0.820686415	0.867305638	constant	N	PF05634	APO RNA-binding	NA	NA	NA
Niben101Ctg12548g00001	0.45554676	1.01789561	0.251718963	0.724453951	-0.042364561	0.280501742	NA	NA	NA	constant	N	PF00067	Cytochrome P450	NA	NA	NA
Niben101Ctg12552XLOC_001636	2.886372999	-0.437222093	-1.131926321	-0.3047554	-0.738537606	0.60529816	0.158014969	0.755546985	0.323917519	constant	N	NA	NA	NA	NA	NA
Niben101Ctg12555XLOC_001637	4.24511469	-0.866696936	-0.398766248	0.641209683	0.775401223	0.269352486	0.629460385	0.405745877	0.317341227	constant	N	NA	NA	NA	NA	NA
Niben101Ctg12559g00003	2.299155408	-0.354982728	-0.803677659	0.395447421	0.199128001	0.775104597	0.498111608	0.746494393	0.876705576	constant	N	PF00337	Galactoside-binding lectin	NA	NA	NA
Niben101Ctg12565XLOC_001639	12.09829295	-1.336978307	-0.598419338	-1.604897205	-1.890977806	0.000298487	0.268784951	0.000237446	5.13E-07	1st down 5 dpi	N	NA	NA	NA	NA	NA
Niben101Ctg12569XLOC_001640	8.847523769	-0.882931766	-0.74695803	-0.094942492	-0.655451748	0.086542096	0.28850822	0.902316083	0.248712334	constant	N	NA	NA	NA	NA	NA
Niben101Ctg12577g00001	1.590787276	-0.374540199	1.835280476	0.344911546	1.297933083	0.764360162	0.062546537	0.780572852	0.196956531	constant	N	PF00282	Pyridoxal-dependent decarboxylase conserved domain	NA	NA	NA
Niben101Ctg12579g00001	37.78321215	-0.110228283	-0.266258194	-0.138408295	0.041848196	0.718650739	0.394749744	0.667990349	0.900455142	constant	N	NA	NA	NA	NA	NA
Niben101Ctg12586g00003	14.1495289	-0.156779092	-0.642864081	-0.241508351	-0.3769141	0.697750254	0.150070883	0.594168761	0.306884306	constant	N	NA	NA	NA	NA	NA
Niben101Ctg12589XLOC_001644	25.6400375	-0.399493725	-0.613450048	-0.739046378	-0.597797697	0.208788077	0.068115491	0.019713814	0.044032643	constant	N	NA	NA	NA	NA	NA
Niben101Ctg12595g00001	10.15217778	0.215789993	-0.340956661	-0.27438129	0.202684878	0.653445739	0.589550614	0.61710926	0.694835361	constant	N	PF08045	Cell division control protein 14, SIN component	NA	NA	NA
Niben101Ctg12603g00002	10.15453395	0.413175691	0.611260407	0.752866698	0.487826952	0.567108614	0.432758918	0.291911717	0.490712474	constant	N	PF00632	HECT-domain (ubiquitin-transferase)	NA	NA	NA
Niben101Ctg12607XLOC_001649	20.40835558	-0.314149238	-0.601291033	-0.764621547	-0.218354476	0.355086337	0.134647007	0.014607793	0.55170718	constant	N	NA	NA	NA	NA	NA
Niben101Ctg12610XLOC_001650	117.649655	-0.200365326	-0.464028434	0.410229087	-0.010194751	0.460486223	0.055134861	0.102156792	0.975786893	constant	N	PF02353	Mycolic acid cyclopropane synthetase	NA	NA	NA
Niben101Ctg12612g00003	13.65656098	-0.106172921	-0.43772153	-0.245582923	0.05446359	0.839030953	0.473371267	0.655210119	0.919070445	constant	N	NA	NA	NA	NA	NA
Niben101Ctg12625XLOC_001654	2.447050189	2.158273111	2.00371215	2.300107291	1.673246206	0.004848619	0.021913356	0.004694229	0.046002243	1st up 2 dpi	N	NA	NA	NA	NA	NA
Niben101Ctg12626g00002	176.1297719	-0.724630191	-0.147973492	-0.606052986	-0.780117516	0.010798712	0.717802307	0.053470677	0.005814375	constant	N	NA	NA	NA	NA	NA
Niben101Ctg12628XLOC_001656	0.071694568	0.144917195	0	0	0.287967618	NA	NA	NA	NA	constant	N	NA	NA	NA	NA	NA
Niben101Ctg12629g00003	0.163164196	0.838306364	0	-0.639180543	-1.056182171	NA	NA	NA	NA	other	N	PF00122;PF00690	E1-E2 ATPase; Cation transporter/ATPase, N-terminus	NA	NA	NA
Niben101Ctg12636g00001	17.67247624	0.292176969	0.060834211	-0.186620335	-0.126296953	0.448282479	0.913074721	0.675795891	0.742550253	constant	N	NA	NA	NA	NA	NA
Niben101Ctg12647XLOC_001660	4.766941762	1.845883195	1.745930368	1.568430112	1.235621765	0.008909398	0.021472102	0.038988937	0.096638182	1st up 2 dpi	N	NA	NA	NA	NA	NA
Niben101Ctg12648g00002	67.11964252	0.998429933	-0.923763544	1.267190961	0.866836246	0.001478944	0.001228772	2.34E-05	0.00371113	1st up 5 dpi	N	PF00141	Peroxidase	NA	NA	NA
Niben101Ctg12652g00003	280.5983948	0.073753214	-0.141746197	-0.143830253	-0.206904766	0.666506763	0.430933371	0.383642788	0.152037507	constant	N	PF00179	Ubiquitin-conjugating enzyme	NA	NA	NA
Niben101Ctg12657XLOC_001664	9.880862547	-1.566979112	-0.519734709	-1.12932814	-1.523749197	5.93E-05	0.360073432	0.011904093	5.34E-05	1st down 5 dpi	N	NA	NA	NA	NA	NA
Niben101Ctg12658g00002	1.278937399	-0.003518939	-0.844252463	0.299809787	0.086768733	1	0.425320231	0.799734226	0.944723557	constant	N	NA	NA	NA	NA	NA
Niben101Ctg12659XLOC_001666	383.9128797	-0.484581771	-0.741298514	-0.852608012	-0.848832742	0.02759983	0.000707174	6.78E-05	3.67E-05	constant	N	PF00230	Major intrinsic protein	NA	NA	NA
Niben101Ctg12660XLOC_001667	10.12858833	0.284292287	0.471754503	0.685660474	-0.275371184	0.543003303	0.486613533	0.14507592	0.552988578	constant	N	NA	NA	NA	NA	NA
Niben101Ctg12665g00001	307.4722953	-0.140487744	-0.257277212	-0.169874155	-0.146171194	0.409267135	0.157422224	0.343302819	0.391544738	constant	N	PF05633	Protein of unknown function (DUF793)	NA	NA	NA
Niben101Ctg12672XLOC_001670	1.664771263	-0.104775166	0.338476649	-0.946431279	-0.375585956	0.943878443	0.789844901	0.36016534	0.749377046	constant	N	PF16769	MCM3AP domain of GANP	NA	NA	NA
Niben101Ctg12676g00002	3.120752807	0.698635505	-0.052531585	-0.17413663	1.032489579	0.537340421	0.973900526	0.893997839	0.328721068	constant	N	NA	NA	NA	NA	NA
Niben101Ctg12683g00001	199.6000455	0.096213146	0.935306666	0.464356113	-0.068391385	0.892173016	0.075160478	0.427423143	0.919239815	constant	N	PF13637	Ankyrin repeats (many copies)	NA	NA	NA
Niben101Ctg12687XLOC_001674	109.781723	0.531625101	0.989593504	0.34812918	0.150590731	0.029816688	0.0001223	0.221914048	0.608896842	constant	N	NA	NA	NA	NA	NA
Niben101Ctg12688XLOC_001675	287.1209371	0.824364993	0.86617299	0.365102258	0.746602033	0.000671122	0.000682984	0.203131544	0.002442947	constant	N	NA	NA	NA	NA	NA
Niben101Ctg12688XLOC_001676	617.2590196	0.812275344	0.89568043	0.423102088	0.623701464	0.000291037	0.000110928	0.099747162	0.007045151	constant	N	NA	NA	NA	NA	NA
Niben101Ctg12694g00003	1.105816567	0.997272501	0.959774041	-0.182893771	-0.284376015	0.29697489	0.371987072	0.888158843	0.806533054	constant	N	NA	NA	NA	NA	NA
Niben101Ctg12700XLOC_001678	104.0754964	0.751575569	0.106567611	0.363442732	0.422991915	3.79E-08	0.658485621	0.030394992	0.003827723	constant	N	PF00153	Mitochondrial carrier protein	NA	NA	NA
Niben101Ctg12710XLOC_001679	111.5269062	-0.571693579	-0.345313757	-0.503779	-0.314171698	2.34E-05	0.058364488	0.001677701	0.035698615	constant	N	NA	NA	NA	NA	NA
Niben101Ctg12715XLOC_001681	2.099144958	-0.86989793	0.357667612	-0.103213215	-1.678161272	0.31714601	0.738288241	0.92819462	0.032751694	1st down 7 dpi	N	NA	NA	NA	NA	NA
Niben101Ctg12716g00002	109.7616337	1.329153246	0.511874407	0.771435664	1.023177818	4.42E-21	0.005611404	7.94E-07	9.79E-13	1st up 7 dpi	N	PF05911	Filament-like plant protein, long coiled-coil	NA	NA	NA
Niben101Ctg12724XLOC_001683	0.167044772	0	0.100701906	0.482250703	0.061453358	NA	NA	NA	NA	constant	N	NA	NA	NA	NA	NA
Niben101Ctg12725XLOC_001684	1.044257067	1.871671209	1.435142371	1.493448191	0.99499298	0.036987683	0.146288659	0.122208283	0.310824391	1st up 10 dpi	N	NA	NA	NA	NA	NA
Niben101Ctg12725XLOC_001685	0.44971756	-0.399703954	1.67250485	0.177404474	1.218279051	0.736498484	NA	NA	NA	other	N	NA	NA	NA	NA	NA
Niben101Ctg12730XLOC_001686	18.79327711	-1.397988562	-0.928317852	-1.184054141	-0.830067521	0.000146923	0.01494921	0.000971921	0.029532404	1st down 5 dpi	N	NA	NA	NA	NA	NA
Niben101Ctg12731XLOC_001687	61.31683265	0.208790857	0.26448796	0.415065993	0.426875022	0.33270507	0.245691288	0.039091685	0.025801127	constant	N	NA	NA	NA	NA	NA
Niben101Ctg12733XLOC_001688	0.949250621	-0.684896281	0.044497912	-0.958478486	-0.170423678	0.539630234	0.977656507	0.381217543	0.893618106	constant	N	NA	NA	NA	NA	NA
Niben101Ctg12733XLOC_001689	1.959336479	1.088377719	-0.807545374	-0.727543324	0.828320974	0.191134022	0.415825081	0.456775273	0.36000371	constant	N	NA	NA	NA	NA	NA
Niben101Ctg12736XLOC_001690	25.03631863	0.19060344	0.385096705	0.474653188	0.151244637	0.558601482	0.295079235	0.158573622	0.660042299	constant	N	NA	NA	NA	NA	NA
Niben101Ctg12738g00002	0.319152904	-0.039191031	-0.047928237	0	1.136944116	0.983771181	NA	NA	NA	other	N	NA	NA	NA	NA	NA
Niben101Ctg12748XLOC_001692	33.00051259	-0.245735302	-0.475862192	-0.347089549	-0.125054139	0.449400131	0.340819768	0.370541551	0.737577864	constant	N	NA	NA	NA	NA	NA
Niben101Ctg12757XLOC_001693	1.257162021	1.758380088	-0.948316347	-0.136654365	1.445665542	0.047182885	0.399309167	0.914491791	0.116480356	1st up 10 dpi	N	NA	NA	NA	NA	NA
Niben101Ctg12759g00001	1.061765313	0.966396911	0.413883115	0.909577261	2.041611838	0.327669085	0.746400281	0.378231212	0.019776374	1st up 7 dpi	N	NA	NA	NA	NA	NA
Niben101Ctg12765XLOC_001696	38.15697171	-0.514037861	-1.156598896	-0.979512126	-1.498373156	0.271136578	0.013440853	0.03703277	0.000212526	1st down 2 dpi	N	NA	NA	NA	NA	NA
Niben101Ctg12771XLOC_001697	0.638073011	-0.409899161	0.222821668	-0.874497343	-0.508802658	0.735688596	NA	NA	0.659858154	constant	N	NA	NA	NA	NA	NA
Niben101Ctg12776g00001	2.249778678	0.189541393	-0.089726775	-0.282958499	-0.049416041	0.881681621	0.946196296	0.788469098	0.968649038	constant	N	PF00010	Helix-loop-helix DNA-binding domain	NA	NA	NA
Niben101Ctg12778XLOC_001700	10.63479637	0.758187628	1.280109552	1.448534782	1.134723947	0.158099532	0.033356966	0.020130997	0.035290344	1st up 2 dpi	N	NA	NA	NA	NA	NA
Niben101Ctg12779XLOC_001701	2.159889081	3.420422683	0.915107655	2.025421544	2.857896103	1.24E-05	0.400366874	0.022723865	0.000395917	1st up 5 dpi	N	NA	NA	NA	NA	NA
Niben101Ctg12779XLOC_001702	0.553027455	0.565859665	0.874499244	1.967464907	0.782496911	0.617038899	NA	NA	0.460636583	other	N	NA	NA	NA	NA	NA
Niben101Ctg12785XLOC_001704	0.324997703	0.04215468	0.342143149	-0.196225478	0.63342394	0.977760367	NA	NA	NA	constant	N	NA	NA	NA	NA	NA
Niben101Ctg12787XLOC_001705	7.396607809	-1.090270257	-1.26095364	-1.228006992	-1.454101988	0.023956115	0.010556019	0.010424412	0.001910187	1st down 2 dpi	N	NA	NA	NA	NA	NA
Niben101Ctg12788g00003	3.555741425	1.316477563	-0.059620827	0.463900712	-0.33366799	0.196667494	0.969798819	0.699603469	0.78677082	constant	N	PF03016	Exostosin family	NA	NA	NA
Niben101Ctg12790g00002	1.884826848	2.362846263	1.298918589	2.689022451	1.942424148	0.005163794	0.190674919	0.001535322	0.026857281	1st up 5 dpi	N	PF02519	Auxin responsive protein	NA	NA	NA
Niben101Ctg12797XLOC_001708	0.282476809	0.095763035	-0.434332967	0.168207201	-0.516453573	0.935188593	NA	NA	NA	constant	N	NA	NA	NA	NA	NA
Niben101Ctg12804XLOC_001709	0.732198121	0.334964906	-0.695312405	0.764021407	1.384004461	0.767700335	NA	NA	0.148388849	constant	N	NA	NA	NA	NA	NA
Niben101Ctg12810g00001	16.24234401	-0.512111125	-0.816791441	-0.4239043	-0.428196493	0.125977263	0.054830668	0.296354677	0.246736835	constant	N	NA	NA	NA	NA	NA
Niben101Ctg12812XLOC_001711	0.547727883	0.338903392	-0.628825037	-0.014605559	-0.577793533	0.786949644	NA	NA	0.617896604	constant	N	NA	NA	NA	NA	NA
Niben101Ctg12816XLOC_001713	1.092609486	2.489029787	-0.213551885	0.664327223	0.062848558	0.002681353	0.879797733	0.551115997	0.960570797	1st up 10 dpi	N	NA	NA	NA	NA	NA
Niben101Ctg12823XLOC_001714	0.162583814	0	0.026901809	0	-0.179060664	NA	NA	NA	NA	constant	N	NA	NA	NA	NA	NA
Niben101Ctg12823XLOC_001715	0.497407551	-0.481595753	0.89020037	-0.012296194	-0.519532071	0.684500485	NA	NA	0.654865344	constant	N	NA	NA	NA	NA	NA
Niben101Ctg12826g00003	4.952223462	-0.004505483	0.941925365	1.536551078	1.197508859	1	0.167194296	0.027053163	0.087828478	1st up 5 dpi	N	PF00023;PF12796	Ankyrin repeat; Ankyrin repeats (3 copies)	NA	NA	NA
Niben101Ctg12832g00001	0.076561586	0.331464212	0	0	0.114651354	NA	NA	NA	NA	constant	N	NA	NA	NA	NA	NA
Niben101Ctg12838g00001	0.327395193	-1.692245104	-0.933002681	0.066675994	-0.795222263	0.072589408	NA	NA	NA	constant	N	NA	NA	NA	NA	NA
Niben101Ctg12839g00001	36.65119147	1.537035156	1.1250128	0.697559513	1.492774167	4.10E-08	0.00137803	0.030205341	1.97E-07	1st up 2 dpi	N	NA	NA	NA	NA	NA
Niben101Ctg12842g00002	1.114661563	0.08174971	-1.132655161	-1.083325036	0.088295007	0.958314236	0.283080619	0.293705457	0.946194954	constant	N	NA	NA	NA	NA	NA
Niben101Ctg12852g00001	3.74850212	1.293253784	0.498646149	1.632079332	1.575161922	0.206819448	0.696473235	0.102137552	0.111215115	constant	N	PF00644;PF02877	Poly(ADP-ribose) polymerase catalytic domain; Poly(ADP-ribose) polymerase, regulatory domain	NA	NA	NA
Niben101Ctg12856XLOC_001723	103.9869879	-0.738006609	-0.337498716	-0.523157858	-0.607310939	1.57E-05	0.135024062	0.009924036	0.000571646	constant	N	NA	NA	NA	NA	NA
Niben101Ctg12860XLOC_001724	19.23040434	1.345561402	-0.559698799	1.336516528	0.640172562	0.004504655	0.230194427	0.003066756	0.161961104	1st up 5 dpi	Y	NA	NA	NA	NA	NA
Niben101Ctg12861XLOC_001725	0.213661802	0.530356081	0.187769089	0.260297157	0.286220806	NA	NA	NA	NA	constant	N	NA	NA	NA	NA	NA
Niben101Ctg12867g00004	0.826059622	-0.357850013	-0.22073228	0.390960719	-0.179001281	0.77396057	0.874229536	0.739396505	0.889995126	constant	Y	PF06749	Protein of unknown function (DUF1218)	NA	NA	NA
Niben101Ctg12872XLOC_001727	34.07839855	-0.243369477	0.065609313	-0.074350692	-0.503095109	0.415944033	0.874117062	0.838031088	0.054798581	constant	N	NA	NA	NA	NA	NA
Niben101Ctg12888XLOC_001729	59.60497286	-0.784720186	-0.108972413	-0.427323705	-0.678734788	0.000119816	0.703452983	0.060904866	0.000992971	constant	N	NA	NA	NA	NA	NA
Niben101Ctg12891g00001	131.4429676	1.28168078	1.148599132	0.957239699	1.206915323	2.27E-12	3.86E-07	4.75E-06	1.46E-10	1st up 2 dpi	N	PF00258;PF00667	Flavodoxin; FAD binding domain	NA	NA	NA
Niben101Ctg12894g00002	0.361783387	0.081839257	-1.140494328	0.242318638	0.533403718	0.95529168	NA	NA	NA	other	N	PF03711	Orn/Lys/Arg decarboxylase, C-terminal domain	NA	NA	NA
Niben101Ctg12906g00002	122.537859	-0.336502169	-0.627500837	-0.48753196	-0.511641677	0.016312628	0.000150026	0.001400387	0.000185648	constant	N	PF08513	LisH	NA	NA	NA
Niben101Ctg12907g00001	0.071077405	0.14502403	0	0	0.285521323	NA	NA	NA	NA	constant	Y	PF03018	Dirigent-like protein	NA	NA	NA
Niben101Ctg12909XLOC_001735	0.076933343	0.480376094	0	0	0	NA	NA	NA	NA	constant	N	NA	NA	NA	NA	NA
Niben101Ctg12931XLOC_001736	1.129254777	-0.218767152	-1.529252125	0.017705692	-0.822881476	0.864089946	0.148592323	0.990520195	0.414881331	constant	N	NA	NA	NA	NA	NA
Niben101Ctg12933g00001	0.738920701	-0.780013281	-0.320210959	-0.213410345	-0.419531197	0.484076518	NA	NA	0.728802682	constant	N	NA	NA	NA	NA	NA
Niben101Ctg12935XLOC_001738	1.037364935	1.213401618	0.054083966	-0.428854573	-0.488247437	0.215730085	0.972479508	0.71239218	0.655724154	constant	N	NA	NA	NA	NA	NA
Niben101Ctg12937g00004	1.177782623	-0.613525372	-0.975181955	-1.03755661	-0.468965634	0.551458854	0.376299304	0.273090249	0.662255638	constant	N	NA	NA	NA	NA	NA
Niben101Ctg12940g00001	61.14586862	-0.274678613	-0.063104981	-0.050616258	-0.11411084	0.16115078	0.852546826	0.856484696	0.613675527	constant	N	PF00069	Protein kinase domain	NA	NA	NA
Niben101Ctg12957g00001	1.982154627	0.586550746	-1.435980676	-0.12136519	-0.601620956	0.602162382	0.164480518	0.92534679	0.584457587	constant	N	PF00808	Histone-like transcription factor (CBF/NF-Y) and archaeal histone	NA	NA	NA
Niben101Ctg12975g00002	8.440755302	-0.075970652	0.06743169	-0.294625639	-0.178375959	0.919831507	0.939286827	0.650914085	0.780242021	constant	N	NA	NA	NA	NA	NA
Niben101Ctg12976g00003	27.95794134	0.125230032	0.366770267	0.599737595	0.835489523	0.770729152	0.394570259	0.082472813	0.012097039	constant	N	PF02519	Auxin responsive protein	NA	NA	NA
Niben101Ctg12977XLOC_001746	25.16606678	1.273945932	0.764627326	1.341042889	1.591644728	0.000176325	0.040400442	0.000177768	4.47E-06	1st up 5 dpi	N	NA	NA	NA	NA	NA
Niben101Ctg12986XLOC_001747	17.94011391	1.747276599	1.603200185	1.828781665	1.931772441	1.58E-07	0.001798587	2.75E-05	2.51E-07	1st up 2 dpi	N	NA	NA	NA	NA	NA
Niben101Ctg12988XLOC_001749	0.186934597	0	-0.088329107	0.339643649	0.050365905	NA	NA	NA	NA	constant	N	NA	NA	NA	NA	NA
Niben101Ctg12991g00003	33.78207339	0.291880029	0.38943496	0.719879829	0.365510818	0.264257837	0.193361823	0.004722457	0.139420293	constant	N	PF15003	HAUS augmin-like complex subunit 2	NA	NA	NA
Niben101Ctg12993XLOC_001751	7.240673157	-0.480193631	0.283411251	-0.263926838	0.050994363	0.414886686	0.742204331	0.697344998	0.944036415	constant	N	NA	NA	NA	NA	NA
Niben101Ctg13000g00001	60.41075119	0.062318393	-0.428488025	-0.307977153	-0.06451782	0.806113916	0.059183751	0.164093293	0.789787962	constant	N	NA	NA	NA	NA	NA
Niben101Ctg13003g00003	15.03637022	-1.147356539	-0.508791923	-0.649130214	-1.125355785	0.008548841	0.283775452	0.165931865	0.006740076	1st down 7 dpi	N	PF09366	Protein of unknown function (DUF1997)	NA	NA	NA
Niben101Ctg13007XLOC_001754	0.899691797	-2.026480833	-1.966328764	-1.800110814	-1.811393162	0.030588818	0.05381596	0.060715299	0.048072337	1st down 7 dpi	N	NA	NA	NA	NA	NA
Niben101Ctg13008g00002	46.10067072	0.924861833	0.301794517	0.354952507	0.985891547	7.80E-06	0.314207843	0.173257601	8.60E-06	constant	N	NA	NA	NA	NA	NA
Niben101Ctg13009XLOC_001756	13.1976696	0.60957559	0.068064532	1.196849792	0.708946417	0.230436837	0.919822477	0.012568477	0.139644138	1st up 5 dpi	N	NA	NA	NA	NA	NA
Niben101Ctg13010XLOC_001757	23.89498377	-0.324400123	-0.328887316	-0.107637316	-0.231677817	0.321784299	0.435076996	0.806466131	0.508518084	constant	N	NA	NA	NA	NA	NA
Niben101Ctg13011XLOC_001758	0.051644548	0.151559467	0	0.166308543	0	NA	NA	NA	NA	constant	N	PF12624	N-terminal region of Chorein or VPS13	NA	NA	NA
Niben101Ctg13012g00003	1.219765139	0	-0.520042843	0.303844253	0.001951199	1	0.388435296	0.607327396	0.999411036	constant	N	NA	NA	NA	NA	NA
Niben101Ctg13018XLOC_001760	0.463281368	0.665799432	1.184007664	0.15390993	0.640452397	0.54877308	NA	NA	NA	other	N	NA	NA	NA	NA	NA
Niben101Ctg13028g00004	101.5280803	-1.116086839	-0.987912324	-0.771544458	-1.113337947	4.02E-11	1.25E-07	4.32E-05	8.19E-11	1st down 7 dpi	N	PF05761	5' nucleotidase family	NA	NA	NA
Niben101Ctg13030g00001	0.397780505	-1.1632285	-1.2514294	0.15888852	0.035011164	0.244310586	NA	NA	NA	other	N	PF00067	Cytochrome P450	NA	NA	NA
Niben101Ctg13032XLOC_001763	12.00652222	3.770335829	3.987671267	4.979108382	4.347239943	3.37E-08	1.98E-08	2.80E-13	1.26E-10	1st up 2 dpi	N	NA	NA	NA	NA	NA
Niben101Ctg13033XLOC_001764	9.331456521	1.928435797	1.221235443	1.618034862	1.139034831	0.000976012	0.076489782	0.013851278	0.066876536	1st up 5 dpi	N	NA	NA	NA	NA	NA
Niben101Ctg13036g00003	0.122747941	0.263306221	0	0	0.332067316	NA	NA	NA	NA	constant	N	NA	NA	NA	NA	NA
Niben101Ctg13041t00001	2.236139065	0.988499992	-0.29081747	1.29315806	0.225754415	0.202886493	0.810928734	0.139874046	0.81834746	constant	N	NA	NA	NA	NA	NA
Niben101Ctg13043XLOC_001769	0.074747332	0.151213112	-0.252879226	0	0	NA	NA	NA	NA	constant	N	NA	NA	NA	NA	NA
Niben101Ctg13044XLOC_001770	0.447871154	0	-0.245875998	0.290829599	0.206866458	1	NA	NA	NA	constant	N	NA	NA	NA	NA	NA
Niben101Ctg13050XLOC_001771	4.575997133	-0.75057096	-0.390876753	-0.387118927	-0.043189063	0.165387495	0.658346412	0.623720756	0.954882257	constant	N	NA	NA	NA	NA	NA
Niben101Ctg13057g00004	7.625704167	0.039362784	0.226120878	-0.517109178	0.089101362	0.961664998	0.786842209	0.388727828	0.89276229	constant	N	NA	NA	NA	NA	NA
Niben101Ctg13062XLOC_001775	32.63830797	0.485510058	0.055867089	0.610027838	0.637540524	0.063356796	0.921799211	0.087335753	0.022771759	constant	N	PF00190	Cupin	NA	NA	NA
Niben101Ctg13065g00003	6.676841525	0.577026751	1.167644628	2.222187766	0.620126417	0.256744845	0.108780511	0.000328911	0.246316904	1st up 5 dpi	N	NA	NA	NA	NA	NA
Niben101Ctg13067XLOC_001777	4.069980134	0.944191614	-0.933812976	-0.58670226	0.385613326	0.167646068	0.25687532	0.448800381	0.614379511	constant	N	NA	NA	NA	NA	NA
Niben101Ctg13069g00002	12.20937734	-0.028727435	-0.038771061	-0.230020208	-0.047141264	0.964310013	0.955388532	0.635955575	0.924220199	constant	N	NA	NA	NA	NA	NA
Niben101Ctg13077XLOC_001779	35.14214754	3.22784495	3.128749003	2.670986085	3.474201763	3.33E-23	1.48E-09	2.31E-10	2.54E-20	1st up 2 dpi	N	NA	NA	NA	NA	NA
Niben101Ctg13091XLOC_001780	173.8155905	-1.265850459	-0.737129982	-1.034294351	-1.328468648	2.30E-14	8.06E-06	5.45E-10	1.49E-16	1st down 5 dpi	N	PF00300	Histidine phosphatase superfamily (branch 1)	NA	NA	NA
Niben101Ctg13092g00001	268.4588326	-0.087676176	-0.104476913	0.030449223	-0.039962951	0.77929164	0.767221301	0.931534893	0.903244587	constant	N	PF00407	Pathogenesis-related protein Bet v I family	NA	NA	NA
Niben101Ctg13094XLOC_001782	18.14168136	4.305024322	1.836990155	2.915765431	3.799424442	1.63E-13	0.000381458	9.66E-08	5.59E-12	1st up 2 dpi	N	NA	NA	NA	NA	NA
Niben101Ctg13095g00002	0.030299778	0	0	-0.226180757	0	NA	NA	NA	NA	constant	N	PF03936	Terpene synthase family, metal binding domain	NA	NA	NA
Niben101Ctg13101g00001	0.592239866	-1.385802964	-1.503609845	0.077097925	0.479754924	0.174391448	NA	NA	0.678667339	other	N	NA	NA	NA	NA	NA
Niben101Ctg13108g00001	23.87566955	0.367609328	-0.045045493	-0.033554276	0.642215522	0.335695136	0.94272782	0.951686616	0.088937465	constant	N	NA	NA	NA	NA	NA
Niben101Ctg13109g00003	54.60121353	1.368442698	1.086495347	2.000082507	1.865246576	4.09E-06	0.000982028	3.96E-09	2.73E-09	1st up 2 dpi	N	NA	NA	NA	NA	NA
Niben101Ctg13119g00003	5.576663231	-0.042998964	-1.031748104	-1.409692445	0.428136518	0.964466651	0.152796373	0.025905362	0.564332779	1st down 5 dpi	N	NA	NA	NA	NA	NA
Niben101Ctg13120XLOC_001788	2.531598073	-0.954943845	0.1039606	-0.530203368	-0.729105298	0.168153961	0.932069053	0.554028277	0.353178724	constant	N	NA	NA	NA	NA	NA
Niben101Ctg13121XLOC_001789	25.67513954	0.227453648	-0.071780351	0.058468316	0.403564968	0.492497742	0.880309793	0.894619493	0.2094159	constant	N	NA	NA	NA	NA	NA
Niben101Ctg13121XLOC_001790	0.95251805	-0.959992749	1.063199343	-0.32833696	0.616723975	0.371684281	0.319964953	0.789451587	0.570294783	constant	N	NA	NA	NA	NA	NA
Niben101Ctg13129g00003	2.629825214	0.749307514	0.634953353	0.27139418	1.574679664	0.501450272	0.602522948	0.830280394	0.10879324	constant	N	PF00481	Protein phosphatase 2C	NA	NA	NA
Niben101Ctg13130XLOC_001793	46.60415627	-0.141872114	0.249733335	0.218981687	0.061052103	0.611847063	0.482391155	0.467589855	0.847059525	constant	N	NA	NA	NA	NA	NA
Niben101Ctg13134XLOC_001794	39.14253008	1.099054836	-0.374141484	0.322842579	0.898901266	8.92E-05	0.48887584	0.421992597	0.002620468	1st up 10 dpi	N	NA	NA	NA	NA	NA
Niben101Ctg13136g00001	0.035954128	0	0	-0.226180757	0	NA	NA	NA	NA	constant	N	PF00403	Heavy-metal-associated domain	NA	NA	NA
Niben101Ctg13139XLOC_001797	10.39141156	-0.648315238	-0.621489232	-0.406446305	-1.184823208	0.090370352	0.27600309	0.416108387	0.001267553	1st down 7 dpi	N	NA	NA	NA	NA	NA
Niben101Ctg13147XLOC_001798	1.812876874	0.637560844	0.001940117	0.680549783	0.32726719	0.48822437	1	0.508233727	0.753476357	constant	N	NA	NA	NA	NA	NA
Niben101Ctg13152g00001	6.727137363	-0.159051155	0.696476785	0.268365885	-0.463929036	0.898380116	0.46876466	0.79524343	0.629284151	constant	N	PF14378	PAP2 superfamily	NA	NA	NA
Niben101Ctg13155g00001	0.051988637	0	0	0.166334487	0.14502874	NA	NA	NA	NA	constant	N	NA	NA	NA	NA	NA
Niben101Ctg13160XLOC_001801	32.22771614	-0.662415149	-0.553006305	-0.298638304	-0.299507842	0.008896811	0.099858735	0.391355172	0.308749094	constant	N	NA	NA	NA	NA	NA
Niben101Ctg13163XLOC_001802	1.433010544	-2.524363842	-0.423110415	-0.857091484	-1.440345017	0.002397807	0.739794412	0.412445559	0.097895307	1st down 10 dpi	N	NA	NA	NA	NA	NA
Niben101Ctg13163XLOC_001803	2.919516143	-1.174143165	0.415762481	-0.573065631	-0.810121675	0.123510402	0.696110137	0.523384596	0.286259416	constant	N	NA	NA	NA	NA	NA
Niben101Ctg13171XLOC_001804	0.129805544	0.339029607	0.25555316	0	0	NA	NA	NA	NA	constant	N	NA	NA	NA	NA	NA
Niben101Ctg13172XLOC_001805	0.400850011	-0.144188833	0.055262382	0	0.731572131	0.921192711	NA	NA	NA	constant	N	NA	NA	NA	NA	NA
Niben101Ctg13186XLOC_001807	0.351605806	-1.441624254	-1.354176202	-0.294800293	0.360744884	0.145357461	NA	NA	NA	other	N	PF02892	BED zinc finger	NA	NA	NA
Niben101Ctg13196XLOC_001808	14.05670312	-0.162912125	-0.689348134	-0.538810527	0.186880928	0.728748748	0.13408109	0.23843907	0.708020751	constant	N	NA	NA	NA	NA	NA
Niben101Ctg13201g00003	5.691727437	-1.119690492	-0.843549524	-0.869674073	-1.290869483	0.018368659	0.182923653	0.189576429	0.010645282	1st down 7 dpi	N	NA	NA	NA	NA	NA
Niben101Ctg13209g00003	45.54124146	-0.471946556	-0.362793298	-0.576473556	-0.509445757	0.05702953	0.226609009	0.023006385	0.037060762	constant	N	PF00069	Protein kinase domain	NA	NA	NA
Niben101Ctg13220g00002	12.73681004	0.471510368	-0.054499842	0.371756642	0.327883087	0.386100107	0.950625404	0.534146485	0.569672064	constant	N	PF01535;PF13041	PPR repeat; PPR repeat family	NA	NA	NA
Niben101Ctg13224XLOC_001814	10.03203292	4.606066056	0.64592548	2.644948946	3.536913893	5.92E-15	0.55415185	0.000240918	6.62E-09	1st up 5 dpi	N	NA	NA	NA	NA	NA
Niben101Ctg13235XLOC_001815	40.19384273	-0.825555425	0.070037135	-0.217855796	-0.309505983	0.000602191	0.881865843	0.522336314	0.277848884	constant	N	NA	NA	NA	NA	NA
Niben101Ctg13237g00004	8.193431876	-0.948241996	-0.804400622	-0.89950985	-0.650924172	0.058509517	0.182721857	0.08681179	0.19250013	constant	N	NA	NA	NA	NA	NA
Niben101Ctg13238XLOC_001817	7.931129035	-0.561739211	0.072842937	-0.670414785	-0.466952308	0.365667186	0.943551939	0.353347314	0.474299604	constant	N	NA	NA	NA	NA	NA
Niben101Ctg13243XLOC_001819	3.156765496	-2.431920441	-2.600448474	-1.957709445	-1.959236999	0.001895625	0.000523354	0.009963889	0.010989555	1st down 2 dpi	N	NA	NA	NA	NA	NA
Niben101Ctg13249g00004	121.8113749	-2.640695694	-0.764355514	-1.11788817	-1.574183865	5.33E-12	0.071189987	0.005493316	3.03E-05	1st down 5 dpi	N	PF05834	Lycopene cyclase protein	NA	NA	NA
Niben101Ctg13253XLOC_001821	4.944593395	0.080736825	-0.466428065	-0.677497788	-0.359248627	0.922270104	0.56776552	0.242925867	0.56242624	constant	N	NA	NA	NA	NA	NA
Niben101Ctg13256XLOC_001822	2.144209774	-0.360776352	-2.110871025	-0.488159745	0.599049795	0.717793259	0.027199654	0.655618593	0.529920471	1st down 2 dpi	N	PF03101	FAR1 DNA-binding domain	NA	NA	NA
Niben101Ctg13264XLOC_001823	46.040123	-0.095929487	-0.163116214	-0.288847115	-0.310822575	0.754884938	0.631134584	0.317286953	0.209407872	constant	N	NA	NA	NA	NA	NA
Niben101Ctg13271g00001	10.98977047	0.110225899	-1.273176965	-0.718080209	-0.040784195	0.86787028	0.01658059	0.184986844	0.951905152	1st down 2 dpi	N	NA	NA	NA	NA	NA
Niben101Ctg13278XLOC_001825	24.6623396	-0.025343744	0.084428919	0.247209895	-0.262751414	0.952593366	0.855835457	0.478337256	0.359216245	constant	N	NA	NA	NA	NA	NA
Niben101Ctg13281XLOC_001826	0.328628477	-0.672331864	0.066931511	-0.749986559	0.165561854	0.552173032	NA	NA	NA	constant	N	NA	NA	NA	NA	NA
Niben101Ctg13281XLOC_001827	0.26163426	0.200493121	0.467168859	-0.661424902	-1.363264222	0.871249094	NA	NA	NA	other	N	NA	NA	NA	NA	NA
Niben101Ctg13284g00003	279.4269483	-0.968459353	-0.813832316	-0.949682663	-0.940894424	1.37E-11	3.64E-07	9.76E-10	9.23E-11	constant	N	PF07983	X8 domain	NA	NA	NA
Niben101Ctg13288g00002	0.717302241	0.052580781	-0.150018692	0.227277801	0	0.948544797	NA	NA	1	constant	N	PF05004	Interferon-related developmental regulator (IFRD)	NA	NA	NA
Niben101Ctg13296g00001	4.31948339	1.554725294	-0.923594375	-0.111679258	0.744667636	0.012446654	0.256790131	0.91220118	0.297723557	1st up 10 dpi	N	PF00083	Sugar (and other) transporter	NA	NA	NA
Niben101Ctg13299XLOC_001831	33.56704526	-0.618098362	-0.875257344	-0.242758402	0.017007655	0.023908718	0.00311961	0.468619425	0.967029362	constant	N	NA	NA	NA	NA	NA
Niben101Ctg13312g00004	69.12352904	-0.340220555	-0.648814617	-0.517289771	-0.308297204	0.053088073	0.002943961	0.006082747	0.092762047	constant	N	NA	NA	NA	NA	NA
Niben101Ctg13313XLOC_001833	0.052198631	-0.4544685	0	0	0	NA	NA	NA	NA	constant	N	NA	NA	NA	NA	NA
Niben101Ctg13318g00001	1.982897005	1.068732995	0.10056051	2.3301481	1.759192422	0.235230813	0.936232698	0.005515521	0.0353501	1st up 5 dpi	N	NA	NA	NA	NA	NA
Niben101Ctg13327XLOC_001836	2.900373882	-0.079419405	-0.534156587	-0.034170473	0.140096928	0.945329933	0.549656559	0.97359718	0.883576259	constant	N	PF00646	F-box domain	NA	NA	NA
Niben101Ctg13328g00002	9.434528642	-0.295887456	-0.840355062	-0.289509756	-0.066299382	0.559234225	0.117128946	0.619335587	0.91168696	constant	N	NA	NA	NA	NA	NA
Niben101Ctg13329XLOC_001838	4.033350274	-0.654727261	-1.183294036	-1.302484499	-1.223710717	0.540279316	0.245966993	0.195391978	0.202165233	constant	N	PF07714	Protein tyrosine kinase	NA	NA	NA
Niben101Ctg13332g00003	2.041197263	0.523109734	0.973572707	0.698862228	-0.730124255	0.658870842	0.389678598	0.5394375	0.514557736	constant	N	PF00919	Uncharacterized protein family UPF0004	NA	NA	NA
Niben101Ctg13334XLOC_001840	0.825954543	1.566383634	-0.688989457	-0.300628937	1.263534847	0.104416224	0.573196881	0.811521499	0.204893557	constant	N	NA	NA	NA	NA	NA
Niben101Ctg13335XLOC_001841	1.406202817	-0.498345108	0.955650134	1.374111992	-0.275014227	0.623854938	0.360828514	0.142308265	0.799830158	constant	N	NA	NA	NA	NA	NA
Niben101Ctg13344XLOC_001842	1.970035334	-1.906517165	1.365104307	-0.387093595	-0.834763612	0.018161449	0.156169614	0.726006961	0.365069908	1st down 10 dpi	Y	NA	NA	NA	NA	NA
Niben101Ctg13344XLOC_001843	2.815141466	-1.136117593	-0.166429121	-0.295649909	-0.475444684	0.147417691	0.886025024	0.756944903	0.570693748	constant	N	NA	NA	NA	NA	NA
Niben101Ctg13347g00002	0.568584212	0.500293441	0.4488322	1.33139322	0.822209934	0.646253253	NA	NA	0.410461644	other	N	PF00067	Cytochrome P450	NA	NA	NA
Niben101Ctg13350g00001	20.87455774	-0.464851101	-0.389982039	-0.319489746	-0.275695351	0.299448525	0.538935857	0.554028277	0.579024882	constant	N	PF00378	Enoyl-CoA hydratase/isomerase	NA	NA	NA
Niben101Ctg13360XLOC_001846	3.671707957	-0.520812354	-0.040272608	0.262757724	0.138834076	0.528582265	0.971805752	0.772966563	0.882515061	constant	N	NA	NA	NA	NA	NA
Niben101Ctg13361g00001	18.66511754	-0.116065324	0.246969999	-0.409064075	0.159969549	0.799747686	0.550609524	0.284602644	0.715920705	constant	N	NA	NA	NA	NA	NA
Niben101Ctg13365XLOC_001848	0.087697891	-0.05940483	0	-0.24816816	0	NA	NA	NA	NA	constant	Y	PF01398	JAB1/Mov34/MPN/PAD-1 ubiquitin protease	M67	M67A;M67B;M67C	M
Niben101Ctg13366XLOC_001849	6.035929001	0.21750797	-0.545370677	0.287743306	-0.311406157	0.739461374	0.380318587	0.676655898	0.635285773	constant	N	NA	NA	NA	NA	NA
Niben101Ctg13367XLOC_001850	0.63095428	-0.964837428	0.197151151	-1.238216412	0.411122636	0.375467054	NA	NA	0.731537423	other	N	NA	NA	NA	NA	NA
Niben101Ctg13367XLOC_001851	4.177030515	-1.120818949	-0.296355399	-0.489472269	-1.508414392	0.047736392	0.750903211	0.49859899	0.008696565	1st down 7 dpi	N	NA	NA	NA	NA	NA
Niben101Ctg13368g00004	45.9224868	0.48753862	1.8717667	-0.144220543	0.446864498	0.546028601	0.009717819	0.879803324	0.581646586	1st up 2 dpi	N	PF00996	GDP dissociation inhibitor	NA	NA	NA
Niben101Ctg13371XLOC_001853	1.038163669	0.071869181	0.503668006	-0.336519366	0.45574521	0.962349516	0.683395396	0.781246994	0.684564043	constant	N	NA	NA	NA	NA	NA
Niben101Ctg13374XLOC_001854	1.527535293	0.462803093	0.044606896	0.026232917	-0.253038147	0.632589409	0.974510856	0.98550986	0.826735619	constant	N	NA	NA	NA	NA	NA
Niben101Ctg13378XLOC_001855	0.161215992	0	0.085224363	0.556164184	0	NA	NA	NA	NA	constant	N	NA	NA	NA	NA	NA
Niben101Ctg13380g00001	1725.298998	-0.192078386	0.128611324	-0.169682357	-0.179639577	0.140318243	0.395215801	0.226360265	0.169689078	constant	N	PF00160	Cyclophilin type peptidyl-prolyl cis-trans isomerase/CLD	NA	NA	NA
Niben101Ctg13383g00004	125.2084878	-0.193550837	-0.065854504	-0.087728188	0.043743821	0.146014471	0.76900695	0.626839858	0.801151477	constant	N	NA	NA	NA	NA	NA
Niben101Ctg13384XLOC_001858	0.769586913	-0.42661591	-1.161414752	-0.551171413	0.187543591	0.720902483	0.295916466	0.641570933	0.879701924	constant	N	NA	NA	NA	NA	NA
Niben101Ctg13389XLOC_001859	0.110489375	-0.093190889	0	0	0.338879745	NA	NA	NA	NA	constant	N	NA	NA	NA	NA	NA
Niben101Ctg13395g00001	4.10992596	0.88012453	0.282715527	-0.085975161	0.558353061	0.388338374	0.822960458	0.945505292	0.604273328	constant	N	PF14309	Domain of unknown function (DUF4378)	NA	NA	NA
Niben101Ctg13399XLOC_001862	0.153294138	-0.346172534	-0.137950463	0	-0.119252307	NA	NA	NA	NA	constant	N	NA	NA	NA	NA	NA
Niben101Ctg13399XLOC_001863	1.630121655	-0.644539018	-0.747818313	-0.328383509	1.171303681	0.534244381	0.505672225	0.789975948	0.229980102	constant	N	PF01565	FAD binding domain	NA	NA	NA
Niben101Ctg13400g00003	22.00046057	-0.081315501	-0.591891748	-0.260820048	-0.099785264	0.872227854	0.143170893	0.56093247	0.826578275	constant	N	NA	NA	NA	NA	NA
Niben101Ctg13403g00001	0.191710752	0.090814922	-0.138779755	0	0	NA	NA	NA	NA	constant	N	NA	NA	NA	NA	NA
Niben101Ctg13405XLOC_001866	33.49911298	-0.387568021	0.046284617	-0.181771264	-0.093638116	0.145517827	0.919001051	0.601277475	0.784619396	constant	N	NA	NA	NA	NA	NA
Niben101Ctg13411g00003	3.478319045	3.294803317	-0.888519762	0.194892057	1.95222236	9.91E-06	0.384178048	0.868848546	0.018925573	1st up 7 dpi	N	PF03759	PRONE (Plant-specific Rop nucleotide exchanger)	NA	NA	NA
Niben101Ctg13412XLOC_001870	1.605828455	0.10039306	0.625606667	-0.077747095	0.988283884	0.937139914	0.569504514	0.94761977	0.28130219	constant	N	NA	NA	NA	NA	NA
Niben101Ctg13414g00002	3.222163414	-0.349935138	-0.492598111	-0.214176429	-0.079291062	0.651560208	0.587030688	0.81487103	0.93106491	constant	N	PF07714	Protein tyrosine kinase	NA	NA	NA
Niben101Ctg13417XLOC_001872	0.91660762	-1.211360009	-0.063495021	1.260774465	-0.306084656	0.237687862	0.966902408	0.211380967	0.792549962	constant	N	NA	NA	NA	NA	NA
Niben101Ctg13420XLOC_001873	0.95843137	0.359415737	0.458970261	0.342191264	-0.128448151	0.767305154	0.707286709	0.771964856	0.921100026	constant	N	PF08378	Nuclease-related domain	NA	NA	NA
Niben101Ctg13421XLOC_001874	17.39668967	2.321478231	-0.39756821	0.253443621	0.997399834	1.27E-05	0.625306344	0.738801614	0.096010475	1st up 10 dpi	N	PF00264	Common central domain of tyrosinase	NA	NA	NA
Niben101Ctg13422XLOC_001875	0.16058666	0.087343514	-0.484995076	0.173670823	0.44838863	NA	NA	NA	NA	constant	N	NA	NA	NA	NA	NA
Niben101Ctg13422XLOC_001876	0.463910046	1.321068473	-0.129019005	-0.353522203	0.551432929	0.178326455	NA	NA	NA	constant	N	PF02992	Transposase family tnp2	NA	NA	NA
Niben101Ctg13423XLOC_001877	9.178574789	-0.784329058	-0.468852409	-0.96620336	-0.414965827	0.137091789	0.480551882	0.095353464	0.487188823	constant	N	NA	NA	NA	NA	NA
Niben101Ctg13425XLOC_001878	0.076008395	0	0	0	0.471444504	NA	NA	NA	NA	constant	N	NA	NA	NA	NA	NA
Niben101Ctg13428XLOC_001880	1.200544248	0.202196458	-0.796795799	-0.308609012	-1.057033272	0.870745591	0.476023173	0.787680683	0.27985195	constant	Y	NA	NA	NA	NA	NA
Niben101Ctg13431g00004	115.095257	4.735451792	2.621905245	2.718333012	4.246621452	5.49E-28	2.98E-09	1.75E-10	2.20E-23	1st up 2 dpi	N	PF00722;PF06955	Glycosyl hydrolases family 16; Xyloglucan endo-transglycosylase (XET) C-terminus	NA	NA	NA
Niben101Ctg13442XLOC_001883	2.488961991	0.984905952	-1.044298994	1.047805883	0.827559968	0.237687862	0.305166805	0.271916116	0.351686562	constant	N	PF00249	Myb-like DNA-binding domain	NA	NA	NA
Niben101Ctg13445XLOC_001884	1.776208441	-0.752026783	-0.730184567	0.216238953	-0.40511955	0.419195765	0.499724533	0.847839516	0.695355033	constant	N	NA	NA	NA	NA	NA
Niben101Ctg13446g00002	18.47490852	1.611434317	0.155747236	0.378613936	1.859229838	0.001926069	0.82587036	0.528638609	0.000420097	1st up 7 dpi	N	NA	NA	NA	NA	NA
Niben101Ctg13447g00002	0.322332849	-0.085976365	-0.078654537	0.543079377	0.061643357	0.955340036	NA	NA	NA	constant	N	NA	NA	NA	NA	NA
Niben101Ctg13450XLOC_001887	1.204802973	-0.316682802	0.134975085	-1.474938159	-0.730667484	0.801315261	0.92671961	0.152469078	0.51237691	constant	N	PF00654	Voltage gated chloride channel	NA	NA	NA
Niben101Ctg13465XLOC_001888	69.35141002	4.049273338	2.650964313	3.294730962	3.921694246	1.14E-23	8.63E-09	8.01E-13	7.05E-21	1st up 2 dpi	Y	NA	NA	NA	NA	NA
Niben101Ctg13474g00003	6.150978178	-2.15106996	-2.975204492	-2.67231805	-2.557096095	0.001982094	0.000429794	0.000579075	0.000197214	1st down 2 dpi	N	PF05042	Caleosin related protein	NA	NA	NA
Niben101Ctg13477g00004	35.06743567	-0.532733947	-0.725054501	-0.182598059	-0.517868171	0.060797515	0.023876877	0.634297324	0.071117194	constant	N	NA	NA	NA	NA	NA
Niben101Ctg13488g00004	4.782471313	0.516597411	0.507589799	0.575660619	1.239413254	0.431173905	0.547769166	0.456358183	0.064084868	constant	N	PF04950	40S ribosome biogenesis protein Tsr1 and BMS1 C-terminal	NA	NA	NA
Niben101Ctg13494XLOC_001895	0.460068586	-1.253487348	-0.177690755	0.128466037	0.351524773	0.231251614	NA	NA	NA	constant	N	NA	NA	NA	NA	NA
Niben101Ctg13494XLOC_001896	3.488966408	-0.633442582	0.51644917	-0.646378075	0.114515911	0.413780895	0.62320657	0.444517014	0.908055098	constant	N	NA	NA	NA	NA	NA
Niben101Ctg13498g00002	0.270565019	0	-0.762420926	0	-0.204825532	1	NA	NA	NA	constant	Y	NA	NA	NA	NA	NA
Niben101Ctg13505g00002	0.049410735	0	-0.237011437	0	0	NA	NA	NA	NA	constant	N	NA	NA	NA	NA	NA
Niben101Ctg13508XLOC_001900	0.825935812	-0.683666113	-0.340836111	0.798627991	-0.092689756	0.546482354	0.795196672	0.46631292	0.944723557	constant	N	NA	NA	NA	NA	NA
Niben101Ctg13514g00004	9.342755842	0.043596469	-0.258676279	-0.667987813	-0.171772935	0.957984879	0.739773205	0.261336418	0.795063114	constant	N	PF00561	alpha/beta hydrolase fold	S33	S33	S
Niben101Ctg13519XLOC_001902	9.562854381	0.546961008	1.317085942	1.263739032	0.603297379	0.25558195	0.026899015	0.024238636	0.217917006	1st up 2 dpi	N	NA	NA	NA	NA	NA
Niben101Ctg13525XLOC_001903	0.563745945	0.160125883	1.11888133	1.444368923	1.225149241	0.910370333	NA	NA	0.21781806	other	N	NA	NA	NA	NA	NA
Niben101Ctg13525XLOC_001904	1.235312253	1.10029204	1.005824305	1.211338519	1.417323349	0.283398495	0.360655423	0.239634942	0.144990179	constant	N	NA	NA	NA	NA	NA
Niben101Ctg13537g00001	2.61212566	-0.319368331	0.776592884	-0.29085187	-0.252438158	0.747851553	0.412220992	0.755560508	0.802789984	constant	N	NA	NA	NA	NA	NA
Niben101Ctg13542XLOC_001906	15.64515433	-1.188868238	-0.759395458	-0.816959539	-1.015641948	0.007921314	0.129919409	0.08332716	0.018490788	1st down 7 dpi	N	PF00078	Reverse transcriptase (RNA-dependent DNA polymerase)	NA	NA	NA
Niben101Ctg13549XLOC_001907	9.090179864	-0.07876326	0.258828825	-0.504559516	-0.001811249	0.912199127	0.677147002	0.360112794	0.999513776	constant	N	NA	NA	NA	NA	NA
Niben101Ctg13555g00001	0.991108393	0.886249656	1.55432453	1.315010715	1.630845252	0.391968087	0.112285803	0.188897092	0.08058228	constant	N	PF11250	Fantastic Four meristem regulator	NA	NA	NA
Niben101Ctg13556XLOC_001909	1.313578688	-0.569841667	-0.908604506	-0.029143922	-0.601314159	0.602100282	0.426868736	0.98383585	0.572208691	constant	N	NA	NA	NA	NA	NA
Niben101Ctg13559g00004	0.139937599	0	0.103822966	0.281874022	0.185954716	NA	NA	NA	NA	constant	N	PF00892	EamA-like transporter family	NA	NA	NA
Niben101Ctg13560g00003	0.026099315	-0.233714143	0	0	0	NA	NA	NA	NA	constant	Y	PF00141	Peroxidase	NA	NA	NA
Niben101Ctg13566g00004	9.171854452	-0.721813983	0.082677672	-0.495777587	0.572066601	0.145055887	0.921673835	0.390925344	0.294672913	constant	N	PF05212	Protein of unknown function (DUF707)	NA	NA	NA
Niben101Ctg13568XLOC_001914	30.52987444	-0.247057548	0.157447353	-0.141534024	0.004112321	0.753104456	0.866445888	0.866694096	0.997853579	constant	N	NA	NA	NA	NA	NA
Niben101Ctg13570g00002	46.40868174	-0.164102225	-0.281262135	0.117670153	-0.057421433	0.509934822	0.311429398	0.691313228	0.841211177	constant	N	PF07808	RED-like protein N-terminal region	NA	NA	NA
Niben101Ctg13582g00001	0.171958066	-0.316304503	0.220881473	0	-0.327399341	NA	NA	NA	NA	constant	N	PF00170	bZIP transcription factor	NA	NA	NA
Niben101Ctg13589XLOC_001917	0.082606329	0	0	0	-0.609870891	NA	NA	NA	NA	constant	N	NA	NA	NA	NA	NA
Niben101Ctg13591XLOC_001918	0.405636564	1.516680743	0.403672472	0.176174888	0.046740735	0.113055694	NA	NA	NA	constant	N	NA	NA	NA	NA	NA
Niben101Ctg13593XLOC_001919	10.67204836	0.401509459	0.103470414	0.353277442	0.536320626	0.473354837	0.885900586	0.545496691	0.303345874	constant	N	NA	NA	NA	NA	NA
Niben101Ctg13601XLOC_001921	0.082460246	0.376288823	0	0	0.107261725	NA	NA	NA	NA	constant	N	NA	NA	NA	NA	NA
Niben101Ctg13604XLOC_001924	22.31491718	-0.16379119	-0.627083279	-0.477315622	-0.348936673	0.641248839	0.096171928	0.158918409	0.265079109	constant	N	NA	NA	NA	NA	NA
Niben101Ctg13607XLOC_001925	0.139474375	0.399153544	0	0	-0.084917367	NA	NA	NA	NA	constant	N	NA	NA	NA	NA	NA
Niben101Ctg13610g00001	85.18045122	5.495992467	4.725927056	5.380018291	5.303443627	2.55E-26	1.87E-25	3.22E-21	2.73E-24	1st up 2 dpi	N	PF13499	EF-hand domain pair	NA	NA	NA
Niben101Ctg13616XLOC_001928	6.084438074	0.06790067	-0.161096586	0.110597583	0.437512516	0.931735713	0.835540135	0.885152201	0.497325135	constant	N	NA	NA	NA	NA	NA
Niben101Ctg13623XLOC_001929	18.00629056	-1.363617775	-0.378385635	-1.051611176	-0.968593398	1.49E-05	0.457421335	0.005641399	0.004632167	1st down 5 dpi	N	NA	NA	NA	NA	NA
Niben101Ctg13627XLOC_001930	8.282784424	-1.14191641	-0.662024603	0.289869641	-0.346448374	0.02188679	0.283795105	0.661852096	0.549183508	1st down 10 dpi	N	NA	NA	NA	NA	NA
Niben101Ctg13628XLOC_001932	0.632633555	-1.589235134	0.533577753	-0.738731059	0.120965027	0.114161287	NA	NA	0.92673087	constant	N	NA	NA	NA	NA	NA
Niben101Ctg13628XLOC_001933	0.094933431	0	0.130746101	-0.048464448	0	NA	NA	NA	NA	constant	N	NA	NA	NA	NA	NA
Niben101Ctg13628XLOC_001934	0.297711004	0.429700496	0.095269848	0.516819794	-0.028447236	0.694850561	NA	NA	NA	constant	N	NA	NA	NA	NA	NA
Niben101Ctg13646XLOC_001937	0.097042663	0	0	0	0.168827675	NA	NA	NA	NA	constant	N	NA	NA	NA	NA	NA
Niben101Ctg13646XLOC_001938	82.89005629	-0.245361383	-0.469654162	-0.289799131	-0.575131782	0.130868753	0.012087085	0.11386539	0.000103333	constant	N	PF05653	Magnesium transporter NIPA	NA	NA	NA
Niben101Ctg13647g00002	27.31179778	-0.208626846	-0.611149479	0.09820831	-0.304191197	0.476358338	0.034049078	0.787521549	0.28993283	constant	N	PF00270	DEAD/DEAH box helicase	NA	NA	NA
Niben101Ctg13650g00001	35.56514834	-0.323775153	-0.499278932	0.209222707	-0.087249639	0.57644944	0.39048298	0.745617981	0.894247345	constant	N	PF03000	NPH3 family	NA	NA	NA
Niben101Ctg13652XLOC_001941	29.53260424	0.445339128	-0.29402147	-0.293960549	0.145280192	0.093639401	0.403868112	0.34382798	0.632773309	constant	N	NA	NA	NA	NA	NA
Niben101Ctg13653XLOC_001942	7.462292752	-0.825661645	0.414496123	0.846030614	-0.758415574	0.053708568	0.622387557	0.158833068	0.095906318	constant	N	NA	NA	NA	NA	NA
Niben101Ctg13659XLOC_001943	24.51049427	-0.500005073	-0.431603263	-0.782726349	0.062915679	0.116719923	0.282480514	0.018711905	0.88231189	constant	N	NA	NA	NA	NA	NA
Niben101Ctg13660XLOC_001944	102.8341531	-0.314100592	-0.21575039	-0.099348591	-0.16668159	0.096261613	0.342404793	0.681457798	0.422922453	constant	N	NA	NA	NA	NA	NA
Niben101Ctg13661XLOC_001945	35.89146098	-0.779026252	-0.415144347	-0.937578279	-1.16882419	0.073922843	0.436798828	0.040566886	0.005198344	1st down 7 dpi	N	PF01985	CRS1 / YhbY (CRM) domain	NA	NA	NA
Niben101Ctg13666g00001	1.800406924	1.00193453	-0.071472584	0.267914091	-0.283531421	0.274602533	0.959173336	0.807735175	0.770201485	constant	N	NA	NA	NA	NA	NA
Niben101Ctg13679XLOC_001948	60.0166857	0.316613241	-0.049611956	-0.00572193	0.146555715	0.156386892	0.876869634	0.986686366	0.563038495	constant	N	NA	NA	NA	NA	NA
Niben101Ctg13682XLOC_001950	20.14245243	-0.589075517	-0.240042024	-0.514042509	0.091461064	0.071797098	0.594708788	0.177889869	0.83053183	constant	N	NA	NA	NA	NA	NA
Niben101Ctg13684XLOC_001951	5.79175026	-0.486243954	1.141774752	0.108924704	-0.875859661	0.41092731	0.095445613	0.884209993	0.103718091	constant	N	NA	NA	NA	NA	NA
Niben101Ctg13685g00001	32.55241402	-0.150446157	-0.053063297	0.190357533	0.160303605	0.643973393	0.896125199	0.567792623	0.626206404	constant	N	NA	NA	NA	NA	NA
Niben101Ctg13691XLOC_001953	0.54635545	2.228864151	0	0.182539998	1.765171401	0.012959641	NA	NA	0.05607907	1st up 10 dpi	N	NA	NA	NA	NA	NA
Niben101Ctg13701XLOC_001954	17.35904204	0.153277488	-0.222134993	0.075315722	0.333755996	0.733943139	0.696538928	0.891969548	0.435590695	constant	N	NA	NA	NA	NA	NA
Niben101Ctg13703g00001	77.22409741	2.066288652	0.492801824	1.807083185	1.864217944	9.78E-09	0.080277162	2.80E-11	5.65E-09	1st up 5 dpi	N	PF00201	UDP-glucoronosyl and UDP-glucosyl transferase	NA	NA	NA
Niben101Ctg13705XLOC_001956	1.803557436	0.005704624	-1.068859202	0.650514475	0.456247237	1	0.299053279	0.538679747	0.655274189	constant	N	NA	NA	NA	NA	NA
Niben101Ctg13705XLOC_001957	0.948471541	0.492618197	0.617426072	0.54124302	0.44038141	0.659862771	0.606201421	0.635638251	0.698856389	constant	N	NA	NA	NA	NA	NA
Niben101Ctg13716g00003	0.385139511	-0.713859592	0.526293938	-1.104144066	-0.945673186	0.491691122	NA	NA	NA	other	N	NA	NA	NA	NA	NA
Niben101Ctg13719XLOC_001959	3.990778362	0.61834585	-0.181320756	2.757518544	0.016206295	0.39588747	0.868416793	0.000186303	0.987092967	1st up 5 dpi	N	NA	NA	NA	NA	NA
Niben101Ctg13721g00007	53.56787375	-3.694338333	-1.639741635	-3.102912122	-2.983177065	2.81E-19	5.17E-05	1.33E-13	1.82E-14	1st down 2 dpi	N	PF00743	Flavin-binding monooxygenase-like	NA	NA	NA
Niben101Ctg13725XLOC_001962	1.262997339	0.564632796	1.08971863	0.080607819	-1.075268601	0.558812157	0.298303719	0.951953066	0.24808155	constant	N	PF04749	PLAC8 family	NA	NA	NA
Niben101Ctg13729XLOC_001963	13.56702546	-0.208329908	-0.329869713	0.139154891	0.356976712	0.731244472	0.655002335	0.844130417	0.5398551	constant	N	NA	NA	NA	NA	NA
Niben101Ctg13733g00003	1121.39297	0.373582729	0.283457079	0.278874175	0.119860083	0.018873849	0.114089251	0.113558479	0.524918866	constant	N	PF00282	Pyridoxal-dependent decarboxylase conserved domain	NA	NA	NA
Niben101Ctg13736g00004	12939.81652	6.669258639	3.34562098	6.123868629	6.972311012	6.80E-43	3.48E-11	7.73E-34	1.60E-46	1st up 2 dpi	Y	PF00332	Glycosyl hydrolases family 17	NA	NA	NA
Niben101Ctg13737XLOC_001968	1.112203575	-0.406905696	-0.790805898	0.512361633	-0.898039609	0.715890041	0.476126566	0.645043913	0.348882438	constant	N	NA	NA	NA	NA	NA
Niben101Ctg13741XLOC_001969	0.218045121	-0.480906353	0	0.805893863	0	NA	NA	NA	NA	constant	N	PF13976	GAG-pre-integrase domain	A11	A11A	A
Niben101Ctg13745XLOC_001970	19.53167827	0.110672073	0.483278123	0.650733223	0.063419097	0.822379264	0.256298371	0.12703278	0.902165895	constant	N	NA	NA	NA	NA	NA
Niben101Ctg13746g00004	38.0477374	-0.033695129	0.043804258	0.068050652	-0.144149936	0.924576658	0.922367082	0.842537725	0.613663455	constant	N	PF03101	FAR1 DNA-binding domain	NA	NA	NA
Niben101Ctg13751g00001	28.44043674	-0.412259895	0.360254702	-0.08324673	-0.151596994	0.180560375	0.384845493	0.846029699	0.681070662	constant	N	NA	NA	NA	NA	NA
Niben101Ctg13757g00001	1.448702744	-1.023346572	0.153753721	0.508262572	0.708268537	0.325969465	0.913822983	0.653313162	0.515584887	constant	N	PF13041	PPR repeat family	NA	NA	NA
Niben101Ctg13762XLOC_001974	11.12033623	-0.318195649	-0.11259799	-0.376153714	-0.423250858	0.435316421	0.889000214	0.42574189	0.289938594	constant	N	NA	NA	NA	NA	NA
Niben101Ctg13773XLOC_001976	10.91844145	-0.642649331	-1.261552909	-1.983753079	-2.072312821	0.126435597	0.017495634	7.25E-06	1.26E-07	1st down 2 dpi	N	NA	NA	NA	NA	NA
Niben101Ctg13774g00001	5.934317782	-1.460812223	-2.350158085	-1.970445541	-0.270722582	0.003558481	7.63E-05	0.000300274	0.703935761	1st down 2 dpi	N	PF02365	No apical meristem (NAM) protein	NA	NA	NA
Niben101Ctg13775g00003	63.24130993	-0.107649164	-0.046875539	-0.005470519	0.070058249	0.729702848	0.898124793	0.989248398	0.827641775	constant	N	PF00702	haloacid dehalogenase-like hydrolase	NA	NA	NA
Niben101Ctg13778g00003	8.584706391	-0.292829734	-0.21066891	-0.087140333	0.146243642	0.561549019	0.792147904	0.890707538	0.817719452	constant	N	PF00248	Aldo/keto reductase family	NA	NA	NA
Niben101Ctg13781g00001	7.049713455	1.31916737	-1.433545909	0.038631238	0.251933474	0.0597762	0.056349054	0.972109722	0.779899342	constant	N	PF02458	Transferase family	NA	NA	NA
Niben101Ctg13782g00003	44.81507754	3.538485896	0.803145129	2.577018904	2.792230273	2.13E-08	0.311210578	8.48E-05	1.24E-05	1st up 5 dpi	Y	PF00722;PF06955	Glycosyl hydrolases family 16; Xyloglucan endo-transglycosylase (XET) C-terminus	NA	NA	NA
Niben101Ctg13784XLOC_001982	2.086184192	2.391911753	0.802620882	2.719091784	2.39972565	0.00511298	0.473913644	0.001560278	0.00494547	1st up 5 dpi	N	NA	NA	NA	NA	NA
Niben101Ctg13785XLOC_001983	1.411333944	-1.322099184	-0.043467842	-0.798112283	-1.220965962	0.172471199	0.977622942	0.470124771	0.209665485	constant	N	NA	NA	NA	NA	NA
Niben101Ctg13793XLOC_001984	6.155791527	-0.680571478	-1.24358071	-0.197969525	0.197998215	0.28197902	0.046021736	0.798351322	0.794375235	1st down 2 dpi	N	NA	NA	NA	NA	NA
Niben101Ctg13795g00003	0.778004806	0.047461515	-2.118204409	0.194786023	0.061301613	0.980326658	0.032116042	0.880378434	0.963583784	1st down 2 dpi	N	NA	NA	NA	NA	NA
Niben101Ctg13798XLOC_001987	1.530018908	0.201338521	0.383935054	1.677445795	0.371786541	0.869603142	0.76045982	0.075338612	0.737577864	constant	N	NA	NA	NA	NA	NA
Niben101Ctg13798XLOC_001988	0.34273861	0.77899975	-0.410536792	0.168173277	0.565083199	0.441389052	NA	NA	NA	constant	N	NA	NA	NA	NA	NA
Niben101Ctg13799g00002	41.38133738	-0.749692649	-0.94549421	-0.851235225	-0.576881653	0.006770687	0.004370432	0.00434262	0.044696423	constant	N	NA	NA	NA	NA	NA
Niben101Ctg13802XLOC_001992	13.06966002	0.195778199	0.679559779	0.115858854	0.393397068	0.686456227	0.165967197	0.836516737	0.403881454	constant	N	NA	NA	NA	NA	NA
Niben101Ctg13805XLOC_001993	1.503240712	-0.04716268	0.785553805	0.172752619	-0.718486613	0.977005102	0.469103169	0.885316123	0.478868743	constant	N	NA	NA	NA	NA	NA
Niben101Ctg13816XLOC_001995	8.555440482	-1.267945853	-0.216578255	0.070603642	-0.453935369	0.008218295	0.769502817	0.920876978	0.397078811	1st down 10 dpi	N	NA	NA	NA	NA	NA
Niben101Ctg13818XLOC_001996	4.886245773	0.17509863	-0.636494862	-0.653649325	-0.487924184	0.80133263	0.398020553	0.331030027	0.440802159	constant	N	NA	NA	NA	NA	NA
Niben101Ctg13822XLOC_001997	5.12112358	0.135562714	2.242123597	2.064284071	1.723414772	0.912666666	0.009596607	0.012510607	0.039876839	1st up 2 dpi	N	NA	NA	NA	NA	NA
Niben101Ctg13823XLOC_001998	6.994491067	1.39227542	0.137417579	0.956018761	1.325539237	0.017641432	0.889896837	0.170687245	0.037041198	1st up 7 dpi	N	NA	NA	NA	NA	NA
Niben101Ctg13828XLOC_002000	8.457948935	0.215481238	-0.275682453	0.187635668	0.529929584	0.728257071	0.69859085	0.782739361	0.348319076	constant	N	NA	NA	NA	NA	NA
Niben101Ctg13829XLOC_002001	0.150691562	0.524609129	0	0.12026478	0	NA	NA	NA	NA	constant	N	NA	NA	NA	NA	NA
Niben101Ctg13829XLOC_002002	1.91599898	1.002337333	0.476310809	0.512961802	0.822930834	0.225807114	0.689531294	0.622084336	0.351013814	constant	N	PF00332	Glycosyl hydrolases family 17	NA	NA	NA
Niben101Ctg13833g00001	0.257807209	0.787157275	0	0.939866983	1.058072001	0.425655777	NA	NA	NA	other	N	PF12819	Carbohydrate-binding protein of the ER	NA	NA	NA
Niben101Ctg13835g00003	4.107721163	0.352182897	-1.002957703	1.192234485	-0.338333508	0.622833205	0.17402748	0.131533992	0.631960079	constant	N	NA	NA	NA	NA	NA
Niben101Ctg13850g00002	1.159494468	0.234760438	-0.042133273	0.772772394	0.088896331	0.859498015	0.979337177	0.486731865	0.946942819	constant	N	PF09265	Cytokinin dehydrogenase 1, FAD and cytokinin binding	NA	NA	NA
Niben101Ctg13852XLOC_002006	2.617380631	0.225201003	0.094844422	0.097785349	0.610354794	0.828880327	0.937581549	0.93081609	0.510741561	constant	N	NA	NA	NA	NA	NA
Niben101Ctg13858g00004	24.82437602	-0.476886723	-0.343594528	-0.080609254	-0.364920786	0.192797876	0.466077567	0.875159492	0.353678641	constant	N	PF03054	tRNA methyl transferase	NA	NA	NA
Niben101Ctg13860XLOC_002008	1.059275544	-0.399083175	0.834874527	0.352170219	-0.71792743	0.745332963	0.459630004	0.770601703	0.517518342	constant	N	PF00249	Myb-like DNA-binding domain	NA	NA	NA
Niben101Ctg13864g00004	36.00822145	1.050296975	0.59181193	0.537673378	0.728011692	2.79E-05	0.063919902	0.045895908	0.003270504	1st up 10 dpi	N	NA	NA	NA	NA	NA
Niben101Ctg13873g00002	0.670427652	0	0.814486094	0	0	1	NA	NA	1	constant	Y	PF02535	ZIP Zinc transporter	NA	NA	NA
Niben101Ctg13874g00002	34.40473101	0.205746175	-0.187973155	0.518465854	0.315766155	0.450441351	0.58752913	0.048746379	0.229288748	constant	N	NA	NA	NA	NA	NA
Niben101Ctg13878g00002	10.97462812	0.327451554	0.924983531	0.296048966	0.441308774	0.52516003	0.138333891	0.652212718	0.399910703	constant	N	NA	NA	NA	NA	NA
Niben101Ctg13882g00003	44.86190902	-0.403755919	0.104886332	-0.150565779	-0.388953422	0.037694773	0.76753387	0.598883595	0.053311784	constant	N	NA	NA	NA	NA	NA
Niben101Ctg13883XLOC_002016	17.00272794	-0.728906355	-0.081327529	-0.051954674	-0.024276457	0.014373515	0.892782906	0.92021695	0.960090658	constant	N	NA	NA	NA	NA	NA
Niben101Ctg13885g00001	32.99950222	0.171277065	0.372902768	0.303985316	1.089978425	0.864015572	0.702429132	0.747105168	0.147081506	constant	N	NA	NA	NA	NA	NA
Niben101Ctg13887XLOC_002018	6.148054166	-1.808341162	-0.036343641	-1.922406547	-1.477679384	0.005527166	0.978427482	0.007839683	0.026384336	1st down 5 dpi	Y	NA	NA	NA	NA	NA
Niben101Ctg13892g00001	0.821410737	-0.408509309	0.535108027	-0.479084421	-1.261742737	0.728528809	0.657176105	0.67244444	0.196820893	constant	N	PF01373	Glycosyl hydrolase family 14	NA	NA	NA
Niben101Ctg13897XLOC_002020	17.12297691	-0.58285529	-1.232187205	-0.543050426	-0.474699471	0.194057459	0.012297338	0.280544446	0.309364551	1st down 2 dpi	N	NA	NA	NA	NA	NA
Niben101Ctg13908XLOC_002021	0.119621521	0	0	-0.574163238	0.096144174	NA	NA	NA	NA	constant	N	NA	NA	NA	NA	NA
Niben101Ctg13911XLOC_002022	19.11670925	-1.131463518	-0.089783451	-0.339591016	-0.690476193	0.000147107	0.843414402	0.3422634	0.035335635	1st down 10 dpi	N	NA	NA	NA	NA	NA
Niben101Ctg13912g00003	3.056932463	-0.361811739	-0.02149482	-0.174952332	-1.04948022	0.688305876	0.987658182	0.86746706	0.139318812	constant	N	NA	NA	NA	NA	NA
Niben101Ctg13915g00004	196.1869721	-0.257942904	-0.248695111	-0.210482878	-0.410979519	0.034297041	0.093190262	0.133392984	0.000403716	constant	N	PF00719	Inorganic pyrophosphatase	NA	NA	NA
Niben101Ctg13916g00003	42.23906412	0.14488308	0.055399858	-0.279293423	0.016328993	0.586071194	0.884185895	0.30319884	0.958674931	constant	N	NA	NA	NA	NA	NA
Niben101Ctg13920XLOC_002027	0.881980329	1.056361938	-0.277208685	1.302355841	1.131339509	0.299380963	0.840672039	0.194541144	0.256354778	constant	N	PF03638	Tesmin/TSO1-like CXC domain, cysteine-rich domain	NA	NA	NA
Niben101Ctg13927g00002	0.933187841	0.508498198	0.936337007	0.715933802	0.188819924	0.668839367	0.399425573	0.520800326	0.884315128	constant	N	PF00504	Chlorophyll A-B binding protein	NA	NA	NA
Niben101Ctg13930g00002	13.70551258	0.118370117	0.113320843	0.374676439	0.149069506	0.811070716	0.873169386	0.479860859	0.766688008	constant	N	PF00350;PF01031	Dynamin family; Dynamin central region	NA	NA	NA
Niben101Ctg13931g00001	44.78768033	-0.383356788	0.999487577	0.308635472	0.170961277	0.212920599	0.003192428	0.404278453	0.637809817	constant	N	NA	NA	NA	NA	NA
Niben101Ctg13932XLOC_002032	44.20161342	0.176635599	0.064009891	0.216807172	0.162529837	0.47227663	0.865410216	0.443796027	0.515903103	constant	N	NA	NA	NA	NA	NA
Niben101Ctg13932g00004	0.309378085	-0.374423232	0.074109786	0.06193584	0.795415806	0.744202216	NA	NA	NA	constant	N	PF03514	GRAS domain family	NA	NA	NA
Niben101Ctg13938XLOC_002033	32.74583467	0.782508237	0.824866523	0.584059016	0.758511698	0.078253919	0.118322756	0.248140408	0.096154628	constant	N	NA	NA	NA	NA	NA
Niben101Ctg13940XLOC_002034	0.310525448	0.602898062	0.098865757	0.782088248	-0.331762944	0.576668507	NA	NA	NA	constant	N	NA	NA	NA	NA	NA
Niben101Ctg13943g00002	91.13522544	-0.251959222	-0.228503041	-0.099427404	-0.072402035	0.126859173	0.316512098	0.663264893	0.723046464	constant	N	NA	NA	NA	NA	NA
Niben101Ctg13946g00001	2434.866566	-5.292102893	-0.391599034	-0.929499638	-2.540026475	2.50E-16	0.678828817	0.244646056	0.000148863	1st down 7 dpi	Y	PF00190	Cupin	NA	NA	NA
Niben101Ctg13948g00001	0.172144773	0.062591577	0	0.389202331	0.156736016	NA	NA	NA	NA	constant	N	NA	NA	NA	NA	NA
Niben101Ctg13949g00001	4.976422852	0.738186472	0.298723275	0.726222642	0.6576857	0.311569678	0.727951503	0.38057756	0.329021198	constant	N	PF07690	Major Facilitator Superfamily	NA	NA	NA
Niben101Ctg13952XLOC_002042	0.366188189	0.774571952	0	0	0	0.135638984	NA	NA	NA	constant	N	PF03759	PRONE (Plant-specific Rop nucleotide exchanger)	NA	NA	NA
Niben101Ctg13955XLOC_002043	16.79557331	-0.534816341	-0.373179404	-0.464988793	-0.802630707	0.136228471	0.432361656	0.293732985	0.022816885	constant	N	NA	NA	NA	NA	NA
Niben101Ctg13955XLOC_002044	0.206272389	0.488640069	0.200177275	-0.636983789	0.991913482	NA	NA	NA	NA	constant	N	NA	NA	NA	NA	NA
Niben101Ctg13967g00003	9.815615932	-1.317847619	-0.604845329	-0.869968276	-2.111101788	0.002144804	0.198103084	0.034828983	1.22E-06	1st down 7 dpi	N	PF03435	Saccharopine dehydrogenase NADP binding domain	NA	NA	NA
Niben101Ctg13968XLOC_002048	55.89816426	0.390050867	0.470802975	-0.002691119	0.171763944	0.077647806	0.074269764	0.994971094	0.510420916	constant	N	NA	NA	NA	NA	NA
Niben101Ctg13971g00002	52.78770721	0.047036623	-0.355591204	0.018229896	0.074427432	0.855344921	0.137415755	0.9506319	0.753359492	constant	N	NA	NA	NA	NA	NA
Niben101Ctg13972XLOC_002050	0.086429333	-0.251742963	0.331053867	0	0	NA	NA	NA	NA	constant	N	NA	NA	NA	NA	NA
Niben101Ctg13972XLOC_002051	0.257618411	0.078760683	0.090732315	0.110995694	-0.233037153	0.949516632	NA	NA	NA	constant	N	NA	NA	NA	NA	NA
Niben101Ctg13974XLOC_002052	0.301497522	-0.878028924	0	-0.552460745	-1.039014728	0.329618188	NA	NA	NA	other	N	PF03321	GH3 auxin-responsive promoter	NA	NA	NA
Niben101Ctg13981XLOC_002055	14.46560818	-1.181556993	0.136457524	-1.765384794	-1.096487597	0.015277329	0.855852006	0.000380923	0.025616926	1st down 5 dpi	N	NA	NA	NA	NA	NA
Niben101Ctg13986g00002	105.1054088	-0.288740896	0.0233558	-0.176003097	-0.095791639	0.058620425	0.934400415	0.367325544	0.606802982	constant	N	NA	NA	NA	NA	NA
Niben101Ctg13987XLOC_002057	0.660166173	-1.338844497	-0.340177901	0.18765998	-1.669950582	0.185082479	NA	NA	0.089294028	constant	N	NA	NA	NA	NA	NA
Niben101Ctg13990XLOC_002058	4.618518195	0.398488957	0.860531833	0.366643562	-0.060600374	0.689385388	0.370740625	0.716255284	0.955603947	constant	N	NA	NA	NA	NA	NA
Niben101Ctg13994g00001	3.576937545	1.619168467	0.932742638	0.555837637	0.637129243	0.055769756	0.253748382	0.49988908	0.459553125	constant	N	PF00847	AP2 domain	NA	NA	NA
Niben101Ctg13995g00003	5.337495628	-0.084881864	-0.815820623	-0.445348301	0.087176511	0.911161967	0.221546046	0.555335239	0.909241894	constant	N	NA	NA	NA	NA	NA
Niben101Ctg13998g00002	506.5096134	-0.441059016	-1.19809278	-1.281685419	-0.840242626	0.078381934	2.00E-07	4.25E-08	0.000284754	1st down 2 dpi	N	PF08240	Alcohol dehydrogenase GroES-like domain	NA	NA	NA
Niben101Ctg13999XLOC_002063	1.66999878	0.092767856	0.450237715	0.139122732	0.369104024	0.951678978	0.724693648	0.915630466	0.75816296	constant	N	NA	NA	NA	NA	NA
Niben101Ctg14007g00002	18.86837757	1.313409663	-0.032744992	-0.080287627	0.498226033	0.002537601	0.96359856	0.891511617	0.268139431	1st up 10 dpi	N	NA	NA	NA	NA	NA
Niben101Ctg14008g00002	255.7555802	3.144795269	4.111616472	3.085980058	3.173120955	2.86E-30	1.42E-45	3.14E-26	3.83E-30	1st up 2 dpi	N	PF00201	UDP-glucoronosyl and UDP-glucosyl transferase	NA	NA	NA
Niben101Ctg14014g00001	19.00475896	0.080516267	0.447998061	-0.111436581	0.278903871	0.868773451	0.365679663	0.82966536	0.506375497	constant	N	PF02181	Formin Homology 2 Domain	NA	NA	NA
Niben101Ctg14017g00003	66.46571718	-0.769609705	-0.272033162	-1.256100393	-0.367835357	0.268984752	0.758983038	0.063763417	0.632965107	constant	N	PF00854	POT family	NA	NA	NA
Niben101Ctg14019XLOC_002068	0.35370029	0	-0.738681917	0	-0.267044475	1	NA	NA	NA	constant	N	NA	NA	NA	NA	NA
Niben101Ctg14023XLOC_002069	0.082589623	-0.251362003	0	0	0.333507893	NA	NA	NA	NA	constant	N	NA	NA	NA	NA	NA
Niben101Ctg14029XLOC_002071	3.905176537	-0.694113474	0.450113209	0.355122972	-1.409235732	0.372271534	0.655370388	0.690107858	0.045910046	1st down 7 dpi	N	NA	NA	NA	NA	NA
Niben101Ctg14029XLOC_002072	0.813574938	-0.956597394	-0.260473113	0.207310025	-1.013175073	0.356851887	0.85048895	0.870417419	0.330714704	constant	N	NA	NA	NA	NA	NA
Niben101Ctg14031XLOC_002073	1.781920457	-0.893309403	0.340371634	-1.474747774	-1.117570657	0.376759438	0.792496533	0.130391908	0.260155022	constant	N	NA	NA	NA	NA	NA
Niben101Ctg14032g00002	0.092588942	0.219385593	0	0.133893792	0.137288497	NA	NA	NA	NA	constant	N	PF13839	GDSL/SGNH-like Acyl-Esterase family found in Pmr5 and Cas1p	NA	NA	NA
Niben101Ctg14033g00003	5.436448648	-0.979401298	-0.945162665	-1.678945331	-0.337611063	0.138055263	0.210046556	0.009061572	0.654265851	1st down 5 dpi	N	PF03080;PF14365	Domain of unknown function (DUF239); Domain of unknown function (DUF4409)	NA	NA	NA
Niben101Ctg14038g00004	0.375080981	0.827221027	-0.770755879	0.598413483	0.288970928	0.396758569	NA	NA	NA	constant	N	PF01852	START domain	NA	NA	NA
Niben101Ctg14041XLOC_002078	4.283558477	-1.457321576	0.401637923	0.513048277	-0.407305591	0.011461867	0.686250331	0.508594711	0.54941578	1st down 10 dpi	N	NA	NA	NA	NA	NA
Niben101Ctg14045g00001	0.081464313	0	0.13120243	0.155871669	0.133284194	NA	NA	NA	NA	constant	N	NA	NA	NA	NA	NA
Niben101Ctg14056g00003	22.34748384	-0.427102383	-0.114499641	-0.419361577	0.15709723	0.183729048	0.801182571	0.234016337	0.680752677	constant	N	PF00613	Phosphoinositide 3-kinase family, accessory domain (PIK domain)	NA	NA	NA
Niben101Ctg14063g00003	0.324947466	0.313569591	0.189683576	-0.623172956	-0.580520244	0.709441378	NA	NA	NA	constant	N	PF00514	Armadillo/beta-catenin-like repeat	NA	NA	NA
Niben101Ctg14071g00003	61.57116241	0.694928119	0.243979667	0.645378136	0.579189509	0.001427273	0.42057573	0.006437646	0.008107324	constant	N	NA	NA	NA	NA	NA
Niben101Ctg14074g00003	46.2839131	3.401284205	2.041203239	2.697318585	4.11594365	1.44E-16	1.31E-06	1.89E-10	3.54E-19	1st up 2 dpi	N	PF00533	BRCA1 C Terminus (BRCT) domain	NA	NA	NA
Niben101Ctg14075g00001	67.54421435	0.539564389	0.596627026	0.393340307	0.626549357	0.00199611	0.003667082	0.04925458	0.000423367	constant	N	PF01991	ATP synthase (E/31 kDa) subunit	NA	NA	NA
Niben101Ctg14076g00001	24.34902854	0.094753907	0.774785302	0.991913045	0.720227064	0.801487596	0.031504472	0.00275832	0.018558961	constant	N	PF00935	Ribosomal protein L44	NA	NA	NA
Niben101Ctg14080g00002	71.62112259	-0.97335099	-0.360008579	-0.131257249	-0.244657833	5.66E-05	0.12558249	0.649619214	0.37926904	constant	N	PF00281	Ribosomal protein L5	NA	NA	NA
Niben101Ctg14086g00004	148.6609587	-2.392314393	-1.324499724	-1.482920269	-2.018694652	2.28E-26	2.62E-08	1.07E-09	1.52E-19	1st down 2 dpi	N	PF00076	RNA recognition motif. (a.k.a. RRM, RBD, or RNP domain)	NA	NA	NA
Niben101Ctg14092XLOC_002090	223.6085948	-0.057189644	-0.185288318	-0.333173308	-0.277360276	0.815969802	0.444932624	0.100498356	0.148790705	constant	N	NA	NA	NA	NA	NA
Niben101Ctg14093XLOC_002091	2.248319289	0.076986478	-0.989743409	-0.610031928	0.382812433	0.954995719	0.328022852	0.550574908	0.720883	constant	N	NA	NA	NA	NA	NA
Niben101Ctg14095g00001	16.1451384	-1.67429481	-1.787427742	-1.920288263	-1.566020322	6.88E-06	0.000283216	9.54E-06	2.70E-05	1st down 2 dpi	N	PF01988	VIT family	NA	NA	NA
Niben101Ctg14099g00002	13.49290122	-2.306503717	-1.976334564	-2.021091941	-2.435527044	0.000237138	0.001895428	0.001443403	7.36E-05	1st down 2 dpi	N	PF05577	Serine carboxypeptidase S28	S28	S28	S
Niben101Ctg14100XLOC_002094	2.743022095	-2.304880217	-0.802099267	-1.204396479	-1.903075791	0.002859569	0.376299304	0.180392905	0.007785591	1st down 7 dpi	N	NA	NA	NA	NA	NA
Niben101Ctg14104XLOC_002095	0.19565496	0.001660329	0	0.836847829	0.483907409	NA	NA	NA	NA	constant	N	NA	NA	NA	NA	NA
Niben101Ctg14104XLOC_002096	10.56995839	1.303600881	1.275781024	1.055242106	1.201426427	0.00176279	0.03498247	0.038630927	0.00649459	1st up 2 dpi	N	NA	NA	NA	NA	NA
Niben101Ctg14108XLOC_002097	12.19703819	0.325390428	-0.552202745	-0.018711797	0.170160501	0.498439874	0.375021289	0.978862529	0.742769752	constant	Y	NA	NA	NA	NA	NA
Niben101Ctg14109XLOC_002098	11.98813164	0.184850143	-0.226864562	-0.678670835	-0.152767294	0.758584562	0.751523476	0.213114027	0.797168841	constant	N	NA	NA	NA	NA	NA
Niben101Ctg14112XLOC_002099	0.566056985	0.94965019	0.259954074	0.632452572	0.703787296	0.364852185	NA	NA	0.515563675	constant	N	NA	NA	NA	NA	NA
Niben101Ctg14115g00001	164.0183469	-0.076721545	-0.027189892	0.030338702	0.005734105	0.661527974	0.909869836	0.886768505	0.978228912	constant	N	PF00076	RNA recognition motif. (a.k.a. RRM, RBD, or RNP domain)	NA	NA	NA
Niben101Ctg14124XLOC_002101	0.209513672	0.286676998	0	-0.122299539	0.440031741	NA	NA	NA	NA	constant	N	NA	NA	NA	NA	NA
Niben101Ctg14126g00004	30.19545363	-3.35559451	-1.773304852	-3.581968337	-3.761882176	4.17E-15	6.28E-06	1.49E-17	4.10E-20	1st down 2 dpi	N	PF00027;PF00520	Cyclic nucleotide-binding domain; Ion transport protein	NA	NA	NA
Niben101Ctg14127g00001	11.91197615	-0.458987982	0.535385063	-0.229467274	0.052942036	0.30061782	0.296863514	0.67541836	0.921663145	constant	N	PF00488	MutS domain V	NA	NA	NA
Niben101Ctg14128XLOC_002104	15.06383347	0.104525872	0.28035943	-0.266982444	0.320210649	0.82118729	0.566963915	0.548449396	0.427912698	constant	N	NA	NA	NA	NA	NA
Niben101Ctg14130g00002	430.0477954	0.390732675	0.247963504	0.308928277	0.468991243	1.07E-06	0.005631167	0.000447669	4.24E-09	constant	N	PF00957	Synaptobrevin	NA	NA	NA
Niben101Ctg14130g00004	0.972397424	0.629289527	0.138144232	0.02848036	1.479996519	0.570028983	0.923900476	0.983481413	0.115583901	constant	N	NA	NA	NA	NA	NA
Niben101Ctg14135g00002	1.264564063	0.005699842	0.231720881	0.334681341	0.330846044	1	0.86485992	0.783345993	0.78137465	constant	N	NA	NA	NA	NA	NA
Niben101Ctg14136g00001	1.821083008	-0.349250095	1.240437961	-0.147464185	-0.388028987	0.725736049	0.179934888	0.899259977	0.694084831	constant	N	PF02458	Transferase family	NA	NA	NA
Niben101Ctg14138g00002	2.87721782	-1.073709699	-0.314776417	-0.37644503	-1.727849539	0.31197981	0.817442553	0.759804011	0.07906086	constant	N	PF00097;PF00642	Zinc finger, C3HC4 type (RING finger); Zinc finger C-x8-C-x5-C-x3-H type (and similar)	NA	NA	NA
Niben101Ctg14148XLOC_002112	19.34783054	-1.131109073	-0.762917709	-0.482589253	-0.830119425	0.002823141	0.033253044	0.242586913	0.035994511	1st down 10 dpi	N	PF04545	Sigma-70, region 4	NA	NA	NA
Niben101Ctg14152XLOC_002113	36.35777474	0.222559285	0.180988184	0.071975595	0.110391858	0.410629116	0.676174876	0.83527132	0.714058122	constant	N	NA	NA	NA	NA	NA
Niben101Ctg14152XLOC_002114	0.312088987	0.302969888	-0.781319253	-1.232553371	-0.39581704	0.790568897	NA	NA	NA	other	N	NA	NA	NA	NA	NA
Niben101Ctg14155g00001	0.024573169	0	0	0	0.161066492	NA	NA	NA	NA	constant	N	PF00657	GDSL-like Lipase/Acylhydrolase	NA	NA	NA
Niben101Ctg14160XLOC_002116	0.079890831	0.320237414	0.133167384	0	0	NA	NA	NA	NA	constant	N	NA	NA	NA	NA	NA
Niben101Ctg14161XLOC_002117	1.962529001	0.206216357	0.12878288	-1.053133024	-0.171509297	0.877650002	0.930502299	0.325533318	0.894301418	constant	N	PF01388	ARID/BRIGHT DNA binding domain	NA	NA	NA
Niben101Ctg14162XLOC_002118	11.58383226	-1.324610276	-0.847155484	-0.628137064	-1.942635878	0.004431615	0.169667888	0.272458688	3.46E-05	1st down 7 dpi	N	NA	NA	NA	NA	NA
Niben101Ctg14167XLOC_002119	0.204219231	0.478252385	0	0	-0.361776148	NA	NA	NA	NA	constant	N	NA	NA	NA	NA	NA
Niben101Ctg14168g00004	63.72703511	1.789464715	2.596593792	2.70026333	2.367650764	3.78E-06	2.08E-08	1.90E-09	4.31E-09	1st up 2 dpi	N	PF13417	Glutathione S-transferase, N-terminal domain	NA	NA	NA
Niben101Ctg14174XLOC_002121	0.132837727	0.061559739	0	-0.226204945	0.0362868	NA	NA	NA	NA	constant	N	NA	NA	NA	NA	NA
Niben101Ctg14174XLOC_002122	0.110358798	-0.232942419	0	-0.055540811	-0.247234021	NA	NA	NA	NA	constant	N	NA	NA	NA	NA	NA
Niben101Ctg14174XLOC_002123	1.21295916	0.129755868	-0.582292984	-0.642606109	-1.028043396	0.925678941	0.626873938	0.565639826	0.29563377	constant	N	NA	NA	NA	NA	NA
Niben101Ctg14175XLOC_002124	85.14378572	-0.205193759	0.208866654	-0.003284031	-0.088858471	0.312749039	0.297536079	0.991493449	0.685808759	constant	N	PF05958	tRNA (Uracil-5-)-methyltransferase	NA	NA	NA
Niben101Ctg14180XLOC_002125	23.45607368	-0.294782013	-0.643574715	-0.668407835	-0.681642346	0.381849579	0.096282697	0.042638023	0.019138217	constant	N	NA	NA	NA	NA	NA
Niben101Ctg14182XLOC_002126	34.7521008	0.30055632	0.395486026	0.511908182	0.364927872	0.293189397	0.217223342	0.092373535	0.19606575	constant	N	NA	NA	NA	NA	NA
Niben101Ctg14184g00002	10.04326648	-1.471567292	-0.578080981	-0.359869338	-1.411193075	0.002530265	0.319125423	0.549763934	0.004205712	1st down 7 dpi	N	PF01174	SNO glutamine amidotransferase family	C26	C26	C
Niben101Ctg14185XLOC_002128	10.84378777	1.348503345	0.483829749	0.21500149	0.893642097	0.006517716	0.428972587	0.746443817	0.11243797	1st up 10 dpi	N	NA	NA	NA	NA	NA
Niben101Ctg14192g00001	99.48156173	0.623909445	0.642796478	0.451648766	0.741135896	0.000395032	0.007972348	0.03515459	3.30E-05	constant	N	NA	NA	NA	NA	NA
Niben101Ctg14200g00001	8.078701266	-1.520476756	-0.914342698	-1.233936723	-0.255026938	0.000816382	0.117066265	0.021072729	0.672009497	1st down 5 dpi	N	NA	NA	NA	NA	NA
Niben101Ctg14214g00003	16.02157564	-0.388054434	-0.395890761	-0.196510213	0.340874701	0.35648448	0.468027839	0.718837877	0.467550917	constant	N	NA	NA	NA	NA	NA
Niben101Ctg14216XLOC_002135	1.430924102	0.118640567	-0.385528642	0.666084489	0.185031129	0.936854273	0.770140548	0.553599606	0.88600249	constant	N	NA	NA	NA	NA	NA
Niben101Ctg14218XLOC_002136	6.307180313	-0.261407727	-0.325937588	-0.138031969	-0.132365195	0.668885214	0.644212835	0.860538092	0.854481831	constant	N	NA	NA	NA	NA	NA
Niben101Ctg14226XLOC_002137	0.33979871	-0.929054546	0	-0.293472214	-0.603536705	0.364734938	NA	NA	NA	constant	N	NA	NA	NA	NA	NA
Niben101Ctg14229XLOC_002138	7.002444692	-0.478104999	0.413414795	0.637882059	-0.208536943	0.372750008	0.597143154	0.322251608	0.740684418	constant	N	NA	NA	NA	NA	NA
Niben101Ctg14231g00004	3.00140659	-1.216261975	-0.875212409	-1.42279167	-0.738877918	0.065181005	0.279903682	0.04924589	0.341450759	1st down 5 dpi	N	NA	NA	NA	NA	NA
Niben101Ctg14233g00001	23.17913546	0.096882709	-0.578747652	0.370693351	0.477704684	0.865081197	0.096605448	0.352504494	0.24363872	constant	N	PF00320	GATA zinc finger	NA	NA	NA
Niben101Ctg14236XLOC_002141	152.2706121	-0.445730417	-0.563138809	-0.395748642	-0.495943558	0.002077335	0.00088199	0.01503223	0.000652315	constant	N	PF00069	Protein kinase domain	NA	NA	NA
Niben101Ctg14241g00006	0.146799084	0.358715728	-0.436878075	-0.396688895	0.120850438	NA	NA	NA	NA	constant	N	PF01061	ABC-2 type transporter	NA	NA	NA
Niben101Ctg14241g00007	2.445230942	-1.784583104	-0.990312489	-1.03225535	-1.481110961	0.02294472	0.323224127	0.27619932	0.061686511	1st down 10 dpi	N	PF00005	ABC transporter	NA	NA	NA
Niben101Ctg14246g00004	5.307455052	-1.598611129	0.160017266	-0.794447074	-0.630797396	0.008291149	0.856754656	0.271238235	0.357226087	1st down 10 dpi	N	NA	NA	NA	NA	NA
Niben101Ctg14248XLOC_002144	15.30393881	0.004861127	-0.127834852	0.3373325	0.31969849	1	0.833053462	0.496532519	0.454541874	constant	N	NA	NA	NA	NA	NA
Niben101Ctg14249XLOC_002145	0.229378445	-0.41462909	0.06849005	0	0.229146293	NA	NA	NA	NA	constant	N	NA	NA	NA	NA	NA
Niben101Ctg14255XLOC_002146	12.62258057	4.955725435	0.883383388	3.144056503	4.801285982	1.68E-15	0.358758314	8.25E-06	1.33E-12	1st up 5 dpi	N	NA	NA	NA	NA	NA
Niben101Ctg14258g00004	2.646857397	0.106281667	0.815862043	1.127318022	0.587768836	0.945009039	0.488091889	0.28875699	0.607347996	constant	N	PF04862	Protein of unknown function (DUF642)	NA	NA	NA
Niben101Ctg14269XLOC_002148	0.474815529	0.105807157	-0.664725439	-0.775230158	-0.069853728	0.944988376	NA	NA	NA	constant	N	NA	NA	NA	NA	NA
Niben101Ctg14272g00004	52.01468259	-0.325188679	0.474390027	0.127668901	0.195518779	0.183652009	0.099858735	0.702675155	0.481034964	constant	N	NA	NA	NA	NA	NA
Niben101Ctg14282g00004	100.0702618	0.077211877	1.606585683	0.462617471	0.649819614	0.841006161	2.07E-08	0.146505013	0.023175914	1st up 2 dpi	N	PF06136	Domain of unknown function (DUF966)	NA	NA	NA
Niben101Ctg14288XLOC_002152	37.2644084	0.170962234	0.956370887	0.860988294	0.605217816	0.643929566	0.001446396	0.006658222	0.049982209	constant	N	PF01248	Ribosomal protein L7Ae/L30e/S12e/Gadd45 family	NA	NA	NA
Niben101Ctg14291g00001	12.31463219	-1.591761292	-3.048581657	-1.874909915	-1.915972305	0.091625289	0.000805178	0.048975444	0.038236468	1st down 2 dpi	N	PF13243	Squalene-hopene cyclase C-terminal domain	NA	NA	NA
Niben101Ctg14296XLOC_002156	3.481812149	-1.005898122	-0.055076585	0.580702406	-0.279884036	0.342744337	0.972023472	0.614753108	0.82225816	constant	N	NA	NA	NA	NA	NA
Niben101Ctg14301XLOC_002157	1.981376508	1.415177037	-0.3715971	-0.38162086	1.151860272	0.153428048	0.777281208	0.755062741	0.259925036	constant	N	PF00004	ATPase family associated with various cellular activities (AAA)	NA	NA	NA
Niben101Ctg14304g00004	127.1512508	-0.079518117	-0.272213759	-0.082351082	-0.150030617	0.727380799	0.17100768	0.721735485	0.461470396	constant	N	NA	NA	NA	NA	NA
Niben101Ctg14305g00004	0.370464111	1.095425161	1.656757914	0.255947732	0.460257887	0.272851414	NA	NA	NA	other	N	PF01915	Glycosyl hydrolase family 3 C-terminal domain	NA	NA	NA
Niben101Ctg14306XLOC_002162	0.137963213	0	0.062201451	0.133443247	0	NA	NA	NA	NA	constant	N	NA	NA	NA	NA	NA
Niben101Ctg14309XLOC_002163	3.65269642	-1.259809979	-1.054398978	-1.321745525	-0.002549393	0.020859423	0.167927798	0.042229719	0.999200423	1st down 5 dpi	N	NA	NA	NA	NA	NA
Niben101Ctg14311XLOC_002164	0.263939174	0.016868302	-0.276161418	-0.618186098	0	0.991082607	NA	NA	NA	constant	N	NA	NA	NA	NA	NA
Niben101Ctg14311XLOC_002165	0.168102839	0	0	0.152252685	-0.089820051	NA	NA	NA	NA	constant	N	NA	NA	NA	NA	NA
Niben101Ctg14312g00004	30.54084456	-0.27234617	0.223510108	-0.253570766	-0.265979346	0.381389588	0.606424381	0.504766887	0.398943955	constant	N	NA	NA	NA	NA	NA
Niben101Ctg14316XLOC_002167	1.705189764	-0.003866325	-0.931396336	-0.552731154	-0.5879036	1	0.355931349	0.59327819	0.519673517	constant	N	NA	NA	NA	NA	NA
Niben101Ctg14320XLOC_002168	42.50018789	1.598057872	2.210387632	2.998795859	2.415186094	1.10E-06	0.000168684	4.27E-11	1.91E-11	1st up 2 dpi	N	NA	NA	NA	NA	NA
Niben101Ctg14323XLOC_002169	0.753812662	-0.231871268	-1.030619756	0.373331179	-0.640037284	0.861827421	0.356024691	0.760365417	0.572918554	constant	N	NA	NA	NA	NA	NA
Niben101Ctg14324g00001	16.29226196	-0.131691485	0.512698506	-0.00274849	-0.247439546	0.810544658	0.34624692	0.997739329	0.622188017	constant	N	NA	NA	NA	NA	NA
Niben101Ctg14329XLOC_002171	5.646235702	0.414964459	0.506331795	0.032269571	0.520006712	0.524392934	0.563282549	0.969477345	0.384414772	constant	Y	NA	NA	NA	NA	NA
Niben101Ctg14336g00001	9.772735698	0.14117636	0.602317504	1.026435704	0.795293864	0.787432238	0.290623557	0.035593107	0.086620414	1st up 5 dpi	N	NA	NA	NA	NA	NA
Niben101Ctg14337XLOC_002173	0.802696926	1.101299785	0.963155955	1.373805054	0.535425896	0.276571915	0.376644572	0.165931865	0.633039169	constant	N	NA	NA	NA	NA	NA
Niben101Ctg14340XLOC_002174	0.463727002	1.018836497	0	0.362818356	1.972929763	0.319952526	NA	NA	NA	other	N	NA	NA	NA	NA	NA
Niben101Ctg14340XLOC_002175	0.644660115	0.0715585	0.563240933	0.951984666	0.263848485	0.965687017	NA	NA	0.833311557	constant	N	NA	NA	NA	NA	NA
Niben101Ctg14340XLOC_002176	0.351249488	0.641491835	0.948628544	0.421401033	0.497783858	0.522587006	NA	NA	NA	constant	N	NA	NA	NA	NA	NA
Niben101Ctg14343XLOC_002177	0.301583717	-1.185486723	-0.243082128	-0.675318386	0	0.120024865	NA	NA	NA	constant	N	PF00022	Actin	NA	NA	NA
Niben101Ctg14347g00004	53.97745502	0.010090559	0.018529716	0.498945131	0.241439816	0.984806967	0.964845865	0.053270188	0.359571362	constant	N	PF03016	Exostosin family	NA	NA	NA
Niben101Ctg14347g00007	33.86512882	-0.223791772	0.225780182	-0.461533827	-0.391397031	0.411932478	0.534610582	0.097915811	0.123805281	constant	N	PF06206	CpeT/CpcT family (DUF1001)	NA	NA	NA
Niben101Ctg14352g00004	217.0074046	0.029984539	-0.173444845	0.005927711	0.003714825	0.817361012	0.186704266	0.970942187	0.979019563	constant	N	NA	NA	NA	NA	NA
Niben101Ctg14355XLOC_002183	34.26421137	0.227575522	0.097591006	0.144867929	0.059547874	0.452213392	0.8214407	0.689525027	0.866401347	constant	N	NA	NA	NA	NA	NA
Niben101Ctg14358g00001	46.1485893	-0.472292904	0.061320612	-0.172423751	-0.403461164	0.039607419	0.871949638	0.584995498	0.096053994	constant	N	NA	NA	NA	NA	NA
Niben101Ctg14359XLOC_002185	15.59073664	0.258827548	0.409589192	-0.001250992	-0.4941866	0.553627456	0.371560923	0.999251957	0.161596401	constant	N	NA	NA	NA	NA	NA
Niben101Ctg14363XLOC_002186	0.547584905	-1.248430703	-0.087205177	0.271619828	0.885317105	0.229235609	NA	NA	0.397164314	constant	N	NA	NA	NA	NA	NA
Niben101Ctg14368g00003	8.814068746	1.464067271	0.644397422	-1.595368804	-1.680534014	0.109059119	0.580546247	0.080279131	0.053507555	constant	N	PF00170	bZIP transcription factor	NA	NA	NA
Niben101Ctg14374g00002	141.2648291	-0.077511344	0.218171367	-0.053156079	-0.087318092	0.678308853	0.327391191	0.810116823	0.63742198	constant	N	PF13456	Reverse transcriptase-like	NA	NA	NA
Niben101Ctg14375g00002	0.061598575	0.151213045	0	-0.23690493	0	NA	NA	NA	NA	constant	N	PF00646	F-box domain	NA	NA	NA
Niben101Ctg14376XLOC_002190	0.719386434	2.346241857	0.603672333	0.090279083	0.633869058	0.00804385	NA	NA	0.568329921	1st up 10 dpi	N	PF06974	Protein of unknown function (DUF1298)	NA	NA	NA
Niben101Ctg14379XLOC_002191	0.12045084	0	0.422936913	0	-0.267693757	NA	NA	NA	NA	constant	N	NA	NA	NA	NA	NA
Niben101Ctg14380XLOC_002192	5.42896576	0.391279073	-0.452367548	0.647429765	0.241048867	0.522966948	0.543928869	0.358407955	0.707101767	constant	N	NA	NA	NA	NA	NA
Niben101Ctg14382g00002	70.17914074	-0.616236113	-0.249182714	-0.311295974	-0.128140646	0.01639576	0.472089179	0.315019523	0.701468535	constant	N	PF00244	14-3-3 protein	NA	NA	NA
Niben101Ctg14383XLOC_002194	10.01008334	-0.026268979	0.173192039	-0.94047792	-0.128214104	0.97337428	0.824541168	0.056207084	0.819483792	constant	N	NA	NA	NA	NA	NA
Niben101Ctg14387XLOC_002195	15.56684315	-1.76962434	-0.946097366	-1.31272873	-1.224464292	2.43E-05	0.058602936	0.004036665	0.005162455	1st down 5 dpi	N	NA	NA	NA	NA	NA
Niben101Ctg14389g00001	13.15502457	2.932487607	2.247908168	1.946903913	1.287713437	8.50E-11	0.000703678	8.15E-05	0.001128219	1st up 2 dpi	N	PF00083	Sugar (and other) transporter	NA	NA	NA
Niben101Ctg14396g00002	112.060391	0.054500332	0.430585763	0.076269503	-0.095112012	0.814072393	0.037949557	0.745883436	0.648853139	constant	N	PF00076	RNA recognition motif. (a.k.a. RRM, RBD, or RNP domain)	NA	NA	NA
Niben101Ctg14397XLOC_002198	4.609478324	-0.064272893	0.716702085	-0.491905496	0.042632247	0.969626493	0.549644501	0.679183465	0.975191581	constant	N	NA	NA	NA	NA	NA
Niben101Ctg14399XLOC_002199	0.210993456	0.381271182	-0.31090899	0	0	NA	NA	NA	NA	constant	N	NA	NA	NA	NA	NA
Niben101Ctg14401g00002	0.168830241	0.433565928	0	0	0.291839025	NA	NA	NA	NA	constant	N	PF00646;PF08268	F-box domain; F-box associated domain	NA	NA	NA
Niben101Ctg14412XLOC_002201	0.068740496	0	0	0	0.448570842	NA	NA	NA	NA	constant	N	PF14817	HAUS augmin-like complex subunit 5	NA	NA	NA
Niben101Ctg14417XLOC_002202	7.160047353	-1.373280907	-0.427431375	-0.53359523	-0.775249695	0.123139342	0.715323773	0.614118876	0.418950827	constant	N	NA	NA	NA	NA	NA
Niben101Ctg14420XLOC_002204	5.864373582	-1.834663338	-0.916890324	-1.424172674	-2.121624337	0.000111657	0.157913604	0.010676862	1.29E-05	1st down 5 dpi	N	NA	NA	NA	NA	NA
Niben101Ctg14421g00002	4.074305705	-1.155045566	-1.718561557	-1.538686795	-0.41936211	0.175967376	0.042958274	0.055196601	0.659885158	1st down 2 dpi	N	PF03195	Protein of unknown function DUF260	NA	NA	NA
Niben101Ctg14425g00002	28.01188081	0.321822037	0.875851193	0.657130386	0.808221142	0.286911207	0.011154856	0.045788119	0.005582237	constant	N	NA	NA	NA	NA	NA
Niben101Ctg14432XLOC_002208	6.014509591	-0.920805964	0.004572874	-0.822309829	-0.107533421	0.098309606	0.998622868	0.201585686	0.888787098	constant	N	NA	NA	NA	NA	NA
Niben101Ctg14436g00002	16.20005914	0.445848961	-0.51731996	0.277525182	0.523850296	0.208992492	0.211342664	0.500105533	0.127601574	constant	N	PF02535	ZIP Zinc transporter	NA	NA	NA
Niben101Ctg14439XLOC_002210	10.7257895	-0.17624433	-1.139945365	0.093756455	0.1696898	0.80349719	0.050665571	0.906629358	0.810259189	constant	N	NA	NA	NA	NA	NA
Niben101Ctg14444g00003	19.18661314	5.035279732	3.770559375	4.189026562	5.079196835	1.09E-14	2.01E-07	3.13E-09	6.16E-14	1st up 2 dpi	N	PF03106	WRKY DNA -binding domain	NA	NA	NA
Niben101Ctg14445g00001	156.9090002	0.506258609	0.126926218	0.284477826	0.568780525	0.000167612	0.553442298	0.080317468	3.83E-05	constant	N	NA	NA	NA	NA	NA
Niben101Ctg14448g00002	17.39294267	-0.304142479	-0.784710965	-0.109914732	-0.386428193	0.380308161	0.032292069	0.793558691	0.230858111	constant	N	NA	NA	NA	NA	NA
Niben101Ctg14450g00003	11.7996041	-1.619816677	-0.113735741	-0.119353069	-1.295194608	0.01003563	0.906401731	0.892751646	0.039443515	1st down 7 dpi	N	NA	NA	NA	NA	NA
Niben101Ctg14451XLOC_002216	33.72499054	-0.222293328	-0.546621325	0.175375894	0.224556816	0.423687622	0.066720836	0.617402471	0.448092666	constant	N	PF00400	WD domain, G-beta repeat	NA	NA	NA
Niben101Ctg14451XLOC_002217	1.74206725	-1.37946518	-1.556124731	-1.502787872	-0.554620894	0.154464619	0.136816695	0.136653517	0.610364895	constant	N	NA	NA	NA	NA	NA
Niben101Ctg14452XLOC_002218	21.52720493	0.612073749	0.131110756	0.585716635	0.400557255	0.074798525	0.781135392	0.14467147	0.276882458	constant	N	NA	NA	NA	NA	NA
Niben101Ctg14453g00002	17.41163915	-0.283252493	-0.208080773	0.19141069	-0.001713567	0.465045678	0.677864516	0.691772092	0.99904714	constant	N	PF04072	Leucine carboxyl methyltransferase	NA	NA	NA
Niben101Ctg14456g00004	2.185534593	0.367975017	0.425664136	-0.669558897	0.503663686	0.725287862	0.724512346	0.519239156	0.618907243	constant	N	PF00194	Eukaryotic-type carbonic anhydrase	NA	NA	NA
Niben101Ctg14462g00001	18.72403165	-2.445374129	-1.354088898	-1.435424213	-2.155812394	5.61E-11	0.000153328	9.70E-05	1.07E-09	1st down 2 dpi	N	NA	NA	NA	NA	NA
Niben101Ctg14470g00002	1.099078491	1.132021367	-0.704338892	1.566046354	1.112919527	0.263690688	0.548545544	0.104871017	0.269276866	constant	Y	PF02298	Plastocyanin-like domain	NA	NA	NA
Niben101Ctg14473g00004	0.194693204	1.420073936	0	0	0.205087724	NA	NA	NA	NA	other	Y	PF06521	PAR1 protein	NA	NA	NA
Niben101Ctg14476g00001	369.8802991	0.193326348	0.239374512	0.158490665	0.216869881	0.027661931	0.024615861	0.123700545	0.014714245	constant	N	PF09532	FDF domain	NA	NA	NA
Niben101Ctg14477XLOC_002226	24.25557542	-0.103436705	-0.539033574	-0.22713087	-0.028153668	0.779830758	0.081503557	0.497733197	0.943073908	constant	N	NA	NA	NA	NA	NA
Niben101Ctg14479XLOC_002227	1.258519046	1.171782347	-0.385670829	-0.067102921	-0.053751993	0.221626011	0.760850348	0.960083204	0.966388302	constant	N	NA	NA	NA	NA	NA
Niben101Ctg14479XLOC_002228	1.426046643	-2.009277448	-0.947873877	0.098802252	-0.595922476	0.017884164	0.379057981	0.939498371	0.563156083	1st down 10 dpi	N	NA	NA	NA	NA	NA
Niben101Ctg14479XLOC_002229	1.088516161	-0.570817318	-0.912373671	-1.348155414	-0.039319082	0.602162382	0.419730031	0.152831411	0.975866743	constant	N	NA	NA	NA	NA	NA
Niben101Ctg14483XLOC_002230	0.161249501	0.081742111	0.326280043	0	-0.346588753	NA	NA	NA	NA	constant	N	NA	NA	NA	NA	NA
Niben101Ctg14483XLOC_002231	0.163866826	-0.41391023	0	-0.219526863	-0.075691935	NA	NA	NA	NA	constant	N	NA	NA	NA	NA	NA
Niben101Ctg14491XLOC_002232	0.092123438	0	0.503692849	0	0	NA	NA	NA	NA	constant	N	NA	NA	NA	NA	NA
Niben101Ctg14493XLOC_002234	1.435289664	3.336555502	0	0.899601888	2.130607011	9.41E-05	1	0.40288375	0.019246917	1st up 7 dpi	N	NA	NA	NA	NA	NA
Niben101Ctg14496XLOC_002235	55.30558326	-1.454583596	-0.498013181	-0.863717034	-1.404808988	1.76E-09	0.089347113	0.00131989	4.56E-09	1st down 7 dpi	N	NA	NA	NA	NA	NA
Niben101Ctg14501XLOC_002236	1.386311211	0.002511702	0.87670488	-0.475063999	0.749457182	1	0.424750243	0.675276253	0.458126908	constant	N	NA	NA	NA	NA	NA
Niben101Ctg14501XLOC_002237	2.950234953	-0.227501693	0.723705129	0.016043585	0.4547532	0.815969802	0.458685337	0.989900633	0.632240888	constant	N	NA	NA	NA	NA	NA
Niben101Ctg14506XLOC_002238	11.31374075	-1.684546708	-0.257371945	-1.117590175	-0.590637957	4.27E-06	0.720447422	0.01634617	0.186448494	1st down 5 dpi	N	NA	NA	NA	NA	NA
Niben101Ctg14509g00003	26.33798376	-0.736394872	0.085869472	-0.307534756	-0.693785766	0.014028624	0.856591874	0.387733731	0.017248124	constant	N	PF04241	Protein of unknown function (DUF423)	NA	NA	NA
Niben101Ctg14511g00002	1.082732044	0	-0.251403942	1.001539818	-0.362900997	1	0.841097347	0.288069104	0.73996484	constant	N	NA	NA	NA	NA	NA
Niben101Ctg14514g00003	76.41141079	-0.402997802	-0.546380765	-0.398169956	-0.421479088	0.01030105	0.005764591	0.027251408	0.00744608	constant	N	PF00069	Protein kinase domain	NA	NA	NA
Niben101Ctg14519XLOC_002242	0.061161287	0.42900482	0	0	0	NA	NA	NA	NA	constant	N	NA	NA	NA	NA	NA
Niben101Ctg14522g00003	207.4068628	0.427711652	0.746986818	0.50536596	0.353873528	0.000418734	1.59E-08	0.000224122	0.005359268	constant	N	PF00466	Ribosomal protein L10	NA	NA	NA
Niben101Ctg14529XLOC_002245	0.883664346	-2.454379341	-0.545385408	-0.810562411	-1.141565665	0.00850004	0.666632675	0.46593056	0.252749785	1st down 10 dpi	N	NA	NA	NA	NA	NA
Niben101Ctg14530XLOC_002246	0.415349617	-1.334384471	0.666209437	0.290806009	-0.866613143	0.193267407	NA	NA	NA	constant	N	NA	NA	NA	NA	NA
Niben101Ctg14532XLOC_002247	5.765066979	-0.072577903	-0.229565116	0.019902154	-0.276501075	0.936277421	0.780722185	0.982598549	0.699514884	constant	N	NA	NA	NA	NA	NA
Niben101Ctg14534g00001	0.57306357	-0.168838453	-0.410366539	0.544422527	-0.423516425	0.863289214	NA	NA	0.61230899	constant	N	NA	NA	NA	NA	NA
Niben101Ctg14535XLOC_002249	5.334043051	1.050776312	0.110324086	-0.781753926	-1.062291294	0.322500067	0.941768389	0.488073707	0.316175266	constant	N	PF01565	FAD binding domain	NA	NA	NA
Niben101Ctg14538XLOC_002250	0.038449354	0.320912368	0	0	0	NA	NA	NA	NA	constant	N	NA	NA	NA	NA	NA
Niben101Ctg14542g00004	0.049175053	0.151725669	0	0	0.145212704	NA	NA	NA	NA	constant	N	NA	NA	NA	NA	NA
Niben101Ctg14544g00001	0.061091452	0	0	-0.23732673	-0.256299704	NA	NA	NA	NA	constant	N	NA	NA	NA	NA	NA
Niben101Ctg14553XLOC_002253	0.179778755	-1.076543529	0.212532145	0	0.179014187	NA	NA	NA	NA	other	N	NA	NA	NA	NA	NA
Niben101Ctg14566g00003	1411.464893	0.865398502	0.816025444	0.433419875	0.676193351	0.001406095	0.004081481	0.166128717	0.015659585	constant	N	PF00080	Copper/zinc superoxide dismutase (SODC)	NA	NA	NA
Niben101Ctg14569g00004	398.3970735	0.068205266	0.032739226	0.296049391	0.047696036	0.708900702	0.88228451	0.055090041	0.798224913	constant	N	PF12481	Aluminium induced protein	C44	C44	C
Niben101Ctg14573g00004	63.43929856	-0.917988239	-0.334321515	-0.617079802	-0.699813887	0.028832369	0.533791822	0.183036895	0.105595895	constant	N	PF00025	ADP-ribosylation factor family	NA	NA	NA
Niben101Ctg14577XLOC_002260	0.328300633	0.242906088	0.700393684	-0.280683722	0.630639994	0.846469682	NA	NA	NA	constant	N	PF16908	Vacuolar sorting-associated protein 13, N-terminal	NA	NA	NA
Niben101Ctg14583g00002	28.7563766	-1.239376884	-1.026549296	-1.312758899	-1.403271322	1.12E-08	0.001282952	4.66E-06	1.33E-09	1st down 2 dpi	N	PF05786	Condensin complex subunit 2	NA	NA	NA
Niben101Ctg14588XLOC_002262	15.88399042	0.272500733	0.831625049	1.351481107	0.891122089	0.49896783	0.04418103	0.000972771	0.014979454	1st up 5 dpi	N	PF01535;PF12854	PPR repeat	NA	NA	NA
Niben101Ctg14592XLOC_002263	0.531889943	1.542383603	-1.063369472	0.00745712	1.897296209	0.107441687	NA	NA	0.038730195	other	N	NA	NA	NA	NA	NA
Niben101Ctg14599XLOC_002264	1.185149541	-0.77799008	0.171722323	-0.53498933	-0.042258713	0.458404333	0.903751624	0.652486908	0.975127795	constant	N	NA	NA	NA	NA	NA
Niben101Ctg14602g00002	0.15942034	0.44301606	0	0.107198888	0.17260433	NA	NA	NA	NA	constant	N	NA	NA	NA	NA	NA
Niben101Ctg14602g00003	0.060081987	0	0	0.364824961	0	NA	NA	NA	NA	constant	N	PF14111	Domain of unknown function (DUF4283)	NA	NA	NA
Niben101Ctg14604XLOC_002267	1.273172409	-0.183963711	-0.714106697	1.284705788	-1.213287864	0.876505742	0.539758103	0.193788065	0.186312182	constant	N	NA	NA	NA	NA	NA
Niben101Ctg14604XLOC_002268	0.119402385	0.487388612	0	0	0.086811587	NA	NA	NA	NA	constant	N	NA	NA	NA	NA	NA
Niben101Ctg14607XLOC_002269	8.194834488	-0.908717717	-1.372807095	-1.291095222	-0.77537711	0.102400935	0.009495585	0.014480857	0.177423554	1st down 2 dpi	N	PF00628	PHD-finger	NA	NA	NA
Niben101Ctg14609g00002	7.065978789	0.097935562	-2.516962177	-0.354880274	-0.247159467	0.937704495	0.003288327	0.732014388	0.807371242	1st down 2 dpi	N	PF02738	Molybdopterin-binding domain of aldehyde dehydrogenase	NA	NA	NA
Niben101Ctg14618XLOC_002272	65.84677579	-0.709594372	0.132470959	-0.304051671	-0.611024145	0.023134856	0.785308818	0.450803314	0.059939479	constant	N	NA	NA	NA	NA	NA
Niben101Ctg14625XLOC_002274	19.15712799	-0.601980908	0.212375626	-0.218793856	-0.190655253	0.076387603	0.683395396	0.646013056	0.657982415	constant	Y	NA	NA	NA	NA	NA
Niben101Ctg14627g00001	0.153798663	0	-0.485083896	-0.241740236	-0.224783125	NA	NA	NA	NA	constant	N	NA	NA	NA	NA	NA
Niben101Ctg14629g00001	2.394691583	-0.392652418	-1.622219443	-1.47904525	0.701741217	0.740443335	0.11322966	0.136909858	0.517608902	constant	N	PF08534	Redoxin	NA	NA	NA
Niben101Ctg14632g00001	20.00965806	0.161430733	-0.689252232	0.186402875	0.03461493	0.711182415	0.185195781	0.718123405	0.943490942	constant	N	PF03478	Protein of unknown function (DUF295)	NA	NA	NA
Niben101Ctg14633XLOC_002279	9.774490586	-1.06736995	-0.496107345	-0.491938176	-0.456549838	0.014238482	0.427935249	0.407447634	0.389836661	1st down 10 dpi	N	NA	NA	NA	NA	NA
Niben101Ctg14634XLOC_002280	0.103203656	-0.391909245	0	0	-0.111162837	NA	NA	NA	NA	constant	N	NA	NA	NA	NA	NA
Niben101Ctg14634XLOC_002281	1.768314814	0.435158426	-0.222410292	-0.292056188	0.144752184	0.658653045	0.864690078	0.79867724	0.894634375	constant	N	NA	NA	NA	NA	NA
Niben101Ctg14640XLOC_002283	11.82829783	2.290069374	1.353789233	0.944714352	1.79488687	1.18E-06	0.008292299	0.054215562	0.000118089	1st up 2 dpi	N	NA	NA	NA	NA	NA
Niben101Ctg14642g00001	5776.751782	-2.069481422	-1.370459743	-1.997706356	-2.081233057	5.08E-39	5.18E-17	1.14E-33	2.85E-39	1st down 2 dpi	N	PF01439	Metallothionein	NA	NA	NA
Niben101Ctg14642g00003	12.87712565	-0.038518814	0.05689391	-0.070650942	-0.053268979	0.963740255	0.940073014	0.912373472	0.93488801	constant	N	NA	NA	NA	NA	NA
Niben101Ctg14644g00001	2.654066635	0.623998354	0.051120572	0.300865853	1.249149317	0.498322116	0.968812635	0.771031323	0.107823944	constant	N	NA	NA	NA	NA	NA
Niben101Ctg14651XLOC_002287	0.267914115	-0.575512059	-0.058545418	-0.8319801	-0.541156738	0.541759611	NA	NA	NA	constant	N	NA	NA	NA	NA	NA
Niben101Ctg14652g00001	4.343267824	0.097613079	-0.530911685	-0.277946744	0.293199732	0.921896185	0.581730641	0.769208393	0.739520985	constant	N	PF01466;PF03931	Skp1 family, dimerisation domain; Skp1 family, tetramerisation domain	NA	NA	NA
Niben101Ctg14656XLOC_002289	3.491953878	-0.330572169	-0.660771347	0.152156332	0.438587019	0.68741412	0.471836018	0.877621	0.592562708	constant	N	NA	NA	NA	NA	NA
Niben101Ctg14661XLOC_002290	11.77901497	-0.183267301	-0.556495332	0.998503612	0.485241175	0.730983916	0.309514206	0.062058627	0.336329842	constant	N	NA	NA	NA	NA	NA
Niben101Ctg14670XLOC_002291	1.446877062	-0.056426011	-0.653706677	0.599422437	0.557624754	0.975078028	0.596000997	0.607252557	0.62856762	constant	N	NA	NA	NA	NA	NA
Niben101Ctg14672XLOC_002292	113.7442687	-0.67501729	-0.496766115	-0.441357846	-0.376344104	9.46E-05	0.009643974	0.018896906	0.042669451	constant	N	PF03759	PRONE (Plant-specific Rop nucleotide exchanger)	NA	NA	NA
Niben101Ctg14678XLOC_002294	0.222517235	-0.504476868	0.132674193	-0.303223459	0.050796083	NA	NA	NA	NA	constant	N	NA	NA	NA	NA	NA
Niben101Ctg14678g00001	15.13586119	0.226588357	-0.142074217	-0.03819043	-0.05280709	0.660063909	0.806696294	0.944546694	0.921963342	constant	N	NA	NA	NA	NA	NA
Niben101Ctg14682g00001	78.09461612	-3.305729477	-1.003657037	-1.833891773	-2.466168073	5.11E-21	0.00721129	2.31E-07	3.81E-13	1st down 2 dpi	N	PF11493	Thylakoid soluble phosphoprotein TSP9	NA	NA	NA
Niben101Ctg14686g00002	2.407990215	-0.013234893	-0.441743493	0.071078891	-0.56446571	0.99813961	0.655283908	0.945256622	0.520804905	constant	N	NA	NA	NA	NA	NA
Niben101Ctg14686g00003	2.908446506	0.866813073	0.594964224	-1.543592859	-0.323065806	0.417843397	0.627421659	0.131080935	0.789689698	constant	N	PF03763	Remorin, C-terminal region	NA	NA	NA
Niben101Ctg14687g00001	8.940080835	0.619195543	0.260281365	-0.14765093	-0.063597966	0.190038533	0.721978554	0.789608524	0.904275845	constant	N	NA	NA	NA	NA	NA
Niben101Ctg14691g00001	45.95158996	0.255569219	0.484671209	0.304763336	0.493828496	0.21070056	0.063326049	0.239412548	0.016957308	constant	N	PF13041	PPR repeat family	NA	NA	NA
Niben101Ctg14692XLOC_002303	1.43606548	-2.394738897	-0.824042912	-0.141435241	-1.546011837	0.004710736	0.488500539	0.91240035	0.089711958	1st down 10 dpi	N	NA	NA	NA	NA	NA
Niben101Ctg14692XLOC_002304	5.520628652	-1.793396607	-0.741447309	-0.90820969	-0.52173346	0.000687138	0.319298215	0.139819383	0.429296361	1st down 10 dpi	N	PF00954	S-locus glycoprotein domain	NA	NA	NA
Niben101Ctg14695g00001	23.54864975	-0.3469545	-1.407877478	-1.1059966	-0.975639144	0.38195845	0.000109925	0.001896796	0.003086151	1st down 2 dpi	N	NA	NA	NA	NA	NA
Niben101Ctg14704g00002	11.21283644	-0.234837578	-0.251858572	0.13602889	0.143449702	0.704645388	0.716998574	0.840622755	0.818727824	constant	N	PF05368	NmrA-like family	NA	NA	NA
Niben101Ctg14705XLOC_002310	0.942272317	0.662981385	-0.032049896	0.216852244	0.801133074	0.545442738	0.984343023	0.864990454	0.454722809	constant	N	NA	NA	NA	NA	NA
Niben101Ctg14706g00003	33.032593	1.123765146	0.182531274	1.560094405	1.417706022	0.027063594	0.770054865	0.000711415	0.002633907	1st up 5 dpi	N	PF00651;PF03000	BTB/POZ domain; NPH3 family	NA	NA	NA
Niben101Ctg14707g00002	6.744123538	-0.680099022	1.381897401	1.280157097	1.214311598	0.55043367	0.194574121	0.220381332	0.237694618	constant	N	PF15511	Centromere kinetochore component CENP-T histone fold	NA	NA	NA
Niben101Ctg14708XLOC_002314	2.84308181	1.826132548	0.911871198	1.638235313	1.938096127	0.013695536	0.34604941	0.055700285	0.008272431	1st up 7 dpi	N	NA	NA	NA	NA	NA
Niben101Ctg14713g00001	69.38544739	-1.998338106	-0.703800223	-1.274948027	-1.884598797	6.45E-17	0.010246931	2.31E-06	8.02E-15	1st down 5 dpi	N	NA	NA	NA	NA	NA
Niben101Ctg14714XLOC_002316	15.38649697	-1.785616374	-0.572499548	-0.582255578	-0.451270553	0.001307801	0.400902578	0.356430344	0.483147312	1st down 10 dpi	N	PF13639	Ring finger domain	NA	NA	NA
Niben101Ctg14717XLOC_002317	1.294801225	-0.411252864	0.801635292	-0.604365065	0.543339131	0.717955184	0.475519034	0.586521387	0.610368413	constant	N	NA	NA	NA	NA	NA
Niben101Ctg14720XLOC_002318	0.052198631	-0.4544685	0	0	0	NA	NA	NA	NA	constant	N	NA	NA	NA	NA	NA
Niben101Ctg14720XLOC_002319	0.165680901	0.210588384	-0.282506248	0	0	NA	NA	NA	NA	constant	N	NA	NA	NA	NA	NA
Niben101Ctg14724XLOC_002320	4.42139637	-0.008584711	0.968089447	-0.280340676	0.560700239	1	0.232739141	0.742447024	0.460275506	constant	N	NA	NA	NA	NA	NA
Niben101Ctg14726g00004	176.8873152	-2.610926431	-0.996382967	-1.213781896	-1.618788042	1.37E-16	0.002419285	0.000199432	1.74E-07	1st down 5 dpi	N	PF08417	Pheophorbide a oxygenase	NA	NA	NA
Niben101Ctg14736XLOC_002327	10.65234171	-0.042367684	1.109879083	-1.146764288	0.650531719	0.979420213	0.240233683	0.208534093	0.491301239	constant	N	PF00035	Double-stranded RNA binding motif	NA	NA	NA
Niben101Ctg14738g00001	4.737468509	-0.784692833	-0.716951063	-0.692809888	-1.366852905	0.280743799	0.294619968	0.31200841	0.042490868	1st down 7 dpi	N	PF04770	ZF-HD protein dimerisation region	NA	NA	NA
Niben101Ctg14740XLOC_002329	15.48189801	2.115250426	2.229026489	1.728292904	2.894882998	0.001515762	0.004837525	0.023844385	2.40E-05	1st up 2 dpi	N	PF00078	Reverse transcriptase (RNA-dependent DNA polymerase)	NA	NA	NA
Niben101Ctg14741XLOC_002330	1.239404387	-0.057068848	-2.507558848	-1.514042922	-0.441982871	0.973166767	0.006686479	0.115382169	0.698017641	1st down 2 dpi	N	PF05553	Cotton fibre expressed protein	NA	NA	NA
Niben101Ctg14742XLOC_002331	12.47725276	-0.03673885	-0.093971904	0.295690392	-0.399960463	0.955620924	0.884578782	0.565030571	0.350644345	constant	N	NA	NA	NA	NA	NA
Niben101Ctg14743g00003	2.677224503	-0.408654265	-0.13639889	-0.402336554	0.258744255	0.653006344	0.90321583	0.620454939	0.778732077	constant	N	PF01433;PF09127	Peptidase family M1; Leukotriene A4 hydrolase, C-terminal	M01	M01	M
Niben101Ctg14751g00003	4.527192385	1.115260165	-0.091780184	0.121456901	1.492722843	0.288380283	0.952231835	0.927927532	0.134135078	constant	N	PF00542	Ribosomal protein L7/L12 C-terminal domain	NA	NA	NA
Niben101Ctg14751g00004	25.19781471	-1.461645959	-0.774336128	-1.315976761	-1.204963504	6.10E-06	0.051601591	0.000183734	0.00023431	1st down 5 dpi	N	NA	NA	NA	NA	NA
Niben101Ctg14753g00004	0.099510427	0	0	0	0.17569384	NA	NA	NA	NA	constant	N	PF01486	K-box region	NA	NA	NA
Niben101Ctg14757g00001	1.784306595	-0.350897144	-0.607767228	-1.941509163	-0.244030147	0.736804775	0.595639905	0.028983342	0.825254891	1st down 5 dpi	N	PF16113	Enoyl-CoA hydratase/isomerase	NA	NA	NA
Niben101Ctg14760g00004	0.049353331	0	0	0.166334487	0.14502874	NA	NA	NA	NA	constant	N	PF00298	Ribosomal protein L11, RNA binding domain	NA	NA	NA
Niben101Ctg14768g00004	45.52817943	2.74093919	1.759732706	2.623823727	3.511022129	6.35E-22	8.32E-08	1.04E-15	1.59E-22	1st up 2 dpi	N	PF00501;PF13193	AMP-binding enzyme; AMP-binding enzyme C-terminal domain	NA	NA	NA
Niben101Ctg14771g00002	0.175321386	0.287364902	0.135128021	-0.134484828	0.34433552	NA	NA	NA	NA	constant	N	PF00153	Mitochondrial carrier protein	NA	NA	NA
Niben101Ctg14773XLOC_002341	97.61383845	-0.46433356	-0.855135398	-1.218183691	-0.770080722	0.182631149	0.00981752	0.00011783	0.015499395	1st down 5 dpi	N	NA	NA	NA	NA	NA
Niben101Ctg14776g00003	6.131805637	1.651774377	0.389280935	1.694814312	1.185390586	0.039248843	0.739600807	0.043198843	0.15287558	1st up 5 dpi	N	NA	NA	NA	NA	NA
Niben101Ctg14776g00004	1.326596988	1.317290604	-1.406735417	1.184119839	0.837345827	0.177056416	0.186025096	0.237469056	0.408483518	constant	N	NA	NA	NA	NA	NA
Niben101Ctg14777g00001	6.517817584	-0.157705484	-0.818024476	-1.463559711	-0.206206362	0.841319325	0.32003907	0.025906698	0.786001111	1st down 5 dpi	N	PF00044	Glyceraldehyde 3-phosphate dehydrogenase, NAD binding domain	NA	NA	NA
Niben101Ctg14780XLOC_002344	28.92687595	-0.999629271	-1.280473072	-0.978058705	-0.970840274	0.000169904	3.16E-05	0.001016494	0.000302062	1st down 2 dpi	N	NA	NA	NA	NA	NA
Niben101Ctg14782g00004	6.748351981	0.394336452	-0.296252112	0.570451034	-0.384023219	0.512801673	0.69680192	0.425409983	0.498225153	constant	N	PF01068	ATP dependent DNA ligase domain	NA	NA	NA
Niben101Ctg14785g00001	45.59299077	-0.773423644	0.292415922	0.16518047	-0.549684227	0.0029068	0.356034796	0.647479567	0.043982707	constant	N	NA	NA	NA	NA	NA
Niben101Ctg14788XLOC_002347	59.83405306	1.944745191	1.778241879	1.799687344	1.300530308	1.46E-11	4.63E-08	1.11E-08	4.96E-06	1st up 2 dpi	N	NA	NA	NA	NA	NA
Niben101Ctg14790XLOC_002348	25.64252336	-0.138187196	0.904783023	-0.870767106	0.115210259	0.750094277	0.051320056	0.016805091	0.793819547	constant	N	NA	NA	NA	NA	NA
Niben101Ctg14792g00004	9.604439739	1.826948642	0.865138295	2.640183051	0.91970572	0.000387348	0.284912876	2.63E-05	0.076329672	1st up 5 dpi	N	NA	NA	NA	NA	NA
Niben101Ctg14795XLOC_002351	0.158565645	0	0	-0.253931327	0	NA	NA	NA	NA	constant	N	NA	NA	NA	NA	NA
Niben101Ctg14797g00001	10.18934309	0.321158215	0.261351658	0.654658409	0.671615893	0.572721153	0.70838815	0.241536211	0.19234894	constant	N	NA	NA	NA	NA	NA
Niben101Ctg14811g00003	2.053498212	0.160363099	-0.41823525	-0.024165561	-0.648448087	0.883037655	0.675501622	0.985070022	0.481863229	constant	N	NA	NA	NA	NA	NA
[truncated: 73,803 more rows]
