# Supplementary material for: The transcriptome, extracellular proteome and active secretome of agroinfiltrated Nicotiana benthamiana uncover a large, diverse protease repertoire
Source: Plant Biotechnol J. 2017 Dec 17;16(5):1068–84. doi: 10.1111/pbi.12852 (PMC5902771; doi:10.1111/pbi.12852)
Supplement: Supplementary file 9 — Table S5 PFAM Domains overrepresented among transcripts differential between agro‐ and mock infiltrated leaves [file PBI-16-1068-s005.csv]

pfam.No	dynamics	N.in.category	p.overrep	p.overrep.adj	DE
NA	const	26920	3.86024684172852e-66	3.47422215755567e-65	NA
NA	down10	1003	5.73994042383624e-08	2.58297319072631e-07	NA
PF00004	down5	15	0.00326094741449828	0.0293485267304845	ATPase family associated with various cellular activities (AAA)
PF00005	down2	19	0.00186055881412061	0.0167450293270855	ABC transporter
PF00006	down2	5	0.00367260043074411	0.0146904017229764	ATP synthase alpha/beta family, nucleotide-binding domain
PF00008	up2	1	0.00472509430632076	0.00945018861264151	EGF-like domain
PF00009	down7	5	0.00389672282518574	0.0233803369511145	Elongation factor Tu GTP binding domain
PF00010	down10	11	0.00317051534156669	0.00951154602470006	Helix-loop-helix DNA-binding domain
PF00010	down2	24	1.54385480049235e-05	0.000138946932044312	Helix-loop-helix DNA-binding domain
PF00010	up5	17	0.0028744764398466	0.00951154602470006	Helix-loop-helix DNA-binding domain
PF00011	down2	12	7.33342869225412e-06	5.8667429538033e-05	Hsp20/alpha crystallin family
PF00011	up10	4	0.00364638890873302	0.0145855556349321	Hsp20/alpha crystallin family
PF00012	up2	15	2.5037289206449e-06	1.50223735238694e-05	Hsp70 protein
PF00013	const	70	3.7973194076667e-07	2.27839164460002e-06	KH domain
PF00016	down2	1	0.00662696054916326	0.0132539210983265	Ribulose bisphosphate carboxylase large chain, catalytic domain
PF00023	up10	1	0.0183137065385941	0.0274705598078912	Ankyrin repeat
PF00023	up5	2	0.0160768084564897	0.0274705598078912	Ankyrin repeat
PF00024	const	2	0	0	PAN domain
PF00025	const	43	0.000975031813546323	0.00487515906773162	ADP-ribosylation factor family
PF00026	down2	8	2.23514848450885e-07	1.11757424225442e-06	Eukaryotic aspartyl protease
PF00027	down2	9	5.12764900098495e-05	0.000410211920078796	Cyclic nucleotide-binding domain
PF00031	down5	1	0.0148441036495967	0.022266155474395	Cystatin domain
PF00031	up7	1	0.00757118289713213	0.022266155474395	Cystatin domain
PF00032	down2	1	0.00228161882541588	0.00456323765083177	Cytochrome b(C-terminal)/b6/petD
PF00034	up2	3	0.000105432961968332	0.000210865923936665	Cytochrome c
PF00035	const	25	0.00667155124140202	0.0333577562070101	Double-stranded RNA binding motif
PF00036	down10	2	0.0123614273732613	0.0164819031643484	EF hand
PF00036	down5	4	0.000501613137968185	0.00200645255187274	EF hand
PF00036	up2	5	0.00232045697101837	0.00464091394203675	EF hand
PF00041	const	2	0	0	Fibronectin type III domain
PF00042	down5	1	0.00317161287928872	0.00951483863786617	Globin
PF00042	up2	1	0.013525831263612	0.020288746895418	Globin
PF00043	up2	13	7.46288813200438e-09	3.73144406600219e-08	Glutathione S-transferase, C-terminal domain
PF00044	down2	3	0.00750165079656135	0.0150033015931227	Glyceraldehyde 3-phosphate dehydrogenase, NAD binding domain
PF00044	down5	3	0.00196923408537479	0.00590770225612437	Glyceraldehyde 3-phosphate dehydrogenase, NAD binding domain
PF00044	down7	3	0.000880482759758295	0.00528289655854977	Glyceraldehyde 3-phosphate dehydrogenase, NAD binding domain
PF00046	down2	17	1.85540765594099e-05	8.34933445173445e-05	Homeobox domain
PF00046	up5	16	1.59545731479254e-05	8.34933445173445e-05	Homeobox domain
PF00059	up5	1	0.0018187048443901	0.0036374096887802	Lectin C-type domain
PF00060	up2	8	2.84682231741968e-06	8.54046695225904e-06	Ligand-gated ion channel
PF00063	const	23	0.00372517943123534	0.00745035886247069	Myosin head (motor domain)
PF00067	down2	27	0.00132773415882366	0.00398320247647099	Cytochrome P450
PF00067	up2	47	2.02739120957129e-07	1.82465208861416e-06	Cytochrome P450
PF00067	up5	24	0.00238458910771906	0.00536532549236788	Cytochrome P450
PF00067	up7	21	5.81825472569005e-06	2.61821462656052e-05	Cytochrome P450
PF00069	up2	176	1.38259107392497e-22	1.24433196653247e-21	Protein kinase domain
PF00069	up5	74	0.000466073904739681	0.00209733257132857	Protein kinase domain
PF00071	const	118	2.81530470199507e-05	0.000225224376159606	Ras family
PF00072	down2	9	0.00157695394318296	0.00630781577273182	Response regulator receiver domain
PF00072	down7	5	0.00986599301147977	0.0263093146972794	Response regulator receiver domain
PF00072	up2	15	1.39524704302735e-05	0.000111619763442188	Response regulator receiver domain
PF00075	up7	1	0.000537058491835169	0.00107411698367034	RNase H
PF00076	const	367	1.63521927290213e-16	1.47169734561192e-15	RNA recognition motif. (a.k.a. RRM, RBD, or RNP domain)
PF00077	down2	1	0.00662696054916326	0.0132539210983265	Retroviral aspartyl protease
PF00078	const	377	1.52922493146719e-06	1.22337994517375e-05	Reverse transcriptase (RNA-dependent DNA polymerase)
PF00078	down10	22	0.00133972687943504	0.00535890751774018	Reverse transcriptase (RNA-dependent DNA polymerase)
PF00079	up7	2	0.00459268892758557	0.0229634446379279	Serpin (serine protease inhibitor)
PF00080	down5	1	0.0203315956478238	0.0406631912956475	Copper/zinc superoxide dismutase (SODC)
PF00082	up5	9	7.13511242078771e-05	0.000642160117870894	Subtilase family
PF00083	up2	21	9.68702152643594e-07	7.74961722114875e-06	Sugar (and other) transporter
PF00085	down5	13	1.16130217793358e-05	0.000104517196014022	Thioredoxin
PF00085	up5	10	0.00606355680212745	0.0272860056095735	Thioredoxin
PF00092	up7	2	0.0055558164630278	0.027779082315139	von Willebrand factor type A domain
PF00101	down10	1	0.0358631711912914	0.0448289639891143	Ribulose bisphosphate carboxylase, small chain
PF00101	down2	2	0.0217301984834191	0.0362169974723652	Ribulose bisphosphate carboxylase, small chain
PF00101	down7	8	4.04171994735147e-12	2.02085997367574e-11	Ribulose bisphosphate carboxylase, small chain
PF00101	up10	1	0.0183137065385941	0.0362169974723652	Ribulose bisphosphate carboxylase, small chain
PF00102	const	4	0	0	Protein-tyrosine phosphatase
PF00106	down5	9	0.0047563582239452	0.0214036120077534	short chain dehydrogenase
PF00106	down7	8	0.00356694606490365	0.0214036120077534	short chain dehydrogenase
PF00107	down2	7	0.00393222185402049	0.0176949983430922	Zinc-binding dehydrogenase
PF00107	up2	9	0.00342140820722842	0.0176949983430922	Zinc-binding dehydrogenase
PF00109	const	10	0.0142966050230131	0.0285932100460262	Beta-ketoacyl synthase, N-terminal domain
PF00111	down5	3	0.00531062224878002	0.0132765556219501	2Fe-2S iron-sulfur cluster binding domain
PF00111	down7	5	1.75955581995775e-05	8.79777909978873e-05	2Fe-2S iron-sulfur cluster binding domain
PF00112	down2	6	0.0022572523625234	0.0180580189001872	Papain family cysteine protease
PF00112	up5	5	0.0058329791342503	0.0233319165370012	Papain family cysteine protease
PF00115	const	5	0	0	Cytochrome C and Quinol oxidase polypeptide I
PF00116	const	5	0	0	Cytochrome C oxidase subunit II, periplasmic domain
PF00119	down2	1	0.0128337326480898	0.0256674652961796	ATP synthase A chain
PF00120	up10	1	0.00882427710201054	0.0308849698570369	Glutamine synthetase, catalytic domain
PF00120	up5	2	0.00536515556738951	0.0308849698570369	Glutamine synthetase, catalytic domain
PF00122	up2	11	0.00396849355178293	0.0277794548624805	E1-E2 ATPase
PF00124	down2	10	1.02066969840943e-11	2.04133939681887e-11	Photosynthetic reaction centre protein
PF00125	up2	38	7.47635062715153e-28	3.73817531357577e-27	Core histone H2A/H2B/H3/H4
PF00127	down5	2	0.000138573302227453	0.000138573302227453	Copper binding proteins, plastocyanin/azurin family
PF00127	down7	2	7.23817518157486e-05	0.000138573302227453	Copper binding proteins, plastocyanin/azurin family
PF00128	down2	4	0.00164306357932498	0.00985838147594991	Alpha amylase, catalytic domain
PF00130	down7	1	0.0134325637637823	0.0402976912913469	Phorbol esters/diacylglycerol binding domain (C1 domain)
PF00133	down10	4	1.70946438103973e-05	5.1283931431192e-05	tRNA synthetases class I (I, L, M and V)
PF00133	down7	2	0.00661913758281446	0.00992870637422169	tRNA synthetases class I (I, L, M and V)
PF00134	up5	19	2.31541240998657e-12	1.6207886869906e-11	Cyclin, N-terminal domain
PF00135	const	1	0	0	Carboxylesterase family
PF00136	up5	2	0.00140694697339037	0.00281389394678074	DNA polymerase family B
PF00139	down2	5	0.0126578584437307	0.0245916461602601	Legume lectin domain
PF00139	up2	13	3.0887819963721e-07	1.54439099818605e-06	Legume lectin domain
PF00139	up7	3	0.0147549876961561	0.0245916461602601	Legume lectin domain
PF00140	down5	1	0.00108088322790125	0.00108088322790125	Sigma-70 factor, region 1.2
PF00140	down7	1	0.000698796155012893	0.00108088322790125	Sigma-70 factor, region 1.2
PF00141	up2	23	2.29154442822715e-06	1.60408109975901e-05	Peroxidase
PF00141	up5	11	0.00568189971306053	0.0198866489957119	Peroxidase
PF00144	up2	1	0.00472509430632076	0.00945018861264151	Beta-lactamase
PF00145	up2	3	0.00705512398491314	0.0211653719547394	C-5 cytosine-specific DNA methylase
PF00146	down5	2	0.000659230220057421	0.00131846044011484	NADH dehydrogenase
PF00149	const	85	0.00495215159173613	0.0346650611421529	Calcineurin-like phosphoesterase
PF00150	down2	4	0.000695831965166323	0.00347915982583162	Cellulase (glycosyl hydrolase family 5)
PF00150	down5	2	0.0144299213733672	0.036074803433418	Cellulase (glycosyl hydrolase family 5)
PF00154	down10	1	0.00768505322878837	0.0115275798431826	recA bacterial DNA recombination protein
PF00154	down5	2	0.000659230220057421	0.00197769066017226	recA bacterial DNA recombination protein
PF00162	down7	3	9.00975596098988e-05	0.000270292678829696	Phosphoglycerate kinase
PF00163	up7	1	0.0213575044489153	0.0427150088978305	Ribosomal protein S4/S9 N-terminal domain
PF00168	up2	24	0.000150863185908543	0.00135776867317689	C2 domain
PF00168	up7	10	0.00164684188873233	0.00741078849929547	C2 domain
PF00170	down2	18	2.27021692214706e-06	2.04319522993235e-05	bZIP transcription factor
PF00173	up2	7	0.00263355530542239	0.00790066591626716	Cytochrome b5-like Heme/Steroid binding domain
PF00174	down2	1	0.0207142530241248	0.0310713795361871	Oxidoreductase molybdopterin binding domain
PF00174	up2	2	0.00292176161225955	0.00876528483677867	Oxidoreductase molybdopterin binding domain
PF00176	const	68	2.33927596349388e-05	0.000163749317444572	SNF2 family N-terminal domain
PF00177	down2	3	0.00464350896008504	0.0325045627205953	Ribosomal protein S7p/S5e
PF00179	const	81	0.000654711256860542	0.0045829787980238	Ubiquitin-conjugating enzyme
PF00180	const	17	0	0	Isocitrate/isopropylmalate dehydrogenase
PF00182	up2	6	8.56542663438741e-06	3.42617065375496e-05	Chitinase class I
PF00183	up2	6	0.000174007773635512	0.000870038868177558	Hsp90 protein
PF00185	up5	1	0.0166854161083825	0.033370832216765	Aspartate/ornithine carbamoyltransferase, Asp/Orn binding domain
PF00186	up5	1	0.0018187048443901	0.0036374096887802	Dihydrofolate reductase
PF00187	down5	1	0.0333669517741655	0.0444892690322206	Chitin recognition protein
PF00187	up2	5	7.37520049309009e-06	2.95008019723604e-05	Chitin recognition protein
PF00187	up7	1	0.0173501747065545	0.034700349413109	Chitin recognition protein
PF00188	up2	7	3.86804502488949e-06	1.5472180099558e-05	Cysteine-rich secretory protein family
PF00188	up5	4	0.000414131245403812	0.000828262490807624	Cysteine-rich secretory protein family
PF00190	up5	7	0.00521043796513981	0.0364730657559787	Cupin
PF00191	down2	6	0.000215207560826992	0.00129124536496195	Annexin
PF00191	up5	4	0.00517998072173941	0.0155399421652182	Annexin
PF00195	up10	1	0.00525996428324273	0.0157798928497282	Chalcone and stilbene synthases, N-terminal domain
PF00197	up2	4	0.000287998355199258	0.00115199342079703	Trypsin and protease inhibitor
PF00197	up7	1	0.0213575044489153	0.0427150088978305	Trypsin and protease inhibitor
PF00198	const	15	0.00207305432887778	0.00414610865775555	2-oxoacid dehydrogenases acyltransferase (catalytic domain)
PF00199	down5	3	0.00020894403297416	0.0010447201648708	Catalase
PF00201	down2	16	0.00246234263249426	0.00999229156259386	UDP-glucoronosyl and UDP-glucosyl transferase
PF00201	down5	12	0.00333076385419795	0.00999229156259386	UDP-glucoronosyl and UDP-glucosyl transferase
PF00201	up2	28	2.87801418409665e-06	2.59021276568699e-05	UDP-glucoronosyl and UDP-glucosyl transferase
PF00204	up5	2	0.00140694697339037	0.00281389394678074	DNA gyrase B
PF00205	up10	1	0.00693784879782298	0.0274073012114986	Thiamine pyrophosphate enzyme, central domain
PF00205	up7	1	0.0137036506057493	0.0274073012114986	Thiamine pyrophosphate enzyme, central domain
PF00206	up2	2	0.0139853724036054	0.0419561172108163	Lyase
PF00208	up7	2	0.00132085573711161	0.00660427868555803	Glutamate/Leucine/Phenylalanine/Valine dehydrogenase
PF00210	down10	1	0.0031714592930177	0.00930697868452499	Ferritin-like domain
PF00210	down5	1	0.00620465245634999	0.00930697868452499	Ferritin-like domain
PF00213	down5	1	0.0148441036495967	0.022266155474395	ATP synthase delta (OSCP) subunit
PF00213	down7	2	0.000347743320402727	0.00104322996120818	ATP synthase delta (OSCP) subunit
PF00215	const	3	0	0	Orotidine 5'-phosphate decarboxylase / HUMPS family
PF00218	const	4	0	0	Indole-3-glycerol phosphate synthase
PF00223	down2	11	1.14834685077777e-10	2.29669370155555e-10	Photosystem I psaA/psaB protein
PF00225	up5	35	1.29769787698742e-21	1.03815830158993e-20	Kinesin motor domain
PF00227	const	52	1.32224426312166e-06	5.28897705248663e-06	Proteasome subunit
PF00230	down10	5	0.0147603091452182	0.0393608243872484	Major intrinsic protein
PF00230	down2	11	0.000712730983105048	0.00570184786484038	Major intrinsic protein
PF00230	up5	9	0.00333684219607002	0.0133473687842801	Major intrinsic protein
PF00231	down5	3	0.000467158829284538	0.000934317658569076	ATP synthase
PF00234	down2	5	0.00217560093132747	0.0174048074506198	Protease inhibitor/seed storage/LTP family
PF00235	const	10	0	0	Profilin
PF00237	up2	3	0.0096419168936867	0.0289257506810601	Ribosomal protein L22p/L17e
PF00238	up2	5	3.59488629644138e-05	7.18977259288275e-05	Ribosomal protein L14p/L23e
PF00246	const	4	0	0	Zinc carboxypeptidase
PF00248	down7	6	4.59571086596258e-05	0.000275742651957755	Aldo/keto reductase family
PF00249	down2	34	0.000145438190690091	0.00130894371621082	Myb-like DNA-binding domain
PF00249	up5	28	0.00167951631878667	0.00755782343454	Myb-like DNA-binding domain
PF00251	up10	3	6.12843877322375e-05	0.00024513755092895	Glycosyl hydrolases family 32 N-terminal domain
PF00251	up2	4	0.0018124879415055	0.003624975883011	Glycosyl hydrolases family 32 N-terminal domain
PF00253	up10	1	0.00379802645164494	0.00759605290328988	Ribosomal protein S14p/S29e
PF00254	down5	7	1.43958760640403e-05	0.000100771132448282	FKBP-type peptidyl-prolyl cis-trans isomerase
PF00254	down7	4	0.00215800688091494	0.0075530240832023	FKBP-type peptidyl-prolyl cis-trans isomerase
PF00255	up10	1	0.0109120297212475	0.0436481188849901	Glutathione peroxidase
PF00257	down2	4	5.10952466232073e-05	0.000204380986492829	Dehydrin
PF00257	down7	1	0.0273096801570765	0.0364129068761019	Dehydrin
PF00257	up10	1	0.0109120297212475	0.0218240594424951	Dehydrin
PF00262	up2	8	1.65103172584943e-09	4.9530951775483e-09	Calreticulin family
PF00264	up10	1	0.00693784879782298	0.0104067731967345	Common central domain of tyrosinase
PF00264	up7	2	0.000638225396831983	0.00191467619049595	Common central domain of tyrosinase
PF00265	up2	3	0.000298956357397461	0.000896869072192383	Thymidine kinase
PF00265	up5	1	0.0243246506758786	0.0364869760138179	Thymidine kinase
PF00266	down7	3	0.00168263723689319	0.00673054894757278	Aminotransferase class-V
PF00266	up2	4	0.00993112838162549	0.019862256763251	Aminotransferase class-V
PF00268	up5	2	0.000726596642678768	0.0021797899280363	Ribonucleotide reductase, small chain
PF00270	const	151	1.74311666188747e-07	1.56880499569873e-06	DEAD/DEAH box helicase
PF00271	const	201	4.03935572355283e-10	3.63542015119755e-09	Helicase conserved C-terminal domain
PF00274	down5	4	0.00022930933895024	0.00160516537265168	Fructose-bisphosphate aldolase class-I
PF00275	down7	1	0.00662600131662513	0.0132520026332503	EPSP synthase (3-phosphoshikimate 1-carboxyvinyltransferase)
PF00276	up2	5	0.00019507353777359	0.00039014707554718	Ribosomal protein L23
PF00278	up10	1	0.0131940665980623	0.0263881331961247	Pyridoxal-dependent decarboxylase, C-terminal sheet domain
PF00278	up2	6	1.86343758851768e-06	7.45375035407072e-06	Pyridoxal-dependent decarboxylase, C-terminal sheet domain
PF00280	down2	5	0.00018733944511343	0.00112403667068058	Potato inhibitor I family
PF00280	up7	2	0.00912962260451848	0.0273888678135554	Potato inhibitor I family
PF00281	down10	1	0.0260781532182832	0.034770870957711	Ribosomal protein L5
PF00281	up2	3	0.00497189264058725	0.019887570562349	Ribosomal protein L5
PF00281	up7	1	0.0257069702852957	0.034770870957711	Ribosomal protein L5
PF00283	down2	2	0.000108947963542199	0.000217895927084398	Cytochrome b559, alpha (gene psbE) and beta (gene psbF)subunits
PF00283	down7	1	0.00205946632347911	0.00205946632347911	Cytochrome b559, alpha (gene psbE) and beta (gene psbF)subunits
PF00284	down2	1	0.00228161882541588	0.00228161882541588	Lumenal portion of Cytochrome b559, alpha (gene psbE) subunit
PF00284	down7	1	0.000698796155012893	0.00139759231002579	Lumenal portion of Cytochrome b559, alpha (gene psbE) subunit
PF00285	up10	1	0.00693784879782298	0.0208135463934689	Citrate synthase, C-terminal domain
PF00288	down10	3	0.00253733439005078	0.0126866719502539	GHMP kinases N terminal domain
PF00289	down5	1	0.0203315956478238	0.0406631912956475	Biotin carboxylase, N-terminal domain
PF00290	up7	1	0.00312371654848276	0.00624743309696553	Tryptophan synthase alpha chain
PF00291	down10	3	0.0106210659895518	0.0482696134102282	Pyridoxal-phosphate dependent enzyme
PF00291	down7	3	0.0160898711367427	0.0482696134102282	Pyridoxal-phosphate dependent enzyme
PF00294	up5	4	0.00822775829389183	0.0411387914694591	pfkB family carbohydrate kinase
PF00297	down10	2	0.00182467726334104	0.00547403179002313	Ribosomal protein L3
PF00297	up2	3	0.00497189264058725	0.00745783896088088	Ribosomal protein L3
PF00298	down10	1	0.0260781532182832	0.0470492451441438	Ribosomal protein L11, RNA binding domain
PF00298	down7	1	0.0328012562053116	0.0470492451441438	Ribosomal protein L11, RNA binding domain
PF00298	up2	2	0.0352869338581078	0.0470492451441438	Ribosomal protein L11, RNA binding domain
PF00300	down7	4	0.00277419446782819	0.0249677502104537	Histidine phosphatase superfamily (branch 1)
PF00301	down5	2	0	0	Rubredoxin
PF00303	up5	1	0.00530105107675494	0.0106021021535099	Thymidylate synthase
PF00304	up2	5	0.00481816766368828	0.033727173645818	Gamma-thionin family
PF00305	down2	4	0.00830559675692869	0.0290695886492504	Lipoxygenase
PF00305	up10	3	0.000908013571911393	0.00635609500337975	Lipoxygenase
PF00306	down2	5	0.000591161712036603	0.00177348513610981	ATP synthase alpha/beta chain, C terminal domain
PF00307	up10	2	0.00596660877212725	0.0357996526327635	Calponin homology (CH) domain
PF00307	up5	3	0.0152789311761021	0.0458367935283064	Calponin homology (CH) domain
PF00311	down2	3	0.00262589034735868	0.00787767104207605	Phosphoenolpyruvate carboxylase
PF00312	up2	3	0.00212222153548101	0.00636666460644303	Ribosomal protein S15
PF00312	up7	1	0.0173501747065545	0.0260252620598318	Ribosomal protein S15
PF00313	down7	1	0.0134325637637823	0.0402976912913469	'Cold-shock' DNA-binding domain
PF00314	up2	8	0.000891414962084653	0.00623990473459257	Thaumatin family
PF00316	down10	2	0.00567581539298192	0.00744925161465578	Fructose-1-6-bisphosphatase, N-terminal domain
PF00316	down2	3	0.00595940129172462	0.00744925161465578	Fructose-1-6-bisphosphatase, N-terminal domain
PF00316	down5	6	3.63511441894655e-07	1.81755720947327e-06	Fructose-1-6-bisphosphatase, N-terminal domain
PF00316	down7	3	0.00068767307055867	0.00171918267639667	Fructose-1-6-bisphosphatase, N-terminal domain
PF00317	up2	2	0.000324725827675131	0.000649451655350262	Ribonucleotide reductase, all-alpha domain
PF00317	up7	1	0.0015863009594478	0.0015863009594478	Ribonucleotide reductase, all-alpha domain
PF00318	up2	4	0.000287998355199258	0.000863995065597775	Ribosomal protein S2
PF00319	down5	8	0.00193265477890009	0.0173938930101008	SRF-type transcription factor (DNA-binding and dimerisation domain)
PF00319	down7	6	0.00736856075048796	0.0331585233771958	SRF-type transcription factor (DNA-binding and dimerisation domain)
PF00324	up10	1	0.000784759648153519	0.00156951929630704	Amino acid permease
PF00328	down10	1	0.0176048376538906	0.0370552259103613	Histidine phosphatase superfamily (branch 2)
PF00328	down7	1	0.0222331355462168	0.0370552259103613	Histidine phosphatase superfamily (branch 2)
PF00328	up7	1	0.0173501747065545	0.0370552259103613	Histidine phosphatase superfamily (branch 2)
PF00329	down5	1	0.0148441036495967	0.0296882072991933	Respiratory-chain NADH dehydrogenase, 30 Kd subunit
PF00331	down2	2	0.0217301984834191	0.0325952977251287	Glycosyl hydrolase family 10
PF00331	up5	2	0.0160768084564897	0.0325952977251287	Glycosyl hydrolase family 10
PF00332	up5	10	0.000975464423794711	0.00780371539035769	Glycosyl hydrolases family 17
PF00333	down10	1	0.0176048376538906	0.0264072564808359	Ribosomal protein S5, N-terminal domain
PF00333	up2	3	0.00212222153548101	0.00636666460644303	Ribosomal protein S5, N-terminal domain
PF00334	up2	3	0.0127736884745592	0.039644321933263	Nucleoside diphosphate kinase
PF00334	up5	2	0.0198221609666315	0.039644321933263	Nucleoside diphosphate kinase
PF00338	down7	1	0.017598194144797	0.0234642588597293	Ribosomal protein S10p/S20e
PF00338	up2	2	0.0139853724036054	0.0234642588597293	Ribosomal protein S10p/S20e
PF00338	up5	2	0.00369351917430329	0.0147740766972132	Ribosomal protein S10p/S20e
PF00342	const	4	0	0	Phosphoglucose isomerase
PF00343	down10	1	0.0260781532182832	0.0492018843079674	Carbohydrate phosphorylase
PF00343	down7	1	0.0328012562053116	0.0492018843079674	Carbohydrate phosphorylase
PF00346	down7	1	0.0134325637637823	0.0268651275275646	Respiratory-chain NADH dehydrogenase, 49 Kd subunit
PF00347	down7	2	0.00432792537157513	0.0173117014863005	Ribosomal protein L6
PF00348	down2	4	0.00265518312910992	0.0132759156455496	Polyprenyl synthetase
PF00352	const	3	0	0	Transcription factor TFIID (or TATA-binding protein, TBP)
PF00355	down5	8	8.49825015751013e-10	1.69965003150203e-09	Rieske [2Fe-2S] domain
PF00360	down7	1	0.0273096801570765	0.0409645202356147	Phytochrome region
PF00360	up7	1	0.0213575044489153	0.0409645202356147	Phytochrome region
PF00361	down2	5	0.000955375870625903	0.00382150348250361	Proton-conducting membrane transporter
PF00364	const	26	0.00499376886213317	0.0249688443106658	Biotin-requiring enzyme
PF00368	up10	1	0.00525996428324273	0.0138126502542128	Hydroxymethylglutaryl-coenzyme A reductase
PF00368	up2	2	0.0092084335028085	0.0138126502542128	Hydroxymethylglutaryl-coenzyme A reductase
PF00370	down2	1	0.0300945162544866	0.0451417743817298	FGGY family of carbohydrate kinases, N-terminal domain
PF00370	down5	2	0.000659230220057421	0.00197769066017226	FGGY family of carbohydrate kinases, N-terminal domain
PF00373	const	2	0	0	FERM central domain
PF00380	down7	2	0.00137589923982764	0.00412769771948291	Ribosomal protein S9/S16
PF00382	const	8	0	0	Transcription factor TFIIB repeat
PF00384	const	2	0	0	Molybdopterin oxidoreductase
PF00388	down2	4	0.000345553718758943	0.00172776859379472	Phosphatidylinositol-specific phospholipase C, X domain
PF00389	down5	3	0.00732293665438142	0.0439376199262885	D-isomer specific 2-hydroxyacid dehydrogenase, catalytic domain
PF00390	up10	1	0.0156635231718528	0.0391588079296321	Malic enzyme, N-terminal domain
PF00390	up5	3	0.00124117558923587	0.00620587794617936	Malic enzyme, N-terminal domain
PF00391	const	2	0	0	PEP-utilising enzyme, mobile domain
PF00393	up2	4	2.86151107911802e-05	5.72302215823604e-05	6-phosphogluconate dehydrogenase, C-terminal domain
PF00394	down2	9	0.00296931765365584	0.0069284078585303	Multicopper oxidase
PF00394	up2	10	0.0132695466791423	0.0232217066884991	Multicopper oxidase
PF00394	up5	9	0.00129680316527115	0.00626894198942089	Multicopper oxidase
PF00394	up7	6	0.00179112628269168	0.00626894198942089	Multicopper oxidase
PF00397	const	18	0.00461204649627448	0.00922409299254897	WW domain
PF00398	down10	1	0.00768505322878837	0.0307402129151535	Ribosomal RNA adenine dimethylase
PF00398	up5	1	0.0243246506758786	0.0486493013517571	Ribosomal RNA adenine dimethylase
PF00400	const	256	2.94358970289925e-05	0.000264923073260933	WD domain, G-beta repeat
PF00401	down2	1	0	0	ATP synthase, Delta/Epsilon chain, long alpha-helix domain
PF00403	down2	17	3.78354488721379e-07	3.40519039849241e-06	Heavy-metal-associated domain
PF00403	down7	6	0.0118127268755811	0.0354381806267433	Heavy-metal-associated domain
PF00403	up2	14	0.00166513771847562	0.00749311973314031	Heavy-metal-associated domain
PF00407	down5	5	0.000311378150702001	0.00249102520561601	Pathogenesis-related protein Bet v I family
PF00408	down7	1	0.00976513031473632	0.0195302606294726	Phosphoglucomutase/phosphomannomutase, C-terminal domain
PF00410	up10	2	0.000335349733166551	0.000503024599749826	Ribosomal protein S8
PF00410	up2	4	0.000152677583979318	0.000458032751937955	Ribosomal protein S8
PF00411	up10	1	0.00882427710201054	0.0264728313060316	Ribosomal protein S11
PF00412	down5	3	0.00304330811463111	0.0152165405731555	LIM domain
PF00413	up2	2	0.0092084335028085	0.0138126502542128	Matrixin
PF00413	up5	2	0.00238397676082334	0.00715193028247003	Matrixin
PF00416	up2	5	3.59488629644138e-05	0.000179744314822069	Ribosomal protein S13/S18
PF00420	down2	1	0.0207142530241248	0.0414285060482495	NADH-ubiquinone/plastoquinone oxidoreductase chain 4L
PF00421	down2	6	3.617729490836e-07	7.23545898167199e-07	Photosystem II protein
PF00425	down10	1	0.0216684303173846	0.0364129068761019	chorismate binding enzyme
PF00425	down2	3	0.000865569224265723	0.00346227689706289	chorismate binding enzyme
PF00425	down7	1	0.0273096801570765	0.0364129068761019	chorismate binding enzyme
PF00428	up2	8	3.62552872340278e-05	0.000145021148936111	60s Acidic ribosomal protein
PF00430	down2	6	5.65135416541599e-10	1.1302708330832e-09	ATP synthase B/B' CF(0)
PF00430	down5	1	0.0203315956478238	0.0203315956478238	ATP synthase B/B' CF(0)
PF00432	const	4	0	0	Prenyltransferase and squalene oxidase repeat
PF00433	down7	2	0.00951096301261794	0.0475548150630897	Protein kinase C terminal domain
PF00436	up2	2	0.0139853724036054	0.0279707448072108	Single-strand binding protein family
PF00438	up10	3	0.000177863560676897	0.000889317803384487	S-adenosylmethionine synthetase, N-terminal domain
PF00438	up7	2	0.00782143956357657	0.0195535989089414	S-adenosylmethionine synthetase, N-terminal domain
PF00439	const	46	9.64136668796121e-06	2.89241000638836e-05	Bromodomain
PF00441	down5	2	0.00625232566941009	0.0250093026776404	Acyl-CoA dehydrogenase, C-terminal domain
PF00443	const	54	6.76657957359105e-07	2.02997387207731e-06	Ubiquitin carboxyl-terminal hydrolase
PF00444	const	2	0	0	Ribosomal protein L36
PF00445	up2	2	0.0139853724036054	0.0209780586054081	Ribonuclease T2 family
PF00445	up5	2	0.00369351917430329	0.0110805575229099	Ribonuclease T2 family
PF00448	down10	2	0.00239074660364542	0.00478149320729085	SRP54-type protein, GTPase domain
PF00449	const	2	0	0	Urease alpha-subunit, N-terminal domain
PF00453	up5	1	0.00530105107675494	0.0106021021535099	Ribosomal protein L20
PF00454	const	24	0.00888486757383711	0.0355394702953484	Phosphatidylinositol 3- and 4-kinase
PF00456	down2	1	0.0128337326480898	0.0256674652961796	Transketolase, thiamine diphosphate binding domain
PF00458	const	2	0	0	WHEP-TRS domain
PF00462	up5	9	0.00158928675262966	0.014303580773667	Glutaredoxin
PF00463	const	1	0	0	Isocitrate lyase family
PF00464	up5	3	0.00625231319452779	0.0312615659726389	Serine hydroxymethyltransferase
PF00466	down10	2	0.00065270949873755	0.00195812849621265	Ribosomal protein L10
PF00467	down7	2	0.0220298110363477	0.0440596220726954	KOW motif
PF00467	up2	7	9.52322516297877e-05	0.000380929006519151	KOW motif
PF00468	down10	1	0.0031714592930177	0.0063429185860354	Ribosomal protein L34
PF00471	const	2	0	0	Ribosomal protein L33
PF00472	down7	5	1.39937938784674e-07	5.59751755138696e-07	RF-1 domain
PF00475	const	2	0	0	Imidazoleglycerol-phosphate dehydratase
PF00476	const	4	0	0	DNA polymerase family A
PF00477	const	2	0	0	Small hydrophilic plant seed protein
PF00478	const	2	0	0	IMP dehydrogenase / GMP reductase domain
PF00479	down5	1	0.0203315956478238	0.0271087941970983	Glucose-6-phosphate dehydrogenase, NAD binding domain
PF00479	up10	1	0.00525996428324273	0.018416867005617	Glucose-6-phosphate dehydrogenase, NAD binding domain
PF00479	up2	2	0.0092084335028085	0.018416867005617	Glucose-6-phosphate dehydrogenase, NAD binding domain
PF00481	down2	15	0.00490592727538946	0.0441533454785052	Protein phosphatase 2C
PF00484	down2	2	0.00508900832948449	0.00925046506376397	Carbonic anhydrase
PF00484	down5	2	0.00175653575986319	0.00702614303945275	Carbonic anhydrase
PF00484	up10	1	0.00693784879782298	0.00925046506376397	Carbonic anhydrase
PF00485	down5	3	0.00154593742069638	0.00618374968278551	Phosphoribulokinase / Uridine kinase family
PF00487	down5	5	0.000456257291650658	0.00273754374990395	Fatty acid desaturase
PF00487	down7	3	0.00868121538544714	0.0260436461563414	Fatty acid desaturase
PF00488	down5	2	0.0171000686493656	0.0342001372987311	MutS domain V
PF00488	up7	2	0.0066310514552603	0.0265242058210412	MutS domain V
PF00490	down10	1	0.000545398999323314	0.00109079799864663	Delta-aminolevulinic acid dehydratase
PF00491	const	2	0	0	Arginase family
PF00493	up2	4	0.00352210320015467	0.00704420640030934	MCM2/3/5 family
PF00493	up5	10	3.0009102856546e-12	1.20036411426184e-11	MCM2/3/5 family
PF00497	up2	7	2.94906003030592e-05	8.84718009091776e-05	Bacterial extracellular solute-binding proteins, family 3
PF00499	down2	1	0.00228161882541588	0.00456323765083177	NADH-ubiquinone/plastoquinone oxidoreductase chain 6
PF00501	up10	5	0.00358168189901313	0.0322351370911182	AMP-binding enzyme
PF00503	up2	3	0.00334503698900217	0.00669007397800435	G-protein alpha subunit
PF00504	down2	14	1.13148909094641e-05	2.82872272736603e-05	Chlorophyll A-B binding protein
PF00504	down5	60	7.70312258111998e-71	3.85156129055999e-70	Chlorophyll A-B binding protein
PF00507	const	1	0	0	NADH-ubiquinone/plastoquinone oxidoreductase, chain 3
PF00510	const	3	0	0	Cytochrome c oxidase subunit III
PF00512	down2	7	2.63921645442207e-05	0.000105568658176883	His Kinase A (phospho-acceptor) domain
PF00512	up7	2	0.0240358745909827	0.0480717491819653	His Kinase A (phospho-acceptor) domain
PF00514	up2	14	0.00500818400461164	0.0400654720368931	Armadillo/beta-catenin-like repeat
PF00520	down2	8	0.000283542490207986	0.00226833992166389	Ion transport protein
PF00521	up5	2	0.000300213831408868	0.000600427662817736	DNA gyrase/topoisomerase IV, subunit A
PF00533	up2	7	9.52322516297877e-05	0.000380929006519151	BRCA1 C Terminus (BRCT) domain
PF00534	down5	5	0.0109101092108538	0.0436404368434153	Glycosyl transferases group 1
PF00534	down7	5	0.00389672282518574	0.0311737826014859	Glycosyl transferases group 1
PF00535	const	4	0	0	Glycosyl transferase family 2
PF00536	const	15	0	0	SAM domain (Sterile alpha motif)
PF00542	down7	4	3.09606362336872e-05	0.000154803181168436	Ribosomal protein L7/L12 C-terminal domain
PF00543	const	1	0	0	Nitrogen regulatory protein P-II
PF00544	up5	7	0.000138312971070604	0.00096819079749423	Pectate lyase
PF00547	const	2	0	0	Urease, gamma subunit
PF00549	const	9	0.0210353859421645	0.042070771884329	CoA-ligase
PF00550	down7	2	0.00540066351917419	0.0162019905575226	Phosphopantetheine attachment site
PF00551	down2	2	0.00508900832948449	0.010178016658969	Formyl transferase
PF00557	const	22	0.00116179249738475	0.0023235849947695	Metallopeptidase family M24
PF00557	down5	2	0.0429682636134085	0.0429682636134085	Metallopeptidase family M24
PF00560	up2	50	2.32618243677185e-12	2.09356419309466e-11	Leucine Rich Repeat
PF00560	up5	20	0.00262099675341552	0.00786299026024656	Leucine Rich Repeat
PF00560	up7	13	0.00231762825664127	0.00786299026024656	Leucine Rich Repeat
PF00561	down5	5	0.00210618593525498	0.0147433015467849	alpha/beta hydrolase fold
PF00565	up7	1	0.00512613142380026	0.0153783942714008	Staphylococcal nuclease homologue
PF00566	const	29	0.00205864548532001	0.00823458194128002	Rab-GTPase-TBC domain
PF00567	up7	1	0.0015863009594478	0.0031726019188956	Tudor domain
PF00569	up7	2	0.0066310514552603	0.0198931543657809	Zinc finger, ZZ type
PF00570	up7	1	0.01043729430352	0.0313118829105599	HRDC domain
PF00572	down10	2	0.000962037404978053	0.00144305610746708	Ribosomal protein L13
PF00572	up2	4	0.000152677583979318	0.000458032751937955	Ribosomal protein L13
PF00574	const	21	0.00694895340843565	0.0208468602253069	Clp protease
PF00574	down7	2	0.0246921996691538	0.0370382995037307	Clp protease
PF00575	down10	3	0.00339234314725451	0.0203540588835271	S1 RNA binding domain
PF00575	down5	3	0.0111886685183182	0.0335660055549545	S1 RNA binding domain
PF00576	const	2	0	0	HIUase/Transthyretin family
PF00578	down5	2	0.00625232566941009	0.00937848850411513	AhpC/TSA family
PF00578	down7	2	0.00339560075579455	0.00937848850411513	AhpC/TSA family
PF00579	const	8	0	0	tRNA synthetases class I (W and Y)
PF00580	up5	1	0.00530105107675494	0.0106021021535099	UvrD/REP helicase N-terminal domain
PF00581	down7	6	2.08691781655473e-06	1.46084247158831e-05	Rhodanese-like domain
PF00582	up7	5	0.00339297660366808	0.0271438128293446	Universal stress protein family
PF00584	const	4	0	0	SecE/Sec61-gamma subunits of protein translocation complex
PF00585	down2	2	0.00195372656340116	0.00586117969020347	C-terminal regulatory domain of Threonine dehydratase
PF00585	down5	1	0.0148441036495967	0.022266155474395	C-terminal regulatory domain of Threonine dehydratase
PF00586	const	2	0	0	AIR synthase related protein, N-terminal domain
PF00588	down7	2	0.00259758794001855	0.0051951758800371	SpoU rRNA Methylase family
PF00590	up2	2	0.00292176161225955	0.00584352322451911	Tetrapyrrole (Corrin/Porphyrin) Methylases
PF00591	down10	1	0.0105930055736169	0.0141240074314893	Glycosyl transferase family, a/b domain
PF00591	down2	2	0.00329751769036085	0.0105199285664855	Glycosyl transferase family, a/b domain
PF00591	up10	1	0.00525996428324273	0.0105199285664855	Glycosyl transferase family, a/b domain
PF00595	down10	1	0.00161074064510648	0.00308919948521867	PDZ domain (Also known as DHR or GLGF)
PF00595	down2	1	0.00662696054916326	0.00662696054916326	PDZ domain (Also known as DHR or GLGF)
PF00595	down7	1	0.00205946632347911	0.00308919948521867	PDZ domain (Also known as DHR or GLGF)
PF00596	const	2	0	0	Class II Aldolase and Adducin N-terminal domain
PF00609	up7	2	0.0055558164630278	0.027779082315139	Diacylglycerol kinase accessory domain
PF00610	up2	1	0.013525831263612	0.013525831263612	Domain found in Dishevelled, Egl-10, and Pleckstrin (DEP)
PF00610	up5	1	0.00530105107675494	0.00795157661513242	Domain found in Dishevelled, Egl-10, and Pleckstrin (DEP)
PF00610	up7	1	0.0015863009594478	0.00475890287834341	Domain found in Dishevelled, Egl-10, and Pleckstrin (DEP)
PF00613	const	3	0	0	Phosphoinositide 3-kinase family, accessory domain (PIK domain)
PF00614	down2	4	0.00830559675692869	0.0166111935138574	Phospholipase D Active site motif
PF00614	down5	4	0.00168932950032667	0.01013597700196	Phospholipase D Active site motif
PF00614	down7	3	0.00526313807451076	0.0157894142235323	Phospholipase D Active site motif
PF00615	const	1	0	0	Regulator of G protein signaling domain
PF00622	const	9	0	0	SPRY domain
PF00623	const	9	0.0210353859421645	0.042070771884329	RNA polymerase Rpb1, domain 2
PF00625	up10	1	0.00255962570008875	0.00438264241838933	Guanylate kinase
PF00625	up2	2	0.00292176161225955	0.00438264241838933	Guanylate kinase
PF00627	const	35	0.000328121002990958	0.00131248401196383	UBA/TS-N domain
PF00628	const	89	1.11206180942157e-05	5.56030904710785e-05	PHD-finger
PF00630	down10	1	0.00161074064510648	0.00322148129021297	Filamin/ABP280 repeat
PF00631	up7	1	0.0015863009594478	0.0031726019188956	GGL domain
PF00632	const	21	0.000204262337671965	0.00040852467534393	HECT-domain (ubiquitin-transferase)
PF00634	up10	1	0	0	BRCA2 repeat
PF00637	const	25	0	0	Region in Clathrin and VPS
PF00638	const	10	0.0142966050230131	0.0285932100460262	RanBP1 domain
PF00639	const	6	0	0	PPIC-type PPIASE domain
PF00642	const	76	0.000972053759000465	0.00680437631300325	Zinc finger C-x8-C-x5-C-x3-H type (and similar)
PF00643	down10	4	0.0028722679150359	0.00670195846841709	B-box zinc finger
PF00643	down2	7	0.000740318723834162	0.00259111553341957	B-box zinc finger
PF00643	down5	8	7.40724653543988e-06	5.18507257480791e-05	B-box zinc finger
PF00643	down7	3	0.0245974404233528	0.0430455207408673	B-box zinc finger
PF00645	const	3	0	0	Poly(ADP-ribose) polymerase and DNA-Ligase Zn-finger region
PF00647	const	5	0	0	Elongation factor 1 gamma, conserved domain
PF00648	const	1	0	0	Calpain family cysteine protease
PF00650	up5	7	0.00152909721645516	0.0107036805151861	CRAL/TRIO domain
PF00651	down2	11	0.00174430943961405	0.00779977779697346	BTB/POZ domain
PF00651	down7	6	0.0124798435249874	0.0291196348916373	BTB/POZ domain
PF00651	up5	10	0.00222850794199242	0.00779977779697346	BTB/POZ domain
PF00652	const	1	0	0	Ricin-type beta-trefoil lectin domain
PF00654	const	19	0.00327613161355902	0.00982839484067707	Voltage gated chloride channel
PF00656	down2	4	0.00125997828084826	0.0062998914042413	Caspase domain
PF00656	up2	4	0.00615618859104115	0.0153904714776029	Caspase domain
PF00657	down2	10	0.0173168542622804	0.038962922090131	GDSL-like Lipase/Acylhydrolase
PF00657	up10	9	1.46905797799299e-05	9.11373320991302e-05	GDSL-like Lipase/Acylhydrolase
PF00657	up5	15	2.02527404664734e-05	9.11373320991302e-05	GDSL-like Lipase/Acylhydrolase
PF00657	up7	8	0.00115648811844628	0.00346946435533885	GDSL-like Lipase/Acylhydrolase
PF00658	up10	2	0.000846783729109896	0.00254035118732969	Poly-adenylate binding protein, unique domain
PF00662	const	3	0	0	NADH-Ubiquinone oxidoreductase (complex I), chain 5 N-terminus
PF00664	down10	5	0.00634842515350756	0.0253937006140302	ABC transporter transmembrane region
PF00664	down2	10	0.00052754946316285	0.0042203957053028	ABC transporter transmembrane region
PF00665	down10	22	1.00990167017417e-07	9.08911503156754e-07	Integrase core domain
PF00667	up2	2	0.0139853724036054	0.0419561172108163	FAD binding domain
PF00670	up5	2	0.00369351917430329	0.0110805575229099	S-adenosyl-L-homocysteine hydrolase, NAD binding domain
PF00670	up7	1	0.0137036506057493	0.0205554759086239	S-adenosyl-L-homocysteine hydrolase, NAD binding domain
PF00673	down10	3	0.00012646924242792	0.000505876969711681	ribosomal L5P family C-terminus
PF00673	up2	3	0.00705512398491314	0.0141102479698263	ribosomal L5P family C-terminus
PF00673	up7	1	0.0303805735971964	0.0405074314629285	ribosomal L5P family C-terminus
PF00675	down7	2	0.0111914700582348	0.0335744101747044	Insulinase (Peptidase family M16)
PF00677	const	2	0	0	Lumazine binding domain
PF00679	down10	3	0.000869023978107717	0.00347609591243087	Elongation factor G C-terminus
PF00682	down5	2	0.00257043903756833	0.00514087807513666	HMGL-like
PF00684	const	19	0.0128093514772112	0.0384280544316337	DnaJ central domain
PF00686	down5	2	0.00112537365402908	0.00450149461611633	Starch binding domain
PF00686	down7	1	0.0134325637637823	0.0268651275275646	Starch binding domain
PF00687	up2	5	0.000461413048240325	0.00230706524120163	Ribosomal protein L1p/L10e family
PF00689	up2	7	0.000185534954416032	0.000927674772080159	Cation transporting ATPase, C-terminus
PF00689	up5	4	0.00365841814734867	0.00914604536837168	Cation transporting ATPase, C-terminus
PF00692	up2	2	0.000324725827675131	0.000649451655350262	dUTPase
PF00694	const	6	0	0	Aconitase C-terminal domain
PF00696	down7	2	0.00951096301261794	0.0380438520504718	Amino acid kinase family
PF00697	const	2	0	0	N-(5'phosphoribosyl)anthranilate (PRA) isomerase
PF00698	const	2	0	0	Acyl transferase domain
PF00699	const	2	0	0	Urease beta subunit
PF00701	const	1	0	0	Dihydrodipicolinate synthetase family
PF00703	down2	1	0.00662696054916326	0.0132539210983265	Glycosyl hydrolases family 2
PF00704	up10	1	0.0272841847407744	0.0477110887455875	Glycosyl hydrolases family 18
PF00704	up2	7	3.86804502488949e-06	1.93402251244475e-05	Glycosyl hydrolases family 18
PF00704	up5	2	0.0286266532473525	0.0477110887455875	Glycosyl hydrolases family 18
PF00705	up2	2	0	0	Proliferating cell nuclear antigen, N-terminal domain
PF00707	down10	1	0.000545398999323314	0.000698796155012893	Translation initiation factor IF-3, C-terminal domain
PF00707	down7	1	0.000698796155012893	0.000698796155012893	Translation initiation factor IF-3, C-terminal domain
PF00708	down2	1	0.0128337326480898	0.0256674652961796	Acylphosphatase
PF00717	const	9	0	0	Peptidase S24-like
PF00719	down10	2	0.00305418296576752	0.0122167318630701	Inorganic pyrophosphatase
PF00719	up2	3	0.0096419168936867	0.0192838337873734	Inorganic pyrophosphatase
PF00722	up2	11	0.000422879513737997	0.00148007829808299	Glycosyl hydrolases family 16
PF00722	up5	11	4.20198933742235e-06	2.94139253619565e-05	Glycosyl hydrolases family 16
PF00724	down2	2	0.00508900832948449	0.020356033317938	NADH:flavin oxidoreductase / NADH oxidase family
PF00724	down5	1	0.0265232822771439	0.0353643763695252	NADH:flavin oxidoreductase / NADH oxidase family
PF00724	up2	2	0.0139853724036054	0.0279707448072108	NADH:flavin oxidoreductase / NADH oxidase family
PF00728	up5	2	0.00238397676082334	0.00715193028247003	Glycosyl hydrolase family 20, catalytic domain
PF00728	up7	1	0.01043729430352	0.0156559414552799	Glycosyl hydrolase family 20, catalytic domain
PF00730	const	13	0.02461818879008	0.0461758484077359	HhH-GPD superfamily base excision DNA repair protein
PF00730	up7	1	0.0461758484077359	0.0461758484077359	HhH-GPD superfamily base excision DNA repair protein
PF00731	down5	1	0.00108088322790125	0.00216176645580251	AIR carboxylase
PF00733	down10	1	0.0139064375985767	0.0208596563978651	Asparagine synthase
PF00733	down2	2	0.00508900832948449	0.0152670249884535	Asparagine synthase
PF00736	const	7	0	0	EF-1 guanine nucleotide exchange domain
PF00742	up2	1	0.013525831263612	0.027051662527224	Homoserine dehydrogenase
PF00745	down5	2	3.55184022075197e-05	7.10368044150394e-05	Glutamyl-tRNAGlu reductase, dimerisation domain
PF00745	up2	1	0.013525831263612	0.013525831263612	Glutamyl-tRNAGlu reductase, dimerisation domain
PF00749	const	6	0	0	tRNA synthetases class I (E and Q), catalytic domain
PF00750	const	3	0	0	tRNA synthetases class I (R)
PF00752	down10	1	0.0216684303173846	0.0433368606347693	XPG N-terminal domain
PF00752	up5	2	0.00742279646046916	0.0296911858418766	XPG N-terminal domain
PF00754	down7	2	0	0	F5/8 type C domain
PF00756	down5	1	0.00108088322790125	0.00216176645580251	Putative esterase
PF00759	up5	7	9.09753807219791e-05	0.000421279937650195	Glycosyl hydrolase family 9
PF00759	up7	5	0.000140426645883398	0.000421279937650195	Glycosyl hydrolase family 9
PF00762	up2	1	0.0258196981051392	0.0387295471577088	Ferrochelatase
PF00762	up5	1	0.010301888322101	0.030905664966303	Ferrochelatase
PF00763	const	8	0	0	Tetrahydrofolate dehydrogenase/cyclohydrolase, catalytic domain
PF00764	const	1	0	0	Arginosuccinate synthase
PF00766	const	1	0	0	Electron transfer flavoprotein FAD-binding domain
PF00773	down10	2	0.000415172366716926	0.000830344733433852	RNB domain
PF00777	up7	1	0.00757118289713213	0.0151423657942643	Glycosyltransferase family 29 (sialyltransferase)
PF00780	const	4	0	0	CNH domain
PF00781	up7	2	0.012108051132199	0.0484322045287958	Diacylglycerol kinase catalytic domain
PF00784	const	2	0	0	MyTH4 domain
PF00787	const	16	0	0	PX domain
PF00789	const	23	0.000819787574859916	0.00163957514971983	UBX domain
PF00790	const	14	0.00305028008098726	0.00610056016197453	VHS domain
PF00790	up10	1	0.0241303178229802	0.0241303178229802	VHS domain
PF00792	const	2	0	0	Phosphoinositide 3-kinase C2
PF00793	const	2	0	0	DAHP synthetase I family
PF00804	up2	5	0.00175899973614728	0.00351799947229456	Syntaxin
PF00804	up5	4	0.00127461828873803	0.00351799947229456	Syntaxin
PF00805	down5	2	0.00112537365402908	0.00337612096208725	Pentapeptide repeats (8 copies)
PF00805	down7	1	0.0134325637637823	0.0201488456456734	Pentapeptide repeats (8 copies)
PF00809	const	2	0	0	Pterin binding enzyme
PF00810	up10	1	0.0211380916889103	0.0422761833778207	ER lumen protein retaining receptor
PF00810	up2	4	0.0018124879415055	0.007249951766022	ER lumen protein retaining receptor
PF00814	down2	1	0.0207142530241248	0.0414285060482495	Glycoprotease family
PF00815	const	4	0	0	Histidinol dehydrogenase
PF00817	const	4	0	0	impB/mucB/samB family
PF00827	up2	2	0.0092084335028085	0.0208745886070399	Ribosomal L15
PF00827	up5	1	0.0331009202419007	0.0441345603225343	Ribosomal L15
PF00827	up7	1	0.01043729430352	0.0208745886070399	Ribosomal L15
PF00828	down10	2	0.00135046699991453	0.00202570049987179	Ribosomal proteins 50S-L15, 50S-L18e, 60S-L27A
PF00828	up2	4	0.000287998355199258	0.000863995065597775	Ribosomal proteins 50S-L15, 50S-L18e, 60S-L27A
PF00829	down10	1	0.0031714592930177	0.00606982634271371	Ribosomal prokaryotic L21 protein
PF00829	down7	1	0.00404655089514248	0.00606982634271371	Ribosomal prokaryotic L21 protein
PF00830	down7	2	0.00093567262073822	0.00374269048295288	Ribosomal L28 family
PF00830	up7	1	0.0137036506057493	0.0274073012114986	Ribosomal L28 family
PF00831	down10	1	0.0139064375985767	0.0208596563978651	Ribosomal L29 protein
PF00831	up2	5	2.61175470703999e-06	7.83526412111996e-06	Ribosomal L29 protein
PF00833	up2	3	0.00124686866814692	0.0049874746725877	Ribosomal S17
PF00833	up7	1	0.0137036506057493	0.0274073012114986	Ribosomal S17
PF00834	down5	2	0.000138573302227453	0.000277146604454906	Ribulose-phosphate 3 epimerase family
PF00838	const	4	0	0	Translationally controlled tumour protein
PF00847	up2	42	4.74104072522657e-08	4.26693665270391e-07	AP2 domain
PF00847	up5	26	1.54111170355806e-05	6.93500266601128e-05	AP2 domain
PF00847	up7	12	0.00706998298341182	0.0212099489502355	AP2 domain
PF00848	const	2	0	0	Ring hydroxylating alpha subunit (catalytic domain)
PF00849	down5	2	0.00480603395937871	0.00961206791875742	RNA pseudouridylate synthase
PF00852	up2	3	0.000659411352872504	0.00197823405861751	Glycosyltransferase family 10 (fucosyltransferase) C-term
PF00852	up5	1	0.0331009202419007	0.0496513803628511	Glycosyltransferase family 10 (fucosyltransferase) C-term
PF00854	down2	19	1.07829306657252e-06	9.7046375991527e-06	POT family
PF00854	down5	9	0.00639979651536688	0.0191993895461007	POT family
PF00854	up5	13	0.000619832451212751	0.00278924603045738	POT family
PF00855	const	22	0	0	PWWP domain
PF00857	up10	1	0.00379802645164494	0.0113940793549348	Isochorismatase family
PF00857	up5	1	0.0243246506758786	0.0364869760138179	Isochorismatase family
PF00860	down2	4	0.00405528136780209	0.0202764068390104	Permease family
PF00861	down10	2	0.0140683149830563	0.0351707874576406	Ribosomal L18 of archaea, bacteria, mitoch. and chloroplast
PF00861	up2	5	0.00300674850002756	0.0150337425001378	Ribosomal L18 of archaea, bacteria, mitoch. and chloroplast
PF00862	down2	3	0.0092849858010508	0.046424929005254	Sucrose synthase
PF00867	up5	2	0.00988521954653689	0.0395408781861476	XPG I-region
PF00881	up7	1	0.000537058491835169	0.00107411698367034	Nitroreductase family
PF00883	down5	1	0.00317161287928872	0.00634322575857745	Cytosol aminopeptidase family, catalytic domain
PF00886	const	3	0	0	Ribosomal protein S16
PF00888	const	17	0	0	Cullin family
PF00889	down10	2	0.000122869756255904	0.000491479025023618	Elongation factor TS
PF00889	down5	1	0.0101158125064169	0.0202316250128339	Elongation factor TS
PF00890	down10	1	0.0105930055736169	0.0211860111472339	FAD binding domain
PF00891	down5	4	0.000631623387914744	0.0056846104912327	O-methyltransferase
PF00891	up10	2	0.00525128167749545	0.0157538450324863	O-methyltransferase
PF00891	up2	5	0.00300674850002756	0.013530368250124	O-methyltransferase
PF00892	down2	9	0.000336558120233395	0.00302902308210055	EamA-like transporter family
PF00899	const	19	0.00327613161355902	0.00327613161355902	ThiF family
PF00900	up2	3	0.00124686866814692	0.00249373733629385	Ribosomal family S4e
PF00902	down7	1	0.00404655089514248	0.00809310179028495	Sec-independent protein translocase protein (TatC)
PF00903	down2	2	0.0217301984834191	0.0434603969668382	Glyoxalase/Bleomycin resistance protein/Dioxygenase superfamily
PF00903	down5	4	3.95234658586344e-05	0.000158093863434538	Glyoxalase/Bleomycin resistance protein/Dioxygenase superfamily
PF00909	down7	2	0.0111914700582348	0.0223829401164696	Ammonium Transporter Family
PF00909	up2	7	1.16057300743287e-05	4.64229202973147e-05	Ammonium Transporter Family
PF00912	const	2	0	0	Transglycosylase
PF00916	down2	6	0.000435009225539128	0.00348007380431302	Sulfate permease family
PF00917	const	16	0	0	MATH domain
PF00919	const	4	0	0	Uncharacterized protein family UPF0004
PF00920	up2	1	0.00472509430632076	0.00945018861264151	Dehydratase family
PF00923	down5	1	0.00620465245634999	0.00930697868452499	Transaldolase/Fructose-6-phosphate aldolase
PF00923	up10	1	0.00155254409897129	0.00465763229691387	Transaldolase/Fructose-6-phosphate aldolase
PF00924	down2	5	2.54989407870943e-05	7.6496822361283e-05	Mechanosensitive ion channel
PF00925	down7	1	0.00976513031473632	0.0130201737529818	GTP cyclohydrolase II
PF00925	up10	1	0.00379802645164494	0.0130201737529818	GTP cyclohydrolase II
PF00925	up7	1	0.00757118289713213	0.0130201737529818	GTP cyclohydrolase II
PF00926	down7	1	0.00662600131662513	0.0099390019749377	3,4-dihydroxy-2-butanone 4-phosphate synthase
PF00926	up10	1	0.00255962570008875	0.00767887710026625	3,4-dihydroxy-2-butanone 4-phosphate synthase
PF00928	const	18	0.000650743464145282	0.00130148692829056	Adaptor complexes medium subunit family
PF00928	up10	1	0.037655963444598	0.037655963444598	Adaptor complexes medium subunit family
PF00930	const	2	0	0	Dipeptidyl peptidase IV (DPP IV) N-terminal region
PF00931	up2	48	9.48243695236487e-14	8.53419325712838e-13	NB-ARC domain
PF00931	up5	18	0.0024479168048225	0.0110156256217012	NB-ARC domain
PF00935	up2	6	7.2079231556376e-07	1.44158463112752e-06	Ribosomal protein L44
PF00939	down10	1	0.0139064375985767	0.0263972912171955	Sodium:sulfate symporter transmembrane region
PF00939	down7	1	0.017598194144797	0.0263972912171955	Sodium:sulfate symporter transmembrane region
PF00940	const	7	0.045538501429639	0.045538501429639	DNA-dependent RNA polymerase
PF00940	down7	1	0.017598194144797	0.035196388289594	DNA-dependent RNA polymerase
PF00941	down2	1	0.0128337326480898	0.0256674652961796	FAD binding domain in molybdopterin dehydrogenase
PF00953	down2	1	0.0128337326480898	0.0256674652961796	Glycosyl transferase family 4
PF00953	down5	1	0.00620465245634999	0.0248186098254	Glycosyl transferase family 4
PF00953	up2	1	0.0258196981051392	0.0344262641401856	Glycosyl transferase family 4
PF00954	up2	27	2.23392676471037e-14	1.7871414117683e-13	S-locus glycoprotein domain
PF00954	up5	9	0.0011679312353296	0.00467172494131839	S-locus glycoprotein domain
PF00955	down7	2	0.00137589923982764	0.00687949619913819	HCO3- transporter family
PF00955	up7	1	0.0173501747065545	0.0433754367663863	HCO3- transporter family
PF00956	up2	3	0.0208069082675438	0.0416138165350876	Nucleosome assembly protein (NAP)
PF00958	down7	1	0.000698796155012893	0.00139759231002579	GMP synthase C terminal domain
PF00958	up2	1	0.00472509430632076	0.00472509430632076	GMP synthase C terminal domain
PF00962	down2	1	0.0300945162544866	0.0451417743817298	Adenosine/AMP deaminase
PF00962	down5	1	0.0148441036495967	0.04453231094879	Adenosine/AMP deaminase
PF00967	up2	2	0.000324725827675131	0.000649451655350262	Barwin family
PF00970	down7	1	0.0134325637637823	0.0201488456456734	Oxidoreductase FAD-binding domain
PF00970	up2	2	0.0092084335028085	0.0201488456456734	Oxidoreductase FAD-binding domain
PF00977	const	5	0	0	Histidine biosynthesis protein
PF00984	up10	3	4.63376123141974e-06	1.8535044925679e-05	UDP-glucose/GDP-mannose dehydrogenase family, central domain
PF00986	const	2	0	0	DNA gyrase B subunit, carboxyl terminus
PF00988	const	2	0	0	Carbamoyl-phosphate synthase small chain, CPSase domain
PF00994	down10	1	0.0031714592930177	0.00606982634271371	Probable molybdopterin binding domain
PF00994	down7	1	0.00404655089514248	0.00606982634271371	Probable molybdopterin binding domain
PF00995	up7	2	0.00178490818520342	0.00356981637040684	Sec1 family
PF00996	const	9	0.0210353859421645	0.042070771884329	GDP dissociation inhibitor
PF01008	const	14	0	0	Initiation factor 2 subunit family
PF01010	down2	1	0	0	NADH-dehyrogenase subunit F, TMs, (complex I) C-terminus
PF01011	down2	1	0	0	PQQ enzyme repeat
PF01012	const	3	0	0	Electron transfer flavoprotein domain
PF01014	up7	1	0.000537058491835169	0.00107411698367034	Uricase
PF01015	up2	3	0.000659411352872504	0.00263764541149001	Ribosomal S3Ae family
PF01015	up5	1	0.0331009202419007	0.0441345603225343	Ribosomal S3Ae family
PF01015	up7	1	0.01043729430352	0.0208745886070399	Ribosomal S3Ae family
PF01016	down7	2	0.000596546692121439	0.00119309338424288	Ribosomal L27 protein
PF01018	const	4	0	0	GTP1/OBG
PF01019	down2	1	0.00662696054916326	0.00662696054916326	Gamma-glutamyltranspeptidase
PF01019	down5	1	0.00317161287928872	0.00475741931893309	Gamma-glutamyltranspeptidase
PF01019	up10	1	0.000784759648153519	0.00235427894446056	Gamma-glutamyltranspeptidase
PF01020	up10	1	0.00155254409897129	0.00621017639588515	Ribosomal L40e family
PF01020	up2	1	0.0258196981051392	0.0344262641401856	Ribosomal L40e family
PF01020	up7	1	0.00312371654848276	0.00624743309696553	Ribosomal L40e family
PF01025	const	7	0	0	GrpE
PF01026	down5	1	0.00620465245634999	0.0124093049127	TatD related DNase
PF01027	up2	3	0.00497189264058725	0.00994378528117451	Inhibitor of apoptosis-promoting Bax1
PF01028	const	3	0	0	Eukaryotic DNA topoisomerase I, catalytic core
PF01029	down7	2	1.8461070779784e-05	3.6922141559568e-05	NusB family
PF01039	down2	1	0.0300945162544866	0.0451417743817298	Carboxyl transferase domain
PF01039	down5	1	0.0148441036495967	0.04453231094879	Carboxyl transferase domain
PF01042	const	4	0	0	Endoribonuclease L-PSP
PF01043	const	3	0	0	SecA preprotein cross-linking domain
PF01048	down2	1	0.0207142530241248	0.0276190040321663	Phosphorylase superfamily
PF01048	up10	1	0.00255962570008875	0.010238502800355	Phosphorylase superfamily
PF01048	up7	1	0.00512613142380026	0.0102522628476005	Phosphorylase superfamily
PF01059	const	1	0	0	NADH-ubiquinone oxidoreductase chain 4, amino terminus
PF01061	down2	8	0.0110800918402792	0.0443203673611168	ABC-2 type transporter
PF01061	up2	12	0.00217569489545776	0.0174055591636621	ABC-2 type transporter
PF01062	down7	2	0	0	Bestrophin, RFP-TM, chloride channel
PF01066	const	9	0.0210353859421645	0.042070771884329	CDP-alcohol phosphatidyltransferase
PF01067	const	1	0	0	Calpain large subunit, domain III
PF01068	down10	1	0.00520385231752557	0.0104077046350511	ATP dependent DNA ligase domain
PF01070	down5	2	0.00175653575986319	0.00702614303945275	FMN-dependent dehydrogenase
PF01070	up5	2	0.00369351917430329	0.00738703834860658	FMN-dependent dehydrogenase
PF01071	const	3	0	0	Phosphoribosylglycinamide synthetase, ATP-grasp (A) domain
PF01073	up10	2	0.0029202678883928	0.014601339441964	3-beta hydroxysteroid dehydrogenase/isomerase family
PF01074	down10	1	0.0031714592930177	0.00951437787905309	Glycosyl hydrolases family 38 N-terminal domain
PF01074	up5	1	0.010301888322101	0.0154528324831515	Glycosyl hydrolases family 38 N-terminal domain
PF01075	down7	1	0	0	Glycosyltransferase family 9 (heptosyltransferase)
PF01077	down10	1	0.00768505322878837	0.0146476954721045	Nitrite and sulphite reductase 4Fe-4S domain
PF01077	down7	1	0.00976513031473632	0.0146476954721045	Nitrite and sulphite reductase 4Fe-4S domain
PF01078	down10	2	1.27281764317297e-05	2.54563528634593e-05	Magnesium chelatase, subunit ChlI
PF01078	down7	1	0.00205946632347911	0.00205946632347911	Magnesium chelatase, subunit ChlI
PF01080	const	4	0	0	Presenilin
PF01081	down10	1	0.000545398999323314	0.00109079799864663	KDPG and KHG aldolase
PF01084	down5	1	0.00620465245634999	0.0124093049127	Ribosomal protein S18
PF01086	up2	2	0.00554456686712163	0.0110891337342433	Clathrin light chain
PF01087	const	2	0	0	Galactose-1-phosphate uridyl transferase, N-terminal domain
PF01088	up10	1	0.00525996428324273	0.0105199285664855	Ubiquitin carboxyl-terminal hydrolase, family 1
PF01090	up2	3	0.000298956357397461	0.000597912714794922	Ribosomal protein S19e
PF01092	up2	5	2.61175470703999e-06	5.22350941407997e-06	Ribosomal protein S6e
PF01094	up2	9	1.95299955501099e-05	9.76499777505496e-05	Receptor family ligand binding region
PF01103	const	8	0	0	Surface antigen
PF01105	up7	4	0.000195974366841776	0.00117584620105065	emp24/gp25L/p24 family/GOLD
PF01106	const	9	0.0210353859421645	0.0273096801570765	NifU-like domain
PF01106	down7	1	0.0273096801570765	0.0273096801570765	NifU-like domain
PF01111	const	2	0	0	Cyclin-dependent kinase regulatory subunit
PF01112	const	9	0.0210353859421645	0.042070771884329	Asparaginase
PF01113	down10	1	0.0031714592930177	0.0063429185860354	Dihydrodipicolinate reductase, N-terminus
PF01115	up2	1	0.00472509430632076	0.00945018861264151	F-actin capping protein, beta subunit
PF01116	const	1	0	0	Fructose-bisphosphate aldolase class-II
PF01118	up5	1	0.0166854161083825	0.033370832216765	Semialdehyde dehydrogenase, NAD binding domain
PF01119	down10	1	0.00768505322878837	0.0296882072991933	DNA mismatch repair protein, C-terminal domain
PF01119	down5	1	0.0148441036495967	0.0296882072991933	DNA mismatch repair protein, C-terminal domain
PF01119	up5	1	0.0243246506758786	0.0324328675678381	DNA mismatch repair protein, C-terminal domain
PF01120	const	3	0	0	Alpha-L-fucosidase
PF01121	const	2	0	0	Dephospho-CoA kinase
PF01124	up5	1	0	0	MAPEG family
PF01125	up2	1	0.013525831263612	0.027051662527224	G10 protein
PF01126	down5	1	0.00620465245634999	0.00930697868452499	Heme oxygenase
PF01126	down7	1	0.00404655089514248	0.00930697868452499	Heme oxygenase
PF01128	const	1	0	0	2-C-methyl-D-erythritol 4-phosphate cytidylyltransferase
PF01132	down10	1	0.000545398999323314	0.00109079799864663	Elongation factor P (EF-P) OB domain
PF01133	const	2	0	0	Enhancer of rudimentary
PF01134	const	1	0	0	Glucose inhibited division protein A
PF01135	const	4	0	0	Protein-L-isoaspartate(D-aspartate) O-methyltransferase (PCMT)
PF01137	const	2	0	0	RNA 3'-terminal phosphate cyclase
PF01142	up2	1	0.00472509430632076	0.00945018861264151	tRNA pseudouridine synthase D (TruD)
PF01145	up2	9	0.000112860897981481	0.000677165387888884	SPFH domain / Band 7 family
PF01149	const	1	0	0	Formamidopyrimidine-DNA glycosylase N-terminal domain
PF01150	const	9	0.0210353859421645	0.0213575044489153	GDA1/CD39 (nucleoside phosphatase) family
PF01150	up7	1	0.0213575044489153	0.0213575044489153	GDA1/CD39 (nucleoside phosphatase) family
PF01152	up10	1	0.000264450621273957	0.000528901242547915	Bacterial-like globin
PF01152	up2	1	0.00472509430632076	0.00472509430632076	Bacterial-like globin
PF01154	down2	1	0.0300945162544866	0.0401260216726487	Hydroxymethylglutaryl-coenzyme A synthase N terminal
PF01154	up2	2	0.00554456686712163	0.0151423657942643	Hydroxymethylglutaryl-coenzyme A synthase N terminal
PF01154	up7	1	0.00757118289713213	0.0151423657942643	Hydroxymethylglutaryl-coenzyme A synthase N terminal
PF01156	down2	1	0.0300945162544866	0.0451417743817298	Inosine-uridine preferring nucleoside hydrolase
PF01156	up10	1	0.00379802645164494	0.0113940793549348	Inosine-uridine preferring nucleoside hydrolase
PF01157	up2	4	8.67126425376788e-06	1.73425285075358e-05	Ribosomal protein L21e
PF01158	up2	4	2.86151107911802e-05	8.58453323735406e-05	Ribosomal protein L36e
PF01158	up5	1	0.0331009202419007	0.0496513803628511	Ribosomal protein L36e
PF01159	up2	3	2.23129628719016e-05	4.46259257438033e-05	Ribosomal protein L6e
PF01159	up5	1	0.010301888322101	0.010301888322101	Ribosomal protein L6e
PF01161	down2	4	8.99718505219739e-05	0.000359887402087896	Phosphatidylethanolamine-binding protein
PF01163	const	4	0	0	RIO1 family
PF01165	down10	1	0.0105930055736169	0.0179100850183764	Ribosomal protein S21
PF01165	down5	2	0.00112537365402908	0.00450149461611633	Ribosomal protein S21
PF01165	down7	1	0.0134325637637823	0.0179100850183764	Ribosomal protein S21
PF01168	down7	1	0.00404655089514248	0.00809310179028495	Alanine racemase, N-terminal domain
PF01169	down7	3	9.00975596098988e-05	0.000180195119219798	Uncharacterized protein family UPF0016
PF01170	up2	1	0.00472509430632076	0.00945018861264151	Putative RNA methylase family UPF0020
PF01171	down10	1	0.00520385231752557	0.0104077046350511	PP-loop family
PF01172	const	1	0	0	Shwachman-Bodian-Diamond syndrome (SBDS) protein
PF01174	down10	1	0.0031714592930177	0.0031714592930177	SNO glutamine amidotransferase family
PF01174	down7	3	4.87510434462506e-07	9.75020868925012e-07	SNO glutamine amidotransferase family
PF01176	const	7	0.045538501429639	0.045538501429639	Translation initiation factor 1A / IF-1
PF01176	up10	1	0.00693784879782298	0.013875697595646	Translation initiation factor 1A / IF-1
PF01177	const	2	0	0	Asp/Glu/Hydantoin racemase
PF01179	down2	3	0.000865569224265723	0.00346227689706289	Copper amine oxidase, enzyme domain
PF01180	const	4	0	0	Dihydroorotate dehydrogenase
PF01182	down2	3	0.000865569224265723	0.00173113844853145	Glucosamine-6-phosphate isomerases/6-phosphogluconolactonase
PF01187	down5	1	0.0101158125064169	0.0151737187596254	Macrophage migration inhibitory factor (MIF)
PF01187	down7	1	0.00662600131662513	0.0151737187596254	Macrophage migration inhibitory factor (MIF)
PF01190	up5	6	0.000335234185167716	0.0020114051110063	Pollen proteins Ole e I like
PF01190	up7	4	0.000796259507078941	0.00238877852123682	Pollen proteins Ole e I like
PF01192	const	3	0	0	RNA polymerase Rpb6
PF01194	const	3	0	0	RNA polymerases N / 8 kDa subunit
PF01195	down7	2	0.00093567262073822	0.00187134524147644	Peptidyl-tRNA hydrolase
PF01196	down10	1	0.00768505322878837	0.0153701064575767	Ribosomal protein L17
PF01196	down7	2	0.000347743320402727	0.00139097328161091	Ribosomal protein L17
PF01197	down5	1	0.00108088322790125	0.00108088322790125	Ribosomal protein L31
PF01197	down7	1	0.000698796155012893	0.00108088322790125	Ribosomal protein L31
PF01198	up2	3	0.000298956357397461	0.000597912714794922	Ribosomal protein L31e
PF01199	up2	3	0.000659411352872504	0.00131882270574501	Ribosomal protein L34e
PF01200	up2	1	0.0258196981051392	0.0387295471577088	Ribosomal protein S28e
PF01200	up5	1	0.010301888322101	0.030905664966303	Ribosomal protein S28e
PF01202	down7	2	0.000596546692121439	0.00119309338424288	Shikimate kinase
PF01204	down2	1	0.00662696054916326	0.0132539210983265	Trehalase
PF01205	const	1	0	0	Uncharacterized protein family UPF0029
PF01207	const	9	0	0	Dihydrouridine synthase (Dus)
PF01208	down10	1	0.00768505322878837	0.0115275798431826	Uroporphyrinogen decarboxylase (URO-D)
PF01208	down7	3	7.00720543426079e-06	2.10216163027824e-05	Uroporphyrinogen decarboxylase (URO-D)
PF01209	down10	2	5.00219971952669e-05	0.000150065991585801	ubiE/COQ5 methyltransferase family
PF01209	up7	1	0.00312371654848276	0.00468557482272415	ubiE/COQ5 methyltransferase family
PF01210	up10	1	0.00525996428324273	0.0157798928497282	NAD-dependent glycerol-3-phosphate dehydrogenase N-terminus
PF01212	down2	1	0.00228161882541588	0.00228161882541588	Beta-eliminating lyase
PF01212	down5	1	0.00108088322790125	0.00216176645580251	Beta-eliminating lyase
PF01213	const	4	0	0	Adenylate cyclase associated (CAP) N terminal
PF01214	const	7	0	0	Casein kinase II regulatory subunit
PF01217	const	18	0	0	Clathrin adaptor complex small chain
PF01218	down10	1	0.000545398999323314	0.00109079799864663	Coproporphyrinogen III oxidase
PF01221	down7	2	0.00951096301261794	0.0190219260252359	Dynein light chain type 1
PF01221	up2	4	0.00470977744180355	0.0188391097672142	Dynein light chain type 1
PF01222	up7	1	0.00312371654848276	0.00624743309696553	Ergosterol biosynthesis ERG4/ERG24 family
PF01225	down2	1	0.0128337326480898	0.0256674652961796	Mur ligase family, catalytic domain
PF01227	const	2	0	0	GTP cyclohydrolase I
PF01230	down10	1	0.0139064375985767	0.0397849234157159	HIT domain
PF01230	down5	1	0.0265232822771439	0.0397849234157159	HIT domain
PF01233	const	5	0	0	Myristoyl-CoA:protein N-myristoyltransferase, N-terminal domain
PF01238	down5	2	0.00112537365402908	0.00450149461611633	Phosphomannose isomerase type I
PF01238	up10	1	0.00525996428324273	0.0105199285664855	Phosphomannose isomerase type I
PF01238	up7	1	0.01043729430352	0.0139163924046933	Phosphomannose isomerase type I
PF01239	const	5	0	0	Protein prenyltransferase alpha subunit repeat
PF01241	down5	8	4.44111126870207e-14	8.88222253740413e-14	Photosystem I psaG / psaK
PF01243	const	2	0	0	Pyridoxamine 5'-phosphate oxidase
PF01245	down10	1	0.0105930055736169	0.0211860111472339	Ribosomal protein L19
PF01247	up2	3	0.000298956357397461	0.000896869072192383	Ribosomal protein L35Ae
PF01247	up7	1	0.00757118289713213	0.0113567743456982	Ribosomal protein L35Ae
PF01248	up2	14	3.70413038326902e-10	1.48165215330761e-09	Ribosomal protein L7Ae/L30e/S12e/Gadd45 family
PF01249	up10	1	0.00255962570008875	0.00767887710026625	Ribosomal protein S21e
PF01250	down10	2	0.00065270949873755	0.00195812849621265	Ribosomal protein S6
PF01250	down7	1	0.017598194144797	0.0263972912171955	Ribosomal protein S6
PF01251	up2	2	0.00554456686712163	0.0166337006013649	Ribosomal protein S7e
PF01251	up5	1	0.0243246506758786	0.0364869760138179	Ribosomal protein S7e
PF01256	down2	1	0.00228161882541588	0.00456323765083177	Carbohydrate kinase
PF01257	const	2	0	0	Thioredoxin-like [2Fe-2S] ferredoxin
PF01259	const	4	0	0	SAICAR synthetase
PF01264	const	2	0	0	Chorismate synthase
PF01266	const	11	0.047070380459639	0.047070380459639	FAD dependent oxidoreductase
PF01266	down10	1	0.0358631711912914	0.047070380459639	FAD dependent oxidoreductase
PF01266	up10	1	0.0183137065385941	0.047070380459639	FAD dependent oxidoreductase
PF01267	const	2	0	0	F-actin capping protein alpha subunit
PF01268	const	3	0	0	Formate--tetrahydrofolate ligase
PF01269	up10	1	0.000784759648153519	0.000784759648153519	Fibrillarin
PF01269	up2	2	0.000324725827675131	0.000649451655350262	Fibrillarin
PF01273	down2	1	0.00228161882541588	0.00456323765083177	LBP / BPI / CETP family, N-terminal domain
PF01274	const	1	0	0	Malate synthase
PF01276	down10	1	0.00520385231752557	0.0104077046350511	Orn/Lys/Arg decarboxylase, major domain
PF01281	down7	2	7.23817518157486e-05	0.000144763503631497	Ribosomal protein L9, N-terminal domain
PF01283	up2	4	8.67126425376788e-06	1.73425285075358e-05	Ribosomal protein S26e
PF01287	const	7	0.045538501429639	0.045538501429639	Eukaryotic elongation factor 5A hypusine, DNA-binding OB fold
PF01287	down5	1	0.0265232822771439	0.045538501429639	Eukaryotic elongation factor 5A hypusine, DNA-binding OB fold
PF01288	const	2	0	0	7,8-dihydro-6-hydroxymethylpterin-pyrophosphokinase (HPPK)
PF01293	down7	1	0.00205946632347911	0.00205946632347911	Phosphoenolpyruvate carboxykinase
PF01293	up7	2	1.24372580288529e-05	2.48745160577058e-05	Phosphoenolpyruvate carboxykinase
PF01294	up10	1	0.00882427710201054	0.0352971084080421	Ribosomal protein L13e
PF01294	up2	2	0.0199169478376676	0.0398338956753353	Ribosomal protein L13e
PF01300	const	4	0	0	Telomere recombination
PF01301	down2	5	0.00367260043074411	0.0257082030152088	Glycosyl hydrolases family 35
PF01302	const	4	0	0	CAP-Gly domain
PF01315	down2	1	0.0207142530241248	0.0414285060482495	Aldehyde oxidase and xanthine dehydrogenase, a/b hammerhead domain
PF01321	down5	1	0.0148441036495967	0.022266155474395	Creatinase/Prolidase N-terminal domain
PF01321	down7	1	0.00976513031473632	0.022266155474395	Creatinase/Prolidase N-terminal domain
PF01323	up5	1	0.0018187048443901	0.0036374096887802	DSBA-like thioredoxin domain
PF01326	down5	1	0.00620465245634999	0.00930697868452499	Pyruvate phosphate dikinase, PEP/pyruvate binding domain
PF01326	down7	1	0.00404655089514248	0.00930697868452499	Pyruvate phosphate dikinase, PEP/pyruvate binding domain
PF01327	const	4	0	0	Polypeptide deformylase
PF01329	down10	1	0.0031714592930177	0.0063429185860354	Pterin 4 alpha carbinolamine dehydratase
PF01331	const	4	0	0	mRNA capping enzyme, catalytic domain
PF01342	down7	1	0.000698796155012893	0.00139759231002579	SAND domain
PF01342	up5	1	0.0018187048443901	0.0018187048443901	SAND domain
PF01343	down10	1	0.000545398999323314	0.000698796155012893	Peptidase family S49
PF01343	down7	1	0.000698796155012893	0.000698796155012893	Peptidase family S49
PF01344	const	51	0.000771717485396434	0.0046303049123786	Kelch motif
PF01351	up5	1	0.0018187048443901	0.0036374096887802	Ribonuclease HII
PF01357	up10	5	9.85282558845743e-05	0.000591169535307446	Pollen allergen
PF01357	up2	8	0.00366496265072806	0.00732992530145612	Pollen allergen
PF01357	up5	6	0.00316918389105137	0.00732992530145612	Pollen allergen
PF01367	const	2	0	0	5'-3' exonuclease, C-terminal SAM fold
PF01369	const	16	0	0	Sec7 domain
PF01370	down5	6	0.00381653714563499	0.0343488343107149	NAD dependent epimerase/dehydratase family
PF01373	down10	2	0.0140683149830563	0.0281366299661125	Glycosyl hydrolase family 14
PF01373	down2	6	5.1012085025852e-05	0.000204048340103408	Glycosyl hydrolase family 14
PF01373	down5	2	0.0343061702265913	0.0457415603021218	Glycosyl hydrolase family 14
PF01379	down10	3	2.96902843883941e-07	5.93805687767882e-07	Porphobilinogen deaminase, dipyromethane cofactor binding domain
PF01380	down5	1	0.0148441036495967	0.022266155474395	SIS domain
PF01380	up2	2	0.00554456686712163	0.0166337006013649	SIS domain
PF01384	down7	2	0	0	Phosphate transporter family
PF01386	const	4	0	0	Ribosomal L25p family
PF01388	const	16	0.00908239199238869	0.0181647839847774	ARID/BRIGHT DNA binding domain
PF01394	const	6	0	0	Clathrin propeller repeat
PF01396	const	3	0	0	Topoisomerase DNA binding C4 zinc finger
PF01397	down2	4	0.0130285519036188	0.0260571038072376	Terpene synthase, N-terminal domain
PF01397	up10	2	0.0125751983327117	0.0260571038072376	Terpene synthase, N-terminal domain
PF01397	up2	11	2.94985142983195e-07	1.76991085789917e-06	Terpene synthase, N-terminal domain
PF01398	const	27	2.01225637900061e-05	4.02451275800123e-05	JAB1/Mov34/MPN/PAD-1 ubiquitin protease
PF01399	const	43	4.16165521915221e-08	8.32331043830443e-08	PCI domain
PF01408	down10	1	0.0105930055736169	0.0211860111472339	Oxidoreductase family, NAD-binding Rossmann fold
PF01408	up5	2	0.00238397676082334	0.00953590704329338	Oxidoreductase family, NAD-binding Rossmann fold
PF01409	const	6	0	0	tRNA synthetases class II core domain (F)
PF01412	const	23	9.4339987535819e-05	0.000188679975071638	Putative GTPase activating protein for Arf
PF01416	const	10	0.0142966050230131	0.0285932100460262	tRNA pseudouridine synthase
PF01416	down5	1	0.0488146245646196	0.0488146245646196	tRNA pseudouridine synthase
PF01419	down2	4	0.000345553718758943	0.000691107437517887	Jacalin-like lectin domain
PF01422	const	4	0	0	NF-X1 type zinc finger
PF01423	const	44	1.85346731762115e-05	5.56040195286345e-05	LSM domain
PF01424	const	10	0	0	R3H domain
PF01425	up2	5	0.00175899973614728	0.0105539984168837	Amidase
PF01426	const	26	0.0135456585095457	0.0406369755286372	BAH domain
PF01428	up10	2	0.00939157511274317	0.0469578755637158	AN1-like Zinc finger
PF01432	const	6	0	0	Peptidase family M3
PF01433	const	10	0	0	Peptidase family M1
PF01434	down5	10	2.19843384890367e-09	1.09921692445183e-08	Peptidase family M41
PF01435	const	8	0	0	Peptidase family M48
PF01436	down5	2	0.00480603395937871	0.0192241358375148	NHL repeat
PF01439	down10	1	0.0176048376538906	0.0220060470673633	Metallothionein
PF01439	down2	2	0.0073636226776224	0.0147071285033509	Metallothionein
PF01439	down5	4	4.32131912142553e-06	2.16065956071276e-05	Metallothionein
PF01439	up10	1	0.00882427710201054	0.0147071285033509	Metallothionein
PF01448	const	5	0	0	ELM2 domain
PF01450	const	4	0	0	Acetohydroxy acid isomeroreductase, catalytic domain
PF01451	const	2	0	0	Low molecular weight phosphotyrosine protein phosphatase
PF01453	up2	42	5.73485981611297e-26	4.58788785289037e-25	D-mannose binding lectin
PF01454	up2	1	0.00472509430632076	0.00945018861264151	MAGE family
PF01457	const	2	0	0	Leishmanolysin
PF01458	down10	1	0.00768505322878837	0.022266155474395	Uncharacterized protein family (UPF0051)
PF01458	down5	1	0.0148441036495967	0.022266155474395	Uncharacterized protein family (UPF0051)
PF01464	down7	1	0.000698796155012893	0.00139759231002579	Transglycosylase SLT domain
PF01465	const	2	0	0	GRIP domain
PF01470	const	4	0	0	Pyroglutamyl peptidase
PF01471	down5	1	0.0265232822771439	0.0353643763695252	Putative peptidoglycan binding domain
PF01471	up2	2	0.0139853724036054	0.0279707448072108	Putative peptidoglycan binding domain
PF01471	up5	2	0.00369351917430329	0.0147740766972132	Putative peptidoglycan binding domain
PF01472	up2	2	0.00554456686712163	0.0110891337342433	PUA domain
PF01474	up5	2	0.00369351917430329	0.0147740766972132	Class-II DAHP synthetase family
PF01476	down5	3	0.0143785191335147	0.0287570382670295	LysM domain
PF01476	up2	9	1.38761082260333e-05	5.55044329041333e-05	LysM domain
PF01476	up5	3	0.0335221889812012	0.0446962519749349	LysM domain
PF01477	down2	5	0.000955375870625903	0.00573225522375542	PLAT/LH2 domain
PF01477	up10	2	0.00756448573738439	0.0226934572121532	PLAT/LH2 domain
PF01477	up2	4	0.0255946016601776	0.0383919024902664	PLAT/LH2 domain
PF01477	up7	2	0.0195547678936462	0.0383919024902664	PLAT/LH2 domain
PF01479	const	19	0.00327613161355902	0.00655226322711805	S4 domain
PF01480	const	7	0	0	PWI domain
PF01486	down5	6	0.00259036062291406	0.0116566228031133	K-box region
PF01486	down7	6	0.000745489487631687	0.00670940538868518	K-box region
PF01487	up5	2	0.00238397676082334	0.00715193028247003	Type I 3-dehydroquinase
PF01488	down5	3	0.000128729204452894	0.000514916817811575	Shikimate / quinate 5-dehydrogenase
PF01488	up5	2	0.00536515556738951	0.010730311134779	Shikimate / quinate 5-dehydrogenase
PF01490	down2	12	0.000346772789725697	0.00242740952807988	Transmembrane amino acid transporter protein
PF01490	up2	13	0.00329767952971018	0.0115418783539856	Transmembrane amino acid transporter protein
PF01491	const	1	0	0	Frataxin-like domain
PF01493	down2	1	0.0300945162544866	0.0451417743817298	GXGXG motif
PF01493	down5	1	0.0148441036495967	0.04453231094879	GXGXG motif
PF01494	down5	6	9.54252097453111e-07	5.72551258471867e-06	FAD binding domain
PF01494	down7	3	0.00110842778453379	0.00332528335360138	FAD binding domain
PF01496	up5	2	0.00742279646046916	0.0148455929209383	V-type ATPase 116kDa subunit family
PF01502	const	2	0	0	Phosphoribosyl-AMP cyclohydrolase
PF01503	const	2	0	0	Phosphoribosyl-ATP pyrophosphohydrolase
PF01507	down10	1	0.00768505322878837	0.0115275798431826	Phosphoadenosine phosphosulfate reductase family
PF01507	up5	2	0.00140694697339037	0.00422084092017111	Phosphoadenosine phosphosulfate reductase family
PF01509	up2	2	0.00123196442208482	0.00246392884416964	TruB family pseudouridylate synthase (N terminal domain)
PF01512	const	4	0	0	Respiratory-chain NADH dehydrogenase 51 Kd subunit
PF01513	up2	2	0.0092084335028085	0.0276253005084255	ATP-NAD kinase
PF01513	up5	1	0.0331009202419007	0.0496513803628511	ATP-NAD kinase
PF01521	const	9	0.0210353859421645	0.040813062636394	Iron-sulphur cluster biosynthesis
PF01521	down5	1	0.040813062636394	0.040813062636394	Iron-sulphur cluster biosynthesis
PF01529	const	40	0.000257333071751724	0.0010293322870069	DHHC palmitoyltransferase
PF01532	up7	2	0.00132085573711161	0.00396256721133482	Glycosyl hydrolase family 47
PF01535	const	624	0.00175683225356928	0.00790574514106174	PPR repeat
PF01535	down10	36	0.000367581996957264	0.00330823797261537	PPR repeat
PF01536	up10	1	0.00882427710201054	0.0264728313060316	Adenosylmethionine decarboxylase
PF01541	const	6	0	0	GIY-YIG catalytic domain
PF01544	down5	2	0.00358250832525155	0.00537376248787733	CorA-like Mg2+ transporter protein
PF01544	up2	3	0.00334503698900217	0.00537376248787733	CorA-like Mg2+ transporter protein
PF01549	up2	2	0	0	ShK domain-like
PF01553	down5	4	0.00274843712529627	0.0164906227517776	Acyltransferase
PF01554	down2	10	0.00344125621552678	0.0141252904866827	MatE
PF01554	up2	14	0.00105355158756796	0.00948196428811165	MatE
PF01554	up7	6	0.00470843016222758	0.0141252904866827	MatE
PF01557	const	4	0	0	Fumarylacetoacetate (FAA) hydrolase family
PF01564	down2	3	0.00262589034735868	0.00787767104207605	Spermine/spermidine synthase
PF01565	up2	16	4.90736365228969e-08	2.94441819137381e-07	FAD binding domain
PF01565	up5	6	0.00705238057235598	0.0211571417170679	FAD binding domain
PF01566	up10	1	0.0109120297212475	0.0327360891637426	Natural resistance-associated macrophage protein
PF01571	down5	2	0.000337912381249586	0.00101373714374876	Aminomethyltransferase folate-binding domain
PF01571	down7	1	0.00662600131662513	0.0099390019749377	Aminomethyltransferase folate-binding domain
PF01575	const	5	0	0	MaoC like domain
PF01582	up2	6	0.00236466278459459	0.011823313922973	TIR domain
PF01583	up10	1	0.00525996428324273	0.0157798928497282	Adenylylsulphate kinase
PF01585	const	23	0.000819787574859916	0.00163957514971983	G-patch domain
PF01588	const	6	0	0	Putative tRNA binding domain
PF01591	down7	1	0.00205946632347911	0.00411893264695822	6-phosphofructo-2-kinase
PF01592	const	3	0	0	NifU-like N terminal domain
PF01593	down10	4	0.00613887898082902	0.0163703439488774	Flavin containing amine oxidoreductase
PF01593	down5	7	0.000211981972180029	0.00169585577744023	Flavin containing amine oxidoreductase
PF01593	down7	5	0.00199463604850837	0.00797854419403346	Flavin containing amine oxidoreductase
PF01594	up5	1	0.00530105107675494	0.0106021021535099	AI-2E family transporter
PF01596	up2	5	3.59488629644138e-05	0.000143795451857655	O-methyltransferase
PF01597	down7	3	9.00975596098988e-05	0.000360390238439595	Glycine cleavage H-protein
PF01599	up5	1	0.0243246506758786	0.0486493013517571	Ribosomal protein S27a
PF01599	up7	1	0.00757118289713213	0.0302847315885285	Ribosomal protein S27a
PF01602	const	28	0.000140745710351893	0.000422237131055679	Adaptin N terminal region
PF01619	up2	3	2.23129628719016e-05	4.46259257438033e-05	Proline dehydrogenase
PF01619	up5	1	0.010301888322101	0.010301888322101	Proline dehydrogenase
PF01624	up7	1	0.01043729430352	0.0313118829105599	MutS domain I
PF01625	down5	2	0.00175653575986319	0.00702614303945275	Peptide methionine sulfoxide reductase
PF01625	up7	1	0.0137036506057493	0.0274073012114986	Peptide methionine sulfoxide reductase
PF01627	down2	2	0.0173215119904821	0.0288691866508034	Hpt domain
PF01627	down5	2	0.00625232566941009	0.0156308141735252	Hpt domain
PF01627	down7	2	0.00339560075579455	0.0156308141735252	Hpt domain
PF01632	const	4	0	0	Ribosomal protein L35
PF01633	const	7	0	0	Choline/ethanolamine kinase
PF01634	const	2	0	0	ATP phosphoribosyltransferase
PF01636	const	5	0	0	Phosphotransferase enzyme family
PF01641	down7	2	0.000177375262918494	0.000354750525836988	SelR domain
PF01645	down2	1	0.0207142530241248	0.0310713795361871	Conserved region in glutamate synthase
PF01645	down5	1	0.0101158125064169	0.0303474375192508	Conserved region in glutamate synthase
PF01648	const	3	0	0	4'-phosphopantetheinyl transferase superfamily
PF01649	down10	2	0	0	Ribosomal protein S20
PF01650	up5	2	0.0160768084564897	0.0482304253694691	Peptidase C13 family
PF01652	const	9	0	0	Eukaryotic initiation factor 4E
PF01655	up10	2	0.000226310739501952	0.000678932218505856	Ribosomal protein L32
PF01655	up2	3	0.00124686866814692	0.00187030300222039	Ribosomal protein L32
PF01656	const	2	0	0	CobQ/CobB/MinD/ParA nucleotide binding domain
PF01657	up2	17	4.35678007673593e-13	2.17839003836797e-12	Salt stress response/antifungal
PF01657	up5	4	0.0123351748072059	0.0308379370180148	Salt stress response/antifungal
PF01658	down2	3	0	0	Myo-inositol-1-phosphate synthase
PF01661	const	6	0	0	Macro domain
PF01663	const	9	0	0	Type I phosphodiesterase / nucleotide pyrophosphatase
PF01667	up2	2	0.00292176161225955	0.0102522628476005	Ribosomal protein S27
PF01667	up5	1	0.0166854161083825	0.0222472214778434	Ribosomal protein S27
PF01667	up7	1	0.00512613142380026	0.0102522628476005	Ribosomal protein S27
PF01676	up10	1	0.00379802645164494	0.00759605290328988	Metalloenzyme superfamily
PF01678	const	3	0	0	Diaminopimelate epimerase
PF01679	down2	5	2.10548355141525e-06	8.421934205661e-06	Proteolipid membrane potential modulator
PF01680	down10	1	0.00768505322878837	0.0153701064575767	SOR/SNZ family
PF01680	up2	2	0.00554456686712163	0.0153701064575767	SOR/SNZ family
PF01680	up5	1	0.0243246506758786	0.0324328675678381	SOR/SNZ family
PF01687	down2	1	0.00228161882541588	0.00456323765083177	Riboflavin kinase
PF01693	up2	1	0.00472509430632076	0.00945018861264151	Caulimovirus viroplasmin
PF01697	up5	3	0.00308885729530636	0.00926657188591908	Glycosyltransferase family 92
PF01698	down5	1	0	0	Floricaula / Leafy protein
PF01699	down2	5	0.0031080078255005	0.0217560547785035	Sodium/calcium exchanger protein
PF01699	up10	2	0.0137568785488714	0.0481490749210499	Sodium/calcium exchanger protein
PF01701	down7	1	0.000698796155012893	0.00139759231002579	Photosystem I reaction centre subunit IX / PsaJ
PF01702	const	3	0	0	Queuine tRNA-ribosyltransferase
PF01709	const	2	0	0	Transcriptional regulator
PF01712	down10	2	0	0	Deoxynucleoside kinase
PF01713	down5	1	0.0203315956478238	0.0406631912956475	Smr domain
PF01715	down5	2	0.0120141743822414	0.0412142675017414	IPP transferase
PF01715	up2	3	0.0164857070006965	0.0412142675017414	IPP transferase
PF01716	down5	3	5.68058287936496e-06	1.13611657587299e-05	Manganese-stabilising protein / photosystem II polypeptide
PF01717	up5	2	0.0127665675323039	0.0255331350646078	Cobalamin-independent synthase, Catalytic domain
PF01722	const	7	0	0	BolA-like protein
PF01725	up2	1	0.013525831263612	0.020288746895418	Ham1 family
PF01725	up7	1	0.0015863009594478	0.00475890287834341	Ham1 family
PF01728	const	7	0	0	FtsJ-like methyltransferase
PF01729	const	3	0	0	Quinolinate phosphoribosyl transferase, C-terminal domain
PF01733	down7	1	0.0222331355462168	0.0444662710924336	Nucleoside transporter
PF01733	up2	3	0.00212222153548101	0.00848888614192403	Nucleoside transporter
PF01734	up5	4	0.00437227637877769	0.0306059346514438	Patatin-like phospholipase
PF01737	const	1	0	0	YCF9
PF01738	down10	1	0.00768505322878837	0.0307402129151535	Dienelactone hydrolase family
PF01738	up5	1	0.0243246506758786	0.0486493013517571	Dienelactone hydrolase family
PF01740	down2	5	0.000591161712036603	0.00413813198425622	STAS domain
PF01746	const	2	0	0	tRNA (Guanine-1)-methyltransferase
PF01747	const	4	0	0	ATP-sulfurylase
PF01751	up5	2	0.00536515556738951	0.010730311134779	Toprim domain
PF01761	const	2	0	0	3-dehydroquinate synthase
PF01764	down2	8	0.00545907254427924	0.0359826619282691	Lipase (class 3)
PF01764	up5	7	0.00899566548206728	0.0359826619282691	Lipase (class 3)
PF01765	down7	2	7.23817518157486e-05	0.000144763503631497	Ribosome recycling factor
PF01774	const	1	0	0	UreD urease accessory protein
PF01775	up10	1	0.00882427710201054	0.0264728313060316	Ribosomal proteins 50S-L18Ae/60S-L20/60S-L18A
PF01775	up2	2	0.0199169478376676	0.0298754217565015	Ribosomal proteins 50S-L18Ae/60S-L20/60S-L18A
PF01776	up2	4	2.86151107911802e-05	5.72302215823604e-05	Ribosomal L22e protein family
PF01777	down5	1	0.0203315956478238	0.0203315956478238	Ribosomal L27e protein family
PF01777	up10	1	0.00525996428324273	0.00788994642486409	Ribosomal L27e protein family
PF01777	up2	5	6.93725638802934e-07	2.0811769164088e-06	Ribosomal L27e protein family
PF01778	up2	4	2.86151107911802e-05	5.72302215823604e-05	Ribosomal L28e protein family
PF01779	up2	2	0.00123196442208482	0.00369589326625446	Ribosomal L29e protein family
PF01779	up5	1	0.010301888322101	0.0154528324831515	Ribosomal L29e protein family
PF01780	up5	2	0.00369351917430329	0.0110805575229099	Ribosomal L37ae protein family
PF01780	up7	1	0.0137036506057493	0.0205554759086239	Ribosomal L37ae protein family
PF01781	up2	4	1.53296309779395e-06	3.06592619558789e-06	Ribosomal L38e protein family
PF01781	up5	1	0.0166854161083825	0.0166854161083825	Ribosomal L38e protein family
PF01782	down5	1	0.00108088322790125	0.00108088322790125	RimM N-terminal domain
PF01782	down7	1	0.000698796155012893	0.00108088322790125	RimM N-terminal domain
PF01783	up2	1	0.00472509430632076	0.00945018861264151	Ribosomal L32p protein family
PF01786	down2	1	0.0207142530241248	0.0414285060482495	Alternative oxidase
PF01788	down2	1	0	0	PsbJ
PF01789	down5	10	4.47674339046076e-11	1.7906973561843e-10	PsbP
PF01789	down7	8	3.6357623649417e-09	7.2715247298834e-09	PsbP
PF01794	up10	2	0.0029202678883928	0.0204418752187496	Ferric reductase like transmembrane component
PF01794	up7	2	0.00782143956357657	0.027375038472518	Ferric reductase like transmembrane component
PF01795	const	2	0	0	MraW methylase family
PF01799	down2	1	0.0128337326480898	0.0256674652961796	[2Fe-2S] binding domain
PF01803	down2	2	0.00508900832948449	0.010178016658969	LIM-domain binding protein
PF01805	const	13	0	0	Surp module
PF01808	const	2	0	0	AICARFT/IMPCHase bienzyme
PF01809	down10	1	0	0	Haemolytic domain
PF01812	up7	1	0.00512613142380026	0.0102522628476005	5-formyltetrahydrofolate cyclo-ligase family
PF01813	up7	1	0.00312371654848276	0.00624743309696553	ATP synthase subunit D
PF01814	down10	1	0.00768505322878837	0.0115275798431826	Hemerythrin HHE cation binding domain
PF01814	down2	2	0.00195372656340116	0.00586117969020347	Hemerythrin HHE cation binding domain
PF01820	const	2	0	0	D-ala D-ala ligase N-terminus
PF01823	up2	4	0.00123483994017268	0.00185225991025902	MAC/Perforin domain
PF01823	up5	4	0.000135850648726283	0.000407551946178848	MAC/Perforin domain
PF01824	down2	3	0.000311699958488092	0.000623399916976183	MatK/TrnK amino terminal region
PF01833	const	5	0	0	IPT/TIG domain
PF01841	const	3	0	0	Transglutaminase-like superfamily
PF01842	up2	6	0.0063110642507896	0.0431731118252208	ACT domain
PF01842	up5	4	0.0123351748072059	0.0431731118252208	ACT domain
PF01844	down2	1	0.0207142530241248	0.0310713795361871	HNH endonuclease
PF01844	down5	1	0.0101158125064169	0.0303474375192508	HNH endonuclease
PF01846	const	9	0	0	FF domain
PF01849	const	12	0	0	NAC domain
PF01851	const	9	0.0210353859421645	0.042070771884329	Proteasome/cyclosome repeat
PF01852	up5	7	0.00221018465035014	0.015471292552451	START domain
PF01852	up7	4	0.00888265212716108	0.0310892824450638	START domain
PF01853	down5	1	0.00108088322790125	0.00216176645580251	MOZ/SAS family
PF01857	const	1	0	0	Retinoblastoma-associated protein B domain
PF01858	const	2	0	0	Retinoblastoma-associated protein A domain
PF01866	const	4	0	0	Putative diphthamide synthesis protein
PF01868	const	2	0	0	Domain of unknown function UPF0086
PF01869	down7	1	0.00404655089514248	0.00809310179028495	BadF/BadG/BcrA/BcrD ATPase family
PF01871	const	2	0	0	AMMECR1
PF01872	const	3	0	0	RibD C-terminal domain
PF01873	const	12	0	0	Domain found in IF2B/IF5
PF01875	const	2	0	0	Memo-like protein
PF01876	const	1	0	0	RNase P subunit p30
PF01878	up2	1	0.00472509430632076	0.00945018861264151	EVE domain
PF01883	down7	2	0.000177375262918494	0.000532125788755481	Domain of unknown function DUF59
PF01883	up10	1	0.00255962570008875	0.00383943855013312	Domain of unknown function DUF59
PF01885	const	2	0	0	RNA 2'-phosphotransferase, Tpt1 / KptA family
PF01894	const	2	0	0	Uncharacterised protein family UPF0047
PF01896	up5	2	0	0	DNA primase small subunit
PF01900	const	1	0	0	Rpp14/Pop5 family
PF01902	const	2	0	0	Diphthamide synthase
PF01903	const	1	0	0	CbiX
PF01907	up2	2	0.0139853724036054	0.0349634310090135	Ribosomal protein L37e
PF01907	up7	1	0.0137036506057493	0.0349634310090135	Ribosomal protein L37e
PF01909	const	16	0.00140889735887549	0.00281779471775097	Nucleotidyltransferase domain
PF01912	const	2	0	0	eIF-6 family
PF01916	down7	1	0.00205946632347911	0.00411893264695822	Deoxyhypusine synthase
PF01918	const	14	0	0	Alba
PF01920	const	10	0.0142966050230131	0.0142966050230131	Prefoldin subunit
PF01922	const	2	0	0	SRP19 protein
PF01925	down2	4	0.00210514643893157	0.0126308786335894	Sulfite exporter TauE/SafE
PF01925	down7	2	0.0150349544690285	0.0451048634070854	Sulfite exporter TauE/SafE
PF01926	const	40	0.0106074345055096	0.0265185862637741	50S ribosome-binding GTPase
PF01926	down7	5	0.00179495382301043	0.00897476911505213	50S ribosome-binding GTPase
PF01927	const	1	0	0	Mut7-C RNAse domain
PF01929	up2	3	0.000298956357397461	0.000597912714794922	Ribosomal protein L14
PF01930	const	1	0	0	Domain of unknown function DUF83
PF01933	down5	1	0.00108088322790125	0.00216176645580251	Uncharacterised protein family UPF0052
PF01936	const	9	0	0	NYN domain
PF01937	const	4	0	0	Protein of unknown function DUF89
PF01938	const	2	0	0	TRAM domain
PF01940	up2	2	0.00123196442208482	0.00246392884416964	Integral membrane protein DUF92
PF01946	down2	2	0.000420188450236692	0.000420188450236692	Thi4 family
PF01946	down5	2	0.000138573302227453	0.000277146604454906	Thi4 family
PF01956	const	4	0	0	Integral membrane protein DUF106
PF01959	down10	1	0.000545398999323314	0.00109079799864663	3-dehydroquinate synthase (EC 4.6.1.3)
PF01960	const	2	0	0	ArgJ family
PF01963	down10	1	0.00520385231752557	0.0104077046350511	TraB family
PF01964	down2	1	0.00662696054916326	0.00662696054916326	Radical SAM ThiC family
PF01964	down5	2	3.55184022075197e-05	7.10368044150394e-05	Radical SAM ThiC family
PF01965	down10	1	0.00520385231752557	0.0156115569525767	DJ-1/PfpI family
PF01965	down2	1	0.0207142530241248	0.0310713795361871	DJ-1/PfpI family
PF01966	down2	2	0.000108947963542199	0.000217895927084398	HD domain
PF01967	const	2	0	0	MoaC family
PF01968	const	2	0	0	Hydantoinase/oxoprolinase
PF01974	down2	1	0.00662696054916326	0.00994044082374488	tRNA intron endonuclease, catalytic C-terminal domain
PF01974	up5	1	0.00530105107675494	0.00994044082374488	tRNA intron endonuclease, catalytic C-terminal domain
PF01975	down2	1	0.0300945162544866	0.0451417743817298	Survival protein SurE
PF01975	down5	1	0.0148441036495967	0.04453231094879	Survival protein SurE
PF01979	const	7	0	0	Amidohydrolase family
PF01980	const	2	0	0	Uncharacterised protein family UPF0066
PF01981	const	2	0	0	Peptidyl-tRNA hydrolase PTH2
PF01984	const	4	0	0	Double-stranded DNA-binding domain
PF01985	down10	3	0.00442454150607216	0.00884908301214432	CRS1 / YhbY (CRM) domain
PF01985	down7	4	0.000899925987370721	0.00359970394948288	CRS1 / YhbY (CRM) domain
PF01987	up2	1	0.00472509430632076	0.00472509430632076	Mitochondrial biogenesis AIM24
PF01987	up7	1	0.000537058491835169	0.00107411698367034	Mitochondrial biogenesis AIM24
PF01988	down2	5	4.44332194468751e-06	2.66599316681251e-05	VIT family
PF01990	up10	1	0.00379802645164494	0.0113567743456982	ATP synthase (F/14-kDa) subunit
PF01990	up7	1	0.00757118289713213	0.0113567743456982	ATP synthase (F/14-kDa) subunit
PF01991	const	8	0	0	ATP synthase (E/31 kDa) subunit
PF01997	up2	1	0.013525831263612	0.027051662527224	Translin family
PF02002	const	2	0	0	TFIIE alpha subunit
PF02005	down5	1	0.0148441036495967	0.0296882072991933	N2,N2-dimethylguanosine tRNA methyltransferase
PF02018	up5	1	0.0243246506758786	0.0364869760138179	Carbohydrate binding domain
PF02018	up7	1	0.00757118289713213	0.0227135486913964	Carbohydrate binding domain
PF02020	const	14	0.00305028008098726	0.00610056016197453	eIF4-gamma/eIF5/eIF2-epsilon
PF02033	down10	1	0.000545398999323314	0.000698796155012893	Ribosome-binding factor A
PF02033	down7	1	0.000698796155012893	0.000698796155012893	Ribosome-binding factor A
PF02036	const	2	0	0	SCP-2 sterol transfer family
PF02041	down5	1	0.00108088322790125	0.00216176645580251	Auxin binding protein
PF02045	up10	3	0.000140144255663719	0.000700721278318594	CCAAT-binding transcription factor (CBF-B/NF-YA) subunit B
PF02046	const	2	0	0	Cytochrome c oxidase subunit VIa
PF02089	down10	1	0.00768505322878837	0.0115275798431826	Palmitoyl protein thioesterase
PF02089	up5	2	0.00140694697339037	0.00422084092017111	Palmitoyl protein thioesterase
PF02091	const	1	0	0	Glycyl-tRNA synthetase alpha subunit
PF02092	const	1	0	0	Glycyl-tRNA synthetase beta subunit
PF02096	down10	1	0.0176048376538906	0.0333497033193252	60Kd inner membrane protein
PF02096	down7	1	0.0222331355462168	0.0333497033193252	60Kd inner membrane protein
PF02099	const	3	0	0	Josephin
PF02109	const	2	0	0	DAD family
PF02110	const	2	0	0	Hydroxyethylthiazole kinase family
PF02114	const	2	0	0	Phosducin
PF02121	up2	1	0.00472509430632076	0.00945018861264151	Phosphatidylinositol transfer protein
PF02127	const	4	0	0	Aminopeptidase I zinc metalloprotease (M18)
PF02130	const	1	0	0	Uncharacterized protein family UPF0054
PF02133	down10	1	0.000545398999323314	0.000698796155012893	Permease for cytosine/purines, uracil, thiamine, allantoin
PF02133	down7	1	0.000698796155012893	0.000698796155012893	Permease for cytosine/purines, uracil, thiamine, allantoin
PF02135	down2	3	0.00750165079656135	0.0300066031862454	TAZ zinc finger
PF02138	const	5	0	0	Beige/BEACH domain
PF02140	down2	3	0.0113228317268444	0.0283070793171109	Galactose binding lectin domain
PF02140	up7	2	0.00912962260451848	0.0283070793171109	Galactose binding lectin domain
PF02141	const	5	0	0	DENN (AEX-3) domain
PF02142	const	5	0	0	MGS-like domain
PF02144	up5	1	0.0018187048443901	0.0036374096887802	Repair protein Rad1/Rec1/Rad17
PF02146	down7	1	0.00404655089514248	0.00809310179028495	Sir2 family
PF02148	const	15	0.00207305432887778	0.00414610865775555	Zn-finger in ubiquitin-hydrolases and other protein
PF02150	const	1	0	0	RNA polymerases M/15 Kd subunit
PF02151	down2	2	0.0173215119904821	0.0259822679857231	UvrB/uvrC motif
PF02151	down5	3	0.000467158829284538	0.00140147648785361	UvrB/uvrC motif
PF02152	const	2	0	0	Dihydroneopterin aldolase
PF02153	up2	2	0.00292176161225955	0.0102522628476005	Prephenate dehydrogenase
PF02153	up5	1	0.0166854161083825	0.0222472214778434	Prephenate dehydrogenase
PF02153	up7	1	0.00512613142380026	0.0102522628476005	Prephenate dehydrogenase
PF02162	const	4	0	0	XYPPX repeat (two copies)
PF02163	down10	1	0.0105930055736169	0.0158895083604254	Peptidase family M50
PF02163	down5	4	7.61218201655334e-07	2.283654604966e-06	Peptidase family M50
PF02167	const	7	0	0	Cytochrome C1 family
PF02171	up2	4	0.00993112838162549	0.0316735809025951	Piwi domain
PF02171	up7	2	0.010557860300865	0.0316735809025951	Piwi domain
PF02178	down2	2	0.0173215119904821	0.0230953493206428	AT hook motif
PF02178	down5	2	0.00625232566941009	0.0230953493206428	AT hook motif
PF02178	up5	2	0.0127665675323039	0.0230953493206428	AT hook motif
PF02183	down2	14	5.04219525560195e-09	4.53797573004175e-08	Homeobox associated leucine zipper
PF02184	const	2	0	0	HAT (Half-A-TPR) repeat
PF02190	down10	1	0.0216684303173846	0.0455161335951274	ATP-dependent protease La (LON) substrate-binding domain
PF02190	down5	2	0.00358250832525155	0.0179125416262578	ATP-dependent protease La (LON) substrate-binding domain
PF02190	down7	1	0.0273096801570765	0.0455161335951274	ATP-dependent protease La (LON) substrate-binding domain
PF02194	const	7	0	0	PXA domain
PF02195	down7	1	0.000698796155012893	0.00139759231002579	ParB-like nuclease domain
PF02201	const	30	6.90481731886717e-05	0.000207144519566015	SWIB/MDM2 domain
PF02204	const	2	0	0	Vacuolar sorting protein 9 (VPS9) domain
PF02207	const	7	0	0	Putative zinc finger in N-recognin (UBR box)
PF02209	const	3	0	0	Villin headpiece domain
PF02213	const	17	0	0	GYF domain
PF02219	up5	1	0.0166854161083825	0.033370832216765	Methylenetetrahydrofolate reductase
PF02221	down5	1	0.00108088322790125	0.00216176645580251	ML domain
PF02222	down5	1	0.00108088322790125	0.00216176645580251	ATP-grasp domain
PF02223	up2	2	0	0	Thymidylate kinase
PF02229	down7	1	0.00662600131662513	0.0132520026332503	Transcriptional Coactivator p15 (PC4)
PF02234	down2	6	3.617729490836e-07	1.0853188472508e-06	Cyclin-dependent kinase inhibitor
PF02234	up7	1	0.0303805735971964	0.0455708603957946	Cyclin-dependent kinase inhibitor
PF02237	const	1	0	0	Biotin protein ligase C terminal domain
PF02238	const	2	0	0	Cytochrome c oxidase subunit VII
PF02245	const	1	0	0	Methylpurine-DNA glycosylase (MPG)
PF02254	down10	1	0.00520385231752557	0.0151737187596254	TrkA-N domain
PF02254	down5	1	0.0101158125064169	0.0151737187596254	TrkA-N domain
PF02256	const	2	0	0	Iron hydrogenase small subunit
PF02259	const	7	0	0	FAT domain
PF02260	const	7	0.045538501429639	0.045538501429639	FATC domain
PF02260	down5	1	0.0265232822771439	0.045538501429639	FATC domain
PF02263	const	4	0	0	Guanylate-binding protein, N-terminal domain
PF02265	down2	1	0.0207142530241248	0.0276190040321663	S1/P1 Nuclease
PF02265	down7	1	0.00662600131662513	0.0265040052665005	S1/P1 Nuclease
PF02265	up5	1	0.0166854161083825	0.0276190040321663	S1/P1 Nuclease
PF02268	const	2	0	0	Transcription initiation factor IIA, gamma subunit, helical domain
PF02269	const	1	0	0	Transcription initiation factor IID, 18kD subunit
PF02271	up7	1	0.00312371654848276	0.00624743309696553	Ubiquinol-cytochrome C reductase complex 14kD subunit
PF02272	down5	1	0.0101158125064169	0.0151737187596254	DHHA1 domain
PF02272	down7	1	0.00662600131662513	0.0151737187596254	DHHA1 domain
PF02290	up7	1	0.000537058491835169	0.00107411698367034	Signal recognition particle 14kD protein
PF02291	const	2	0	0	Transcription initiation factor IID, 31kD subunit
PF02296	up5	1	0.010301888322101	0.020603776644202	Alpha adaptin AP2, C-terminal domain
PF02297	const	7	0.045538501429639	0.045538501429639	Cytochrome oxidase c subunit VIb
PF02297	up7	1	0.0137036506057493	0.0274073012114986	Cytochrome oxidase c subunit VIb
PF02298	up2	17	8.5034684127988e-08	5.95242788895916e-07	Plastocyanin-like domain
PF02301	up5	2	0.000726596642678768	0.00145319328535754	HORMA domain
PF02309	down2	9	0.000986668531276757	0.00767927058749128	AUX/IAA family
PF02309	up5	8	0.00170650457499806	0.00767927058749128	AUX/IAA family
PF02320	const	2	0	0	Ubiquinol-cytochrome C reductase hinge protein
PF02325	down10	2	0.000415172366716926	0.000622758550075389	YGGT family
PF02325	down7	3	1.60054914444418e-05	4.80164743333254e-05	YGGT family
PF02330	up2	3	0.00705512398491314	0.0141102479698263	Mitochondrial glycoprotein
PF02338	const	22	0.00116179249738475	0.00348537749215426	OTU-like cysteine protease
PF02341	down5	2	0.000337912381249586	0.000337912381249586	RbcX protein
PF02341	down7	3	2.38607774725175e-06	4.7721554945035e-06	RbcX protein
PF02347	down5	1	0.00108088322790125	0.00108088322790125	Glycine cleavage system P-protein
PF02347	down7	1	0.000698796155012893	0.00108088322790125	Glycine cleavage system P-protein
PF02348	const	4	0	0	Cytidylyltransferase
PF02357	down5	1	0.00108088322790125	0.00216176645580251	Transcription termination factor nusG
PF02358	down2	5	0.0031080078255005	0.0217560547785035	Trehalose-phosphatase
PF02361	const	2	0	0	Cobalt transport protein
PF02362	down2	11	0.00320816132483645	0.0176262319729365	B3 DNA binding domain
PF02362	up5	10	0.00391694043843032	0.0176262319729365	B3 DNA binding domain
PF02365	down2	26	2.63469986312838e-08	2.37122987681555e-07	No apical meristem (NAM) protein
PF02365	down5	11	0.00911918108418614	0.0273575432525584	No apical meristem (NAM) protein
PF02365	up5	16	0.000789869657076301	0.00355441345684335	No apical meristem (NAM) protein
PF02368	const	2	0	0	Bacterial Ig-like domain (group 2)
PF02373	const	27	2.01225637900061e-05	4.02451275800123e-05	JmjC domain, hydroxylase
PF02374	const	10	0.0142966050230131	0.0142966050230131	Anion-transporting ATPase
PF02375	const	14	0.00305028008098726	0.00610056016197453	jmjN domain
PF02383	const	13	0.02461818879008	0.0492363775801601	SacI homology domain
PF02386	down2	1	0.0207142530241248	0.0276190040321663	Cation transport protein
PF02386	down5	1	0.0101158125064169	0.0202316250128339	Cation transport protein
PF02386	up10	1	0.00255962570008875	0.010238502800355	Cation transport protein
PF02390	down7	1	0.00976513031473632	0.0195302606294726	Putative methyltransferase
PF02391	const	2	0	0	MoaE protein
PF02392	const	1	0	0	Ycf4
PF02401	down5	2	0.000138573302227453	0.000415719906682359	LytB protein
PF02401	down7	1	0.00404655089514248	0.00606982634271371	LytB protein
PF02403	const	4	0	0	Seryl-tRNA synthetase N-terminal domain
PF02405	const	2	0	0	Permease MlaE
PF02410	down5	1	0.00317161287928872	0.00475741931893309	Ribosomal silencing factor during starvation
PF02410	down7	1	0.00205946632347911	0.00475741931893309	Ribosomal silencing factor during starvation
PF02416	const	7	0.045538501429639	0.045538501429639	mttA/Hcf106 family
PF02416	down7	1	0.017598194144797	0.035196388289594	mttA/Hcf106 family
PF02421	const	2	0	0	Ferrous iron transport protein B
PF02423	const	1	0	0	Ornithine cyclodeaminase/mu-crystallin family
PF02427	down2	1	0.0128337326480898	0.0128337326480898	Photosystem I reaction centre subunit IV / PsaE
PF02427	down5	3	1.16676886754185e-06	2.3335377350837e-06	Photosystem I reaction centre subunit IV / PsaE
PF02428	down2	2	0.00508900832948449	0.020356033317938	Potato type II proteinase inhibitor family
PF02431	up2	2	0.00554456686712163	0.0110891337342433	Chalcone-flavanone isomerase
PF02434	up5	1	0	0	Fringe-like
PF02441	const	2	0	0	Flavoprotein
PF02445	down2	1	0.00228161882541588	0.00456323765083177	Quinolinate synthetase A protein
PF02446	const	6	0	0	4-alpha-glucanotransferase
PF02458	up10	8	8.31769462463954e-05	0.000748592516217559	Transferase family
PF02460	up7	1	0.000537058491835169	0.00107411698367034	Patched family
PF02466	const	23	0.00372517943123534	0.011175538293706	Tim17/Tim22/Tim23/Pmp24 family
PF02466	up7	2	0.0217319111005912	0.0325978666508868	Tim17/Tim22/Tim23/Pmp24 family
PF02469	up5	6	0.0016018014338721	0.0112126100371047	Fasciclin domain
PF02470	const	2	0	0	MlaD protein
PF02475	const	4	0	0	Met-10+ like-protein
PF02482	down2	2	0	0	Sigma 54 modulation protein / S30EA ribosomal protein
PF02492	up5	1	0.0243246506758786	0.0486493013517571	CobW/HypB/UreG, nucleotide-binding domain
PF02496	down2	1	0.0128337326480898	0.0192505989721347	ABA/WDS induced protein
PF02496	up10	1	0.00155254409897129	0.00465763229691387	ABA/WDS induced protein
PF02502	const	1	0	0	Ribose/Galactose Isomerase
PF02507	down2	1	0.0128337326480898	0.0128337326480898	Photosystem I reaction centre subunit III
PF02507	down5	3	1.16676886754185e-06	2.3335377350837e-06	Photosystem I reaction centre subunit III
PF02514	down5	2	0.000659230220057421	0.000659230220057421	CobN/Magnesium Chelatase
PF02514	down7	4	7.55139037472319e-08	1.51027807494464e-07	CobN/Magnesium Chelatase
PF02516	up5	2	7.75317282076759e-05	0.000155063456415352	Oligosaccharyl transferase STT3 subunit
PF02516	up7	1	0.0015863009594478	0.0015863009594478	Oligosaccharyl transferase STT3 subunit
PF02517	down10	3	0.00012646924242792	0.000379407727283761	CAAX protease self-immunity
PF02517	down7	2	0.00339560075579455	0.00509340113369182	CAAX protease self-immunity
PF02518	down2	9	0.000180812834049144	0.00144650267239315	Histidine kinase-, DNA gyrase B-, and HSP90-like ATPase
PF02519	down2	14	0.000952774422550568	0.00857496980295511	Auxin responsive protein
PF02527	const	2	0	0	rRNA small subunit methyltransferase G
PF02531	down2	1	0.0207142530241248	0.0207142530241248	PsaD
PF02531	down5	4	3.83153645860708e-08	7.66307291721415e-08	PsaD
PF02536	down5	7	0.00173310363568451	0.00866551817842256	mTERF
PF02536	down7	5	0.00920929347031894	0.0230232336757974	mTERF
PF02537	up2	1	0	0	CrcB-like protein, Camphor Resistance (CrcB)
PF02538	const	3	0	0	Hydantoinase B/oxoprolinase
PF02540	const	2	0	0	NAD synthase
PF02541	const	1	0	0	Ppx/GppA phosphatase family
PF02542	const	2	0	0	YgbB family
PF02544	down7	2	0.00259758794001855	0.0103903517600742	3-oxo-5-alpha-steroid 4-dehydrogenase
PF02545	down7	2	7.23817518157486e-05	0.000144763503631497	Maf-like protein
PF02548	up2	1	0.00472509430632076	0.00945018861264151	Ketopantoate hydroxymethyltransferase
PF02559	down10	1	0.000545398999323314	0.000698796155012893	CarD-like/TRCF domain
PF02559	down7	1	0.000698796155012893	0.000698796155012893	CarD-like/TRCF domain
PF02560	const	4	0	0	Cyanate lyase C-terminal domain
PF02567	up2	1	0	0	Phenazine biosynthesis-like protein
PF02569	const	2	0	0	Pantoate-beta-alanine ligase
PF02574	down2	1	0.00662696054916326	0.0198808816474898	Homocysteine S-methyltransferase
PF02574	up2	1	0.013525831263612	0.020288746895418	Homocysteine S-methyltransferase
PF02575	down7	1	0.00205946632347911	0.00411893264695822	YbaB/EbfC DNA-binding family
PF02576	up7	1	0.0015863009594478	0.0031726019188956	Putative ribosome maturation factor RimP
PF02577	down2	4	1.43023921747386e-06	2.86047843494771e-06	Bifunctional nuclease
PF02580	const	1	0	0	D-Tyr-tRNA(Tyr) deacylase
PF02581	const	2	0	0	Thiamine monophosphate synthase/TENI
PF02582	up5	1	0.010301888322101	0.020603776644202	Uncharacterised ACR, YagE family COG1723
PF02585	const	2	0	0	GlcNAc-PI de-N-acetylase
PF02586	const	2	0	0	SOS response associated peptidase (SRAP)
PF02590	down5	1	0.00108088322790125	0.00216176645580251	Predicted SPOUT methyltransferase
PF02594	const	3	0	0	Uncharacterised ACR, YggU family COG1872
PF02597	const	2	0	0	ThiS family
PF02598	const	2	0	0	Putative RNA methyltransferase
PF02602	down7	2	7.23817518157486e-05	0.000144763503631497	Uroporphyrinogen-III synthase HemD
PF02605	down5	3	0	0	Photosystem I reaction centre subunit XI
PF02606	down2	1	0.00228161882541588	0.00228161882541588	Tetraacyldisaccharide-1-P 4'-kinase
PF02606	up7	1	0.000537058491835169	0.00107411698367034	Tetraacyldisaccharide-1-P 4'-kinase
PF02617	down5	1	0	0	ATP-dependent Clp protease adaptor protein ClpS
PF02620	down5	1	0.00108088322790125	0.00216176645580251	Uncharacterized ACR, COG1399
PF02622	down10	1	0.00768505322878837	0.0153701064575767	Uncharacterized ACR, COG1678
PF02622	down2	2	0.00195372656340116	0.00781490625360463	Uncharacterized ACR, COG1678
PF02622	down5	1	0.0148441036495967	0.0197921381994622	Uncharacterized ACR, COG1678
PF02628	const	2	0	0	Cytochrome oxidase assembly protein
PF02629	const	4	0	0	CoA binding domain
PF02631	const	2	0	0	RecX family
PF02636	const	3	0	0	Putative S-adenosyl-L-methionine-dependent methyltransferase
PF02637	const	4	0	0	GatB domain
PF02657	up10	1	0.00525996428324273	0.0210398571329709	Fe-S metabolism associated domain
PF02666	const	2	0	0	Phosphatidylserine decarboxylase
PF02668	down5	2	3.55184022075197e-05	7.10368044150394e-05	Taurine catabolism dioxygenase TauD, TfdA family
PF02670	down5	2	0	0	1-deoxy-D-xylulose 5-phosphate reductoisomerase
PF02671	const	7	0.045538501429639	0.045538501429639	Paired amphipathic helix repeat
PF02672	down5	6	3.20745125078614e-10	9.62235375235841e-10	CP12 domain
PF02672	down7	1	0.017598194144797	0.0263972912171955	CP12 domain
PF02676	const	1	0	0	Methyltransferase TYW3
PF02678	down10	1	0.00768505322878837	0.0162752171912272	Pirin
PF02678	down7	1	0.00976513031473632	0.0162752171912272	Pirin
PF02678	up10	1	0.00379802645164494	0.0162752171912272	Pirin
PF02679	const	2	0	0	(2R)-phospho-3-sulfolactate synthase (ComA)
PF02681	const	8	0.0309503636775403	0.0309503636775403	Divergent PAP2 family
PF02681	down7	1	0.0222331355462168	0.0309503636775403	Divergent PAP2 family
PF02683	const	3	0	0	Cytochrome C biogenesis protein transmembrane region
PF02684	const	2	0	0	Lipid-A-disaccharide synthetase
PF02686	const	1	0	0	Glu-tRNAGln amidotransferase C subunit
PF02689	const	1	0	0	Helicase
PF02696	const	4	0	0	Uncharacterized ACR, YdiU/UPF0061 family
PF02701	down10	5	0.00478384821858468	0.0192663062984878	Dof domain, zinc finger
PF02701	down2	11	7.17772075178855e-05	0.00064599486766097	Dof domain, zinc finger
PF02701	down5	6	0.00642210209949592	0.0192663062984878	Dof domain, zinc finger
PF02713	const	2	0	0	Domain of unknown function DUF220
PF02714	down2	4	0.00405528136780209	0.0243316882068125	Calcium-dependent channel, 7TM region, putative phosphate
PF02721	const	1	0	0	Domain of unknown function DUF223
PF02724	up2	3	0.000105432961968332	0.000210865923936665	CDC45-like protein
PF02727	down2	1	0.0207142530241248	0.0276190040321663	Copper amine oxidase, N2 domain
PF02727	down5	1	0.0101158125064169	0.0276190040321663	Copper amine oxidase, N2 domain
PF02727	up5	1	0.0166854161083825	0.0276190040321663	Copper amine oxidase, N2 domain
PF02728	down2	3	0.000311699958488092	0.00124679983395237	Copper amine oxidase, N3 domain
PF02729	up5	1	0.0166854161083825	0.033370832216765	Aspartate/ornithine carbamoyltransferase, carbamoyl-P binding domain
PF02732	up10	1	0.00379802645164494	0.00569703967746741	ERCC4 domain
PF02732	up7	2	0.000236028477136522	0.000708085431409566	ERCC4 domain
PF02733	const	2	0	0	Dak1 domain
PF02734	const	3	0	0	DAK2 domain
PF02735	up2	2	0.000324725827675131	0.000649451655350262	Ku70/Ku80 beta-barrel domain
PF02736	const	12	0.00660375430052275	0.00660375430052275	Myosin N-terminal SH3-like domain
PF02738	down2	3	0.000539779633208716	0.00107955926641743	Molybdopterin-binding domain of aldehyde dehydrogenase
PF02739	const	2	0	0	5'-3' exonuclease, N-terminal resolvase-like domain
PF02746	up5	1	0.0018187048443901	0.0036374096887802	Mandelate racemase / muconate lactonizing enzyme, N-terminal domain
PF02747	up2	2	0	0	Proliferating cell nuclear antigen, C-terminal domain
PF02749	const	3	0	0	Quinolinate phosphoribosyl transferase, N-terminal domain
PF02751	const	2	0	0	Transcription initiation factor IIA, gamma subunit
PF02765	up5	1	0.00530105107675494	0.0106021021535099	Telomeric single stranded DNA binding POT1/CDC13
PF02770	down5	2	0.00480603395937871	0.0144181018781361	Acyl-CoA dehydrogenase, middle domain
PF02771	down5	1	0.0148441036495967	0.0296882072991933	Acyl-CoA dehydrogenase, N-terminal domain
PF02772	up10	3	0.000177863560676897	0.000889317803384487	S-adenosylmethionine synthetase, central domain
PF02772	up7	2	0.00782143956357657	0.0195535989089414	S-adenosylmethionine synthetase, central domain
PF02773	up10	2	0.00246320050044015	0.0123160025022008	S-adenosylmethionine synthetase, C-terminal domain
PF02773	up7	2	0.0066310514552603	0.0165776286381507	S-adenosylmethionine synthetase, C-terminal domain
PF02774	up5	1	0.010301888322101	0.020603776644202	Semialdehyde dehydrogenase, dimerisation domain
PF02775	down5	2	0.00793085767299099	0.047585146037946	Thiamine pyrophosphate enzyme, C-terminal TPP binding domain
PF02776	down5	2	0.00625232566941009	0.0312616283470504	Thiamine pyrophosphate enzyme, N-terminal TPP binding domain
PF02776	up10	1	0.0156635231718528	0.0391588079296321	Thiamine pyrophosphate enzyme, N-terminal TPP binding domain
PF02778	down2	1	0.00662696054916326	0.00994044082374488	tRNA intron endonuclease, N-terminal domain
PF02778	up5	1	0.00530105107675494	0.00994044082374488	tRNA intron endonuclease, N-terminal domain
PF02781	down5	1	0.0265232822771439	0.0353643763695252	Glucose-6-phosphate dehydrogenase, C-terminal domain
PF02781	up10	1	0.00693784879782298	0.0277513951912919	Glucose-6-phosphate dehydrogenase, C-terminal domain
PF02781	up2	2	0.0139853724036054	0.0279707448072108	Glucose-6-phosphate dehydrogenase, C-terminal domain
PF02782	down5	2	0.00112537365402908	0.00450149461611633	FGGY family of carbohydrate kinases, C-terminal domain
PF02784	up10	1	0.0156635231718528	0.0313270463437057	Pyridoxal-dependent decarboxylase, pyridoxal binding domain
PF02784	up2	7	1.91163229921843e-07	7.64652919687372e-07	Pyridoxal-dependent decarboxylase, pyridoxal binding domain
PF02785	down5	1	0.0203315956478238	0.0406631912956475	Biotin carboxylase C-terminal domain
PF02786	const	10	0.0142966050230131	0.0285932100460262	Carbamoyl-phosphate synthase L chain, ATP binding domain
PF02786	down5	1	0.0488146245646196	0.0488146245646196	Carbamoyl-phosphate synthase L chain, ATP binding domain
PF02787	const	3	0	0	Carbamoyl-phosphate synthetase large chain, oligomerisation domain
PF02788	down2	1	0.00662696054916326	0.0132539210983265	Ribulose bisphosphate carboxylase large chain, N-terminal domain
PF02789	const	2	0	0	Cytosol aminopeptidase family, N-terminal domain
PF02790	const	1	0	0	Cytochrome C oxidase subunit II, transmembrane domain
PF02791	const	18	0.000650743464145282	0.00130148692829056	DDT domain
PF02792	down2	1	0.00662696054916326	0.0132539210983265	Mago nashi protein
PF02797	down7	1	0.0134325637637823	0.0402976912913469	Chalcone and stilbene synthases, C-terminal domain
PF02798	down5	4	0.00235343642578888	0.0058835910644722	Glutathione S-transferase, N-terminal domain
PF02798	up2	8	9.62150525772707e-05	0.000481075262886354	Glutathione S-transferase, N-terminal domain
PF02799	const	5	0	0	Myristoyl-CoA:protein N-myristoyltransferase, C-terminal domain
PF02800	down2	3	0.0113228317268444	0.0396299110439553	Glyceraldehyde 3-phosphate dehydrogenase, C-terminal domain
PF02800	down7	3	0.00137474031970987	0.00962318223796908	Glyceraldehyde 3-phosphate dehydrogenase, C-terminal domain
PF02801	const	10	0.0142966050230131	0.0285932100460262	Beta-ketoacyl synthase, C-terminal domain
PF02806	down10	1	0.00768505322878837	0.0153701064575767	Alpha amylase, C-terminal all-beta domain
PF02806	down2	2	0.00195372656340116	0.00781490625360463	Alpha amylase, C-terminal all-beta domain
PF02806	down5	1	0.0148441036495967	0.0197921381994622	Alpha amylase, C-terminal all-beta domain
PF02809	const	4	0	0	Ubiquitin interaction motif
PF02810	const	3	0	0	SEC-C motif
PF02811	const	1	0	0	PHP domain
PF02815	up2	2	0	0	MIR domain
PF02817	const	13	0	0	e3 binding domain
PF02823	down2	1	0.0207142530241248	0.0414285060482495	ATP synthase, Delta/Epsilon chain, beta-sandwich domain
PF02826	down5	3	0.00732293665438142	0.0366146832719071	D-isomer specific 2-hydroxyacid dehydrogenase, NAD binding domain
PF02833	down2	1	0.00228161882541588	0.00228161882541588	DHHA2 domain
PF02833	up7	1	0.000537058491835169	0.00107411698367034	DHHA2 domain
PF02836	down2	1	0.00662696054916326	0.0132539210983265	Glycosyl hydrolases family 2, TIM barrel domain
PF02837	down2	1	0.0207142530241248	0.0310713795361871	Glycosyl hydrolases family 2, sugar binding domain
PF02837	up7	1	0.00512613142380026	0.0153783942714008	Glycosyl hydrolases family 2, sugar binding domain
PF02840	const	2	0	0	Prp18 domain
PF02841	const	5	0	0	Guanylate-binding protein, C-terminal domain
PF02843	const	3	0	0	Phosphoribosylglycinamide synthetase, C domain
PF02844	const	4	0	0	Phosphoribosylglycinamide synthetase, N domain
PF02845	const	10	0	0	CUE domain
PF02847	const	20	0.0023228096271938	0.0069684288815814	MA3 domain
PF02854	const	17	0.00647940875597495	0.0129588175119499	MIF4G domain
PF02861	down10	2	0.0269958994599437	0.0472428240549014	Clp amino terminal domain, pathogenicity island component
PF02861	down2	4	0.00972041510896936	0.0296797364170939	Clp amino terminal domain, pathogenicity island component
PF02861	down5	3	0.0127198870358974	0.0296797364170939	Clp amino terminal domain, pathogenicity island component
PF02861	up10	2	0.0103930710043198	0.0296797364170939	Clp amino terminal domain, pathogenicity island component
PF02862	const	2	0	0	DDHD domain
PF02867	up2	2	0.000324725827675131	0.000649451655350262	Ribonucleotide reductase, barrel domain
PF02867	up7	1	0.0015863009594478	0.0015863009594478	Ribonucleotide reductase, barrel domain
PF02873	up2	1	0	0	UDP-N-acetylenolpyruvoylglucosamine reductase, C-terminal domain
PF02874	down2	5	0.00179743233754162	0.00539229701262487	ATP synthase alpha/beta family, beta-barrel domain
PF02875	down2	1	0.0128337326480898	0.0256674652961796	Mur ligase family, glutamate ligase domain
PF02879	down5	1	0.0203315956478238	0.0406631912956475	Phosphoglucomutase/phosphomannomutase, alpha/beta/alpha domain II
PF02879	down7	1	0.0134325637637823	0.0406631912956475	Phosphoglucomutase/phosphomannomutase, alpha/beta/alpha domain II
PF02881	down10	2	0.00182467726334104	0.00547403179002313	SRP54-type protein, helical bundle domain
PF02881	down7	1	0.0328012562053116	0.0492018843079674	SRP54-type protein, helical bundle domain
PF02882	const	9	0	0	Tetrahydrofolate dehydrogenase/cyclohydrolase, NAD(P)-binding domain
PF02883	const	10	0.0142966050230131	0.0285932100460262	Adaptin C-terminal domain
PF02885	down2	1	0.0128337326480898	0.0192505989721347	Glycosyl transferase family, helical bundle domain
PF02885	up10	1	0.00155254409897129	0.00465763229691387	Glycosyl transferase family, helical bundle domain
PF02886	down2	1	0.00228161882541588	0.00456323765083177	LBP / BPI / CETP family, C-terminal domain
PF02887	down7	2	0.0195329847809303	0.0488324619523257	Pyruvate kinase, alpha/beta domain
PF02887	up7	2	0.0137817523194705	0.0488324619523257	Pyruvate kinase, alpha/beta domain
PF02891	const	7	0	0	MIZ/SP-RING zinc finger
PF02894	up2	1	0.00472509430632076	0.00472509430632076	Oxidoreductase family, C-terminal alpha/beta domain
PF02894	up5	1	0.0018187048443901	0.0036374096887802	Oxidoreductase family, C-terminal alpha/beta domain
PF02896	const	2	0	0	PEP-utilising enzyme, TIM barrel domain
PF02897	up2	3	0.00124686866814692	0.00249373733629385	Prolyl oligopeptidase, N-terminal beta-propeller domain
PF02900	up2	1	0.00472509430632076	0.00945018861264151	Catalytic LigB subunit of aromatic ring-opening dioxygenase
PF02902	const	22	0.00509484910642032	0.0101896982128406	Ulp1 protease family, C-terminal catalytic domain
PF02906	const	2	0	0	Iron only hydrogenase large subunit, C-terminal domain
PF02910	const	6	0	0	Fumarate reductase flavoprotein C-term
PF02911	const	2	0	0	Formyl transferase, C-terminal domain
PF02913	const	3	0	0	FAD linked oxidases, C-terminal domain
PF02915	down5	2	0	0	Rubrerythrin
PF02919	const	2	0	0	Eukaryotic DNA topoisomerase I, DNA binding fragment
PF02921	const	3	0	0	Ubiquinol cytochrome reductase transmembrane region
PF02926	const	4	0	0	THUMP domain
PF02928	const	10	0.0142966050230131	0.0285932100460262	C5HC2 zinc finger
PF02929	const	2	0	0	Beta galactosidase small chain
PF02934	const	3	0	0	GatB/GatE catalytic domain
PF02938	const	1	0	0	GAD domain
PF02941	down5	1	0.00108088322790125	0.00108088322790125	Ferredoxin thioredoxin reductase variable alpha chain
PF02941	down7	1	0.000698796155012893	0.00108088322790125	Ferredoxin thioredoxin reductase variable alpha chain
PF02943	down5	1	0.00108088322790125	0.00108088322790125	Ferredoxin thioredoxin reductase catalytic beta chain
PF02943	down7	1	0.000698796155012893	0.00108088322790125	Ferredoxin thioredoxin reductase catalytic beta chain
PF02953	up2	3	0.00705512398491314	0.0141102479698263	Tim10/DDP family zinc finger
PF02966	const	4	0	0	Mitosis protein DIM1
PF02969	const	3	0	0	TATA box binding protein associated factor (TAF)
PF02970	const	1	0	0	Tubulin binding cofactor A
PF02977	down2	1	0.0207142530241248	0.0310713795361871	Carboxypeptidase A inhibitor
PF02977	up2	2	0.00292176161225955	0.00876528483677867	Carboxypeptidase A inhibitor
PF02978	down10	1	0.00520385231752557	0.0104077046350511	Signal peptide binding domain
PF02984	up2	9	0.00256320365710827	0.00897121279987896	Cyclin, C-terminal domain
PF02984	up5	19	1.27565909269059e-14	8.92961364883411e-14	Cyclin, C-terminal domain
PF02990	up5	4	0.0219144295533795	0.043828859106759	Endomembrane protein 70
PF02990	up7	3	0.011356077069149	0.043828859106759	Endomembrane protein 70
PF02991	const	13	0.00448814066159345	0.00448814066159345	Autophagy protein Atg8 ubiquitin like
PF02996	const	9	0.0210353859421645	0.042070771884329	Prefoldin subunit
PF03000	down2	9	0.00140783828033424	0.0112627062426739	NPH3 family
PF03000	up5	7	0.00825401928122018	0.0330160771248807	NPH3 family
PF03006	down2	2	0.0134634033561284	0.0403902100683852	Haemolysin-III related
PF03006	down7	1	0.0328012562053116	0.0492018843079674	Haemolysin-III related
PF03006	up10	2	0.000642863775580949	0.00385718265348569	Haemolysin-III related
PF03006	up7	1	0.0257069702852957	0.0492018843079674	Haemolysin-III related
PF03007	up10	1	0.0131940665980623	0.0461792330932182	Wax ester synthase-like Acyl-CoA acyltransferase domain
PF03007	up5	2	0.00988521954653689	0.0461792330932182	Wax ester synthase-like Acyl-CoA acyltransferase domain
PF03009	up10	4	8.14841051976531e-07	2.44452315592959e-06	Glycerophosphoryl diester phosphodiesterase family
PF03009	up5	3	0.00124117558923587	0.00186176338385381	Glycerophosphoryl diester phosphodiesterase family
PF03015	down5	3	0.000128729204452894	0.000643646022264468	Male sterility protein
PF03015	up2	2	0.0199169478376676	0.0497923695941691	Male sterility protein
PF03018	up10	2	0.00673734052086721	0.0404240431252033	Dirigent-like protein
PF03023	const	2	0	0	MviN-like protein
PF03024	const	2	0	0	Folate receptor family
PF03031	const	22	0.00509484910642032	0.015284547319261	NLI interacting factor-like phosphatase
PF03033	down10	1	0.0216684303173846	0.0433368606347693	Glycosyltransferase family 28 N-terminal domain
PF03033	down5	2	0.00358250832525155	0.0143300333010062	Glycosyltransferase family 28 N-terminal domain
PF03034	const	3	0	0	Phosphatidyl serine synthase
PF03040	down7	2	1.8461070779784e-05	3.6922141559568e-05	CemA family
PF03048	const	2	0	0	UL92 family
PF03054	const	6	0	0	tRNA methyl transferase
PF03055	down2	5	2.54989407870943e-05	0.000127494703935472	Retinal pigment epithelial membrane protein
PF03058	up2	5	0	0	Sar8.2 family
PF03059	down5	2	0	0	Nicotianamine synthase protein
PF03060	up5	1	0	0	Nitronate monooxygenase
PF03062	down5	1	0.0265232822771439	0.0397849234157159	MBOAT, membrane-bound O-acyltransferase family
PF03062	up2	2	0.0139853724036054	0.0397849234157159	MBOAT, membrane-bound O-acyltransferase family
PF03069	down2	1	0.00228161882541588	0.00456323765083177	Acetamidase/Formamidase family
PF03071	const	2	0	0	GNT-I family
PF03073	down5	1	0.00108088322790125	0.00108088322790125	TspO/MBR family
PF03079	down5	1	0.00317161287928872	0.00634322575857745	ARD/ARD' family
PF03080	down10	3	0.00388530288602396	0.0155412115440958	Domain of unknown function (DUF239)
PF03081	up2	9	0.000664456025756364	0.00398673615453818	Exo70 exocyst complex subunit
PF03083	down2	13	2.82642637017758e-10	2.26114109614207e-09	Sugar efflux transporter for intercellular exchange
PF03091	const	2	0	0	CutA1 divalent ion tolerance protein
PF03095	const	2	0	0	Phosphotyrosyl phosphate activator (PTPA) protein
PF03098	down2	2	0.00101295208403742	0.00405180833614967	Animal haem peroxidase
PF03098	down5	1	0.0101158125064169	0.0202316250128339	Animal haem peroxidase
PF03099	const	5	0	0	Biotin/lipoate A/B protein ligase family
PF03100	const	2	0	0	CcmE
PF03101	const	39	1.91325251309385e-05	7.65301005237541e-05	FAR1 DNA-binding domain
PF03104	up5	2	0.00140694697339037	0.00281389394678074	DNA polymerase family B, exonuclease domain
PF03105	down2	4	0.0130285519036188	0.0260571038072376	SPX domain
PF03105	up10	2	0.0125751983327117	0.0260571038072376	SPX domain
PF03105	up5	4	0.00822775829389183	0.0260571038072376	SPX domain
PF03106	up2	68	2.30692535633732e-43	1.38415521380239e-42	WRKY DNA -binding domain
PF03107	down10	1	0.0105930055736169	0.0211860111472339	C1 domain
PF03107	up2	4	2.86151107911802e-05	0.000114460443164721	C1 domain
PF03107	up5	1	0.0331009202419007	0.0441345603225343	C1 domain
PF03108	const	33	0.00535055643984242	0.0214022257593697	MuDR family transposase
PF03109	down5	5	0.000546001899090986	0.00327601139454592	ABC1 family
PF03110	down2	6	0.00193077465947676	0.0135154226163373	SBP domain
PF03114	const	2	0	0	BAR domain
PF03121	up2	1	0.00472509430632076	0.00945018861264151	Herpesviridae UL52/UL70 DNA primase
PF03124	down2	2	0.0217301984834191	0.0434603969668382	EXS family
PF03124	up10	1	0.0183137065385941	0.0434603969668382	EXS family
PF03124	up5	3	0.00173243111835125	0.0103945867101075	EXS family
PF03126	const	12	0.00660375430052275	0.0132075086010455	Plus-3 domain
PF03127	const	12	0.00660375430052275	0.0132075086010455	GAT domain
PF03127	up10	1	0.0183137065385941	0.0183137065385941	GAT domain
PF03133	up2	1	0	0	Tubulin-tyrosine ligase family
PF03134	down2	4	0.0059153842113403	0.0236615368453612	TB2/DP1, HVA22 family
PF03134	up10	3	0.00067160893307453	0.00537287146459624	TB2/DP1, HVA22 family
PF03143	down7	3	0.00339309060670489	0.0135723624268195	Elongation factor Tu C-terminal domain
PF03144	down7	4	0.00653719245769185	0.0392231547461511	Elongation factor Tu domain 2
PF03145	const	22	0.000138817175446191	0.000277634350892382	Seven in absentia protein family
PF03147	const	2	0	0	Ferredoxin-fold anticodon binding domain
PF03152	const	7	0	0	Ubiquitin fusion degradation protein UFD1
PF03153	const	2	0	0	Transcription factor IIA, alpha/beta subunit
PF03155	up5	1	0.00530105107675494	0.0106021021535099	ALG6, ALG8 glycosyltransferase family
PF03159	const	7	0	0	XRN 5'-3' exonuclease N-terminus
PF03161	down7	1	0.000698796155012893	0.00139759231002579	LAGLIDADG DNA endonuclease family
PF03162	down5	2	0.00625232566941009	0.0250093026776404	Tyrosine phosphatase family
PF03164	const	2	0	0	Trafficking protein Mon1
PF03167	const	2	0	0	Uracil DNA glycosylase superfamily
PF03168	up10	5	0.00399191605837377	0.017963622262682	Late embryogenesis abundant protein
PF03168	up5	12	0.00014463160565139	0.00130168445086251	Late embryogenesis abundant protein
PF03171	down2	13	0.0104412859553227	0.0469857867989521	2OG-Fe(II) oxygenase superfamily
PF03171	up2	27	7.04926931336732e-07	6.34434238203059e-06	2OG-Fe(II) oxygenase superfamily
PF03175	const	4	0	0	DNA polymerase type B, organellar and viral
PF03177	const	1	0	0	Non-repetitive/WGA-negative nucleoporin C-terminal
PF03178	const	7	0	0	CPSF A subunit region
PF03179	up7	1	0.00757118289713213	0.0151423657942643	Vacuolar (H+)-ATPase G subunit
PF03181	up10	2	0.00168862181745634	0.010131730904738	BURP domain
PF03181	up2	3	0.0164857070006965	0.0494571210020896	BURP domain
PF03188	down2	6	0.000275143380903468	0.00192600366632427	Eukaryotic cytochrome b561
PF03188	up10	2	0.0103930710043198	0.0363757485151193	Eukaryotic cytochrome b561
PF03190	const	1	0	0	Protein of unknown function, DUF255
PF03193	down5	2	0	0	Protein of unknown function, DUF258
PF03194	const	6	0	0	LUC7 N_terminus
PF03200	const	3	0	0	Glycosyl hydrolase family 63 C-terminal domain
PF03208	const	16	0.00908239199238869	0.0272471759771661	PRA1 family protein
PF03214	up2	5	0.00019507353777359	0.00039014707554718	Reversibly glycosylated polypeptide
PF03215	up5	1	0.0018187048443901	0.0018187048443901	Rad17 cell cycle checkpoint protein
PF03215	up7	1	0.000537058491835169	0.00107411698367034	Rad17 cell cycle checkpoint protein
PF03219	down2	2	0.00195372656340116	0.00293058984510174	TLC ATP/ADP transporter
PF03219	down7	2	0.000347743320402727	0.00104322996120818	TLC ATP/ADP transporter
PF03222	down7	1	0.00662600131662513	0.0198780039498754	Tryptophan/tyrosine permease family
PF03222	up5	1	0.0166854161083825	0.0250281241625738	Tryptophan/tyrosine permease family
PF03223	const	2	0	0	V-ATPase subunit C
PF03224	const	6	0	0	V-ATPase subunit H
PF03227	const	3	0	0	Gamma interferon inducible lysosomal thiol reductase (GILT)
PF03242	down10	1	0.0176048376538906	0.0248961847970846	Late embryogenesis abundant protein
PF03242	down5	2	0.00257043903756833	0.0128521951878417	Late embryogenesis abundant protein
PF03242	up10	1	0.00882427710201054	0.0220606927550263	Late embryogenesis abundant protein
PF03242	up2	2	0.0199169478376676	0.0248961847970846	Late embryogenesis abundant protein
PF03244	down2	1	0.0300945162544866	0.0300945162544866	Photosystem I reaction centre subunit VI
PF03244	down5	5	1.2578178687236e-09	2.51563573744719e-09	Photosystem I reaction centre subunit VI
PF03248	const	13	0.00448814066159345	0.00897628132318689	Rer1 family
PF03248	down10	1	0.041203707601759	0.041203707601759	Rer1 family
PF03254	up10	1	0	0	Xyloglucan fucosyltransferase
PF03255	down7	1	0.00662600131662513	0.0132520026332503	Acetyl co-enzyme A carboxylase carboxyltransferase alpha subunit
PF03256	const	2	0	0	Anaphase-promoting complex, subunit 10 (APC10)
PF03266	const	1	0	0	NTPase
PF03271	up10	1	0.000784759648153519	0.000784759648153519	EB1-like C-terminal motif
PF03271	up2	2	0.000324725827675131	0.000649451655350262	EB1-like C-terminal motif
PF03291	const	4	0	0	mRNA capping enzyme
PF03311	const	7	0.045538501429639	0.045538501429639	Cornichon protein
PF03311	up7	1	0.0137036506057493	0.0274073012114986	Cornichon protein
PF03321	down2	6	0.000275143380903468	0.00220114704722774	GH3 auxin-responsive promoter
PF03328	const	2	0	0	HpcH/HpaI aldolase/citrate lyase family
PF03330	up10	6	1.61203207930713e-05	5.64211227757495e-05	Lytic transglycolase
PF03330	up2	13	4.56054895753045e-06	3.19238427027131e-05	Lytic transglycolase
PF03330	up5	6	0.00510294638707011	0.0119068749031636	Lytic transglycolase
PF03331	const	1	0	0	UDP-3-O-acyl N-acetylglycosamine deacetylase
PF03332	up7	1	0.000537058491835169	0.00107411698367034	Eukaryotic phosphomannomutase
PF03343	const	2	0	0	SART-1 family
PF03345	up2	1	0.013525831263612	0.027051662527224	Oligosaccharyltransferase 48 kDa subunit beta
PF03350	down2	2	0.00329751769036085	0.00439669025381446	Uncharacterized protein family, UPF0114
PF03350	down7	2	0.000596546692121439	0.00238618676848576	Uncharacterized protein family, UPF0114
PF03350	up5	2	0.00238397676082334	0.00439669025381446	Uncharacterized protein family, UPF0114
PF03351	down10	1	0.00768505322878837	0.0102467376383845	DOMON domain
PF03351	down2	2	0.00195372656340116	0.00759605290328988	DOMON domain
PF03351	up10	1	0.00379802645164494	0.00759605290328988	DOMON domain
PF03352	down2	4	0.000345553718758943	0.00172776859379472	Methyladenine glycosylase
PF03357	const	28	1.36749091747415e-05	2.7349818349483e-05	Snf7
PF03358	up10	2	0.000846783729109896	0.00508070237465937	NADPH-dependent FMN reductase
PF03358	up2	3	0.00705512398491314	0.0211653719547394	NADPH-dependent FMN reductase
PF03360	up10	1	0.0131940665980623	0.039582199794187	Glycosyltransferase family 43
PF03364	down10	1	0.00520385231752557	0.0132520026332503	Polyketide cyclase / dehydrase and lipid transport
PF03364	down5	1	0.0101158125064169	0.0134877500085559	Polyketide cyclase / dehydrase and lipid transport
PF03364	down7	1	0.00662600131662513	0.0132520026332503	Polyketide cyclase / dehydrase and lipid transport
PF03366	const	4	0	0	YEATS family
PF03367	const	2	0	0	ZPR1 zinc-finger domain
PF03371	const	5	0	0	PRP38 family
PF03378	const	5	0	0	CAS/CSE protein, C-terminus
PF03381	up2	2	0.0092084335028085	0.0156559414552799	LEM3 (ligand-effect modulator 3) family / CDC50 family
PF03381	up7	1	0.01043729430352	0.0156559414552799	LEM3 (ligand-effect modulator 3) family / CDC50 family
PF03385	const	4	0	0	Protein of unknown function, DUF288
PF03386	const	2	0	0	Early nodulin 93 ENOD93 protein
PF03398	up5	3	0.00503099429976734	0.0251549714988367	Regulator of Vps4 activity in the MVB pathway
PF03404	down2	1	0.0207142530241248	0.0310713795361871	Mo-co oxidoreductase dimerisation domain
PF03404	up2	2	0.00292176161225955	0.00876528483677867	Mo-co oxidoreductase dimerisation domain
PF03405	down10	1	0.00768505322878837	0.0371102591239917	Fatty acid desaturase
PF03405	down5	1	0.0148441036495967	0.0371102591239917	Fatty acid desaturase
PF03405	up5	1	0.0243246506758786	0.0405410844597976	Fatty acid desaturase
PF03407	up2	3	0.0127736884745592	0.039644321933263	Nucleotide-diphospho-sugar transferase
PF03407	up5	2	0.0198221609666315	0.039644321933263	Nucleotide-diphospho-sugar transferase
PF03416	const	2	0	0	Peptidase family C54
PF03417	down7	1	0	0	Acyl-coenzyme A:6-aminopenicillanic acid acyl-transferase
PF03435	down5	1	0.0148441036495967	0.0371102591239917	Saccharopine dehydrogenase NADP binding domain
PF03435	down7	1	0.00976513031473632	0.0371102591239917	Saccharopine dehydrogenase NADP binding domain
PF03439	const	5	0	0	Early transcription elongation factor of RNA pol II, NGN section
PF03446	down10	2	0.00798826021378958	0.0239647806413687	NAD binding domain of 6-phosphogluconate dehydrogenase
PF03446	down5	2	0.0200268112909395	0.0400536225818789	NAD binding domain of 6-phosphogluconate dehydrogenase
PF03446	up2	4	0.00615618859104115	0.0239647806413687	NAD binding domain of 6-phosphogluconate dehydrogenase
PF03447	up2	1	0.013525831263612	0.027051662527224	Homoserine dehydrogenase, NAD binding domain
PF03453	down7	1	0.000698796155012893	0.00139759231002579	MoeA N-terminal region (domain I and II)
PF03454	down7	1	0.000698796155012893	0.00139759231002579	MoeA C-terminal region (domain IV)
PF03456	const	6	0	0	uDENN domain
PF03460	down10	1	0.00768505322878837	0.0146476954721045	Nitrite/Sulfite reductase ferredoxin-like half domain
PF03460	down7	1	0.00976513031473632	0.0146476954721045	Nitrite/Sulfite reductase ferredoxin-like half domain
PF03461	down7	1	0	0	TRCF domain
PF03462	down10	1	0.0176048376538906	0.0440120941347265	PCRF domain
PF03462	down7	5	2.66318228728742e-08	1.33159114364371e-07	PCRF domain
PF03463	const	10	0	0	eRF1 domain 1
PF03464	const	9	0	0	eRF1 domain 2
PF03465	const	10	0	0	eRF1 domain 3
PF03467	const	4	0	0	Smg-4/UPF3 family
PF03468	const	15	0	0	XS domain
PF03470	const	8	0	0	XS zinc finger domain
PF03471	const	2	0	0	Transporter associated domain
PF03473	down5	1	0.00317161287928872	0.00634322575857745	MOSC domain
PF03476	down5	1	0.0148441036495967	0.022266155474395	MOSC N-terminal beta barrel domain
PF03476	down7	1	0.00976513031473632	0.022266155474395	MOSC N-terminal beta barrel domain
PF03477	up2	2	0.000324725827675131	0.000649451655350262	ATP cone domain
PF03477	up7	1	0.0015863009594478	0.0015863009594478	ATP cone domain
PF03478	up7	2	0.00459268892758557	0.0137780667827567	Protein of unknown function (DUF295)
PF03483	const	2	0	0	B3/4 domain
PF03484	const	3	0	0	tRNA synthetase B5 domain
PF03485	const	3	0	0	Arginyl tRNA synthetase N terminal domain
PF03486	down5	1	0	0	HI0933-like protein
PF03489	down2	8	4.94644322647068e-09	1.97857729058827e-08	Saposin-like type B, region 2
PF03492	down2	4	0.00210514643893157	0.00995575805720361	SAM dependent carboxyl methyltransferase
PF03492	up10	2	0.00398230322288144	0.00995575805720361	SAM dependent carboxyl methyltransferase
PF03501	up10	1	0.00155254409897129	0.00465763229691387	Plectin/S10 domain
PF03501	up2	1	0.0258196981051392	0.0387295471577088	Plectin/S10 domain
PF03517	const	2	0	0	Regulator of volume decrease after cellular swelling
PF03522	up10	1	0.000784759648153519	0.00156951929630704	Solute carrier family 12
PF03531	const	2	0	0	Structure-specific recognition protein (SSRP1)
PF03540	const	2	0	0	Transcription initiation factor TFIID 23-30kDa subunit
PF03547	down5	3	0.0111886685183182	0.0223773370366363	Membrane transport protein
PF03547	up10	4	6.78043738207456e-05	0.000406826242924474	Membrane transport protein
PF03547	up5	3	0.0264793794401617	0.0397190691602426	Membrane transport protein
PF03547	up7	3	0.00330020317745944	0.00990060953237833	Membrane transport protein
PF03556	down5	1	0.0333669517741655	0.0444892690322206	Cullin binding
PF03556	down7	1	0.0222331355462168	0.0444662710924336	Cullin binding
PF03556	up10	1	0.00882427710201054	0.0352971084080421	Cullin binding
PF03568	up2	2	0.000324725827675131	0.000649451655350262	Peptidase family C50
PF03571	const	1	0	0	Peptidase family M49
PF03572	down10	2	0.000241450494999977	0.000965801979999907	Peptidase family S41
PF03572	down2	1	0.0300945162544866	0.0401260216726487	Peptidase family S41
PF03572	down7	1	0.00976513031473632	0.0195302606294726	Peptidase family S41
PF03587	down10	1	0.0031714592930177	0.0063429185860354	EMG1/NEP1 methyltransferase
PF03600	down10	1	0.00520385231752557	0.0099390019749377	Citrate transporter
PF03600	down7	1	0.00662600131662513	0.0099390019749377	Citrate transporter
PF03602	down10	1	0.0031714592930177	0.00606982634271371	Conserved hypothetical protein 95
PF03602	down7	1	0.00404655089514248	0.00606982634271371	Conserved hypothetical protein 95
PF03604	const	2	0	0	DNA directed RNA polymerase, 7 kDa subunit
PF03618	const	1	0	0	Kinase/pyrophosphorylase
PF03619	up10	1	0.0131940665980623	0.0197910998970935	Organic solute transporter Ostalpha
PF03619	up7	2	0.00178490818520342	0.00535472455561025	Organic solute transporter Ostalpha
PF03629	up10	1	0.00882427710201054	0.0352971084080421	Carbohydrate esterase, sialic acid-specific acetylesterase
PF03630	up2	2	0.00292176161225955	0.00584352322451911	Fumble
PF03635	const	7	0	0	Vacuolar protein sorting-associated protein 35
PF03638	up5	3	0.000201406071690088	0.000604218215070264	Tesmin/TSO1-like CXC domain, cysteine-rich domain
PF03639	down10	1	0.0105930055736169	0.0211860111472339	Glycosyl hydrolase family 81
PF03639	up2	3	0.000659411352872504	0.00263764541149001	Glycosyl hydrolase family 81
PF03639	up5	1	0.0331009202419007	0.0441345603225343	Glycosyl hydrolase family 81
PF03641	down2	3	0.00750165079656135	0.0375082539828067	Possible lysine decarboxylase
PF03643	const	4	0	0	Vacuolar protein sorting-associated protein 26
PF03644	up7	2	0	0	Glycosyl hydrolase family 85
PF03647	up2	3	0.0127736884745592	0.0383210654236775	Transmembrane proteins 14C
PF03649	down7	1	0.000698796155012893	0.00139759231002579	Uncharacterised protein family (UPF0014)
PF03652	const	4	0	0	Holliday junction resolvase
PF03656	const	4	0	0	Pam16
PF03657	up2	2	0	0	Uncharacterised protein family (UPF0113)
PF03661	const	2	0	0	Uncharacterised protein family (UPF0121)
PF03665	const	2	0	0	Uncharacterised protein family (UPF0172)
PF03669	const	2	0	0	Uncharacterised protein family (UPF0139)
PF03671	up10	1	0.00155254409897129	0.00310508819794258	Ubiquitin fold modifier 1 protein
PF03676	const	2	0	0	Uncharacterised protein family (UPF0183)
PF03690	up2	1	0	0	Uncharacterised protein family (UPF0160)
PF03692	const	2	0	0	Putative zinc- or iron-chelating domain
PF03703	down5	1	0.00108088322790125	0.00108088322790125	Bacterial PH domain
PF03703	down7	1	0.000698796155012893	0.00108088322790125	Bacterial PH domain
PF03711	down10	1	0.0031714592930177	0.0063429185860354	Orn/Lys/Arg decarboxylase, C-terminal domain
PF03715	const	4	0	0	Noc2p family
PF03719	down10	1	0.0176048376538906	0.0264072564808359	Ribosomal protein S5, C-terminal domain
PF03719	up2	3	0.00212222153548101	0.00636666460644303	Ribosomal protein S5, C-terminal domain
PF03720	up10	3	4.63376123141974e-06	1.8535044925679e-05	UDP-glucose/GDP-mannose dehydrogenase family, UDP binding domain
PF03721	up10	3	4.63376123141974e-06	1.8535044925679e-05	UDP-glucose/GDP-mannose dehydrogenase family, NAD binding domain
PF03726	down10	1	0.000545398999323314	0.00109079799864663	Polyribonucleotide nucleotidyltransferase, RNA binding domain
PF03726	up2	1	0.00472509430632076	0.00472509430632076	Polyribonucleotide nucleotidyltransferase, RNA binding domain
PF03727	down2	2	0.010148502729061	0.0405940109162439	Hexokinase
PF03730	up2	2	0.000324725827675131	0.000649451655350262	Ku70/Ku80 C-terminal arm
PF03731	up2	2	0.00292176161225955	0.00438264241838933	Ku70/Ku80 N-terminal alpha/beta domain
PF03731	up5	2	0.000726596642678768	0.0021797899280363	Ku70/Ku80 N-terminal alpha/beta domain
PF03732	down5	5	0.00161598133195152	0.0113118693236606	Retrotransposon gag protein
PF03735	const	12	0	0	ENT domain
PF03737	const	5	0	0	Demethylmenaquinone methyltransferase
PF03741	down5	1	0.00108088322790125	0.00216176645580251	Integral membrane protein TerC family
PF03742	const	1	0	0	PetN
PF03745	const	2	0	0	Domain of unknown function (DUF309)
PF03754	const	4	0	0	Domain of unknown function (DUF313)
PF03759	up7	3	0.00378030423135707	0.0264621296194995	PRONE (Plant-specific Rop nucleotide exchanger)
PF03760	down2	2	0.00508900832948449	0.020356033317938	Late embryogenesis abundant (LEA) group 1
PF03760	down7	1	0.017598194144797	0.035196388289594	Late embryogenesis abundant (LEA) group 1
PF03763	down2	9	2.78864397335669e-06	2.23091517868535e-05	Remorin, C-terminal region
PF03764	const	9	0.0210353859421645	0.0216684303173846	Elongation factor G, domain IV
PF03764	down10	1	0.0216684303173846	0.0216684303173846	Elongation factor G, domain IV
PF03766	down2	3	2.50126943695406e-05	5.00253887390812e-05	Remorin, N-terminal region
PF03767	up10	1	0.0211380916889103	0.0352301528148505	HAD superfamily, subfamily IIIB (Acid phosphatase)
PF03767	up5	3	0.00234384925263641	0.00934549166487111	HAD superfamily, subfamily IIIB (Acid phosphatase)
PF03767	up7	2	0.00373819666594844	0.00934549166487111	HAD superfamily, subfamily IIIB (Acid phosphatase)
PF03770	up2	2	0.000324725827675131	0.000649451655350262	Inositol polyphosphate kinase
PF03776	const	2	0	0	Septum formation topological specificity factor MinE
PF03790	down5	2	0.00793085767299099	0.023792573018973	KNOX1 domain
PF03791	down5	2	0.00625232566941009	0.0187569770082303	KNOX2 domain
PF03800	const	2	0	0	Nuf2 family
PF03801	up5	1	0.0018187048443901	0.0036374096887802	HEC/Ndc80p family
PF03803	const	2	0	0	Scramblase
PF03807	const	2	0	0	NADP oxidoreductase coenzyme F420-dependent
PF03810	const	27	0.00372682224770169	0.0149072889908068	Importin-beta N-terminal domain
PF03813	up2	2	0.000324725827675131	0.000649451655350262	Nrap protein
PF03819	up5	2	0.000726596642678768	0.0021797899280363	MazG nucleotide pyrophosphohydrolase domain
PF03819	up7	1	0.00512613142380026	0.00768919713570038	MazG nucleotide pyrophosphohydrolase domain
PF03822	down2	8	0.00111208974445974	0.00841731277540267	NAF domain
PF03822	down5	6	0.00210432819385067	0.00841731277540267	NAF domain
PF03828	down2	2	0.00329751769036085	0.00659503538072169	Cid1 family poly A polymerase
PF03834	const	2	0	0	Binding domain of DNA repair protein Ercc1 (rad10/Swi10)
PF03835	const	3	0	0	Rad4 transglutaminase-like domain
PF03839	up7	1	0.000537058491835169	0.00107411698367034	Translocation protein Sec62
PF03847	const	4	0	0	Transcription initiation factor TFIID subunit A
PF03849	const	1	0	0	Transcription factor Tfb2
PF03850	const	1	0	0	Transcription factor Tfb4
PF03853	down2	1	0.00662696054916326	0.0132539210983265	YjeF-related protein N-terminus
PF03859	const	6	0	0	CG-1 domain
PF03868	up2	3	0.000105432961968332	0.000316298885904997	Ribosomal protein L6, N-terminal domain
PF03868	up5	1	0.0166854161083825	0.0250281241625738	Ribosomal protein L6, N-terminal domain
PF03870	down10	1	0.0105930055736169	0.0211860111472339	RNA polymerase Rpb8
PF03874	const	7	0	0	RNA polymerase Rpb4
PF03876	const	7	0	0	SHS2 domain found in N terminus of Rpb7p/Rpc25p/MJ0397
PF03878	const	3	0	0	YIF1
PF03879	up2	1	0.00472509430632076	0.00945018861264151	Cgr1 family
PF03881	down10	1	0.000545398999323314	0.000698796155012893	Fructosamine kinase
PF03881	down7	1	0.000698796155012893	0.000698796155012893	Fructosamine kinase
PF03900	down10	3	2.96902843883941e-07	5.93805687767882e-07	Porphobilinogen deaminase, C-terminal domain
PF03901	const	6	0	0	Alg9-like mannosyltransferase family
PF03909	const	15	0	0	BSD domain
PF03912	down7	1	0	0	Psb28 protein
PF03914	const	6	0	0	CBF/Mak21 family
PF03917	const	3	0	0	Eukaryotic glutathione synthase, ATP binding domain
PF03918	up2	1	0.013525831263612	0.027051662527224	Cytochrome C biogenesis protein
PF03919	const	3	0	0	mRNA capping enzyme, C-terminal domain
PF03924	down10	1	0.00768505322878837	0.0115275798431826	CHASE domain
PF03924	down2	4	1.43023921747386e-06	4.29071765242157e-06	CHASE domain
PF03931	up7	2	0.012108051132199	0.0484322045287958	Skp1 family, tetramerisation domain
PF03936	up2	13	1.03190699814828e-07	5.15953499074141e-07	Terpene synthase family, metal binding domain
PF03937	const	3	0	0	Flavinator of succinate dehydrogenase
PF03939	up2	5	7.37520049309009e-06	1.47504009861802e-05	Ribosomal protein L23, N-terminal domain
PF03941	up5	1	0.0018187048443901	0.0036374096887802	Inner centromere protein, ARK binding region
PF03942	up10	1	0.00525996428324273	0.0105199285664855	DTW domain
PF03946	down10	1	0.0216684303173846	0.0364129068761019	Ribosomal protein L11, N-terminal domain
PF03946	down7	1	0.0273096801570765	0.0364129068761019	Ribosomal protein L11, N-terminal domain
PF03946	up2	2	0.0270191953442386	0.0364129068761019	Ribosomal protein L11, N-terminal domain
PF03948	down7	2	1.8461070779784e-05	1.8461070779784e-05	Ribosomal protein L9, C-terminal domain
PF03949	up10	1	0.0211380916889103	0.0422761833778207	Malic enzyme, NAD binding domain
PF03949	up5	4	0.000203885782638365	0.000815543130553458	Malic enzyme, NAD binding domain
PF03950	const	3	0	0	tRNA synthetases class I (E and Q), anti-codon binding domain
PF03951	down5	1	0.0101158125064169	0.0168596875106949	Glutamine synthetase, beta-Grasp domain
PF03951	down7	1	0.00662600131662513	0.0165650032915628	Glutamine synthetase, beta-Grasp domain
PF03951	up10	1	0.00255962570008875	0.0127981285004437	Glutamine synthetase, beta-Grasp domain
PF03951	up2	1	0.0410849891003922	0.0410849891003922	Glutamine synthetase, beta-Grasp domain
PF03951	up5	1	0.0166854161083825	0.0208567701354781	Glutamine synthetase, beta-Grasp domain
PF03959	down10	1	0.00520385231752557	0.0156115569525767	Serine hydrolase (FSH1)
PF03962	up2	2	0	0	Mnd1 family
PF03966	const	4	0	0	Trm112p-like protein
PF03969	const	4	0	0	AFG1-like ATPase
PF03980	const	2	0	0	Nnf1
PF03981	const	3	0	0	Ubiquinol-cytochrome C chaperone
PF03982	down5	1	0.0101158125064169	0.0202316250128339	Diacylglycerol acyltransferase
PF03985	const	2	0	0	Paf1
PF03986	const	4	0	0	Autophagocytosis associated protein (Atg3), N-terminal domain
PF03987	up10	1	0.00525996428324273	0.0157798928497282	Autophagocytosis associated protein, active-site domain
PF03987	up5	1	0.0331009202419007	0.0496513803628511	Autophagocytosis associated protein, active-site domain
PF03989	const	2	0	0	DNA gyrase C-terminal domain, beta-propeller
PF03997	const	4	0	0	VPS28 protein
PF03998	const	3	0	0	Utp11 protein
PF03999	up5	4	0.000414131245403812	0.00207065622701906	Microtubule associated protein (MAP65/ASE1 family)
PF04000	const	8	0	0	Sas10/Utp3/C1D family
PF04003	const	7	0	0	Dip2/Utp12 Family
PF04004	const	2	0	0	Leo1-like protein
PF04005	up2	1	0.00472509430632076	0.00472509430632076	Hus1-like protein
PF04005	up7	1	0.000537058491835169	0.00107411698367034	Hus1-like protein
PF04012	down7	1	0.000698796155012893	0.00139759231002579	PspA/IM30 family
PF04030	const	4	0	0	D-arabinono-1,4-lactone oxidase
PF04031	const	2	0	0	Las1-like
PF04032	const	3	0	0	RNAse P Rpr2/Rpp21/SNM1 subunit domain
PF04034	up2	1	0.00472509430632076	0.00945018861264151	Domain of unknown function (DUF367)
PF04037	const	4	0	0	Domain of unknown function (DUF382)
PF04042	up7	2	0.000405904381162549	0.000811808762325098	DNA polymerase alpha/epsilon subunit B
PF04043	up2	14	0.00282111434045051	0.0253900290640546	Plant invertase/pectin methylesterase inhibitor
PF04045	down2	1	0.0128337326480898	0.0256674652961796	Arp2/3 complex, 34 kD subunit p34-Arc
PF04046	const	6	0	0	PSP
PF04048	const	4	0	0	Sec8 exocyst complex component specific domain
PF04049	const	2	0	0	Anaphase promoting complex subunit 8 / Cdc23
PF04050	const	2	0	0	Up-frameshift suppressor 2
PF04053	const	9	0	0	Coatomer WD associated region
PF04054	const	1	0	0	CCR4-Not complex component, Not1
PF04056	const	1	0	0	Ssl1-like
PF04057	up2	2	0.00554456686712163	0.0110891337342433	Replication factor-A protein 1, N-terminal domain
PF04059	down2	4	0.000231248440911856	0.000462496881823711	RNA recognition motif 2
PF04061	const	7	0	0	ORMDL family
PF04062	const	2	0	0	ARP2/3 complex ARPC3 (21 kDa) subunit
PF04063	const	1	0	0	Domain of unknown function (DUF383)
PF04064	const	1	0	0	Domain of unknown function (DUF384)
PF04065	const	3	0	0	Not1 N-terminal domain, CCR4-Not complex component
PF04073	const	3	0	0	Aminoacyl-tRNA editing domain
PF04078	const	6	0	0	Cell differentiation family, Rcd1-like
PF04080	const	5	0	0	Per1-like
PF04081	up5	1	0.010301888322101	0.0154528324831515	DNA polymerase delta, subunit 4
PF04081	up7	1	0.00312371654848276	0.00937114964544829	DNA polymerase delta, subunit 4
PF04084	down10	1	0.000545398999323314	0.00109079799864663	Origin recognition complex subunit 2
PF04086	const	3	0	0	Signal recognition particle, alpha subunit, N-terminal
PF04091	const	4	0	0	Exocyst complex subunit Sec15-like
PF04096	down2	2	0.00329751769036085	0.00659503538072169	Nucleoporin autopeptidase
PF04097	const	2	0	0	Nup93/Nic96
PF04098	const	1	0	0	Rad52/22 family double-strand break repair protein
PF04099	const	4	0	0	Sybindin-like family
PF04100	const	2	0	0	Vps53-like, N-terminal
PF04104	up2	1	0.00472509430632076	0.00945018861264151	Eukaryotic and archaeal DNA primase, large subunit
PF04106	const	2	0	0	Autophagy protein Apg5
PF04107	const	3	0	0	Glutamate-cysteine ligase family 2(GCS2)
PF04108	const	1	0	0	Autophagy protein Apg17
PF04109	const	2	0	0	Autophagy protein Apg9
PF04110	const	1	0	0	Ubiquitin-like autophagy protein Apg12
PF04111	const	1	0	0	Autophagy protein Apg6
PF04112	const	2	0	0	Mak10 subunit, NatC N(alpha)-terminal acetyltransferase
PF04113	const	3	0	0	Gpi16 subunit, GPI transamidase component
PF04114	const	2	0	0	Gaa1-like, GPI transamidase component
PF04116	up7	4	0.00277891327566603	0.0166734796539962	Fatty acid hydroxylase superfamily
PF04121	const	1	0	0	Nuclear pore protein 84 / 107
PF04124	const	2	0	0	Dor1-like family
PF04127	up2	1	0.00472509430632076	0.00945018861264151	DNA / pantothenate metabolism flavoprotein
PF04130	up5	2	0.00988521954653689	0.0197704390930738	Spc97 / Spc98 family
PF04133	const	3	0	0	Vacuolar protein sorting 55
PF04134	down5	1	0.0101158125064169	0.0250281241625738	Protein of unknown function, DUF393
PF04134	up5	1	0.0166854161083825	0.0250281241625738	Protein of unknown function, DUF393
PF04135	const	1	0	0	Nucleolar RNA-binding protein, Nop10p family
PF04136	const	2	0	0	Sec34-like family
PF04137	down7	1	0.00404655089514248	0.00606982634271371	Endoplasmic Reticulum Oxidoreductin 1 (ERO1)
PF04137	up2	2	0.00123196442208482	0.00369589326625446	Endoplasmic Reticulum Oxidoreductin 1 (ERO1)
PF04139	const	1	0	0	Rad9
PF04140	const	2	0	0	Isoprenylcysteine carboxyl methyltransferase (ICMT) family
PF04142	const	9	0.0210353859421645	0.0210353859421645	Nucleotide-sugar transporter
PF04142	up10	1	0.0109120297212475	0.0210353859421645	Nucleotide-sugar transporter
PF04144	up10	1	0.0156635231718528	0.0469905695155585	SCAMP family
PF04145	up5	2	0.00369351917430329	0.0147740766972132	Ctr copper transporter family
PF04146	const	20	0.000300559941741139	0.000601119883482279	YT521-B-like domain
PF04147	up7	1	0.000537058491835169	0.00107411698367034	Nop14-like family
PF04152	const	2	0	0	Mre11 DNA-binding presumed domain
PF04153	const	6	0	0	NOT2 / NOT3 / NOT5 family
PF04157	const	4	0	0	EAP30/Vps36 family
PF04158	const	2	0	0	Sof1-like domain
PF04161	const	2	0	0	Arv1-like family
PF04172	down7	1	0.000698796155012893	0.00139759231002579	LrgB-like family
PF04176	down5	1	0.00317161287928872	0.00634322575857745	TIP41-like family
PF04177	const	4	0	0	TAP42-like family
PF04178	const	9	0	0	Got1/Sft2-like family
PF04179	const	1	0	0	Rit1 DUSP-like domain
PF04180	up2	1	0.00472509430632076	0.00945018861264151	Low temperature viability protein
PF04181	const	3	0	0	Rtr1/RPAP2 family
PF04182	const	1	0	0	B-block binding subunit of TFIIIC
PF04185	down2	3	0.000311699958488092	0.000935099875464275	Phosphoesterase family
PF04185	up7	2	0.000638225396831983	0.000957338095247975	Phosphoesterase family
PF04187	const	2	0	0	Haem-binding uptake, Tiki superfamily, ChaN
PF04188	const	2	0	0	Mannosyltransferase (PIG-V)
PF04189	const	2	0	0	Gcd10p family
PF04190	down10	1	0.0031714592930177	0.0063429185860354	Protein of unknown function (DUF410)
PF04191	up2	1	0.00472509430632076	0.00945018861264151	Phospholipid methyltransferase
PF04192	const	2	0	0	Utp21 specific WD40 associated putative domain
PF04193	down5	1	0.0333669517741655	0.0444892690322206	PQ loop repeat
PF04193	down7	1	0.0222331355462168	0.0444662710924336	PQ loop repeat
PF04193	up5	2	0.00536515556738951	0.021460622269558	PQ loop repeat
PF04194	down5	1	0.00317161287928872	0.00634322575857745	Programmed cell death protein 2, C-terminal putative domain
PF04199	up2	2	0.0092084335028085	0.018416867005617	Putative cyclase
PF04209	down2	1	0.00228161882541588	0.00456323765083177	homogentisate 1,2-dioxygenase
PF04227	up2	2	0	0	Indigoidine synthase A like protein
PF04241	up2	1	0.00472509430632076	0.00945018861264151	Protein of unknown function (DUF423)
PF04253	up2	2	0.000324725827675131	0.000649451655350262	Transferrin receptor-like dimerisation domain
PF04263	const	3	0	0	Thiamin pyrophosphokinase, catalytic domain
PF04265	down10	1	0.0031714592930177	0.0063429185860354	Thiamin pyrophosphokinase, vitamin B1 binding domain
PF04266	const	4	0	0	ASCH domain
PF04278	const	6	0	0	Tic22-like family
PF04281	up2	2	0.000324725827675131	0.000649451655350262	Mitochondrial import receptor subunit Tom22
PF04305	up2	1	0.013525831263612	0.027051662527224	Protein of unknown function (DUF455)
PF04339	down5	1	0.00317161287928872	0.00634322575857745	Peptidogalycan biosysnthesis/recognition
PF04357	down10	1	0.000545398999323314	0.000698796155012893	TamB, inner membrane protein subunit of TAM complex
PF04357	down7	1	0.000698796155012893	0.000698796155012893	TamB, inner membrane protein subunit of TAM complex
PF04359	down10	1	0.00161074064510648	0.00322148129021297	Protein of unknown function (DUF493)
PF04366	down10	1	0.00520385231752557	0.0104077046350511	Las17-binding protein actin regulator
[truncated: 2,508 more rows]
