# Supplementary material for: The transcriptome, extracellular proteome and active secretome of agroinfiltrated Nicotiana benthamiana uncover a large, diverse protease repertoire
Source: Plant Biotechnol J. 2017 Dec 17;16(5):1068–84. doi: 10.1111/pbi.12852 (PMC5902771; doi:10.1111/pbi.12852)
Supplement: Supplementary file 10 — Table S6 Differential protein abundance data, comparing agro‐ and mock infiltrated leaves [file PBI-16-1068-s006.csv]

Protein.IDs	lfc_10	lfc_2	lfc_5	lfc_7	padj_10	padj_2	padj_5	padj_7	dynamics	ID	signalP	pfam.No	DE	MEROPS.family	MEROPS.subfamily	ppase.cattype
A9CJB2;Niben101Scf01512g06008;Niben101Scf00236g01007;Niben101Scf15047XLOC_085590	2.524024821	-1.0418775	2.527964027	2.192349967	0.000812906	0.131533585	0.01935804	0.002212714	1st up 5 dpi	A9CJB2;Niben101Scf00236g01007;Niben101Scf01512g06008;Niben101Scf15047XLOC_085590	N	PF01058	NADH ubiquinone oxidoreductase, 20 Kd subunit	NA	NA	NA
Nbv5.1tr6212638;Niben101Scf01674g00002	-0.571996846	-1.178919167	-0.66150264	-0.945856699	0.151851787	0.055000777	0.355538411	0.155152344	constant	Nbv5.1tr6212638;Niben101Scf01674g00002	N;Y	PF00082;PF02225;PF05922	Subtilase family; PA domain; Peptidase inhibitor I9	S08	S08A;S08B;I09	S
Nbv5.1tr6229439;Niben101Scf07199g01007.1	2.558654821	-0.449725834	0.883985693	1.878528301	4.99E-06	0.352623976	0.093960252	0.000231146	1st up 7 dpi	Nbv5.1tr6229439;Niben101Scf07199g01007.1	N	PF00450	Serine carboxypeptidase	S10	S10	S
Nbv5.1tr6236886	1.890884821	1.4071425	1.654620693	1.598058301	0.021650936	0.231041318	0.087497183	0.062613078	1st up 10 dpi	Nbv5.1tr6236886	N	PF00112;PF08127	Papain family cysteine protease; Peptidase family C1 propeptide	C01	C01A;C01B	C
Niben101Ctg05133g00002	1.324539821	1.0020875	0.505905693	-1.330255033	0.261952385	0.643507262	0.757156799	0.215664324	constant	Niben101Ctg05133g00002	N	PF01680	SOR/SNZ family	NA	NA	NA
Niben101Ctg08688g00001	0.465646487	0.701730833	-0.12893264	0.031163301	0.080201194	0.608949903	0.862380913	0.95310528	constant	Niben101Ctg08688g00001	N	PF00407	Pathogenesis-related protein Bet v I family	NA	NA	NA
Niben101Ctg09170g00001;Niben101Scf00750g00005;Niben101Scf09741XLOC_077195	1.362379821	1.104335833	-1.777930973	1.712449967	0.027415765	0.337136624	0.290382213	0.025879456	1st up 7 dpi	Niben101Ctg09170g00001;Niben101Scf00750g00005;Niben101Scf09741XLOC_077195	N;Y	PF00280	Potato inhibitor I family	I13	I13	I
Niben101Ctg10591g00003	1.016148154	-1.298429167	0.365810693	1.011803301	0.358459459	0.387934015	0.740490858	0.020425834	1st up 7 dpi	Niben101Ctg10591g00003	N	PF00199	Catalase	NA	NA	NA
Niben101Ctg10718g00002;Niben101Scf03015g06015;Niben101Scf03015g06014	0.987361487	-0.596000833	0.32348236	0.384591634	0.024014311	0.467688928	0.562634717	0.375866689	constant	Niben101Ctg10718g00002;Niben101Scf03015g06014;Niben101Scf03015g06015	N	PF00101;PF12338	Ribulose bisphosphate carboxylase, small chain; Ribulose-1,5-bisphosphate carboxylase small subunit	NA	NA	NA
Niben101Ctg12033g00001	2.203868154	0.304585833	1.10143236	1.988811634	0.000185495	0.748247431	0.144232606	0.000243727	1st up 7 dpi	Niben101Ctg12033g00001	N	PF08534	Redoxin	NA	NA	NA
Niben101Ctg12256XLOC_001577	0.698038154	0.336999167	-0.681954307	-1.027213366	0.438172932	0.811414037	0.688909173	0.536038006	constant	Niben101Ctg12256XLOC_001577	Y	NA	NA	NA	NA	NA
Niben101Ctg12589XLOC_001644	0.319619821	-1.6678725	0.842644027	0.493061634	0.664444405	0.031424994	0.331324461	0.490756074	1st down 2 dpi	Niben101Ctg12589XLOC_001644	N	NA	NA	NA	NA	NA
Niben101Ctg13091XLOC_001780	0.452054821	-1.295489167	-0.11383764	1.148608301	0.355263498	0.140373655	0.911935461	0.039470094	1st up 7 dpi	Niben101Ctg13091XLOC_001780	N	PF00300	Histidine phosphatase superfamily (branch 1)	NA	NA	NA
Niben101Ctg13092g00001	0.273168154	1.0964375	0.24478236	0.403126634	0.701054779	0.603095079	0.542630297	0.48528818	constant	Niben101Ctg13092g00001	N	PF00407	Pathogenesis-related protein Bet v I family	NA	NA	NA
Niben101Ctg13733g00003	1.101516488	-0.292670834	2.05831236	0.856589967	0.424681322	0.923134498	0.089698996	0.55016873	constant	Niben101Ctg13733g00003	N	PF00282	Pyridoxal-dependent decarboxylase conserved domain	NA	NA	NA
Niben101Ctg13736g00004	5.912563154	3.228395833	5.35460736	6.296719967	3.22E-07	0.001706596	0.000162649	8.14E-08	1st up 2 dpi	Niben101Ctg13736g00004	Y	PF00332	Glycosyl hydrolases family 17	NA	NA	NA
Niben101Ctg13782g00003	1.653408154	2.542610833	2.434064027	4.462334967	0.000549816	0.295327991	0.02504132	0.001876342	1st up 5 dpi	Niben101Ctg13782g00003	Y	PF00722;PF06955	Glycosyl hydrolases family 16; Xyloglucan endo-transglycosylase (XET) C-terminus	NA	NA	NA
Niben101Ctg13946g00001;Niben101Scf09631XLOC_076907;Niben101Scf14022XLOC_084635	1.155383154	-0.2843275	-0.129844307	0.584758301	0.001280764	0.685670873	0.752760848	0.0168249	1st up 10 dpi	Niben101Ctg13946g00001;Niben101Scf09631XLOC_076907;Niben101Scf14022XLOC_084635	Y;N	PF00190	Cupin	NA	NA	NA
Niben101Ctg14008g00002;Niben101Scf04296g00015	2.604753154	0.334384167	1.627185693	1.452691634	0.000296289	0.72564099	0.075690922	0.019259598	1st up 7 dpi	Niben101Ctg14008g00002;Niben101Scf04296g00015	N;Y	PF00201	UDP-glucoronosyl and UDP-glucosyl transferase	NA	NA	NA
Niben101Ctg14566g00003	-0.635586846	-0.7164625	-0.638885973	-0.835431699	0.645290223	0.697198025	0.688208359	0.307616485	constant	Niben101Ctg14566g00003	N	PF00080	Copper/zinc superoxide dismutase (SODC)	NA	NA	NA
Niben101Ctg14707g00002;Niben101Scf23814XLOC_089468;Niben101Scf23814XLOC_089464;Niben101Scf16416XLOC_086695;Niben101Scf07650XLOC_070047;Niben101Scf07275XLOC_068481;Niben101Scf06590XLOC_065317;Niben101Scf06238XLOC_063608;Niben101Scf05579g00001;Niben101Scf03088g01003;Niben101Scf02441g01009;Niben101Scf01579g00002;Niben101Scf01154g17005;Niben101Scf00482g03005;Niben101Scf16416XLOC_086694;Niben101Scf055…	0.869299821	-0.1104375	-0.66035764	-1.379223366	0.4326519	0.928087192	0.520618617	0.063233413	constant	Niben101Ctg14707g00002;Niben101Scf00482g03005;Niben101Scf01154g17005;Niben101Scf01579g00002;Niben101Scf02441g01009;Niben101Scf03088g01003;Niben101Scf05373g02004;Niben101Scf05506g02016;Niben101Scf05579g00001;Niben101Scf06238XLOC_063608;Niben101Scf06590XLOC_065317;Niben101Scf07275XLOC_068481;Niben101Scf07650XLOC_070047;Niben101Scf10015XLOC_077828;Niben101Scf10015XLOC_077829;Niben101Scf12063XLOC_081…	N	PF15511	Centromere kinetochore component CENP-T histone fold	NA	NA	NA
Niben101Ctg15681g00001;Niben101Ctg15404g00003;Niben101Ctg11036g00004	2.430024821	-0.125215834	0.94660236	1.606123301	0.000200683	0.902094552	0.050232599	0.000632107	1st up 7 dpi	Niben101Ctg11036g00004;Niben101Ctg15404g00003;Niben101Ctg15681g00001	N	PF00349;PF03727	Hexokinase	NA	NA	NA
Niben101Ctg15998g00002;Niben101Scf08590XLOC_073653	1.252496488	-0.4751725	0.55449736	0.754233301	0.000768907	0.513815219	0.12053984	0.001440965	1st up 10 dpi	Niben101Ctg15998g00002;Niben101Scf08590XLOC_073653	N	PF00082;PF05922	Subtilase family; Peptidase inhibitor I9	S08	S08A;S08B;I09	S
Niben101Scf00017g00005	2.322071488	0.1291625	1.221584027	1.519968301	3.05E-05	0.808596389	0.030458411	0.001139216	1st up 5 dpi	Niben101Scf00017g00005	N	PF00227	Proteasome subunit	T01	T01A;T01B	T
Niben101Scf00023g03015	2.565734821	-1.576979167	1.02809736	1.659678301	0.014939916	0.231041318	0.411797468	0.020353831	1st up 7 dpi	Niben101Scf00023g03015	Y	PF00657	GDSL-like Lipase/Acylhydrolase	NA	NA	NA
Niben101Scf00028g03009	0.401953154	0.3732275	0.289440693	-0.081985033	0.528867596	0.805794985	0.713006975	0.914657833	constant	Niben101Scf00028g03009	N	PF00238	Ribosomal protein L14p/L23e	NA	NA	NA
Niben101Scf00031g00003	1.277591488	-0.080985833	0.435574027	0.595239967	0.001421204	0.923511746	0.398832165	0.154652712	1st up 10 dpi	Niben101Scf00031g00003	N	PF00311	Phosphoenolpyruvate carboxylase	NA	NA	NA
Niben101Scf00031g01005	5.750241488	5.5485775	3.747454027	3.405216634	6.31E-05	4.02E-07	0.000809858	0.004691784	1st up 2 dpi	Niben101Scf00031g01005	Y	PF01453	D-mannose binding lectin	NA	NA	NA
Niben101Scf00031g02001;Niben101Scf00212g03016	5.706954821	5.4673025	5.909839027	6.399596634	0.002797567	0.031424994	0.002951826	0.004120186	1st up 2 dpi	Niben101Scf00031g02001;Niben101Scf00212g03016	Y	PF01453	D-mannose binding lectin	NA	NA	NA
Niben101Scf00043g03002;Niben101Scf00043g03012	2.789291488	0.5025025	1.463050693	1.568198301	7.33E-05	0.25159824	0.022770791	0.001344089	1st up 5 dpi	Niben101Scf00043g03002;Niben101Scf00043g03012	N	PF00393;PF03446	6-phosphogluconate dehydrogenase, C-terminal domain; NAD binding domain of 6-phosphogluconate dehydrogenase	NA	NA	NA
Niben101Scf00051g01015;Niben101Scf00083g01001	0.978763154	0.729659167	0.726550693	0.702211634	0.073189115	0.702597557	0.004823648	0.158135469	constant	Niben101Scf00051g01015;Niben101Scf00083g01001	Y;N	NA	NA	NA	NA	NA
Niben101Scf00054g01013;Niben101Scf09725XLOC_077168;Niben101Scf02045g05028;REV__Q7CXP8	3.217213154	0.0966925	1.76459736	2.044998301	6.31E-05	0.942827561	0.013371757	5.26E-05	1st up 5 dpi	Niben101Scf00054g01013;Niben101Scf02045g05028;Niben101Scf09725XLOC_077168;REV__Q7CXP8	N	PF01717;PF08267;PF12854;PF13041	Cobalamin-independent synthase, Catalytic domain; Cobalamin-independent synthase, N-terminal domain; PPR repeat; PPR repeat family	NA	NA	NA
Niben101Scf00057g00027	1.813841488	-3.101839167	-2.234070973	-1.606428366	0.416296079	0.206013224	0.250627616	0.38607849	constant	Niben101Scf00057g00027	N	PF00127	Copper binding proteins, plastocyanin/azurin family	NA	NA	NA
Niben101Scf00062g01026	1.034024821	0.457005833	0.53339736	0.628704967	0.095659813	0.470116159	0.404597506	0.076509564	constant	Niben101Scf00062g01026	N	PF00171	Aldehyde dehydrogenase family	NA	NA	NA
Niben101Scf00063g06042	1.441953154	-0.359304167	0.200639027	0.994871634	0.006812522	0.766153962	0.795266162	0.031591345	1st up 10 dpi	Niben101Scf00063g06042	N	PF00834	Ribulose-phosphate 3 epimerase family	NA	NA	NA
Niben101Scf00063g13005;Niben101Scf11646XLOC_081212	1.907766488	-0.4050175	0.638720693	0.830823301	7.19E-05	0.4782121	0.076494255	0.002592117	1st up 10 dpi	Niben101Scf00063g13005;Niben101Scf11646XLOC_081212	N	PF00056;PF02866	lactate/malate dehydrogenase, NAD binding domain; lactate/malate dehydrogenase, alpha/beta C-terminal domain	NA	NA	NA
Niben101Scf00063g13014;Niben101Scf06249XLOC_063659;Niben101Scf08918XLOC_074827;Niben101Scf02668g01010	1.494631488	0.163110833	0.618394027	1.029361634	0.001519439	0.867021982	0.122012364	0.072217105	1st up 10 dpi	Niben101Scf00063g13014;Niben101Scf02668g01010;Niben101Scf06249XLOC_063659;Niben101Scf08918XLOC_074827	N	PF01494	FAD binding domain	NA	NA	NA
Niben101Scf00069g02013	3.206719821	0.667064166	2.301199027	2.787811634	0.000261567	0.359560687	0.000155469	0.031665153	1st up 5 dpi	Niben101Scf00069g02013	N	PF00043;PF02798	Glutathione S-transferase, C-terminal domain; Glutathione S-transferase, N-terminal domain	NA	NA	NA
Niben101Scf00069g12009	0.969554821	-0.4229875	0.784065693	1.105114967	0.050993551	0.545793607	0.055219433	0.004994429	1st up 7 dpi	Niben101Scf00069g12009	N	PF01432	Peptidase family M3	M03	M03A;M03B	M
Niben101Scf00073g04001	2.054746488	-0.156710834	0.554390693	0.636723301	0.003165668	0.845445679	0.481432212	0.269277106	1st up 10 dpi	Niben101Scf00073g04001	Y	NA	NA	NA	NA	NA
Niben101Scf00085g01007	2.042588154	-0.5775425	1.30848736	0.424184967	0.0001095	0.482495644	0.013054313	0.499107567	1st up 5 dpi	Niben101Scf00085g01007	Y	PF00428	60s Acidic ribosomal protein	NA	NA	NA
Niben101Scf00090g01010	2.915844821	0.290474167	1.399485693	1.892703301	0.003128929	0.588245054	0.018907558	0.018447756	1st up 5 dpi	Niben101Scf00090g01010	N	PF00191	Annexin	NA	NA	NA
Niben101Scf00094g00009	0.992979821	-0.0829225	0.734465693	0.992434967	2.47E-05	0.882258679	0.046740284	0.025022489	constant	Niben101Scf00094g00009	N	PF00407	Pathogenesis-related protein Bet v I family	NA	NA	NA
Niben101Scf00103g00018	1.759019821	0.720310833	1.253540693	1.113598301	0.004435691	0.395859386	0.002615011	0.004438175	1st up 5 dpi	Niben101Scf00103g00018	Y	PF00234	Protease inhibitor/seed storage/LTP family	I06	I06	I
Niben101Scf00107g03008;Niben101Scf13926XLOC_084495	8.224573154	3.5963575	7.205160693	8.270924967	2.22E-07	0.002422463	7.39E-07	9.04E-06	1st up 2 dpi	Niben101Scf00107g03008;Niben101Scf13926XLOC_084495	Y	PF00188	Cysteine-rich secretory protein family	NA	NA	NA
Niben101Scf00107g03016;Niben101Scf23078XLOC_089308	5.171891488	2.7832275	3.255970693	4.185409967	4.09E-05	0.001698443	0.000119989	0.000177089	1st up 2 dpi	Niben101Scf00107g03016;Niben101Scf23078XLOC_089308	Y	PF04199	Putative cyclase	NA	NA	NA
Niben101Scf00109g10004	2.665313154	0.0367425	2.740924027	3.288513301	0.003012276	0.964007542	0.005423624	0.004665229	1st up 5 dpi	Niben101Scf00109g10004	Y	PF00141	Peroxidase	NA	NA	NA
Niben101Scf00109g10005	1.570263154	0.353335833	0.912749027	1.468376634	0.052848526	0.788933609	0.53647392	0.048299887	1st up 7 dpi	Niben101Scf00109g10005	N	PF02136	Nuclear transport factor 2 (NTF2) domain	NA	NA	NA
Niben101Scf00110g05008;Niben101Scf05955XLOC_062187	1.780214821	0.5507075	2.093639027	0.782466634	0.001496282	0.69840894	0.062866023	0.142673287	1st up 10 dpi	Niben101Scf00110g05008;Niben101Scf05955XLOC_062187	N	PF01043;PF07516;PF07517	SecA preprotein cross-linking domain; SecA Wing and Scaffold domain; SecA DEAD-like domain	NA	NA	NA
Niben101Scf00117g02019	0.530703154	-0.868319167	0.368724027	0.684368301	0.153363327	0.388895281	0.404905337	0.028815307	constant	Niben101Scf00117g02019	N	PF00012	Hsp70 protein	NA	NA	NA
Niben101Scf00119g01002;Niben101Scf01781g01002	2.100439821	2.641929167	1.142845693	1.320318301	0.000544273	0.17897704	0.208963597	0.224299739	1st up 10 dpi	Niben101Scf00119g01002;Niben101Scf01781g01002	Y	PF00314	Thaumatin family	NA	NA	NA
Niben101Scf00124g00011;Niben101Scf16939XLOC_086993	0.488111487	0.098210833	-0.018839307	0.137391634	0.29347964	0.868381311	0.978723591	0.765029325	constant	Niben101Scf00124g00011;Niben101Scf16939XLOC_086993	N	PF13513;PF13646	HEAT-like repeat; HEAT repeats	NA	NA	NA
Niben101Scf00133g01004;Niben101Scf03412g04002	2.117143154	0.760290833	1.371074027	1.387576634	0.004908248	0.469044373	0.148686214	0.122818749	1st up 10 dpi	Niben101Scf00133g01004;Niben101Scf03412g04002	N	PF00210	Ferritin-like domain	NA	NA	NA
Niben101Scf00133g04024;Niben101Scf00133g04023;Niben101Scf02169g03009	1.454734821	-0.6813325	0.714794027	-0.163246699	0.001021813	0.382762214	0.268135518	0.837439656	1st up 10 dpi	Niben101Scf00133g04023;Niben101Scf00133g04024;Niben101Scf02169g03009	N;Y	PF12222	Peptide N-acetyl-beta-D-glucosaminyl asparaginase amidase A	NA	NA	NA
Niben101Scf00135g00025;Niben101Scf01847g01012	1.588651488	-0.3874675	-0.227745973	0.721486634	0.022162661	0.486738013	0.494905719	0.124332498	1st up 10 dpi	Niben101Scf00135g00025;Niben101Scf01847g01012	N	PF01048	Phosphorylase superfamily	NA	NA	NA
Niben101Scf00149g10020;Niben101Scf00149g10001	2.865123154	0.546585833	1.45987736	2.402171634	0.000261938	0.478299366	0.010134691	0.000499828	1st up 5 dpi	Niben101Scf00149g10001;Niben101Scf00149g10020	N;Y	PF00069;PF07645;PF13947	Protein kinase domain; Calcium-binding EGF domain; Wall-associated receptor kinase galacturonan-binding	NA	NA	NA
Niben101Scf00150g03004;Niben101Scf02072g02017;Niben101Scf02072g02018	-0.596606846	0.217414167	1.003850693	1.164703301	0.566678062	0.528156962	0.034646492	0.004802313	1st up 5 dpi	Niben101Scf00150g03004;Niben101Scf02072g02017;Niben101Scf02072g02018	N	PF02458	Transferase family	NA	NA	NA
Niben101Scf00151g03002;Niben101Scf00151g03003;Niben101Scf12266XLOC_082299	2.546744821	-1.274959167	1.225259027	0.910983301	0.012805464	0.518995909	0.080002744	0.073088447	1st up 10 dpi	Niben101Scf00151g03002;Niben101Scf00151g03003;Niben101Scf12266XLOC_082299	N	PF01429	Methyl-CpG binding domain	NA	NA	NA
Niben101Scf00151g07009;Niben101Scf15792XLOC_086228;Niben101Scf13289XLOC_083687	3.032121488	1.666110833	2.31336736	2.678378301	0.001187337	0.06385903	0.000133244	3.70E-06	1st up 5 dpi	Niben101Scf00151g07009;Niben101Scf13289XLOC_083687;Niben101Scf15792XLOC_086228	Y;N	PF00933;PF01915	Glycosyl hydrolase family 3 N terminal domain; Glycosyl hydrolase family 3 C-terminal domain	NA	NA	NA
Niben101Scf00153g00021	0.665879821	-0.8311975	-0.29354764	0.378308301	0.030820137	0.244147231	0.672130679	0.086000177	constant	Niben101Scf00153g00021	Y	PF01074;PF07748;PF09261	Glycosyl hydrolases family 38 N-terminal domain; Glycosyl hydrolases family 38 C-terminal domain; Alpha mannosidase, middle domain	NA	NA	NA
Niben101Scf00155g00008	1.447233154	-0.446780834	0.468249027	0.568929967	0.0003423	0.498469221	0.255398179	0.049339593	1st up 10 dpi	Niben101Scf00155g00008	N	PF02779;PF02780	Transketolase, pyrimidine binding domain; Transketolase, C-terminal domain	NA	NA	NA
Niben101Scf00160g08001	2.857598154	0.729400833	1.43808236	2.213638301	4.92E-05	0.42878817	0.010853938	0.050630141	1st up 5 dpi	Niben101Scf00160g08001	Y	PF07983	X8 domain	NA	NA	NA
Niben101Scf00160g09014;Niben101Scf01892g02015	2.184121488	0.737230833	0.45164236	2.085631634	0.004863435	0.597389289	0.416280395	0.009887733	1st up 7 dpi	Niben101Scf00160g09014;Niben101Scf01892g02015	N	PF04321;PF16363	RmlD substrate binding domain; GDP-mannose 4,6 dehydratase	NA	NA	NA
Niben101Scf00160g10001;Niben101Scf05955XLOC_062196;Niben101Scf12841XLOC_083063;Niben101Scf01983g16029	1.771096488	-0.571015833	0.826299027	1.072901634	0.00194125	0.303036548	0.094355117	0.022482409	1st up 7 dpi	Niben101Scf00160g10001;Niben101Scf01983g16029;Niben101Scf05955XLOC_062196;Niben101Scf12841XLOC_083063	Y	PF07722;PF00117	Peptidase C26; Glutamine amidotransferase class-I	C26	C26	C
Niben101Scf00163g08019;Niben101Scf04926g04006	1.402634821	-0.595360834	0.63629236	1.757853301	0.006377236	0.606286025	0.349574316	0.005012384	1st up 7 dpi	Niben101Scf00163g08019;Niben101Scf04926g04006	N	PF01329	Pterin 4 alpha carbinolamine dehydratase	NA	NA	NA
Niben101Scf00163g23018;Niben101Scf08546XLOC_073465;Niben101Scf06290XLOC_063853;Niben101Scf06698XLOC_065732;Niben101Scf01235g00019;Niben101Scf02217g03004;Niben101Scf10050XLOC_077953	1.649878154	0.126915833	0.382670693	-0.056993366	0.00449393	0.91859931	0.520618617	0.922726083	1st up 10 dpi	Niben101Scf00163g23018;Niben101Scf01235g00019;Niben101Scf02217g03004;Niben101Scf06290XLOC_063853;Niben101Scf06698XLOC_065732;Niben101Scf08546XLOC_073465;Niben101Scf10050XLOC_077953	N	PF00365	Phosphofructokinase	NA	NA	NA
Niben101Scf00167g04018;Niben101Scf00167g04011;Niben101Scf04864XLOC_055202	3.466001488	-1.0811225	0.75786736	0.735889967	0.000333145	0.313174213	0.657158956	0.425239439	1st up 10 dpi	Niben101Scf00167g04011;Niben101Scf00167g04018;Niben101Scf04864XLOC_055202	N	PF00006;PF00306;PF02874	ATP synthase alpha/beta family, nucleotide-binding domain; ATP synthase alpha/beta chain, C terminal domain; ATP synthase alpha/beta family, beta-barrel domain	NA	NA	NA
Niben101Scf00168g06001;Niben101Scf03351g04004	1.030888154	-0.403349167	0.462545693	0.476158301	0.041734659	0.805794985	0.521866197	0.529068035	1st up 10 dpi	Niben101Scf00168g06001;Niben101Scf03351g04004	N	NA	NA	NA	NA	NA
Niben101Scf00168g08008;Niben101Scf00078g02001	2.967251488	-0.080279167	1.697750693	1.821918301	0.001096696	0.942733773	0.096015707	0.022229447	1st up 7 dpi	Niben101Scf00078g02001;Niben101Scf00168g08008	N	PF00347	Ribosomal protein L6	NA	NA	NA
Niben101Scf00173g05015;Niben101Scf00249g00005	2.521538154	1.277210833	1.96337736	1.501261634	0.000915661	0.204632941	0.021325981	0.046269118	1st up 5 dpi	Niben101Scf00173g05015;Niben101Scf00249g00005	N	PF00288	GHMP kinases N terminal domain	NA	NA	NA
Niben101Scf00173g09004;Niben101Scf02582g05007	1.744623154	-0.110910834	0.53706236	0.583659967	0.011663474	0.911595204	0.298634988	0.121851257	1st up 10 dpi	Niben101Scf00173g09004;Niben101Scf02582g05007	N	PF00016;PF02788	Ribulose bisphosphate carboxylase large chain, catalytic domain; Ribulose bisphosphate carboxylase large chain, N-terminal domain	NA	NA	NA
Niben101Scf00176g00005	0.398523154	-0.186504167	-0.625280973	1.183279967	0.490263679	0.906300446	0.400077575	0.018766828	1st up 7 dpi	Niben101Scf00176g00005	N	NA	NA	NA	NA	NA
Niben101Scf00182g07004;Niben101Scf01673g05001	2.183574821	-0.563414167	1.28332736	-0.055720033	0.001883682	0.715089192	0.013918233	0.963420145	1st up 5 dpi	Niben101Scf00182g07004;Niben101Scf01673g05001	N	PF00227	Proteasome subunit	T01	T01A;T01B	T
Niben101Scf00185g01001	0.400074821	0.018690833	1.136654027	0.468141634	0.591132422	0.993077153	0.475649205	0.559327748	constant	Niben101Scf00185g01001	N	PF02496	ABA/WDS induced protein	NA	NA	NA
Niben101Scf00189g00004	2.923831488	0.273410833	1.235110693	1.541898301	0.000406837	0.7353304	0.004033944	0.00390519	1st up 5 dpi	Niben101Scf00189g00004	N	PF00244	14-3-3 protein	NA	NA	NA
Niben101Scf00197g02006;Niben101Scf02461g09001;Niben101Ctg01918XLOC_000189;Niben101Scf20652XLOC_088659	2.687141488	0.635185833	1.606455693	0.773159967	0.004105692	0.202974478	0.065359906	0.069862108	1st up 10 dpi	Niben101Ctg01918XLOC_000189;Niben101Scf00197g02006;Niben101Scf02461g09001;Niben101Scf20652XLOC_088659	N	PF00400;PF04053;PF06957	WD domain, G-beta repeat; Coatomer WD associated region; Coatomer (COPI) alpha subunit C-terminus	NA	NA	NA
Niben101Scf00202g02008;Niben101Scf03659g08009	3.418398154	1.7045925	1.644754027	1.462028301	0.003865409	0.202632866	0.000543964	0.007158815	1st up 5 dpi	Niben101Scf00202g02008;Niben101Scf03659g08009	N	PF00483	Nucleotidyl transferase	NA	NA	NA
Niben101Scf00202g05001;Niben101Scf00202g05007;Niben101Scf00893g01020	1.513036488	-0.407915834	0.657959027	0.707261634	0.000220337	0.398147997	0.122258195	0.140405439	1st up 10 dpi	Niben101Scf00202g05001;Niben101Scf00202g05007;Niben101Scf00893g01020	N	PF00278;PF02784;PF00303	Pyridoxal-dependent decarboxylase, C-terminal sheet domain; Pyridoxal-dependent decarboxylase, pyridoxal binding domain; Thymidylate synthase	NA	NA	NA
Niben101Scf00211g00029;Niben101Ctg13380g00001	2.626966488	0.5025775	1.269759027	0.730509967	0.000823676	0.431564596	0.039645251	0.118465463	1st up 5 dpi	Niben101Ctg13380g00001;Niben101Scf00211g00029	N	PF00160	Cyclophilin type peptidyl-prolyl cis-trans isomerase/CLD	NA	NA	NA
Niben101Scf00215g00017	-1.323548513	-0.050690834	-1.949125973	-0.989861699	0.00267774	0.990794174	0.00536257	0.294920937	1st down 5 dpi	Niben101Scf00215g00017	N	NA	NA	NA	NA	NA
Niben101Scf00217g00006;Niben101Scf01258g02001;Niben101Ctg12072g00001;Niben101Scf04021g02010	1.912153154	-0.1914125	1.05667236	1.080081634	0.000596223	0.741308471	0.045935297	0.008552759	1st up 5 dpi	Niben101Ctg12072g00001;Niben101Scf00217g00006;Niben101Scf01258g02001;Niben101Scf04021g02010	N	PF00294	pfkB family carbohydrate kinase	NA	NA	NA
Niben101Scf00225g00008	3.108004821	3.175565833	3.009305693	4.170146634	0.001471913	6.84E-05	0.000611937	0.00390519	1st up 2 dpi	Niben101Scf00225g00008	N	PF00891;PF08100	O-methyltransferase; Dimerisation domain	NA	NA	NA
Niben101Scf00225g07012;Niben101Scf13141XLOC_083447;Niben101Scf03889g01016	1.717483154	-0.157205834	-0.530879307	0.651624967	0.000234865	0.867021982	0.451490258	0.213724086	1st up 10 dpi	Niben101Scf00225g07012;Niben101Scf03889g01016;Niben101Scf13141XLOC_083447	N	PF00173	Cytochrome b5-like Heme/Steroid binding domain	NA	NA	NA
Niben101Scf00233g00005;Niben101Scf00233g00006	1.512196488	-0.435169167	0.45945736	1.175483301	0.007504443	0.553535755	0.437101076	0.011917009	1st up 7 dpi	Niben101Scf00233g00005;Niben101Scf00233g00006	N;Y	PF00248	Aldo/keto reductase family	NA	NA	NA
Niben101Scf00233g00015;Niben101Scf03064g03010	1.300456488	0.3605625	-0.356924307	-0.227115033	0.01215158	0.69724693	0.368582279	0.819444549	1st up 10 dpi	Niben101Scf00233g00015;Niben101Scf03064g03010	N	PF07926	TPR/MLP1/MLP2-like protein	NA	NA	NA
Niben101Scf00234g00001;Niben101Scf07741XLOC_070377;Niben101Scf07741XLOC_070391	3.717844821	0.845939166	3.07205236	2.875491634	2.36E-05	0.217345789	0.000100164	4.86E-07	1st up 5 dpi	Niben101Scf00234g00001;Niben101Scf07741XLOC_070377;Niben101Scf07741XLOC_070391	N	PF00389;PF01842;PF02826	D-isomer specific 2-hydroxyacid dehydrogenase, catalytic domain; ACT domain; D-isomer specific 2-hydroxyacid dehydrogenase, NAD binding domain	NA	NA	NA
Niben101Scf00234g02013	0.081378154	-1.738744167	-0.812015973	-0.275371699	0.875811135	0.244895044	0.38332985	0.641488265	constant	Niben101Scf00234g02013	N	PF01532	Glycosyl hydrolase family 47	NA	NA	NA
Niben101Scf00246g00006	0.827178154	-0.663589167	0.08224236	0.244701634	0.236442698	0.691125034	0.950940137	0.825301102	constant	Niben101Scf00246g00006	N	PF06825	Heat shock factor binding protein 1	NA	NA	NA
Niben101Scf00247g03012;Niben101Scf01642g00019	2.088058154	0.843655833	0.389994027	1.309493301	0.013550809	0.593576857	0.698749108	0.180073686	1st up 10 dpi	Niben101Scf00247g03012;Niben101Scf01642g00019	N	PF05021;PF11543	NPL4 family; Nuclear pore localisation protein NPL4	M67	M67A	M
Niben101Scf00260g00003	1.249006488	0.2529375	0.125535693	-0.095440033	4.07E-05	0.759771015	0.766281648	0.789146816	1st up 10 dpi	Niben101Scf00260g00003	N	PF00191	Annexin	NA	NA	NA
Niben101Scf00268g02013;Niben101Scf00095g05001;Niben101Ctg08586XLOC_000971	2.217991488	-0.220440834	0.963204027	1.047619967	2.74E-05	0.674418713	0.067204634	0.015337987	1st up 7 dpi	Niben101Ctg08586XLOC_000971;Niben101Scf00095g05001;Niben101Scf00268g02013	N	PF13415;PF01344;PF13418;PF13854	Galactose oxidase, central domain; Kelch motif	NA	NA	NA
Niben101Scf00270g01014	2.488461488	0.5724725	1.727675693	1.521214967	0.000447063	0.453414614	0.000284909	0.00206258	1st up 5 dpi	Niben101Scf00270g01014	Y	PF00182	Chitinase class I	NA	NA	NA
Niben101Scf00270g07003;Niben101Scf12372XLOC_082472	1.259589821	1.358184167	1.53796236	0.828128301	0.040650964	0.20672668	0.034330138	0.263320178	1st up 5 dpi	Niben101Scf00270g07003;Niben101Scf12372XLOC_082472	N	PF01398	JAB1/Mov34/MPN/PAD-1 ubiquitin protease	M67	M67A;M67B;M67C	M
Niben101Scf00270g10002;Niben101Scf01376g02002	3.097291488	-0.632205833	-0.118299307	-1.014398366	0.020693399	0.677482651	0.908070494	0.133077245	1st up 10 dpi	Niben101Scf00270g10002;Niben101Scf01376g02002	N	PF03810;PF08506	Importin-beta N-terminal domain; Cse1	NA	NA	NA
Niben101Scf00270g14002;Niben101Scf00047g03004	1.160508154	0.675344167	-0.15957264	0.088584967	0.21103598	0.598381289	0.898120377	0.895654617	constant	Niben101Scf00047g03004;Niben101Scf00270g14002	N	PF00248	Aldo/keto reductase family	NA	NA	NA
Niben101Scf00270g16015;Niben101Scf00047g02014	0.536649821	-1.332470834	-0.464165973	-1.441991699	0.192749489	0.184486817	0.608204121	0.041518134	1st down 7 dpi	Niben101Scf00047g02014;Niben101Scf00270g16015	N	PF00686;PF01326	Starch binding domain; Pyruvate phosphate dikinase, PEP/pyruvate binding domain	NA	NA	NA
Niben101Scf00271g04024;Niben101Scf04964g00002;Niben101Scf02156g05001;Niben101Scf03969g05002	0.698889821	0.2712175	0.243544027	-0.007706699	0.285903687	0.646457136	0.820787894	0.992170898	constant	Niben101Scf00271g04024;Niben101Scf02156g05001;Niben101Scf03969g05002;Niben101Scf04964g00002	N	PF02507	Photosystem I reaction centre subunit III	NA	NA	NA
Niben101Scf00271g05011	3.311513154	1.279025833	1.018524027	2.724296634	0.007032472	0.061192441	0.138199576	0.009275184	1st up 7 dpi	Niben101Scf00271g05011	N	PF02833	DHHA2 domain	NA	NA	NA
Niben101Scf00271g07012;Niben101Scf10675XLOC_079474;Niben101Scf03729g02017	2.782283154	-0.8288825	0.260294027	1.077424967	0.000237887	0.431564596	0.740382895	0.042600524	1st up 7 dpi	Niben101Scf00271g07012;Niben101Scf03729g02017;Niben101Scf10675XLOC_079474	Y	PF00082;PF05922	Subtilase family; Peptidase inhibitor I9	S08	S08A;S08B;I09	S
Niben101Scf00272g11022	3.216276488	0.973089167	2.169449027	2.848439967	1.83E-05	0.166916501	0.002688665	0.000191256	1st up 5 dpi	Niben101Scf00272g11022	Y	PF00160	Cyclophilin type peptidyl-prolyl cis-trans isomerase/CLD	NA	NA	NA
Niben101Scf00279g01014;Niben101Scf13916XLOC_084479;Niben101Scf13916XLOC_084478	0.541641488	-0.615024167	-0.33214264	0.278106634	0.013867527	0.303336453	0.368921845	0.022951497	constant	Niben101Scf00279g01014;Niben101Scf13916XLOC_084478;Niben101Scf13916XLOC_084479	N	PF00933;PF01915;PF14310	Glycosyl hydrolase family 3 N terminal domain; Glycosyl hydrolase family 3 C-terminal domain; Fibronectin type III-like domain	NA	NA	NA
Niben101Scf00279g06008;Niben101Scf02335g03005;Niben101Scf02513g09001	0.229563154	0.391589166	1.432469027	-0.414646699	0.792559744	0.723673787	0.040744833	0.700272006	1st up 5 dpi	Niben101Scf00279g06008;Niben101Scf02335g03005;Niben101Scf02513g09001	Y	PF14368	Probable lipid transfer	NA	NA	NA
Niben101Scf00283XLOC_007004;Niben101Scf06851XLOC_066524	3.253411488	0.1452525	1.49254236	1.929399967	9.77E-05	0.851868094	0.003923492	0.001503542	1st up 5 dpi	Niben101Scf00283XLOC_007004;Niben101Scf06851XLOC_066524	N	PF00240	Ubiquitin family	NA	NA	NA
Niben101Scf00286g05019	0.974136487	0.589075833	-0.691634307	-1.019941699	0.30298782	0.595231869	0.478866057	0.215202199	constant	Niben101Scf00286g05019	Y	PF00933;PF01915	Glycosyl hydrolase family 3 N terminal domain; Glycosyl hydrolase family 3 C-terminal domain	NA	NA	NA
Niben101Scf00293g05003	1.171709821	-0.8726075	1.139014027	1.883958301	0.267867324	0.69724693	0.330454482	0.046948996	1st up 7 dpi	Niben101Scf00293g05003	N	PF02970	Tubulin binding cofactor A	NA	NA	NA
Niben101Scf00293g11005	1.083149821	-0.6821875	-0.733599307	0.863084967	0.007371702	0.598381289	0.291106742	0.169951334	1st up 10 dpi	Niben101Scf00293g11005	Y	PF13839;PF14416	GDSL/SGNH-like Acyl-Esterase family found in Pmr5 and Cas1p; PMR5 N terminal Domain	NA	NA	NA
Niben101Scf00294g00014	3.657376488	0.395050833	3.20379736	4.614161634	0.000122551	0.593576857	0.000497941	0.000161225	1st up 5 dpi	Niben101Scf00294g00014	Y	PF00280	Potato inhibitor I family	I13	I13	I
Niben101Scf00294g03034;Niben101Scf01994g02012	4.439638154	0.835814167	1.50633736	3.569598301	0.005913703	0.651738262	0.013104144	0.020353831	1st up 5 dpi	Niben101Scf00294g03034;Niben101Scf01994g02012	N	PF00573;PF14374	Ribosomal protein L4/L1 family; 60S ribosomal protein L4 C-terminal domain	NA	NA	NA
Niben101Scf00298g02004	0.379529821	-0.254030834	0.474964027	1.163023301	0.589039121	0.869292913	0.660542185	0.003314148	1st up 7 dpi	Niben101Scf00298g02004	N	PF06172	Cupin superfamily (DUF985)	NA	NA	NA
Niben101Scf00302g01002;Niben101Scf01956g08006	1.436121488	-0.022784167	0.48147736	0.823318301	0.000411877	0.970122236	0.2568755	0.018042534	1st up 10 dpi	Niben101Scf00302g01002;Niben101Scf01956g08006	N	PF00274	Fructose-bisphosphate aldolase class-I	NA	NA	NA
Niben101Scf00303g00002	0.591408154	-0.7741325	-0.334389307	-0.177963366	0.215234445	0.398411496	0.483825492	0.657893213	constant	Niben101Scf00303g00002	N	PF00459	Inositol monophosphatase family	NA	NA	NA
Niben101Scf00305g04005	0.590436487	-0.4382875	-0.07184764	0.686198301	0.224710382	0.620251058	0.909671699	0.082875576	constant	Niben101Scf00305g04005	N	PF01263	Aldose 1-epimerase	NA	NA	NA
Niben101Scf00308g00008;Niben101Scf00539g02006;Niben101Scf01239g03008;Niben101Scf00679g05001;Niben101Scf05407g03007;Niben101Scf01702g01012;Niben101Scf01702g01005;Niben101Scf04220g04002	1.841598154	-1.002125834	0.307880693	1.117788301	0.014486384	0.383097775	0.821153628	0.084681485	1st up 10 dpi	Niben101Scf00308g00008;Niben101Scf00539g02006;Niben101Scf00679g05001;Niben101Scf01239g03008;Niben101Scf01702g01005;Niben101Scf01702g01012;Niben101Scf04220g04002;Niben101Scf05407g03007	N;Y	PF00141	Peroxidase	NA	NA	NA
Niben101Scf00309g05012	1.633166488	-1.010909167	1.336440693	2.165524967	0.00692543	0.320209258	0.17551639	0.00162517	1st up 7 dpi	Niben101Scf00309g05012	N	PF03079	ARD/ARD' family	NA	NA	NA
Niben101Scf00313g07005;Niben101Scf08365XLOC_072795	2.598251488	0.5236875	2.924885693	2.188354967	0.007143686	0.604095769	0.002853534	0.010428684	1st up 5 dpi	Niben101Scf00313g07005;Niben101Scf08365XLOC_072795	N	PF02458	Transferase family	NA	NA	NA
Niben101Scf00313g08016;Niben101Scf02207g11009	1.925336488	0.539289166	0.736960693	1.490393301	0.022628165	0.4782121	0.370577151	0.014381661	1st up 7 dpi	Niben101Scf00313g08016;Niben101Scf02207g11009	N	PF00067	Cytochrome P450	NA	NA	NA
Niben101Scf00321g01002;Niben101Scf02393g02015	1.156623154	-0.0083125	0.431520693	0.815221634	0.00066212	0.992914755	0.452564618	0.001315701	1st up 10 dpi	Niben101Scf00321g01002;Niben101Scf02393g02015	N	PF00326	Prolyl oligopeptidase family	S09	S09A;S09B;S09C;S09D	S
Niben101Scf00328g07006	2.862719821	-0.154510833	1.500144027	1.450338301	1.96E-05	0.755842471	0.038537706	0.008206314	1st up 5 dpi	Niben101Scf00328g07006	N	PF00291	Pyridoxal-phosphate dependent enzyme	NA	NA	NA
Niben101Scf00332g04004	2.719211488	0.689454167	1.38788736	1.524101634	9.57E-05	0.332476516	0.007692059	0.005385131	1st up 5 dpi	Niben101Scf00332g04004	Y	PF00085;PF07749	Thioredoxin; Endoplasmic reticulum protein ERp29, C-terminal domain	NA	NA	NA
Niben101Scf00332g05017	1.160751488	-0.149604167	1.165450693	0.337184967	0.039993968	0.897566937	0.132131013	0.099309549	1st up 10 dpi	Niben101Scf00332g05017	N	PF02852;PF07992	Pyridine nucleotide-disulphide oxidoreductase, dimerisation domain; Pyridine nucleotide-disulphide oxidoreductase	NA	NA	NA
Niben101Scf00332g06011	2.769046488	0.1600375	1.414884027	2.259726634	4.89E-05	0.88495007	0.035284781	0.00014429	1st up 5 dpi	Niben101Scf00332g06011	Y	PF00262	Calreticulin family	NA	NA	NA
Niben101Scf00337g03005;Niben101Scf03832g01006;Niben101Scf19454XLOC_088311;Niben101Scf23130XLOC_089338;Niben101Scf06077XLOC_062645;Niben101Scf01377XLOC_021427;Niben101Scf00789XLOC_013714	1.250599821	0.653459167	0.62883236	0.519588301	0.000831836	0.206013224	0.467671936	0.29314231	1st up 10 dpi	Niben101Scf00337g03005;Niben101Scf00789XLOC_013714;Niben101Scf01377XLOC_021427;Niben101Scf03832g01006;Niben101Scf06077XLOC_062645;Niben101Scf19454XLOC_088311;Niben101Scf23130XLOC_089338	N	PF00736	EF-1 guanine nucleotide exchange domain	NA	NA	NA
Niben101Scf00337g07012	1.073954821	-0.6734325	0.051065693	0.899698301	0.036209195	0.425600832	0.947461008	0.029007237	1st up 10 dpi	Niben101Scf00337g07012	N	PF01789	PsbP	NA	NA	NA
Niben101Scf00338g06003	3.337716488	0.846810833	0.709759027	2.135618301	0.008176898	0.584163865	0.494905719	0.000853055	1st up 7 dpi	Niben101Scf00338g06003	N	PF03214	Reversibly glycosylated polypeptide	NA	NA	NA
Niben101Scf00338g08018	2.762494821	-0.0988275	1.63875236	2.387074967	2.24E-05	0.91859931	0.00441453	0.000498665	1st up 5 dpi	Niben101Scf00338g08018	N	PF16499	Alpha galactosidase A	NA	NA	NA
Niben101Scf00345g01021;Niben101Scf03240g01006	3.110691488	0.553709166	1.786585693	2.370553301	1.22E-05	0.350838086	0.004306273	0.000148163	1st up 5 dpi	Niben101Scf00345g01021;Niben101Scf03240g01006	N	PF00120;PF03951	Glutamine synthetase, catalytic domain; Glutamine synthetase, beta-Grasp domain	NA	NA	NA
Niben101Scf00349g06005	3.574494821	1.0764825	2.237425693	2.985753301	3.15E-07	0.06360344	0.000669581	1.71E-05	1st up 5 dpi	Niben101Scf00349g06005	Y	PF14541;PF14543	Xylanase inhibitor C-terminal; Xylanase inhibitor N-terminal	A01	A01B;A01A	A
Niben101Scf00351g03005;Niben101Scf00069g09006	1.267371488	-0.7278325	0.357950693	1.000783301	0.001988902	0.213817877	0.488224886	0.007455437	1st up 7 dpi	Niben101Scf00069g09006;Niben101Scf00351g03005	Y	PF00933;PF01915;PF14310	Glycosyl hydrolase family 3 N terminal domain; Glycosyl hydrolase family 3 C-terminal domain; Fibronectin type III-like domain	NA	NA	NA
Niben101Scf00360g01005;Niben101Scf01779g05002;Niben101Scf00478g06002;Niben101Scf01879g01009;Niben101Ctg12179g00003;Niben101Ctg10727XLOC_001277	2.874558154	0.726895833	1.97311236	2.445179967	7.33E-06	0.376603759	0.0086961	0.000176584	1st up 5 dpi	Niben101Ctg10727XLOC_001277;Niben101Ctg12179g00003;Niben101Scf00360g01005;Niben101Scf00478g06002;Niben101Scf01779g05002;Niben101Scf01879g01009	N	PF01092	Ribosomal protein S6e	NA	NA	NA
Niben101Scf00367g02013;Niben101Scf02525g04006	1.661848154	0.458699167	0.329610693	0.783828301	0.067640104	0.770119869	0.733021277	0.177443789	constant	Niben101Scf00367g02013;Niben101Scf02525g04006	N	PF04755	PAP_fibrillin	NA	NA	NA
Niben101Scf00367g10003	2.552936488	-0.193314167	1.177335693	1.964951634	0.002357225	0.867021982	0.059170662	0.002736321	1st up 7 dpi	Niben101Scf00367g10003	N	PF02560	Cyanate lyase C-terminal domain	NA	NA	NA
Niben101Scf00367g10018	2.336696488	-0.221094167	0.84109736	1.641451634	0.000657376	0.822853564	0.139016334	0.002592117	1st up 7 dpi	Niben101Scf00367g10018	N	PF02560	Cyanate lyase C-terminal domain	NA	NA	NA
Niben101Scf00369g05011	5.433274821	1.080349167	3.01058736	3.634181634	0.000157288	0.214240417	0.013576616	4.04E-05	1st up 5 dpi	Niben101Scf00369g05011	Y	PF00722;PF06955	Glycosyl hydrolases family 16; Xyloglucan endo-transglycosylase (XET) C-terminus	NA	NA	NA
Niben101Scf00369g07017;Niben101Scf13703XLOC_084233	2.734004821	0.381785833	1.089184027	1.083159967	1.80E-05	0.395859386	0.042581296	0.028524078	1st up 5 dpi	Niben101Scf00369g07017;Niben101Scf13703XLOC_084233	N	PF03501	Plectin/S10 domain	NA	NA	NA
Niben101Scf00369g08010	2.176396488	-0.262170834	0.53090236	0.598946634	0.000134419	0.876859423	0.361885757	0.421558897	1st up 10 dpi	Niben101Scf00369g08010	Y	NA	NA	NA	NA	NA
Niben101Scf00369g09017;Niben101Scf03643g09015;Niben101Scf04432g00008;Niben101Scf03894g00003;Niben101Scf01194g00009;Niben101Scf01550g01001;Niben101Scf06625XLOC_065449;Niben101Scf13141XLOC_083443	2.367216488	1.0844425	0.74516736	0.230129967	0.001086003	0.4782121	0.254678379	0.811508514	1st up 10 dpi	Niben101Scf00369g09017;Niben101Scf01194g00009;Niben101Scf01550g01001;Niben101Scf03643g09015;Niben101Scf03894g00003;Niben101Scf04432g00008;Niben101Scf06625XLOC_065449;Niben101Scf13141XLOC_083443	N;Y	PF00004	ATPase family associated with various cellular activities (AAA)	NA	NA	NA
Niben101Scf00369g18020;Niben101Scf11791XLOC_081605;Niben101Scf03706g01003	1.395493154	0.201504166	0.917474027	0.671044967	0.000167123	0.730538824	0.032865752	0.014799641	1st up 10 dpi	Niben101Scf00369g18020;Niben101Scf03706g01003;Niben101Scf11791XLOC_081605	N	PF00561	alpha/beta hydrolase fold	S33	S33	S
Niben101Scf00369g21009;Niben101Scf00652g01007	4.120838154	0.804415833	3.03563736	2.863334967	9.99E-05	0.491386053	0.000543964	0.002010223	1st up 5 dpi	Niben101Scf00369g21009;Niben101Scf00652g01007	N	PF00692	dUTPase	NA	NA	NA
Niben101Scf00369g24023	-0.137580179	-0.921565833	-1.875385973	-0.088071699	0.80142462	0.442175094	0.085910334	0.934411942	constant	Niben101Scf00369g24023	Y	PF13947	Wall-associated receptor kinase galacturonan-binding	NA	NA	NA
Niben101Scf00370g03023;Niben101Scf25893XLOC_089926	3.722988154	1.321349167	1.584959027	3.572079967	0.000327765	0.288330935	0.120560827	0.002486654	1st up 7 dpi	Niben101Scf00370g03023;Niben101Scf25893XLOC_089926	N	PF00288;PF08544	GHMP kinases N terminal domain; GHMP kinases C terminal	NA	NA	NA
Niben101Scf00370g04027;Niben101Scf10053XLOC_077960	2.709498154	0.114089167	0.887599027	1.706174967	4.81E-05	0.891580885	0.075670661	0.000360566	1st up 7 dpi	Niben101Scf00370g04027;Niben101Scf10053XLOC_077960	N	PF00587;PF02403	tRNA synthetase class II core domain (G, H, P, S and T); Seryl-tRNA synthetase N-terminal domain	NA	NA	NA
Niben101Scf00372g00003	2.261086488	0.415455833	1.39703736	1.970628301	0.000469771	0.518553637	0.009034501	0.000331963	1st up 5 dpi	Niben101Scf00372g00003	N	PF00280	Potato inhibitor I family	I13	I13	I
Niben101Scf00376g02001	1.678788154	0.1626575	0.65212736	1.024608301	0.000165044	0.787906488	0.155263778	0.003243502	1st up 7 dpi	Niben101Scf00376g02001	N	PF03223	V-ATPase subunit C	NA	NA	NA
Niben101Scf00378g01009;Niben101Scf00378g00002	1.676821488	-0.705094167	0.602585693	1.077719967	0.00061927	0.340700191	0.149114326	0.013438417	1st up 7 dpi	Niben101Scf00378g00002;Niben101Scf00378g01009	N	PF02769;PF13507	AIR synthase related protein, C-terminal domain; CobB/CobQ-like glutamine amidotransferase domain	C56	C56	C
Niben101Scf00388g08010;Niben101Scf04884g01005	-0.080836846	-1.3132375	-0.618535973	-1.085255033	0.901061714	0.45256852	0.704628258	0.000971366	1st down 7 dpi	Niben101Scf00388g08010;Niben101Scf04884g01005	N	PF01063	Amino-transferase class IV	NA	NA	NA
Niben101Scf00389g01002	0.254819821	-0.818715834	-0.406979307	-0.082150033	0.518194468	0.364737296	0.467671936	0.893806958	constant	Niben101Scf00389g01002	N	PF00805	Pentapeptide repeats (8 copies)	NA	NA	NA
Niben101Scf00394g03001	1.638099821	0.2842075	1.090989027	1.165083301	0.000162981	0.73546261	0.043863204	0.02854545	1st up 5 dpi	Niben101Scf00394g03001	N	PF00013	KH domain	NA	NA	NA
Niben101Scf00397g00001;Niben101Scf02814g02005;Niben101Scf08606XLOC_073698	2.308426488	-0.175704167	2.308799027	-0.304180033	0.011054361	0.932349471	0.033194899	0.731319488	1st up 5 dpi	Niben101Scf00397g00001;Niben101Scf02814g02005;Niben101Scf08606XLOC_073698	N	PF00118	TCP-1/cpn60 chaperonin family	NA	NA	NA
Niben101Scf00398g03004;Niben101Scf08304XLOC_072547;Niben101Scf13540XLOC_083981	1.320169821	-0.653495834	0.42963736	0.947203301	0.000921982	0.411084647	0.25663406	0.0035995	1st up 10 dpi	Niben101Scf00398g03004;Niben101Scf08304XLOC_072547;Niben101Scf13540XLOC_083981	N	PF00056;PF02866	lactate/malate dehydrogenase, NAD binding domain; lactate/malate dehydrogenase, alpha/beta C-terminal domain	NA	NA	NA
Niben101Scf00409g03001;Niben101Scf04907g05009	0.613303154	-0.1016675	1.232009027	0.299489967	0.482741145	0.954388895	0.108048379	0.737810617	constant	Niben101Scf00409g03001;Niben101Scf04907g05009	N	PF03179	Vacuolar (H+)-ATPase G subunit	NA	NA	NA
Niben101Scf00410g01016;Niben101Scf00324g02022;Niben101Scf03850g02024;Niben101Scf02972g02020	1.196541488	0.2405525	0.364339027	0.379536634	0.003316758	0.738574557	0.155259486	0.347022154	1st up 10 dpi	Niben101Scf00324g02022;Niben101Scf00410g01016;Niben101Scf02972g02020;Niben101Scf03850g02024	N	PF00334	Nucleoside diphosphate kinase	NA	NA	NA
Niben101Scf00414g06008;Niben101Scf04739g02010	2.508798154	0.083589166	1.197489027	1.323548301	1.30E-05	0.867021982	0.034330138	0.000642342	1st up 5 dpi	Niben101Scf00414g06008;Niben101Scf04739g02010	N	PF00183;PF02518	Hsp90 protein; Histidine kinase-, DNA gyrase B-, and HSP90-like ATPase	NA	NA	NA
Niben101Scf00414g07005;Niben101Scf04739g01006;Niben101Scf00430XLOC_009136	3.281628154	2.117764167	3.110459027	2.070211634	0.001021813	0.02588038	0.008526793	0.003245894	1st up 2 dpi	Niben101Scf00414g07005;Niben101Scf00430XLOC_009136;Niben101Scf04739g01006	N	PF00348	Polyprenyl synthetase	NA	NA	NA
Niben101Scf00420g01013;Niben101Scf04707g00001;Niben101Scf00420g01017	1.612758154	-0.000424167	1.64597236	1.465643301	0.009172238	0.999752442	0.076371972	0.046098873	1st up 7 dpi	Niben101Scf00420g01013;Niben101Scf00420g01017;Niben101Scf04707g00001	N	PF12074;PF13646;PF12348	Domain of unknown function (DUF3554); HEAT repeats; CLASP N terminal	NA	NA	NA
Niben101Scf00421g01021;Niben101Scf00254g00010	1.349606488	-0.560469167	-0.067700973	0.190089967	0.01008157	0.403853402	0.942439267	0.80694288	1st up 10 dpi	Niben101Scf00254g00010;Niben101Scf00421g01021	N	PF07992	Pyridine nucleotide-disulphide oxidoreductase	NA	NA	NA
Niben101Scf00421g01025	0.786966488	-0.7477975	-0.46324264	0.093779967	0.022761152	0.202632866	0.180881153	0.769172052	constant	Niben101Scf00421g01025	N	PF00295	Glycosyl hydrolases family 28	NA	NA	NA
Niben101Scf00426g02005;Niben101Scf17787XLOC_087419	0.747038154	-0.3890625	-0.07780264	-0.496353366	0.115647217	0.483218849	0.947461008	0.550710903	constant	Niben101Scf00426g02005;Niben101Scf17787XLOC_087419	N	PF01557;PF09298	Fumarylacetoacetate (FAA) hydrolase family; Fumarylacetoacetase N-terminal	NA	NA	NA
Niben101Scf00428g15006	1.186263154	-1.246530834	1.30905736	2.012584967	0.064671151	0.410722914	0.250445786	7.32E-05	1st up 7 dpi	Niben101Scf00428g15006	N	PF01245	Ribosomal protein L19	NA	NA	NA
Niben101Scf00435g05017;Niben101Scf04477g03011;Niben101Scf00311g03010	2.482816488	1.568500833	1.93909736	2.125208301	0.033180941	0.079869343	0.042760878	0.000896352	1st up 5 dpi	Niben101Scf00311g03010;Niben101Scf00435g05017;Niben101Scf04477g03011	N	PF00198;PF00364	2-oxoacid dehydrogenases acyltransferase (catalytic domain); Biotin-requiring enzyme	NA	NA	NA
Niben101Scf00436g05003	1.260286488	-1.074394167	-0.064840973	0.660408301	0.046565129	0.140373655	0.907275888	0.042227181	1st up 10 dpi	Niben101Scf00436g05003	N	PF00080	Copper/zinc superoxide dismutase (SODC)	NA	NA	NA
Niben101Scf00436g06006;Niben101Scf06799XLOC_066211	1.968856488	-0.126129167	0.295495693	0.696286634	8.82E-05	0.883738869	0.796694757	0.357594635	1st up 10 dpi	Niben101Scf00436g06006;Niben101Scf06799XLOC_066211	N	PF01281;PF03948	Ribosomal protein L9, N-terminal domain; Ribosomal protein L9, C-terminal domain	NA	NA	NA
Niben101Scf00440g01018	3.322171488	-0.180649167	2.135859027	2.658298301	0.000141409	0.840004343	0.020547046	0.000266302	1st up 5 dpi	Niben101Scf00440g01018	N	PF00282	Pyridoxal-dependent decarboxylase conserved domain	NA	NA	NA
Niben101Scf00444g01008;Niben101Ctg06133g00002	-0.086195179	0.7096375	-2.861274307	0.600629967	0.882718149	0.792515116	0.00085582	0.641488265	1st down 5 dpi	Niben101Ctg06133g00002;Niben101Scf00444g01008	N	PF00022	Actin	NA	NA	NA
Niben101Scf00446g06009	3.466686488	1.505464167	2.532669027	3.302818301	0.001533145	0.202632866	0.000180743	1.75E-05	1st up 5 dpi	Niben101Scf00446g06009	Y	PF01095;PF04043	Pectinesterase; Plant invertase/pectin methylesterase inhibitor	NA	NA	NA
Niben101Scf00446g09004;Niben101Scf03203g07020	1.239319821	0.175815833	0.63762736	0.803909967	0.001668334	0.749930388	0.047721792	0.004010211	1st up 10 dpi	Niben101Scf00446g09004;Niben101Scf03203g07020	Y	PF01095;PF04043	Pectinesterase; Plant invertase/pectin methylesterase inhibitor	NA	NA	NA
Niben101Scf00447g03012;Niben101Scf00503g10001;Niben101Scf01990g00003	2.497184821	2.624169167	2.153599027	1.868178301	0.009131395	0.014155298	0.046990202	0.076815767	1st up 2 dpi	Niben101Scf00447g03012;Niben101Scf00503g10001;Niben101Scf01990g00003	N;Y	PF00657	GDSL-like Lipase/Acylhydrolase	NA	NA	NA
Niben101Scf00448g04005	3.968436488	0.7433125	2.515834027	2.888833301	5.01E-05	0.209706601	0.003188503	4.04E-05	1st up 5 dpi	Niben101Scf00448g04005	N	PF00026;PF03489;PF05184	Eukaryotic aspartyl protease; Saposin-like type B, region 2; Saposin-like type B, region 1	A01	A01A;A01B	A
Niben101Scf00448g19009	2.246753154	1.6188175	-0.80026764	0.788736634	0.002509266	0.300878131	0.450322902	0.164105737	1st up 10 dpi	Niben101Scf00448g19009	N	PF00394;PF07731	Multicopper oxidase	NA	NA	NA
Niben101Scf00449g06008;Niben101Scf07650XLOC_070048;Niben101Scf09928XLOC_077668;Niben101Scf02124XLOC_030384;Niben101Scf04741g02014;Niben101Scf03574g00025	-0.514980179	-0.3553175	-0.54096264	-0.131713366	0.488747947	0.747151444	0.303957234	0.838109888	constant	Niben101Scf00449g06008;Niben101Scf02124XLOC_030384;Niben101Scf03574g00025;Niben101Scf04741g02014;Niben101Scf07650XLOC_070048;Niben101Scf09928XLOC_077668	N	PF00012	Hsp70 protein	NA	NA	NA
Niben101Scf00458g04002;Niben101Scf00366g00011	2.190666488	0.492455833	2.020379027	0.993938301	0.00320953	0.611948684	0.185933001	0.029276755	1st up 10 dpi	Niben101Scf00366g00011;Niben101Scf00458g04002	N	PF00838	Translationally controlled tumour protein	NA	NA	NA
Niben101Scf00463g00016;Niben101Scf10043XLOC_077935;Niben101Ctg08023XLOC_000882;Niben101Ctg06906g00002	1.745391488	0.4668775	-0.158580973	0.940279967	0.105676128	0.724708793	0.930973554	0.424334694	constant	Niben101Ctg06906g00002;Niben101Ctg08023XLOC_000882;Niben101Scf00463g00016;Niben101Scf10043XLOC_077935	N	PF01434;PF00004	Peptidase family M41; ATPase family associated with various cellular activities (AAA)	M41	M41	M
Niben101Scf00466g00012	0.631279821	-1.069840834	-0.28895764	0.415673301	0.172975492	0.359560687	0.797643418	0.656084351	constant	Niben101Scf00466g00012	N	PF00274	Fructose-bisphosphate aldolase class-I	NA	NA	NA
Niben101Scf00466g03018;Niben101Scf00466XLOC_009659	1.587941488	-0.378929167	0.591710693	1.350748301	0.030268415	0.7210232	0.240014884	0.001203358	1st up 7 dpi	Niben101Scf00466XLOC_009659;Niben101Scf00466g03018	N	PF00248	Aldo/keto reductase family	NA	NA	NA
Niben101Scf00466g04033	0.283036488	-1.0276075	2.26694236	1.625553301	0.705823909	0.434314772	0.006410256	0.064713861	1st up 5 dpi	Niben101Scf00466g04033	Y	PF00085;PF07749	Thioredoxin; Endoplasmic reticulum protein ERp29, C-terminal domain	NA	NA	NA
Niben101Scf00466g04036	3.189246488	-0.307864167	2.328744027	1.579674967	0.038403067	0.901687428	0.155045673	0.087149687	1st up 10 dpi	Niben101Scf00466g04036	Y	PF00262	Calreticulin family	NA	NA	NA
Niben101Scf00467g00016	1.852216488	0.133145833	1.489390693	1.807331634	0.003076107	0.902094552	0.008526793	0.009908938	1st up 5 dpi	Niben101Scf00467g00016	N	PF00160	Cyclophilin type peptidyl-prolyl cis-trans isomerase/CLD	NA	NA	NA
Niben101Scf00474g02009;Niben101Scf07578XLOC_069686	1.475211488	-0.1712625	1.611285693	1.116116634	0.077612845	0.858167555	0.281883769	0.274837516	constant	Niben101Scf00474g02009;Niben101Scf07578XLOC_069686	N	PF00076	RNA recognition motif. (a.k.a. RRM, RBD, or RNP domain)	NA	NA	NA
Niben101Scf00477g00017	2.289466488	0.4933975	1.87226736	1.814429967	0.045826535	0.643507262	0.067993163	0.009478738	1st up 7 dpi	Niben101Scf00477g00017	N	PF00244	14-3-3 protein	NA	NA	NA
Niben101Scf00487g01009;Niben101Scf03889g01014	2.275029821	2.1359775	1.57995236	2.090884967	0.002488471	0.055000777	0.073274604	0.029070841	1st up 7 dpi	Niben101Scf00487g01009;Niben101Scf03889g01014	Y	PF00332;PF07983	Glycosyl hydrolases family 17; X8 domain	NA	NA	NA
Niben101Scf00488g02003;Niben101Scf00593g01002;Niben101Scf07395XLOC_068929;Niben101Scf00425g03030;Niben101Scf15286XLOC_085799;Niben101Scf14144XLOC_084768;Niben101Ctg13775g00003;Niben101Scf00024g04006;Niben101Scf01789g02023;Niben101Scf01905g01001	0.166474821	-0.150869167	-0.46790764	-0.587670033	0.734329877	0.853550636	0.639331272	0.201005821	constant	Niben101Ctg13775g00003;Niben101Scf00024g04006;Niben101Scf00425g03030;Niben101Scf00488g02003;Niben101Scf00593g01002;Niben101Scf01789g02023;Niben101Scf01905g01001;Niben101Scf07395XLOC_068929;Niben101Scf14144XLOC_084768;Niben101Scf15286XLOC_085799	N	PF00702;PF00122;PF00690	haloacid dehalogenase-like hydrolase; E1-E2 ATPase; Cation transporter/ATPase, N-terminus	NA	NA	NA
Niben101Scf00490XLOC_010034	4.773358154	2.599759167	4.31838736	4.098403301	0.000272025	0.096854539	0.001355684	0.000297109	1st up 5 dpi	Niben101Scf00490XLOC_010034	Y	PF00082;PF02225;PF05922	Subtilase family; PA domain; Peptidase inhibitor I9	S08	S08A;S08B;I09	S
Niben101Scf00491g04045	1.458154821	-0.801550834	0.522845693	1.106863301	0.000931089	0.186338447	0.205680942	0.015540443	1st up 7 dpi	Niben101Scf00491g04045	NA	NA	NA	NA	NA	NA
Niben101Scf00495g01028	1.875348154	-0.760140833	0.758494027	1.187396634	0.00019137	0.222316796	0.192536441	0.004304348	1st up 7 dpi	Niben101Scf00495g01028	Y	PF03009	Glycerophosphoryl diester phosphodiesterase family	NA	NA	NA
Niben101Scf00496g01001;Niben101Ctg08523XLOC_000964	4.023151488	0.601629167	1.33843236	1.384854967	0.000691532	0.263010647	0.010202178	0.011938041	1st up 5 dpi	Niben101Ctg08523XLOC_000964;Niben101Scf00496g01001	N	PF00573;PF14374	Ribosomal protein L4/L1 family; 60S ribosomal protein L4 C-terminal domain	NA	NA	NA
Niben101Scf00508g00007	1.019093154	-0.909169167	-0.15188764	0.344128301	0.020017861	0.394174074	0.833329524	0.541021367	1st up 10 dpi	Niben101Scf00508g00007	N	PF00127	Copper binding proteins, plastocyanin/azurin family	NA	NA	NA
Niben101Scf00509g03006	0.493678154	-0.7024225	-0.34794764	0.118631634	0.020398488	0.396949818	0.849832012	0.66835878	constant	Niben101Scf00509g03006	N	PF02140	Galactose binding lectin domain	NA	NA	NA
Niben101Scf00528XLOC_010491	-0.156673513	0.783300833	0.641234027	-0.733691699	0.817365206	0.695983771	0.754900993	0.537076485	constant	Niben101Scf00528XLOC_010491	N	PF07727	Reverse transcriptase (RNA-dependent DNA polymerase)	NA	NA	NA
Niben101Scf00536g04007	3.001018154	1.593540833	2.08478236	3.189759967	0.007492232	0.047369594	0.007384764	4.97E-05	1st up 2 dpi	Niben101Scf00536g04007	Y	PF00722;PF06955	Glycosyl hydrolases family 16; Xyloglucan endo-transglycosylase (XET) C-terminus	NA	NA	NA
Niben101Scf00538g05001;Niben101Scf04033g03001	1.428288154	-0.2630525	0.08258736	0.122999967	0.062241875	0.720872435	0.956939781	0.896178352	constant	Niben101Scf00538g05001;Niben101Scf04033g03001	N	PF00795	Carbon-nitrogen hydrolase	NA	NA	NA
Niben101Scf00539g07015;Niben101Scf03503g01006	-0.655613512	-1.084665834	-0.898000973	-1.092145033	0.192178112	0.313174213	0.288919386	0.052742332	constant	Niben101Scf00539g07015;Niben101Scf03503g01006	N	PF00085	Thioredoxin	NA	NA	NA
Niben101Scf00539g07027	1.186334821	-1.135549167	-0.241310973	0.463666634	0.018872029	0.396505769	0.740490858	0.308212257	1st up 10 dpi	Niben101Scf00539g07027	N	PF00127	Copper binding proteins, plastocyanin/azurin family	NA	NA	NA
Niben101Scf00541g05002;Niben101Scf20768XLOC_088678;Niben101Scf07375XLOC_068845	-1.185555179	-1.5542975	-0.87606764	-1.638628366	0.006001908	0.303036548	0.520618617	0.013472566	1st down 7 dpi	Niben101Scf00541g05002;Niben101Scf07375XLOC_068845;Niben101Scf20768XLOC_088678	N	PF08534;PF00578	Redoxin; AhpC/TSA family	NA	NA	NA
Niben101Scf00542g03004	1.496856488	-0.486400834	0.878789027	1.484549967	0.003501643	0.574316299	0.08753546	0.00187902	1st up 7 dpi	Niben101Scf00542g03004	N	PF00175;PF00970	Oxidoreductase NAD-binding domain; Oxidoreductase FAD-binding domain	NA	NA	NA
Niben101Scf00550g00014	0.328999821	-0.0626925	0.055895693	0.331408301	0.330655178	0.94634213	0.916611902	0.347077751	constant	Niben101Scf00550g00014	Y	PF02469	Fasciclin domain	NA	NA	NA
Niben101Scf00551g01022	0.729976488	-0.085934167	-1.565719307	-0.383300033	0.172669949	0.883004901	0.001948832	0.386084902	1st down 5 dpi	Niben101Scf00551g01022	Y	PF00332;PF07983	Glycosyl hydrolases family 17; X8 domain	NA	NA	NA
Niben101Scf00556g00004;Niben101Scf00173g04002	0.676413154	-0.880275833	-0.18369764	0.073809967	0.011956064	0.206013224	0.709981055	0.865520719	constant	Niben101Scf00173g04002;Niben101Scf00556g00004	N	PF02127	Aminopeptidase I zinc metalloprotease (M18)	M18	M18	M
Niben101Scf00557g02015	2.163504821	0.497364166	1.54973736	1.236083301	2.65E-05	0.599211216	0.003995848	0.009863509	1st up 5 dpi	Niben101Scf00557g02015	N	PF00285	Citrate synthase	NA	NA	NA
Niben101Scf00560g04005;Niben101Scf05867XLOC_061688	1.954628154	-0.7958575	-0.451120973	0.809234967	0.026738286	0.303036548	0.579245978	0.085174018	1st up 10 dpi	Niben101Scf00560g04005;Niben101Scf05867XLOC_061688	N	NA	NA	NA	NA	NA
Niben101Scf00568g04011;Niben101Scf00282XLOC_006989;Niben101Scf12159XLOC_082137;Niben101Scf06964XLOC_066977;Niben101Scf01679XLOC_024895;Niben101Scf04655g02008	1.096639821	0.156529167	0.301510693	0.594331634	0.182240753	0.901687428	0.695850525	0.265072805	constant	Niben101Scf00282XLOC_006989;Niben101Scf00568g04011;Niben101Scf01679XLOC_024895;Niben101Scf04655g02008;Niben101Scf06964XLOC_066977;Niben101Scf12159XLOC_082137	N	PF00124;PF00421	Photosynthetic reaction centre protein; Photosystem II protein	NA	NA	NA
Niben101Scf00568g04019	1.246809821	0.0564125	0.760869027	-0.554685033	0.036664728	0.920585312	0.101284313	0.335599445	1st up 10 dpi	Niben101Scf00568g04019	N	PF00189	Ribosomal protein S3, C-terminal domain	NA	NA	NA
Niben101Scf00568g04029	0.741989821	-0.178580834	0.06831736	-0.256126699	0.018520175	0.821406624	0.904741186	0.53374185	constant	Niben101Scf00568g04029	N	PF00016;PF02788	Ribulose bisphosphate carboxylase large chain, catalytic domain; Ribulose bisphosphate carboxylase large chain, N-terminal domain	NA	NA	NA
Niben101Scf00568g04071;Niben101Scf00568g04025;Niben101Scf17987XLOC_087572;Niben101Scf04328g00044	1.128094821	0.839099167	0.194769027	0.798451634	0.215348403	0.710204033	0.833061209	0.200733232	constant	Niben101Scf00568g04025;Niben101Scf00568g04071;Niben101Scf04328g00044;Niben101Scf17987XLOC_087572	N	PF00223	Photosystem I psaA/psaB protein	NA	NA	NA
Niben101Scf00570g02007;Niben101Scf11960XLOC_081886;Niben101Scf07288XLOC_068543	1.808529821	0.7298925	1.16235736	2.385056634	0.000745248	0.303036548	0.136810457	0.000314089	1st up 7 dpi	Niben101Scf00570g02007;Niben101Scf07288XLOC_068543;Niben101Scf11960XLOC_081886	N	PF12701;PF09532	Scd6-like Sm domain; FDF domain	NA	NA	NA
Niben101Scf00571g02006;Niben101Scf00396XLOC_008636;Niben101Scf05304XLOC_058242;Niben101Scf05304XLOC_058252;Niben101Scf01914XLOC_027610	2.113898154	-0.063675834	-0.102499307	0.075739967	0.013829819	0.971671458	0.85103439	0.892425503	1st up 10 dpi	Niben101Scf00396XLOC_008636;Niben101Scf00571g02006;Niben101Scf01914XLOC_027610;Niben101Scf05304XLOC_058242;Niben101Scf05304XLOC_058252	N	PF02458	Transferase family	NA	NA	NA
Niben101Scf00571g09002;Niben101Scf03396g07014	2.348634821	0.570810833	0.333679027	-0.324858366	0.017294999	0.434325578	0.663265368	0.707820119	1st up 10 dpi	Niben101Scf00571g09002;Niben101Scf03396g07014	N	PF02985;PF13646	HEAT repeat; HEAT repeats	NA	NA	NA
Niben101Scf00571g10001	1.929484821	0.117119167	-1.32060764	-0.177488366	0.006707512	0.953777583	0.108711691	0.716556031	1st up 10 dpi	Niben101Scf00571g10001	N	PF12695	Alpha/beta hydrolase family	S09;S33	S09B;S09C;S33	S
Niben101Scf00573g00014;Niben101Scf08724XLOC_074295;Niben101Scf08724XLOC_074303;Niben101Scf05880XLOC_061714	2.253799821	0.889494166	0.901705693	1.055084967	0.004658733	0.202632866	0.060516292	0.000602238	1st up 7 dpi	Niben101Scf00573g00014;Niben101Scf05880XLOC_061714;Niben101Scf08724XLOC_074295;Niben101Scf08724XLOC_074303	N	PF00557	Metallopeptidase family M24	M24	M24A;M24B	M
Niben101Scf00573g05005;Niben101Scf01694g01003	0.885044821	-0.089274167	0.163934027	0.313964967	0.091381371	0.892775899	0.704628258	0.599246061	constant	Niben101Scf00573g05005;Niben101Scf01694g01003	N	PF01680	SOR/SNZ family	NA	NA	NA
Niben101Scf00577g01006	1.826319821	0.510109166	0.188695693	-0.428876699	9.72E-05	0.424139434	0.629271267	0.51604294	1st up 10 dpi	Niben101Scf00577g01006	N	PF13646	HEAT repeats	NA	NA	NA
Niben101Scf00578g05006;Niben101Scf05862XLOC_061683;Niben101Scf03099g00003	2.113374821	0.072179167	0.656679027	1.290786634	8.82E-05	0.901687428	0.198352859	0.004073598	1st up 7 dpi	Niben101Scf00578g05006;Niben101Scf03099g00003;Niben101Scf05862XLOC_061683	N	PF03358	NADPH-dependent FMN reductase	NA	NA	NA
Niben101Scf00582g01033;Niben101Scf03277g02015	0.999358154	-0.652309167	0.384835693	1.089096634	0.096772386	0.505863149	0.629271267	0.170323172	constant	Niben101Scf00582g01033;Niben101Scf03277g02015	N	PF01960	ArgJ family	T05	T05	T
Niben101Scf00584g00003;Niben101Scf04485g02009;Niben101Scf04485g02016	1.252986488	-0.126029167	1.42887736	0.841958301	0.074173777	0.883738869	0.017444112	0.259519056	1st up 5 dpi	Niben101Scf00584g00003;Niben101Scf04485g02009;Niben101Scf04485g02016	N	PF00076	RNA recognition motif. (a.k.a. RRM, RBD, or RNP domain)	NA	NA	NA
Niben101Scf00586g00007;Niben101Scf02085g07003	2.428258154	0.2486225	1.235019027	1.946379967	9.87E-05	0.755842471	0.008858733	0.000642342	1st up 5 dpi	Niben101Scf00586g00007;Niben101Scf02085g07003	N	PF00248	Aldo/keto reductase family	NA	NA	NA
Niben101Scf00593g03012;Niben101Scf00488g00003;Niben101Scf00593g03002;Niben101Scf05166g07009;Niben101Scf05166g07012;Niben101Scf04407g02005;Niben101Scf02253g06010;Niben101Scf02132g00016;Niben101Scf07522XLOC_069522;Niben101Scf00339g05004;Niben101Scf01727g01001	1.250106488	0.689620833	2.276270693	2.757651634	0.014903953	0.444378513	0.012453348	0.004240275	1st up 5 dpi	Niben101Scf00339g05004;Niben101Scf00488g00003;Niben101Scf00593g03002;Niben101Scf00593g03012;Niben101Scf01727g01001;Niben101Scf02132g00016;Niben101Scf02253g06010;Niben101Scf04407g02005;Niben101Scf05166g07009;Niben101Scf05166g07012;Niben101Scf07522XLOC_069522	N	PF01145	SPFH domain / Band 7 family	NA	NA	NA
Niben101Scf00593g04019	1.852114821	-0.451815834	0.956414027	1.084209967	0.000234358	0.389790372	0.012773907	0.002411475	1st up 7 dpi	Niben101Scf00593g04019	N	PF00171	Aldehyde dehydrogenase family	NA	NA	NA
Niben101Scf00594g02002	1.625406488	-0.305410833	1.077885693	1.622139967	0.001178661	0.715089192	0.055219433	0.019672621	1st up 7 dpi	Niben101Scf00594g02002	N	PF12481	Aluminium induced protein	C44	C44	C
Niben101Scf00595g02005	2.421996488	0.2446625	0.47427236	0.406798301	0.023066367	0.800614624	0.640953522	0.187620481	1st up 10 dpi	Niben101Scf00595g02005	N	PF00106	short chain dehydrogenase	NA	NA	NA
Niben101Scf00595g07010;Niben101Scf04270g00001	2.105693154	-0.420020833	0.158129027	1.274538301	0.007112023	0.525458967	0.866852919	0.109180177	1st up 10 dpi	Niben101Scf00595g07010;Niben101Scf04270g00001	Y	PF03283	Pectinacetylesterase	NA	NA	NA
Niben101Scf00595g08041;Niben101Scf00595g08039	1.638766488	-0.511240834	0.436944027	0.727211634	0.000471349	0.334105003	0.408542507	0.08338892	1st up 10 dpi	Niben101Scf00595g08039;Niben101Scf00595g08041	N	PF00082;PF12580	Subtilase family; Tripeptidyl peptidase II	S08	S08A;S08B	S
Niben101Scf00597g06003	0.759244821	-0.788635834	-0.303990973	0.387093301	0.079657126	0.526701257	0.46992048	0.481074487	constant	Niben101Scf00597g06003	N	PF00462	Glutaredoxin	NA	NA	NA
Niben101Scf00603g08015;Niben101Scf06236XLOC_063595	2.246044821	-0.801004167	0.319460693	0.784783301	0.000985499	0.255572472	0.707913236	0.279567535	1st up 10 dpi	Niben101Scf00603g08015;Niben101Scf06236XLOC_063595	N	PF00456;PF02779;PF02780	Transketolase, thiamine diphosphate binding domain; Transketolase, pyrimidine binding domain; Transketolase, C-terminal domain	NA	NA	NA
Niben101Scf00606g00010	2.061466488	-0.0641825	0.90318736	1.488009967	0.000389652	0.940956512	0.042027681	0.00396004	1st up 7 dpi	Niben101Scf00606g00010	N	PF00085	Thioredoxin	NA	NA	NA
Niben101Scf00611g09002	0.877843154	-0.758829167	-1.054924307	0.431459967	0.47227399	0.792169386	0.600001171	0.694005616	constant	Niben101Scf00611g09002	N	PF00903	Glyoxalase/Bleomycin resistance protein/Dioxygenase superfamily	NA	NA	NA
Niben101Scf00613g05015	1.810821488	-0.177259167	0.419479027	1.164861634	0.037994466	0.800614624	0.54770835	0.00740058	1st up 7 dpi	Niben101Scf00613g05015	N	PF00462	Glutaredoxin	NA	NA	NA
Niben101Scf00618g05002;Niben101Scf00446g01002	1.742158154	1.3154225	2.13716736	1.872263301	0.006320351	0.270711412	0.003943289	0.00130715	1st up 5 dpi	Niben101Scf00446g01002;Niben101Scf00618g05002	Y	PF04043	Plant invertase/pectin methylesterase inhibitor	NA	NA	NA
Niben101Scf00621g01007	0.420076488	-0.826764167	0.173004027	-0.014531699	0.417118306	0.448699666	0.845020713	0.977291092	constant	Niben101Scf00621g01007	N	NA	NA	NA	NA	NA
Niben101Scf00621g05002;Niben101Scf00058g02009	-0.759943512	-1.505934167	-0.94908764	-3.035321699	0.172669949	0.13313184	0.11564658	0.022280438	1st down 7 dpi	Niben101Scf00058g02009;Niben101Scf00621g05002	N	PF00391;PF01326;PF02896	PEP-utilising enzyme, mobile domain; Pyruvate phosphate dikinase, PEP/pyruvate binding domain; PEP-utilising enzyme, TIM barrel domain	NA	NA	NA
Niben101Scf00626g01002;Niben101Scf24868XLOC_089711;Niben101Scf01968g00002;Niben101Scf03565g00006	1.871796488	1.184730833	0.678410693	1.856928301	0.043738446	0.262430526	0.63402955	0.002414304	1st up 7 dpi	Niben101Scf00626g01002;Niben101Scf01968g00002;Niben101Scf03565g00006;Niben101Scf24868XLOC_089711	N	PF01158	Ribosomal protein L36e	NA	NA	NA
Niben101Scf00626g02012	1.254091488	0.192815833	1.29741736	1.673431634	0.167578698	0.898584062	0.126878405	0.227299204	constant	Niben101Scf00626g02012	N	PF00173	Cytochrome b5-like Heme/Steroid binding domain	NA	NA	NA
Niben101Scf00635g01010	1.318256488	0.482114166	1.401800693	2.149709967	0.048853592	0.713872392	0.16932781	0.106688889	1st up 10 dpi	Niben101Scf00635g01010	N	NA	NA	NA	NA	NA
Niben101Scf00637g04001	4.556283154	3.3105875	3.281004027	3.446021634	0.000192567	0.001794235	3.39E-05	5.27E-06	1st up 2 dpi	Niben101Scf00637g04001	Y	PF00560;PF08263	Leucine Rich Repeat; Leucine rich repeat N-terminal domain	NA	NA	NA
Niben101Scf00640g04022;Niben101Scf05133g06011	2.341629821	1.228505833	-0.185290973	0.550909967	0.005913703	0.331681941	0.833061209	0.278624723	1st up 10 dpi	Niben101Scf00640g04022;Niben101Scf05133g06011	N	PF05147	Lanthionine synthetase C-like protein	NA	NA	NA
Niben101Scf00640g04023;Niben101Scf05133g06002;Niben101Scf15594XLOC_086074	8.740456488	6.204900833	7.547174027	7.416208301	9.77E-05	6.09E-05	0.00063448	5.52E-07	1st up 2 dpi	Niben101Scf00640g04023;Niben101Scf05133g06002;Niben101Scf15594XLOC_086074	N	PF00561	alpha/beta hydrolase fold	S33	S33	S
Niben101Scf00647g02011;Niben101Scf03619g03003	2.773426488	1.761160833	1.411530693	1.024574967	0.000179937	0.233245414	0.013054313	0.217540166	1st up 5 dpi	Niben101Scf00647g02011;Niben101Scf03619g03003	N	PF00076;PF12353	RNA recognition motif. (a.k.a. RRM, RBD, or RNP domain); Eukaryotic translation initiation factor 3 subunit G	NA	NA	NA
Niben101Scf00653g01010;Niben101Scf04375g08024	1.102676488	0.460654166	-0.336644307	1.148229967	0.048122663	0.730208719	0.608045559	0.034600239	1st up 7 dpi	Niben101Scf00653g01010;Niben101Scf04375g08024	N	PF00364	Biotin-requiring enzyme	NA	NA	NA
Niben101Scf00653g02008;Niben101Scf04375g06003	3.731708154	-0.439444167	2.45649736	0.485514967	0.001267344	0.673386862	0.062380467	0.638321251	1st up 10 dpi	Niben101Scf00653g02008;Niben101Scf04375g06003	N	PF13714	Phosphoenolpyruvate phosphomutase	NA	NA	NA
Niben101Scf00654g02003;Niben101Scf02293g00018;Niben101Scf39216XLOC_091814;Niben101Scf21107XLOC_088787;Niben101Scf21107XLOC_088785	1.069936488	0.851605833	0.23317236	0.065248301	0.086174708	0.321139861	0.862380913	0.919648294	constant	Niben101Scf00654g02003;Niben101Scf02293g00018;Niben101Scf21107XLOC_088785;Niben101Scf21107XLOC_088787;Niben101Scf39216XLOC_091814	N	PF16529	WD40 region of Ge1, enhancer of mRNA-decapping protein	NA	NA	NA
Niben101Scf00663g04007	8.687349821	5.651670833	8.84696736	8.582653301	9.99E-06	0.001706596	4.60E-06	1.20E-06	1st up 2 dpi	Niben101Scf00663g04007	Y	PF00722;PF06955	Glycosyl hydrolases family 16; Xyloglucan endo-transglycosylase (XET) C-terminus	NA	NA	NA
Niben101Scf00665g00007	0.812824821	0.5038475	-0.163929307	1.408226634	0.029340846	0.733466104	0.807544225	0.050630141	constant	Niben101Scf00665g00007	N	PF00406	Adenylate kinase	NA	NA	NA
Niben101Scf00672g00001	1.671396488	-0.9973925	-0.607195973	-0.339335033	0.016864478	0.424139434	0.199457938	0.485831862	1st up 10 dpi	Niben101Scf00672g00001	N	PF00022	Actin	NA	NA	NA
Niben101Scf00672g03001	3.093871488	0.076989167	1.925084027	2.640484967	0.000327282	0.925600681	0.004177199	0.001654346	1st up 5 dpi	Niben101Scf00672g03001	N	PF03283	Pectinacetylesterase	NA	NA	NA
Niben101Scf00675g01003	0.882898154	-1.499459167	-0.033179307	0.052743301	0.14990533	0.225806131	0.961895169	0.917637449	constant	Niben101Scf00675g01003	N	PF00274	Fructose-bisphosphate aldolase class-I	NA	NA	NA
Niben101Scf00675g03010	3.378789821	0.5976775	3.094464027	2.330599967	0.011145967	0.699572467	0.005747887	0.025612126	1st up 5 dpi	Niben101Scf00675g03010	N	PF00191	Annexin	NA	NA	NA
Niben101Scf00679g00001	2.300794821	-0.104019167	0.807439027	0.892426634	0.005124291	0.919979326	0.395279513	0.326979024	1st up 10 dpi	Niben101Scf00679g00001	Y	PF01657	Salt stress response/antifungal	NA	NA	NA
Niben101Scf00682g04013;Niben101Scf02502g14004;Niben101Scf03481g00007;Niben101Scf03734g03002;Niben101Scf02502g14001	1.005098154	-1.232899167	-0.380450973	-0.284670033	0.060381973	0.357669155	0.701289413	0.677624454	constant	Niben101Scf00682g04013;Niben101Scf02502g14001;Niben101Scf02502g14004;Niben101Scf03481g00007;Niben101Scf03734g03002	N	PF00291;PF00585	Pyridoxal-phosphate dependent enzyme; C-terminal regulatory domain of Threonine dehydratase	NA	NA	NA
Niben101Scf00683g03020;Niben101Scf01281g01007	0.798556488	0.104705833	0.17985736	-0.359670033	0.213056048	0.951831592	0.889322738	0.66051778	constant	Niben101Scf00683g03020;Niben101Scf01281g01007	N;Y	PF13631	Cytochrome b(N-terminal)/b6/petB	NA	NA	NA
Niben101Scf00687g00014	0.900341488	0.251090833	0.391244027	1.210838301	0.049693635	0.764012945	0.421103797	0.009150801	1st up 7 dpi	Niben101Scf00687g00014	N	PF00543	Nitrogen regulatory protein P-II	NA	NA	NA
Niben101Scf00687g08006	0.150514821	-0.416715833	0.62322736	1.132644967	0.886317476	0.851343579	0.706158172	0.310282833	constant	Niben101Scf00687g08006	N	PF02672	CP12 domain	NA	NA	NA
Niben101Scf00698g00009;Niben101Scf04894g00026	3.162501488	1.265059167	1.830644027	2.809814967	0.001728186	0.029283513	0.007164603	0.004073598	1st up 2 dpi	Niben101Scf00698g00009;Niben101Scf04894g00026	Y	PF00012	Hsp70 protein	NA	NA	NA
Niben101Scf00698g02019;Niben101Scf00698g02008;Niben101Scf25765XLOC_089893	2.979894821	0.4271425	1.114679027	1.645498301	2.10E-05	0.561742014	0.147043247	0.003160329	1st up 7 dpi	Niben101Scf00698g02008;Niben101Scf00698g02019;Niben101Scf25765XLOC_089893	N	PF00248	Aldo/keto reductase family	NA	NA	NA
Niben101Scf00700g05004	-0.743160179	-0.0855225	-0.416059307	-1.339270033	0.165665906	0.952117735	0.596658892	0.143158921	constant	Niben101Scf00700g05004	N	PF05558	DREPP plasma membrane polypeptide	NA	NA	NA
Niben101Scf00700g08006;Niben101Scf00700g09004;Niben101Scf00700g09001;Niben101Scf02026g02001	1.496048154	-0.156729167	0.362770693	0.020439967	0.039465337	0.861578044	0.613549991	0.963420145	1st up 10 dpi	Niben101Scf00700g08006;Niben101Scf00700g09001;Niben101Scf00700g09004;Niben101Scf02026g02001	N	PF00891;PF08100	O-methyltransferase; Dimerisation domain	NA	NA	NA
Niben101Scf00705g04001;Niben101Scf07321XLOC_068650	2.134638154	0.4992725	1.53818236	1.590051634	0.000539415	0.345489921	0.030910302	0.0087359	1st up 5 dpi	Niben101Scf00705g04001;Niben101Scf07321XLOC_068650	N	PF00155;PF12847	Aminotransferase class I and II; Methyltransferase domain	NA	NA	NA
Niben101Scf00709g02007;Niben101Scf16236XLOC_086585	4.581129821	1.026340833	2.61500236	3.708851634	7.67E-05	0.081476762	0.004448224	0.001982373	1st up 5 dpi	Niben101Scf00709g02007;Niben101Scf16236XLOC_086585	N	PF00141	Peroxidase	NA	NA	NA
Niben101Scf00709g07008	-0.031591846	-1.0896175	-0.516954307	-0.344358366	0.925088529	0.129437761	0.16932781	0.087260339	constant	Niben101Scf00709g07008	N	PF00082;PF05922	Subtilase family; Peptidase inhibitor I9	NA	NA	S
Niben101Scf00712g02011;Niben101Scf04362g07009	2.420628154	6.827904167	2.874710693	1.198763301	0.001835424	5.18E-05	0.001214734	0.139194797	1st up 2 dpi	Niben101Scf00712g02011;Niben101Scf04362g07009	N	PF01397;PF03936	Terpene synthase, N-terminal domain; Terpene synthase family, metal binding domain	NA	NA	NA
Niben101Scf00712g16024	0.338006488	-0.302360833	-0.480290973	-0.812280033	0.566678062	0.728156146	0.597382304	0.350267156	constant	Niben101Scf00712g16024	N	PF00128;PF02806;PF02922	Alpha amylase, catalytic domain; Alpha amylase, C-terminal all-beta domain; Carbohydrate-binding module 48 (Isoamylase N-terminal domain)	NA	NA	NA
Niben101Scf00713XLOC_012813	1.853928154	-1.660759167	0.24627236	0.160599967	0.001914857	0.073928455	0.704628258	0.869338614	1st up 10 dpi	Niben101Scf00713XLOC_012813	N	NA	NA	NA	NA	NA
Niben101Scf00713g00009;Niben101Scf01841g01018	1.906974821	0.786659167	1.017019027	0.253548301	0.027631885	0.587275166	0.044305039	0.747555321	1st up 5 dpi	Niben101Scf00713g00009;Niben101Scf01841g01018	N	PF01399	PCI domain	NA	NA	NA
Niben101Scf00713g02004	1.236074821	1.2032875	1.166740693	0.419553301	0.048973523	0.418585669	0.334679877	0.228537577	1st up 10 dpi	Niben101Scf00713g02004	N	PF00189	Ribosomal protein S3, C-terminal domain	NA	NA	NA
Niben101Scf00713g05006;Niben101Scf10388XLOC_078856;Niben101Scf14540XLOC_085124;Niben101Scf22285XLOC_089105	1.319586488	-0.1250475	0.748269027	-0.075683366	0.055072465	0.920002362	0.088810133	0.918199384	constant	Niben101Scf00713g05006;Niben101Scf10388XLOC_078856;Niben101Scf14540XLOC_085124;Niben101Scf22285XLOC_089105	N	PF01968;PF02538;PF05378	Hydantoinase/oxoprolinase; Hydantoinase B/oxoprolinase; Hydantoinase/oxoprolinase N-terminal region	NA	NA	NA
Niben101Scf00714g00007;Niben101Scf00714g00002;Niben101Scf02669g02015;Niben101Scf02669g02014	1.220059821	-0.723624167	0.040039027	0.395923301	0.000156515	0.50438236	0.934935753	0.07547846	1st up 10 dpi	Niben101Scf00714g00002;Niben101Scf00714g00007;Niben101Scf02669g02014;Niben101Scf02669g02015	N	PF02878;PF02879;PF02880	Phosphoglucomutase/phosphomannomutase, alpha/beta/alpha domain I; Phosphoglucomutase/phosphomannomutase, alpha/beta/alpha domain II; Phosphoglucomutase/phosphomannomutase, alpha/beta/alpha domain III	NA	NA	NA
Niben101Scf00714g08016	2.805098154	0.0341025	3.038899027	1.962311634	0.004929988	0.98182688	0.004420304	0.002954084	1st up 5 dpi	Niben101Scf00714g08016	N	PF00202	Aminotransferase class-III	NA	NA	NA
Niben101Scf00735g02010;Niben101Scf04505g02021;Niben101Scf05993XLOC_062325	2.593441488	1.014569167	1.436849027	1.953643301	9.72E-05	0.587275166	0.005507623	0.001496041	1st up 5 dpi	Niben101Scf00735g02010;Niben101Scf04505g02021;Niben101Scf05993XLOC_062325	N	PF00709	Adenylosuccinate synthetase	NA	NA	NA
Niben101Scf00747g11007	2.494129821	-0.281315833	1.171229027	1.572818301	8.55E-05	0.716979422	0.073573099	0.003923702	1st up 7 dpi	Niben101Scf00747g11007	N	PF00155	Aminotransferase class I and II	NA	NA	NA
Niben101Scf00747g12004;Niben101Scf16185XLOC_086541;Niben101Scf00870g01010;Niben101Scf01283g01020;Niben101Scf05827XLOC_061468;Niben101Scf16185XLOC_086543;Niben101Ctg10959XLOC_001314;Niben101Scf10436XLOC_078975	2.086331488	0.622459166	0.919014027	0.704983301	0.003866201	0.467498507	0.117411123	0.311391729	1st up 10 dpi	Niben101Ctg10959XLOC_001314;Niben101Scf00747g12004;Niben101Scf00870g01010;Niben101Scf01283g01020;Niben101Scf05827XLOC_061468;Niben101Scf10436XLOC_078975;Niben101Scf16185XLOC_086541;Niben101Scf16185XLOC_086543	N	PF00004	ATPase family associated with various cellular activities (AAA)	NA	NA	NA
Niben101Scf00749g04008;Niben101Scf04288g01012;Niben101Scf01382g02010;Niben101Scf06848XLOC_066485;Niben101Scf13379XLOC_083746;Niben101Scf13379XLOC_083748	3.102188154	0.376800833	2.282435693	1.911276634	4.46E-06	0.483218849	0.001450012	0.002874174	1st up 5 dpi	Niben101Scf00749g04008;Niben101Scf01382g02010;Niben101Scf04288g01012;Niben101Scf06848XLOC_066485;Niben101Scf13379XLOC_083746;Niben101Scf13379XLOC_083748	N	PF00177	Ribosomal protein S7p/S5e	NA	NA	NA
Niben101Scf00750g02005	2.283536488	-0.581150834	-1.14777764	1.045199967	0.00790517	0.4031963	0.323100294	0.103017035	1st up 10 dpi	Niben101Scf00750g02005	N	PF00280	Potato inhibitor I family	I13	I13	I
Niben101Scf00751g00001	2.123724821	-0.176485833	0.30850236	0.545713301	0.013419785	0.901687428	0.821153628	0.570943518	1st up 10 dpi	Niben101Scf00751g00001	N	PF00141	Peroxidase	NA	NA	NA
Niben101Scf00753g00002	2.489663154	2.1383575	0.76409736	1.173686634	0.000403168	0.027427164	0.107960754	0.142947678	1st up 2 dpi	Niben101Scf00753g00002	N	PF01055;PF16863	Glycosyl hydrolases family 31; N-terminal barrel of NtMGAM and CtMGAM, maltase-glucoamylase	NA	NA	NA
Niben101Scf00758g06006;Niben101Scf05005g07007;Niben101Scf03350XLOC_043090	3.509618154	0.3219575	1.463984027	1.511659967	0.001086983	0.411084647	0.127505414	0.02625552	1st up 7 dpi	Niben101Scf00758g06006;Niben101Scf03350XLOC_043090;Niben101Scf05005g07007	N	PF00133;PF08264;PF09334	tRNA synthetases class I (I, L, M and V); Anticodon-binding domain of tR tRNA synthetases class I (M); Anticodon-binding domain of tRNA	NA	NA	NA
Niben101Scf00761g02006;Niben101Scf07034XLOC_067385	0.900418154	0.512004166	-0.31916264	-0.494076699	0.228423979	0.725196406	0.661954665	0.098878356	constant	Niben101Scf00761g02006;Niben101Scf07034XLOC_067385	N	PF00171	Aldehyde dehydrogenase family	NA	NA	NA
Niben101Scf00769g00011	1.485058154	-0.211504167	0.81837236	0.670658301	0.000673035	0.715089192	0.093960252	0.125895208	1st up 10 dpi	Niben101Scf00769g00011	N	PF01433;PF11838	Peptidase family M1; ERAP1-like C-terminal domain	M01	M01	M
Niben101Scf00779g02004	2.052638154	0.455065833	0.91692236	1.848328301	8.28E-05	0.494747291	0.273697658	0.010516212	1st up 7 dpi	Niben101Scf00779g02004	N	PF00782	Dual specificity phosphatase, catalytic domain	NA	NA	NA
Niben101Scf00779g06009;Niben101Scf00779g08010;Niben101Scf00408g02001;Niben101Scf04619g01013	3.477121488	1.301244167	2.095954027	2.686078301	8.20E-05	0.246290321	0.003252826	0.000574358	1st up 5 dpi	Niben101Scf00408g02001;Niben101Scf00779g06009;Niben101Scf00779g08010;Niben101Scf04619g01013	N	PF00724	NADH:flavin oxidoreductase / NADH oxidase family	NA	NA	NA
Niben101Scf00786g00001	2.376219821	0.7595225	1.394690693	1.122051634	0.018792653	0.248302433	0.015194203	0.037518226	1st up 5 dpi	Niben101Scf00786g00001	Y	PF01190	Pollen proteins Ole e I like	NA	NA	NA
Niben101Scf00786g02010	0.607378154	-0.207474167	-0.863079307	1.351324967	0.42847445	0.867021982	0.204892994	0.037250991	1st up 7 dpi	Niben101Scf00786g02010	N	PF02136	Nuclear transport factor 2 (NTF2) domain	NA	NA	NA
Niben101Scf00789g00009;Niben101Scf08341XLOC_072704	3.318828154	1.9421775	2.33326736	2.648739967	4.94E-05	0.012984271	0.006410256	2.18E-06	1st up 2 dpi	Niben101Scf00789g00009;Niben101Scf08341XLOC_072704	N	PF00171	Aldehyde dehydrogenase family	NA	NA	NA
Niben101Scf00792g04004;Niben101Scf02819g07011	2.112476488	-0.2083775	0.69761236	1.523096634	0.00465697	0.788933609	0.525476053	0.00979241	1st up 7 dpi	Niben101Scf00792g04004;Niben101Scf02819g07011	N	PF00056;PF02866	lactate/malate dehydrogenase, NAD binding domain; lactate/malate dehydrogenase, alpha/beta C-terminal domain	NA	NA	NA
Niben101Scf00793g01001	0.585723154	0.1948225	0.156470693	-0.746670033	0.370941438	0.901687428	0.86181975	0.394752539	constant	Niben101Scf00793g01001	N	PF00501	AMP-binding enzyme	NA	NA	NA
Niben101Scf00795g00009	1.298531488	-0.479195834	0.105589027	0.336178301	0.032386284	0.678876328	0.874448678	0.377217911	1st up 10 dpi	Niben101Scf00795g00009	N	PF01379;PF03900	Porphobilinogen deaminase, dipyromethane cofactor binding domain; Porphobilinogen deaminase, C-terminal domain	NA	NA	NA
Niben101Scf00797g18009	1.185596488	-0.908815834	0.74653236	0.716313301	0.007382945	0.184351827	0.195493095	0.169732954	1st up 10 dpi	Niben101Scf00797g18009	N	PF00266	Aminotransferase class-V	NA	NA	NA
Niben101Scf00799g01005;Niben101Scf06431XLOC_064550	1.004508154	-0.756995833	-1.583785973	-0.301996699	0.267695621	0.463202244	0.002924231	0.667325921	1st down 5 dpi	Niben101Scf00799g01005;Niben101Scf06431XLOC_064550	Y;N	PF01301;PF13364	Glycosyl hydrolases family 35; Beta-galactosidase jelly roll domain	NA	NA	NA
Niben101Scf00799g05011;Niben101Scf00799g05006;Niben101Scf01888g06002;Niben101Scf01888g06003	1.783711488	-0.920510833	0.664404027	1.057928301	0.000554381	0.079869343	0.261994859	0.020511869	1st up 7 dpi	Niben101Scf00799g05006;Niben101Scf00799g05011;Niben101Scf01888g06002;Niben101Scf01888g06003	Y;N	PF07676	WD40-like Beta Propeller Repeat	NA	NA	NA
Niben101Scf00802g00010;Niben101Scf02730g01032	1.517928154	-0.250835833	0.130224027	0.321848301	0.013442076	0.576465415	0.782243648	0.542334158	1st up 10 dpi	Niben101Scf00802g00010;Niben101Scf02730g01032	N	PF00171	Aldehyde dehydrogenase family	NA	NA	NA
Niben101Scf00803g01006;Nicotiana_denovo_assembly_Transcript_164110	1.692618154	-0.664075834	0.481904027	1.110471634	0.000959586	0.106159908	0.208834457	0.000852184	1st up 7 dpi	Niben101Scf00803g01006;Nicotiana_denovo_assembly_Transcript_164110	N	PF00082;PF02225;PF05922	Subtilase family; PA domain; Peptidase inhibitor I9	S08	S08A;S08B;I09	S
Niben101Scf00813g01004;Niben101Scf03587g00002;Niben101Scf02062g06004;Niben101Scf11108XLOC_080178	2.155759821	0.6242025	1.293215693	0.857008301	0.019302211	0.603269436	0.238793254	0.199297097	1st up 10 dpi	Niben101Scf00813g01004;Niben101Scf02062g06004;Niben101Scf03587g00002;Niben101Scf11108XLOC_080178	N;Y	PF00153	Mitochondrial carrier protein	NA	NA	NA
Niben101Scf00821g00003	2.511553154	0.333889167	1.541155693	2.168344967	0.00017298	0.810419547	0.048331762	0.001966584	1st up 5 dpi	Niben101Scf00821g00003	N	PF03214	Reversibly glycosylated polypeptide	NA	NA	NA
Niben101Scf00821g16001;Niben101Scf04406g07003	5.879968154	5.398044167	6.62263236	5.528779967	2.58E-05	2.01E-05	7.29E-05	8.50E-10	1st up 2 dpi	Niben101Scf00821g16001;Niben101Scf04406g07003	Y	PF08263;PF13855	Leucine rich repeat N-terminal domain; Leucine rich repeat	NA	NA	NA
Niben101Scf00822g01007	1.110481488	-0.403140834	0.626134027	0.821773301	0.004311348	0.478299366	0.414013757	0.173142842	1st up 10 dpi	Niben101Scf00822g01007	N	PF00106	short chain dehydrogenase	NA	NA	NA
Niben101Scf00824g00002	0.468398154	1.197770833	0.65380736	-0.263071699	0.509308814	0.347975423	0.318285023	0.66835878	constant	Niben101Scf00824g00002	N	PF00120;PF03951	Glutamine synthetase, catalytic domain; Glutamine synthetase, beta-Grasp domain	NA	NA	NA
Niben101Scf00837g01002	1.702199821	-0.201099167	0.85995736	0.846184967	5.77E-05	0.735670434	0.142133037	0.037465252	1st up 10 dpi	Niben101Scf00837g01002	N	PF00326;PF02897	Prolyl oligopeptidase family; Prolyl oligopeptidase, N-terminal beta-propeller domain	S09	S09A;S09B;S09C;S09D	S
Niben101Scf00841g02021	1.027479821	-0.1099625	0.400364027	0.816998301	0.20565866	0.942733773	0.73167906	0.321073103	constant	Niben101Scf00841g02021	N	PF00230	Major intrinsic protein	NA	NA	NA
Niben101Scf00856g01006;Niben101Scf03245g08016	0.526899821	0.5575075	1.032310693	-0.031540033	0.421078763	0.414122726	0.087525296	0.956155483	constant	Niben101Scf00856g01006;Niben101Scf03245g08016	Y;N	PF00933;PF01915	Glycosyl hydrolase family 3 N terminal domain; Glycosyl hydrolase family 3 C-terminal domain	NA	NA	NA
Niben101Scf00859g01014	1.980761488	1.017354167	2.11429236	2.319758301	0.034991271	0.572763204	0.009264759	0.000187893	1st up 5 dpi	Niben101Scf00859g01014	N	PF00330;PF00694	Aconitase family (aconitate hydratase); Aconitase C-terminal domain	NA	NA	NA
Niben101Scf00860g00001;Niben101Scf03679g00007	2.639143154	0.271505833	0.33610736	1.400343301	8.87E-05	0.474585528	0.523727518	0.003913906	1st up 7 dpi	Niben101Scf00860g00001;Niben101Scf03679g00007	N	PF00005	ABC transporter	NA	NA	NA
Niben101Scf00860g03018	1.380201488	-0.744435833	0.420414027	1.367528301	0.011556372	0.408788028	0.460862095	0.005297955	1st up 7 dpi	Niben101Scf00860g03018	N	PF00081;PF02777	Iron/manganese superoxide dismutases, alpha-hairpin domain; Iron/manganese superoxide dismutases, C-terminal domain	NA	NA	NA
Niben101Scf00861g07010;Niben101Scf00861g07009	2.365614821	-0.252669167	1.04666736	1.214094967	0.000308131	0.840004343	0.065180341	0.020561737	1st up 7 dpi	Niben101Scf00861g07009;Niben101Scf00861g07010	Y	PF02469	Fasciclin domain	NA	NA	NA
Niben101Scf00867g00001	3.164501488	2.400469167	1.475734027	1.848208301	0.027929598	0.255572472	0.044170356	0.008995518	1st up 5 dpi	Niben101Scf00867g00001	Y	PF14541;PF14543	Xylanase inhibitor C-terminal; Xylanase inhibitor N-terminal	A01	A01B;A01A	A
Niben101Scf00869g01010	1.355321488	-0.256594167	0.483139027	0.798261634	9.16E-05	0.587275166	0.390975838	0.004725769	1st up 10 dpi	Niben101Scf00869g01010	N	PF05089;PF12972	Alpha-N-acetylglucosaminidase (NAGLU) tim-barrel domain; Alpha-N-acetylglucosaminidase (NAGLU) C-terminal domain	NA	NA	NA
Niben101Scf00870g03002	2.331369821	1.2721175	0.203505693	2.454791634	9.16E-05	0.395823621	0.888171811	0.033710229	1st up 7 dpi	Niben101Scf00870g03002	N	PF00155	Aminotransferase class I and II	NA	NA	NA
Niben101Scf00870g12004;Niben101Scf00870g12003;Niben101Scf14814XLOC_085366	0.477793154	-0.682934167	-1.120519307	-0.351763366	0.155394695	0.321139861	0.014531053	0.215202199	1st down 5 dpi	Niben101Scf00870g12003;Niben101Scf00870g12004;Niben101Scf14814XLOC_085366	Y;N	PF05922;PF00082;PF02225	Peptidase inhibitor I9; Subtilase family; PA domain	S08	I09;S08A;S08B	S
Niben101Scf00870g15011;Niben101Scf00747g01026;Niben101Scf00747g01011;Niben101Scf09170XLOC_075598;Niben101Scf09170XLOC_075591	2.197174821	1.047775833	0.835529027	2.061258301	0.001003706	0.072366797	0.174885832	0.002530371	1st up 7 dpi	Niben101Scf00747g01011;Niben101Scf00747g01026;Niben101Scf00870g15011;Niben101Scf09170XLOC_075591;Niben101Scf09170XLOC_075598	N	PF01233;PF02799	Myristoyl-CoA:protein N-myristoyltransferase, N-terminal domain; Myristoyl-CoA:protein N-myristoyltransferase, C-terminal domain	NA	NA	NA
Niben101Scf00876g00006	4.907978154	3.021680833	4.153820693	3.841366634	0.002428117	8.65E-05	0.012922321	0.034996917	1st up 2 dpi	Niben101Scf00876g00006	N	PF14541;PF14543	Xylanase inhibitor C-terminal; Xylanase inhibitor N-terminal	A01	A01B;A01A	A
Niben101Scf00878g03011;Niben101Scf04462g00008	0.417018154	0.375565833	-0.15451264	-0.761303366	0.421078763	0.811414037	0.889494927	0.144487242	constant	Niben101Scf00878g03011;Niben101Scf04462g00008	N	PF16113	Enoyl-CoA hydratase/isomerase	NA	NA	NA
Niben101Scf00879g05002	1.916906488	0.976769167	0.136790693	0.767368301	0.011451655	0.523685718	0.930973554	0.495961193	1st up 10 dpi	Niben101Scf00879g05002	N	PF13326	Photosystem II Pbs27	NA	NA	NA
Niben101Scf00890g01028	2.158131488	0.277114166	1.19149736	1.331396634	8.56E-05	0.585120307	0.025221856	0.001677732	1st up 5 dpi	Niben101Scf00890g01028	N	PF00248	Aldo/keto reductase family	NA	NA	NA
Niben101Scf00893g01029	2.333248154	-0.1675325	1.78459236	1.543056634	8.92E-05	0.788933609	0.004253055	0.015689615	1st up 5 dpi	Niben101Scf00893g01029	N	PF00483	Nucleotidyl transferase	NA	NA	NA
Niben101Scf00894g01011;Niben101Scf02772g05001;Niben101Scf02156g02014;Niben101Scf09372XLOC_076092	0.992664821	-0.6265075	-0.310110973	-0.644323366	0.019246903	0.696686002	0.657135764	0.304949251	constant	Niben101Scf00894g01011;Niben101Scf02156g02014;Niben101Scf02772g05001;Niben101Scf09372XLOC_076092	N	PF00118;PF00244	TCP-1/cpn60 chaperonin family; 14-3-3 protein	NA	NA	NA
Niben101Scf00894g01014;Niben101Scf03224g01003;Niben101Scf04417g00002;Niben101Scf03437g02001;Niben101Scf09372XLOC_076081	1.844946488	-0.6981675	0.01518736	-0.573385033	0.000253088	0.473753329	0.979972351	0.464869184	1st up 10 dpi	Niben101Scf00894g01014;Niben101Scf03224g01003;Niben101Scf03437g02001;Niben101Scf04417g00002;Niben101Scf09372XLOC_076081	N	PF00240;PF00627;PF09280	Ubiquitin family; UBA/TS-N domain; XPC-binding domain	NA	NA	NA
Niben101Scf00897g03001	1.301374821	-0.282099167	0.66999736	1.381376634	0.023323191	0.867021982	0.396077988	0.100927311	1st up 10 dpi	Niben101Scf00897g03001	N	PF13417;PF14497	Glutathione S-transferase, N-terminal domain; Glutathione S-transferase, C-terminal domain	NA	NA	NA
Niben101Scf00897g03002	2.497193154	0.237054167	1.464240693	1.756133301	8.78E-05	0.760616704	0.026979404	0.000566899	1st up 5 dpi	Niben101Scf00897g03002	N	PF13417;PF14497	Glutathione S-transferase, N-terminal domain; Glutathione S-transferase, C-terminal domain	NA	NA	NA
Niben101Scf00897g05001	3.859844821	0.680520833	2.80961236	4.047333301	9.87E-05	0.333987244	0.000311323	6.95E-05	1st up 5 dpi	Niben101Scf00897g05001	N	PF03088	Strictosidine synthase	NA	NA	NA
Niben101Scf00914XLOC_015553;Niben101Scf10688XLOC_079509;Niben101Scf10688XLOC_079508	0.861669821	-1.7827675	0.498515693	1.586114967	0.519982395	0.418698955	0.849412034	0.348480531	constant	Niben101Scf00914XLOC_015553;Niben101Scf10688XLOC_079508;Niben101Scf10688XLOC_079509	N;Y	PF00006	ATP synthase alpha/beta family, nucleotide-binding domain	NA	NA	NA
Niben101Scf00917g03010;Niben101Scf01267g11013	2.034306488	0.552075833	-0.26515764	2.556426634	0.006160053	0.699572467	0.777134185	0.002510155	1st up 7 dpi	Niben101Scf00917g03010;Niben101Scf01267g11013	N	PF02893	GRAM domain	NA	NA	NA
Niben101Scf00934g03005	1.271111488	-0.774020834	0.17969736	0.478089967	0.00267774	0.394174074	0.71635153	0.02500137	1st up 10 dpi	Niben101Scf00934g03005	N	PF01738	Dienelactone hydrolase family	NA	NA	S
Niben101Scf00938g01011	1.803846488	0.552329167	1.189955693	1.918071634	0.070318174	0.518553637	0.475649205	0.045536898	1st up 7 dpi	Niben101Scf00938g01011	Y	PF00026	Eukaryotic aspartyl protease	A01	A01A;A01B	A
Niben101Scf00945g00006	1.675918154	-0.2159425	0.48922236	1.080859967	0.000144346	0.811414037	0.364745526	0.004648371	1st up 7 dpi	Niben101Scf00945g00006	Y	PF03227	Gamma interferon inducible lysosomal thiol reductase (GILT)	NA	NA	NA
Niben101Scf00952g03003	0.929131487	-0.6759325	0.21002736	-0.056560033	0.019507114	0.231041318	0.717476916	0.902082697	constant	Niben101Scf00952g03003	N	PF00120;PF03951	Glutamine synthetase, catalytic domain; Glutamine synthetase, beta-Grasp domain	NA	NA	NA
Niben101Scf00963g02002;Niben101Ctg16070g00007	0.920143154	-0.438000834	-0.24633264	1.774769967	0.214504841	0.7210232	0.708920273	0.038764036	1st up 7 dpi	Niben101Ctg16070g00007;Niben101Scf00963g02002	N	PF03917	Eukaryotic glutathione synthase, ATP binding domain	NA	NA	NA
Niben101Scf00973g01002	-0.175521846	-1.219959167	-0.573354307	-1.029705033	0.824286991	0.079869343	0.344756941	0.299369422	constant	Niben101Scf00973g01002	Y	PF00112;PF08246	Papain family cysteine protease; Cathepsin propeptide inhibitor domain (I29)	C01	C01A;C01B;I29	C
Niben101Scf00978g06005;Niben101Scf03710g06002;Niben101Scf00688g02001	-0.560368513	0.090430833	-1.223845973	-1.101138366	0.092972287	0.949714465	0.204854013	0.084300312	constant	Niben101Scf00688g02001;Niben101Scf00978g06005;Niben101Scf03710g06002	N	PF00230	Major intrinsic protein	NA	NA	NA
Niben101Scf00978g08004	1.592206488	-0.184344167	0.554575693	0.359403301	0.002874237	0.770366172	0.239206234	0.389569345	1st up 10 dpi	Niben101Scf00978g08004	N	PF00343	Carbohydrate phosphorylase	NA	NA	NA
Niben101Scf00978g09002	1.758149821	0.481510833	0.848840693	0.818584967	0.011054361	0.587275166	0.146851676	0.077427386	1st up 10 dpi	Niben101Scf00978g09002	Y	PF04734;PF17048	Neutral/alkaline non-lysosomal ceramidase, N-terminal; Neutral/alkaline non-lysosomal ceramidase, C-terminal	NA	NA	NA
Niben101Scf00978g15001;Niben101Scf00117g00007;Niben101Scf01711g00009	0.568194821	-0.0575575	0.91368736	-0.768920033	0.238311762	0.91859931	0.186657765	0.32241229	constant	Niben101Scf00117g00007;Niben101Scf00978g15001;Niben101Scf01711g00009	N	PF00573	Ribosomal protein L4/L1 family	NA	NA	NA
Niben101Scf00983g02001;Niben101Scf00440g00002;Niben101Scf02395g03010;Niben101Scf17164XLOC_087073	1.763631488	-0.033830833	1.228369027	1.124458301	0.000179503	0.963533377	0.063861646	0.01362804	1st up 7 dpi	Niben101Scf00440g00002;Niben101Scf00983g02001;Niben101Scf02395g03010;Niben101Scf17164XLOC_087073	N	PF00180	Isocitrate/isopropylmalate dehydrogenase	NA	NA	NA
Niben101Scf00986g01009;Niben101Scf01818g07015	1.546486488	-1.5892075	-0.28570764	0.446184967	0.036012593	0.283840817	0.800162487	0.129232678	1st up 10 dpi	Niben101Scf00986g01009;Niben101Scf01818g07015	N	PF00254	FKBP-type peptidyl-prolyl cis-trans isomerase	NA	NA	NA
Niben101Scf00986g01010	0.601661487	-0.055520833	0.368975693	0.520156634	0.351559006	0.940125154	0.252587183	0.085174018	constant	Niben101Scf00986g01010	N	PF00923	Transaldolase	NA	NA	NA
Niben101Scf00986g02003;Niben101Scf01818g04014	2.443829821	0.1943975	0.489784027	2.100198301	0.016668648	0.868779987	0.644699378	0.009981866	1st up 7 dpi	Niben101Scf00986g02003;Niben101Scf01818g04014	N	PF00227	Proteasome subunit	T01	T01A;T01B	T
Niben101Scf01001g00006	7.273123154	2.2374025	5.372364027	7.373713301	1.48E-06	0.222316796	1.74E-05	3.17E-06	1st up 5 dpi	Niben101Scf01001g00006	Y	PF00332	Glycosyl hydrolases family 17	NA	NA	NA
Niben101Scf01002g10009;Niben101Scf11443XLOC_080860	-0.328491846	-0.938544167	0.29102236	0.103793301	0.704846269	0.122867598	0.766281648	0.885846659	constant	Niben101Scf01002g10009;Niben101Scf11443XLOC_080860	N	PF01965	DJ-1/PfpI family	C56	C56	C
Niben101Scf01002g13002;Niben101Ctg14848g00004;Niben101Scf01002g13006	1.537599821	-0.031514167	0.977395693	1.262101634	0.000963312	0.966651675	0.144232606	0.065400038	1st up 10 dpi	Niben101Ctg14848g00004;Niben101Scf01002g13002;Niben101Scf01002g13006	N	PF00179	Ubiquitin-conjugating enzyme	NA	NA	NA
Niben101Scf01005g01002	0.444884821	0.352614167	-1.559549307	-0.988121699	0.689081126	0.861645991	0.058244009	0.073724287	constant	Niben101Scf01005g01002	N	PF00254	FKBP-type peptidyl-prolyl cis-trans isomerase	NA	NA	NA
Niben101Scf01005g11010;Niben101Scf11865XLOC_081716;Niben101Scf11865XLOC_081717	0.770831487	-0.033044167	0.226570693	-0.047488366	0.103668136	0.985913097	0.773617062	0.939123601	constant	Niben101Scf01005g11010;Niben101Scf11865XLOC_081716;Niben101Scf11865XLOC_081717	N	PF01474	Class-II DAHP synthetase family	NA	NA	NA
Niben101Scf01006g04005	1.921326488	0.422430833	0.994469027	1.384296634	0.006746554	0.643039233	0.14436876	0.038724167	1st up 7 dpi	Niben101Scf01006g04005	N	PF00153	Mitochondrial carrier protein	NA	NA	NA
Niben101Scf01010g00009;Niben101Scf02168g04008;Niben101Scf03175g00001;Niben101Scf05434g03013	1.372041488	0.6613775	0.678195693	-0.267953366	0.031853108	0.469763017	0.395478738	0.684736621	1st up 10 dpi	Niben101Scf01010g00009;Niben101Scf02168g04008;Niben101Scf03175g00001;Niben101Scf05434g03013	N	PF00153	Mitochondrial carrier protein	NA	NA	NA
Niben101Scf01015g01002	6.352578154	3.6988775	4.289610693	5.533293301	3.28E-06	0.002348035	0.000100893	1.20E-05	1st up 2 dpi	Niben101Scf01015g01002	Y	PF00187;PF00967	Chitin recognition protein; Barwin family	NA	NA	NA
Niben101Scf01018g01010;Niben101Scf03265g00012	1.401474821	-0.307845833	-1.52225264	0.273908301	0.129399831	0.770119869	0.07913	0.498994947	constant	Niben101Scf01018g01010;Niben101Scf03265g00012	N	PF00173	Cytochrome b5-like Heme/Steroid binding domain	NA	NA	NA
Niben101Scf01020g00002;Niben101Scf01020XLOC_016807;Niben101Scf01020XLOC_016801;Niben101Scf01020g00009;Niben101Ctg09398XLOC_001093	2.977614821	0.729954167	0.94574736	1.388569967	0.122948915	0.67776606	0.676255967	0.238164094	constant	Niben101Ctg09398XLOC_001093;Niben101Scf01020XLOC_016801;Niben101Scf01020XLOC_016807;Niben101Scf01020g00002;Niben101Scf01020g00009	N	PF00504	Chlorophyll A-B binding protein	NA	NA	NA
Niben101Scf01020g04001	-0.103900179	-0.4068875	0.106789027	-0.103228366	0.897107726	0.637205347	0.800526954	0.895796646	constant	Niben101Scf01020g04001	Y	PF01657	Salt stress response/antifungal	NA	NA	NA
Niben101Scf01022g00014	3.914263154	1.5260975	3.109790693	3.375214967	4.92E-05	0.014573943	0.000212844	5.07E-05	1st up 2 dpi	Niben101Scf01022g00014	Y	PF00450	Serine carboxypeptidase	S10	S10	S
Niben101Scf01022g02008	-0.299568512	-1.953795834	-1.65454764	0.015069967	0.559273721	0.083605153	0.007555985	0.976467797	1st down 5 dpi	Niben101Scf01022g02008	Y	PF04043	Plant invertase/pectin methylesterase inhibitor	NA	NA	NA
Niben101Scf01022g03042	1.945048154	0.290289167	1.45626236	1.425291634	3.73E-05	0.523999516	0.008525289	0.000105751	1st up 5 dpi	Niben101Scf01022g03042	N	PF00285;PF00549	Citrate synthase; CoA-ligase	NA	NA	NA
Niben101Scf01025g01013	-2.098766846	-1.122319167	-0.786355973	-1.340540033	0.003097531	0.298008253	0.097352608	0.095852827	1st down 10 dpi	Niben101Scf01025g01013	N	PF00274	Fructose-bisphosphate aldolase class-I	NA	NA	NA
Niben101Scf01025g13001;Niben101Scf14877XLOC_085420;Niben101Scf14877XLOC_085417	2.621559821	0.967729167	2.139849027	1.481451634	0.001095371	0.415263267	0.068472637	0.105173614	1st up 10 dpi	Niben101Scf01025g13001;Niben101Scf14877XLOC_085417;Niben101Scf14877XLOC_085420	N	PF01237	Oxysterol-binding protein	NA	NA	NA
Niben101Scf01027g01017;Niben101Scf03226g03002	2.325784821	-0.022749167	0.64351736	1.916979967	0.004407718	0.988377878	0.542030954	0.012998226	1st up 7 dpi	Niben101Scf01027g01017;Niben101Scf03226g03002	Y	PF00085;PF13848	Thioredoxin; Thioredoxin-like domain	NA	NA	NA
Niben101Scf01033g01003;Niben101Scf01033g01001;Niben101Scf08111XLOC_071752	1.792114821	0.565055833	0.965344027	2.146006634	0.030609581	0.528156962	0.174885832	0.000152857	1st up 7 dpi	Niben101Scf01033g01001;Niben101Scf01033g01003;Niben101Scf08111XLOC_071752	Y	PF00332;PF07983	Glycosyl hydrolases family 17; X8 domain	NA	NA	NA
Niben101Scf01036g08009	2.362769821	0.353869166	1.133029027	2.227844967	0.000290391	0.699572467	0.138184026	9.99E-05	1st up 7 dpi	Niben101Scf01036g08009	Y	PF02298	Plastocyanin-like domain	NA	NA	NA
Niben101Scf01037g09001	1.617953154	0.763205833	1.107860693	1.465499967	0.000723699	0.572940025	0.006038879	0.005517561	1st up 5 dpi	Niben101Scf01037g09001	Y	PF02469	Fasciclin domain	NA	NA	NA
Niben101Scf01037g10003	3.328564821	1.318815833	2.07841236	2.795509967	1.46E-05	0.478328155	0.003219604	0.000498665	1st up 5 dpi	Niben101Scf01037g10003	Y	PF03188;PF04526	Eukaryotic cytochrome b561; Protein of unknown function (DUF568)	NA	NA	NA
Niben101Scf01048g00005;Niben101Scf07073XLOC_067631;Niben101Scf02644g00007	1.061599821	-0.969829167	-0.11105264	-0.446308366	0.004972401	0.083605153	0.821153628	0.453907243	1st up 10 dpi	Niben101Scf01048g00005;Niben101Scf02644g00007;Niben101Scf07073XLOC_067631	N	PF00464	Serine hydroxymethyltransferase	NA	NA	NA
Niben101Scf01050g00011	1.216231488	-0.6183925	0.104899027	0.698901634	0.029011294	0.450465445	0.892649173	0.146140604	1st up 10 dpi	Niben101Scf01050g00011	N	PF01263	Aldose 1-epimerase	NA	NA	NA
Niben101Scf01060g00001;Niben101Scf01060g00002	5.373708154	1.648244167	4.01983236	4.381081634	4.87E-06	8.65E-05	8.66E-05	9.55E-05	1st up 2 dpi	Niben101Scf01060g00001;Niben101Scf01060g00002	Y	PF01565;PF08031	FAD binding domain; Berberine and berberine like	NA	NA	NA
Niben101Scf01061g00001;Niben101Scf32851XLOC_091005;Niben101Scf04787g02004;Niben101Scf05824XLOC_061427	2.893906488	1.382414167	2.063145693	2.701719967	0.000192748	0.090286139	0.009162758	0.003541628	1st up 5 dpi	Niben101Scf01061g00001;Niben101Scf04787g02004;Niben101Scf05824XLOC_061427;Niben101Scf32851XLOC_091005	N	PF01655	Ribosomal protein L32	NA	NA	NA
Niben101Scf01062g01001;Niben101Scf02562g01010;Niben101Scf03790g00015	4.400671488	2.679669167	3.38452736	3.482144967	1.09E-05	0.069154002	0.007164603	0.002729875	1st up 5 dpi	Niben101Scf01062g01001;Niben101Scf02562g01010;Niben101Scf03790g00015	N	PF02458	Transferase family	NA	NA	NA
Niben101Scf01063g04003;Niben101Scf03326g01016	2.161153154	1.7507625	2.699324027	1.411833301	0.001021813	0.072763388	0.005577073	0.090458669	1st up 5 dpi	Niben101Scf01063g04003;Niben101Scf03326g01016	N	PF00790;PF03127	VHS domain; GAT domain	NA	NA	NA
Niben101Scf01063g09017;Niben101Scf04231g02012	1.501016488	-0.6322775	-0.141585973	0.775286634	0.105333266	0.5044465	0.911603429	0.210592657	constant	Niben101Scf01063g09017;Niben101Scf04231g02012	N	NA	NA	NA	NA	NA
Niben101Scf01064g05007	3.246474821	1.7739725	2.91226236	3.103101634	0.001849581	0.127934056	0.00085582	0.000177089	1st up 5 dpi	Niben101Scf01064g05007	N	PF13839;PF14416	GDSL/SGNH-like Acyl-Esterase family found in Pmr5 and Cas1p; PMR5 N terminal Domain	NA	NA	NA
Niben101Scf01066g04002;Niben101Scf13227XLOC_083595	1.813788154	-0.0067075	0.888024027	0.970924967	0.000179861	0.993077153	0.27237044	0.041330358	1st up 10 dpi	Niben101Scf01066g04002;Niben101Scf13227XLOC_083595	N	PF05761	5' nucleotidase family	NA	NA	NA
Niben101Scf01066g05013;Niben101Scf14374XLOC_084976	2.372023154	-0.459020834	2.12201736	0.540388301	0.000922957	0.521002735	0.03145228	0.296413026	1st up 5 dpi	Niben101Scf01066g05013;Niben101Scf14374XLOC_084976	N	PF00861	Ribosomal L18p/L5e family	NA	NA	NA
Niben101Scf01068g05007;Niben101Scf03035g05011	1.704654821	1.403374167	-0.201354307	-0.174128366	0.172363835	0.425600832	0.885777197	0.840282831	constant	Niben101Scf01068g05007;Niben101Scf03035g05011	N	PF00227;PF10584	Proteasome subunit; Proteasome subunit A N-terminal signature	T01	T01A;T01B	T
Niben101Scf01072g03005;Niben101Scf00614g00023	1.943991488	-0.128764167	0.62198736	0.710158301	0.000394618	0.88495007	0.307191178	0.187620481	1st up 10 dpi	Niben101Scf00614g00023;Niben101Scf01072g03005	N	PF00574	Clp protease	S14	S14	S
Niben101Scf01075g01013;Niben101Scf00725g02009	-0.289055179	-0.356199167	-0.417090973	-0.226793366	0.664444405	0.69375402	0.321544333	0.789225278	constant	Niben101Scf00725g02009;Niben101Scf01075g01013	Y	PF01476	LysM domain	M14	M14C	M
Niben101Scf01077g04012;Niben101Scf01681g04005	1.131446488	-0.4020425	-0.082340973	-0.565670033	0.007191797	0.677482651	0.915410698	0.171000212	1st up 10 dpi	Niben101Scf01077g04012;Niben101Scf01681g04005	N	PF00682	HMGL-like	NA	NA	NA
Niben101Scf01091g00033	1.261159821	-0.9303375	0.14412236	1.011569967	0.01371717	0.32459468	0.819764265	0.023714558	1st up 7 dpi	Niben101Scf01091g00033	N	PF00160	Cyclophilin type peptidyl-prolyl cis-trans isomerase/CLD	NA	NA	NA
Niben101Scf01105g00001;Niben101Scf01276g00005;Niben101Scf00406g03001;Niben101Scf06465XLOC_064736	2.150458154	-0.406450834	0.433230693	1.260128301	0.065914247	0.742375566	0.799688313	0.168559799	constant	Niben101Scf00406g03001;Niben101Scf01105g00001;Niben101Scf01276g00005;Niben101Scf06465XLOC_064736	N	PF00504	Chlorophyll A-B binding protein	NA	NA	NA
Niben101Scf01110g01007	3.051868154	-0.205004167	1.468030693	0.367056634	0.001819695	0.730538824	0.014266426	0.5109884	1st up 5 dpi	Niben101Scf01110g01007	N	PF03015;PF07993	Male sterility protein	NA	NA	NA
Niben101Scf01112g02010;Niben101Scf05369g01009	1.640249821	-0.0470525	1.577184027	1.601964967	0.00063233	0.969884152	0.018101468	0.020132667	1st up 5 dpi	Niben101Scf01112g02010;Niben101Scf05369g01009	N	PF00206;PF10415	Lyase; Fumarase C C-terminus	NA	NA	NA
Niben101Scf01125g02012;Niben101Scf03076g01025	1.991724821	-0.4195275	1.772555693	1.201369967	0.000174206	0.714776746	0.033252934	0.060243593	1st up 5 dpi	Niben101Scf01125g02012;Niben101Scf03076g01025	N	PF01230	HIT domain	NA	NA	NA
Niben101Scf01126XLOC_018237	-0.157608512	-0.7467125	0.703329027	0.847803301	0.886331582	0.528156962	0.310258081	0.167905527	constant	Niben101Scf01126XLOC_018237	N	PF00006	ATP synthase alpha/beta family, nucleotide-binding domain	NA	NA	NA
Niben101Scf01146g06012;Niben101Scf03885g03007	1.988343154	0.494049167	1.451665693	1.284739967	0.129566163	0.629388542	0.25663406	0.204972529	constant	Niben101Scf01146g06012;Niben101Scf03885g03007	N	PF00675;PF05193	Insulinase (Peptidase family M16); Peptidase M16 inactive domain	M16	M16A;M16B;M16C	M
Niben101Scf01146g13004	2.605264821	-0.365015834	-0.13196264	2.185009967	0.000216238	0.795641623	0.888042104	0.005776188	1st up 7 dpi	Niben101Scf01146g13004	N	PF00920	Dehydratase family	NA	NA	NA
Niben101Scf01148g02008	2.321011488	0.327774167	0.23156236	1.466903301	0.000352985	0.856235453	0.715077792	0.00905082	1st up 7 dpi	Niben101Scf01148g02008	N	PF00861;PF14204	Ribosomal L18p/L5e family; Ribosomal L18 C-terminal region	NA	NA	NA
Niben101Scf01150g04004;Niben101Scf02361g08011	1.732601488	-1.700975834	-1.231489307	-0.066453366	0.039215785	0.334105003	0.22440287	0.964499113	1st up 10 dpi	Niben101Scf01150g04004;Niben101Scf02361g08011	N	PF00316	Fructose-1-6-bisphosphatase	NA	NA	NA
Niben101Scf01151g00003	0.243299821	0.015530833	-0.299065973	-0.605120033	0.483970275	0.988079322	0.311651983	0.052377773	constant	Niben101Scf01151g00003	N	PF00728	Glycosyl hydrolase family 20, catalytic domain	NA	NA	NA
Niben101Scf01153g00016;Niben101Scf03307g06009	1.435566488	-0.270429167	0.42066236	0.709723301	0.023197897	0.788933609	0.53647392	0.453187918	1st up 10 dpi	Niben101Scf01153g00016;Niben101Scf03307g06009	N	PF00365	Phosphofructokinase	NA	NA	NA
Niben101Scf01154g00010	1.279288154	-0.4857125	0.161100693	1.026254967	0.06176233	0.568842846	0.765148554	0.000266198	1st up 7 dpi	Niben101Scf01154g00010	N	PF00793	DAHP synthetase I family	NA	NA	NA
Niben101Scf01155g00008	0.561038154	-1.006064167	0.011895693	0.209006634	0.1111087	0.213817877	0.983043068	0.613023639	constant	Niben101Scf01155g00008	N	PF08240;PF13602	Alcohol dehydrogenase GroES-like domain; Zinc-binding dehydrogenase	NA	NA	NA
Niben101Scf01155g01009;Niben101Scf08637XLOC_073837	2.010144821	-0.630999167	3.17944736	1.057199967	0.004223621	0.698464794	0.018474466	0.203102607	1st up 5 dpi	Niben101Scf01155g01009;Niben101Scf08637XLOC_073837	N	PF00484	Carbonic anhydrase	NA	NA	NA
Niben101Scf01157g00004;Niben101Scf02175g03014;Niben101Scf00837g00017;Niben101Scf04518g00008;Niben101Scf01157g01014;Niben101Ctg11075g00004;Q7D293	1.740614821	0.3605575	0.079969027	1.184463301	0.057621479	0.696686002	0.95920188	0.023351386	1st up 7 dpi	Niben101Ctg11075g00004;Niben101Scf00837g00017;Niben101Scf01157g00004;Niben101Scf01157g01014;Niben101Scf02175g03014;Niben101Scf04518g00008;Q7D293	N	PF00004;PF01434;PF07714;PF13414	ATPase family associated with various cellular activities (AAA); Peptidase family M41; Protein tyrosine kinase; TPR repeat	M41	M41	M
Niben101Scf01157g02001;Niben101Scf05669g02028	1.930911488	0.182274167	1.20123736	0.784771634	0.003397945	0.803630025	0.065895923	0.375415897	1st up 10 dpi	Niben101Scf01157g02001;Niben101Scf05669g02028	N	PF05542	Protein of unknown function (DUF760)	NA	NA	NA
Niben101Scf01171g03015	3.049734821	-0.253339167	1.632450693	1.779958301	4.00E-05	0.645745155	0.022609329	0.004581659	1st up 5 dpi	Niben101Scf01171g03015	N	PF00464	Serine hydroxymethyltransferase	NA	NA	NA
Niben101Scf01171g03019;Niben101Scf01119g02014	2.193804821	0.249215833	0.31076236	0.116633301	0.000849214	0.718737338	0.799076271	0.895957932	1st up 10 dpi	Niben101Scf01119g02014;Niben101Scf01171g03019	N	PF00076	RNA recognition motif. (a.k.a. RRM, RBD, or RNP domain)	NA	NA	NA
Niben101Scf01171g06004;Niben101Scf05767XLOC_061148	2.364204821	0.1696625	1.865749027	1.162448301	0.000174468	0.838697287	0.017444112	0.167905527	1st up 5 dpi	Niben101Scf01171g06004;Niben101Scf05767XLOC_061148	N	PF00572	Ribosomal protein L13	NA	NA	NA
Niben101Scf01181g00019;Niben101Scf07449XLOC_069196	2.756168154	0.3678175	1.030729027	1.019664967	0.000310594	0.576465415	0.02595189	0.035798502	1st up 5 dpi	Niben101Scf01181g00019;Niben101Scf07449XLOC_069196	N	PF00400	WD domain, G-beta repeat	NA	NA	NA
Niben101Scf01181g01007;Niben101Scf00456g00003;Niben101Scf01373g02009;Niben101Scf20881XLOC_088710;Niben101Scf00456g00010;Niben101Scf00339g09005;Niben101Scf02590g01004;Niben101Scf01373g01005;Niben101Ctg16306g00002;Niben101Scf00451g03023	1.889171488	-0.7895875	1.15894236	1.939689967	0.018843702	0.425600832	0.073274604	0.003358222	1st up 7 dpi	Niben101Ctg16306g00002;Niben101Scf00339g09005;Niben101Scf00451g03023;Niben101Scf00456g00003;Niben101Scf00456g00010;Niben101Scf01181g01007;Niben101Scf01373g01005;Niben101Scf01373g02009;Niben101Scf02590g01004;Niben101Scf20881XLOC_088710	Y;N	PF00232	Glycosyl hydrolase family 1	NA	NA	NA
Niben101Scf01181g01008;Niben101Scf00428g00001	1.236174821	-0.382465834	0.357285693	-0.769631699	0.06843118	0.712845815	0.586286297	0.236722089	constant	Niben101Scf00428g00001;Niben101Scf01181g01008	N	PF00400	WD domain, G-beta repeat	NA	NA	NA
Niben101Scf01182g00001	1.669094821	-0.5616875	1.003325693	1.243338301	0.001101357	0.554726882	0.072128354	0.01421564	1st up 7 dpi	Niben101Scf01182g00001	N	PF01180	Dihydroorotate dehydrogenase	NA	NA	NA
Niben101Scf01182g03013	0.739529821	0.1138475	0.375459027	0.822679967	0.056786253	0.922434711	0.674961074	0.336082176	constant	Niben101Scf01182g03013	N	PF03223	V-ATPase subunit C	NA	NA	NA
Niben101Scf01184g08003;Niben101Scf08767XLOC_074417	2.282011488	-0.3929275	0.71512736	0.635088301	0.001059561	0.510644412	0.189149905	0.174230482	1st up 10 dpi	Niben101Scf01184g08003;Niben101Scf08767XLOC_074417	N	PF00107;PF16884	Zinc-binding dehydrogenase; N-terminal domain of oxidoreductase	NA	NA	NA
Niben101Scf01188g05001;Niben101Scf01171g02009;Niben101Ctg11163XLOC_001356;Niben101Scf01502g02003	2.591239821	0.0672375	1.313064027	1.076189967	0.001232107	0.94838016	0.074197438	0.081325288	1st up 10 dpi	Niben101Ctg11163XLOC_001356;Niben101Scf01171g02009;Niben101Scf01188g05001;Niben101Scf01502g02003	N	PF04810;PF04811;PF00626;PF04815;PF08033	Sec23/Sec24 zinc finger; Sec23/Sec24 trunk domain; Gelsolin repeat; Sec23/Sec24 helical domain; Sec23/Sec24 beta-sandwich domain	NA	NA	NA
Niben101Scf01189g04012;Niben101Scf07253XLOC_068400	1.166343154	-0.727255833	0.40073236	0.734793301	0.009807228	0.180281406	0.463216934	0.049235707	1st up 10 dpi	Niben101Scf01189g04012;Niben101Scf07253XLOC_068400	N	PF01965	DJ-1/PfpI family	C56	C56	C
Niben101Scf01191g04002	1.450298154	-0.722459167	0.102699027	0.738118301	0.018564607	0.437499645	0.85103439	0.051803842	1st up 10 dpi	Niben101Scf01191g04002	Y	PF00657	GDSL-like Lipase/Acylhydrolase	NA	NA	NA
Niben101Scf01200g02001;Niben101Scf10519XLOC_079168;Niben101Scf10519XLOC_079171	3.587608154	1.7409375	2.25687236	1.473536634	0.000426079	0.031521355	0.013966153	0.019626737	1st up 2 dpi	Niben101Scf01200g02001;Niben101Scf10519XLOC_079168;Niben101Scf10519XLOC_079171	N	PF00637;PF01394;PF09268;PF13838	Region in Clathrin and VPS; Clathrin propeller repeat; Clathrin, heavy-chain linker; Clathrin-H-link	NA	NA	NA
Niben101Scf01204g00024;Niben101Scf03644g03008	0.656878154	1.6242625	-0.018430973	0.027111634	0.353189265	0.286978789	0.966409526	0.954772739	constant	Niben101Scf01204g00024;Niben101Scf03644g03008	Y;N	PF06232	Embryo-specific protein 3, (ATS3)	NA	NA	NA
Niben101Scf01208g01004	0.813173154	-0.648479167	-0.42549264	-1.101930033	0.059430587	0.409765466	0.456512257	0.060243593	constant	Niben101Scf01208g01004	N	PF00686;PF02446	Starch binding domain; 4-alpha-glucanotransferase	NA	NA	NA
Niben101Scf01212g02005	6.094646488	1.0329925	4.78762736	5.498453301	0.002135931	0.209412987	1.31E-06	2.64E-05	1st up 5 dpi	Niben101Scf01212g02005	Y	PF00657	GDSL-like Lipase/Acylhydrolase	NA	NA	NA
Niben101Scf01220g03014	1.868469821	-0.0057775	0.954629027	1.334126634	7.19E-05	0.995042481	0.034646492	0.000750502	1st up 7 dpi	Niben101Scf01220g03014	Y	PF00657	GDSL-like Lipase/Acylhydrolase	NA	NA	NA
Niben101Scf01220g04007;Niben101Scf00597g06001	2.012443154	1.057144167	0.300160693	1.935779967	0.088214118	0.575430917	0.807768315	0.105598463	constant	Niben101Scf00597g06001;Niben101Scf01220g04007	N	PF02427	Photosystem I reaction centre subunit IV / PsaE	NA	NA	NA
Niben101Scf01221g02001	-0.381635179	-0.568449167	-0.488255973	-0.950588366	0.221044365	0.525458967	0.344096015	0.054973944	constant	Niben101Scf01221g02001	N	PF00330	Aconitase family (aconitate hydratase)	NA	NA	NA
Niben101Scf01228g02012;Niben101Scf03309g01011	2.609479821	-0.227579167	1.443480693	1.657171634	0.00016119	0.853550636	0.020414899	0.018095788	1st up 5 dpi	Niben101Scf01228g02012;Niben101Scf03309g01011	Y	PF01764	Lipase (class 3)	NA	NA	NA
Niben101Scf01228g04007	5.136708154	0.4275075	2.144355693	3.016028301	9.19E-05	0.666208583	0.003770875	0.001225422	1st up 5 dpi	Niben101Scf01228g04007	Y	PF13839;PF14416	GDSL/SGNH-like Acyl-Esterase family found in Pmr5 and Cas1p; PMR5 N terminal Domain	NA	NA	NA
Niben101Scf01230g01011	7.540916488	2.567909167	5.174260693	6.930766634	2.08E-07	0.020750301	1.31E-06	9.19E-06	1st up 2 dpi	Niben101Scf01230g01011	Y	PF01657;PF07714	Salt stress response/antifungal; Protein tyrosine kinase	NA	NA	NA
Niben101Scf01237g11010	3.125551488	0.746795833	0.805850693	1.378816634	0.000346017	0.119507075	0.063538252	0.03370811	1st up 7 dpi	Niben101Scf01237g11010	Y	PF00141	Peroxidase	NA	NA	NA
Niben101Scf01237g13015	1.135774821	-1.088390834	0.306074027	0.381151634	0.014133982	0.06528822	0.14019442	0.273435929	1st up 10 dpi	Niben101Scf01237g13015	N	PF00081;PF02777	Iron/manganese superoxide dismutases, alpha-hairpin domain; Iron/manganese superoxide dismutases, C-terminal domain	NA	NA	NA
Niben101Scf01239g02002	3.016029821	2.832170833	3.295255693	2.658071634	0.000389652	0.014707856	0.000379422	0.001298598	1st up 2 dpi	Niben101Scf01239g02002	N	PF00891;PF08100	O-methyltransferase; Dimerisation domain	NA	NA	NA
Niben101Scf01239g03007;Niben101Scf00308g00002	3.006611488	-0.355810833	0.542864027	1.345703301	0.000149179	0.739251815	0.497904089	0.012993544	1st up 7 dpi	Niben101Scf00308g00002;Niben101Scf01239g03007	N	PF01849	NAC domain	NA	NA	NA
Niben101Scf01241g02004	2.972444821	1.2217375	2.53693236	2.871834967	0.000270844	0.113425544	0.009461895	0.000185582	1st up 5 dpi	Niben101Scf01241g02004	N	PF00282	Pyridoxal-dependent decarboxylase conserved domain	NA	NA	NA
Niben101Scf01247g05007	1.783273154	-0.228045834	0.446030693	2.645316634	0.013035876	0.850272183	0.682408792	0.040854168	1st up 7 dpi	Niben101Scf01247g05007	Y	PF12695	Alpha/beta hydrolase family	S09;S33	S09B;S09C;S33	S
Niben101Scf01249g05003	1.449391488	-0.572585833	0.744029027	0.052283301	0.045210458	0.714102595	0.086929884	0.906105653	1st up 10 dpi	Niben101Scf01249g05003	N	PF01180	Dihydroorotate dehydrogenase	NA	NA	NA
Niben101Scf01249g06003;Niben101Scf01249g06002;Niben101Scf01182g01006;Niben101Scf01182g01002	2.700298154	0.3883525	1.75341236	1.459783301	7.24E-06	0.601824162	0.007203915	0.005322369	1st up 5 dpi	Niben101Scf01182g01002;Niben101Scf01182g01006;Niben101Scf01249g06002;Niben101Scf01249g06003	N	PF01015	Ribosomal S3Ae family	NA	NA	NA
Niben101Scf01269g04014;Niben101Scf13762XLOC_084307;Niben101Scf13762XLOC_084301	2.803881488	-1.175080834	0.297129027	2.138779967	0.002693206	0.424139434	0.706757626	0.000479868	1st up 7 dpi	Niben101Scf01269g04014;Niben101Scf13762XLOC_084301;Niben101Scf13762XLOC_084307	N;Y	PF00076	RNA recognition motif. (a.k.a. RRM, RBD, or RNP domain)	NA	NA	NA
Niben101Scf01281g00006;Niben101Scf08208XLOC_072279;Niben101Scf01281g00001	5.396663154	1.9951225	4.20218736	4.501586634	7.46E-09	0.013302968	2.61E-05	8.61E-06	1st up 2 dpi	Niben101Scf01281g00001;Niben101Scf01281g00006;Niben101Scf08208XLOC_072279	Y	PF01565;PF08031	FAD binding domain; Berberine and berberine like	NA	NA	NA
Niben101Scf01283g01015;Niben101Scf16185XLOC_086545	1.428528154	0.3288175	1.598839027	0.366609967	0.133301594	0.696641989	0.285898735	0.701540456	constant	Niben101Scf01283g01015;Niben101Scf16185XLOC_086545	Y	PF07714;PF08263	Protein tyrosine kinase; Leucine rich repeat N-terminal domain	NA	NA	NA
Niben101Scf01289g09016	1.061213154	-0.694335833	0.05302736	0.687731634	0.029429169	0.376603759	0.953601379	0.207197544	1st up 10 dpi	Niben101Scf01289g09016	N	NA	NA	NA	NA	NA
Niben101Scf01291g04005;Niben101Scf02320g00019;Niben101Scf17834XLOC_087462;Niben101Scf00262g02011	1.472101488	-0.751735834	-0.082174307	0.515749967	0.009065708	0.514445745	0.863953234	0.262319833	1st up 10 dpi	Niben101Scf00262g02011;Niben101Scf01291g04005;Niben101Scf02320g00019;Niben101Scf17834XLOC_087462	N	PF01196	Ribosomal protein L17	NA	NA	NA
Niben101Scf01300g04001	-0.475011846	-0.269884167	-0.657354307	-1.022555033	0.304150235	0.712231483	0.217555861	0.033710229	1st down 7 dpi	Niben101Scf01300g04001	N	PF00201	UDP-glucoronosyl and UDP-glucosyl transferase	NA	NA	NA
Niben101Scf01304g06001;Niben101Scf02477g00024	1.700243154	0.2005975	2.457420693	-0.118041699	0.0886013	0.901687428	0.043863204	0.739321517	1st up 5 dpi	Niben101Scf01304g06001;Niben101Scf02477g00024	N	PF00240;PF00443	Ubiquitin family; Ubiquitin carboxyl-terminal hydrolase	C19	C19	C
Niben101Scf01308g03004;Niben101Scf16898XLOC_086978	1.880449821	-0.719139167	0.452744027	2.691743301	0.020759938	0.415263267	0.601794557	0.000516809	1st up 7 dpi	Niben101Scf01308g03004;Niben101Scf16898XLOC_086978	N	PF01078	Magnesium chelatase, subunit ChlI	NA	NA	NA
Niben101Scf01314g00017;Niben101Scf06347XLOC_064063	1.364121488	0.179445833	0.679880693	0.559159967	0.026170904	0.901687428	0.110096883	0.355702596	1st up 10 dpi	Niben101Scf01314g00017;Niben101Scf06347XLOC_064063	N	NA	NA	NA	NA	NA
Niben101Scf01316g00003;Niben101Scf05431g01014	1.551869821	-1.0151925	0.591049027	-0.675491699	0.007890112	0.328701056	0.372591862	0.051433567	1st up 10 dpi	Niben101Scf01316g00003;Niben101Scf05431g01014	N	PF13911	AhpC/TSA antioxidant enzyme	NA	NA	NA
Niben101Scf01316g02003;Niben101Scf02053g01004	3.118804821	0.2390575	2.20993736	2.088748301	8.18E-05	0.782870621	0.017576939	0.002319315	1st up 5 dpi	Niben101Scf01316g02003;Niben101Scf02053g01004	N	PF00056;PF02866	lactate/malate dehydrogenase, NAD binding domain; lactate/malate dehydrogenase, alpha/beta C-terminal domain	NA	NA	NA
Niben101Scf01319g04016;Niben101Scf06218XLOC_063524;Niben101Scf00595g08047;Niben101Scf08653XLOC_073922;Niben101Scf01702g03001	0.949441488	0.069944166	0.201310693	-0.281178366	0.008499951	0.919979326	0.611665043	0.349025519	constant	Niben101Scf00595g08047;Niben101Scf01319g04016;Niben101Scf01702g03001;Niben101Scf06218XLOC_063524;Niben101Scf08653XLOC_073922	N	PF00091;PF03953	Tubulin/FtsZ family, GTPase domain; Tubulin C-terminal domain	NA	NA	NA
Niben101Scf01319g07003	-2.800093513	-2.933224167	-2.340429307	-2.320041699	0.000234752	0.191486467	0.025206833	0.008305772	1st down 5 dpi	Niben101Scf01319g07003	Y	PF00314	Thaumatin family	NA	NA	NA
Niben101Scf01326g08017;Niben101Scf06172XLOC_063298	5.491196488	1.898490833	3.711644027	4.188028301	2.24E-05	0.032382204	3.39E-05	2.66E-06	1st up 2 dpi	Niben101Scf01326g08017;Niben101Scf06172XLOC_063298	Y	PF01263	Aldose 1-epimerase	NA	NA	NA
Niben101Scf01326g11039	1.755151488	0.618774167	-0.263265973	0.668264967	0.013365391	0.520913863	0.718014391	0.018447756	1st up 10 dpi	Niben101Scf01326g11039	Y	PF00314	Thaumatin family	NA	NA	NA
Niben101Scf01328g01012	2.105293154	0.9655725	0.26869736	-0.575188366	4.00E-05	0.518173917	0.899177684	0.686824197	1st up 10 dpi	Niben101Scf01328g01012	N	PF00504	Chlorophyll A-B binding protein	NA	NA	NA
Niben101Scf01330g02010	2.567303154	0.013670833	0.936760693	1.857183301	0.000114715	0.992914755	0.122086824	0.005814104	1st up 7 dpi	Niben101Scf01330g02010	N	PF05185	PRMT5 arginine-N-methyltransferase	NA	NA	NA
Niben101Scf01334g06002	3.063949821	-1.0598525	1.13327236	2.515491634	0.011349059	0.527043513	0.268102223	0.011229305	1st up 7 dpi	Niben101Scf01334g06002	N	PF07876	Stress responsive A/B Barrel Domain	NA	NA	NA
Niben101Scf01334g06004	2.212511488	-0.881145833	1.987014027	1.449683301	5.01E-05	0.321139861	0.00430199	0.013576588	1st up 5 dpi	Niben101Scf01334g06004	N	PF02852;PF07992	Pyridine nucleotide-disulphide oxidoreductase, dimerisation domain; Pyridine nucleotide-disulphide oxidoreductase	NA	NA	NA
Niben101Scf01339g06015	3.178601488	-0.408764167	0.158085693	0.088671634	0.02859882	0.67878086	0.85247711	0.934411942	1st up 10 dpi	Niben101Scf01339g06015	Y	PF00255	Glutathione peroxidase	NA	NA	NA
Niben101Scf01341g01002	2.788926488	0.340679166	1.640545693	1.430658301	3.15E-05	0.775371426	0.16932781	0.112687456	1st up 10 dpi	Niben101Scf01341g01002	Y	PF04450	Peptidase of plants and bacteria	NA	NA	NA
Niben101Scf01343g00019;Niben101Scf00370g02003	3.309929821	0.1859125	1.50379736	1.915314967	0.000235666	0.898836259	0.071785919	0.047596013	1st up 7 dpi	Niben101Scf00370g02003;Niben101Scf01343g00019	N	PF04573	Signal peptidase subunit	NA	NA	NA
Niben101Scf01350g03009;Niben101Scf06896XLOC_066706;Niben101Scf06896XLOC_066704	2.178038154	-0.109675834	1.187519027	1.235519967	0.000162981	0.810236017	0.008707672	0.007356687	1st up 5 dpi	Niben101Scf01350g03009;Niben101Scf06896XLOC_066704;Niben101Scf06896XLOC_066706	N	PF00389;PF01842;PF02826	D-isomer specific 2-hydroxyacid dehydrogenase, catalytic domain; ACT domain; D-isomer specific 2-hydroxyacid dehydrogenase, NAD binding domain	NA	NA	NA
Niben101Scf01369g00024;Niben101Scf00712g02010;Nicotiana_denovo_assembly_Transcript_214387	3.606963154	0.458364167	2.721914027	1.358606634	0.001835424	0.766153962	0.051882717	0.076815767	1st up 10 dpi	Niben101Scf00712g02010;Niben101Scf01369g00024;Nicotiana_denovo_assembly_Transcript_214387	Y;N	PF00112;PF08246	Papain family cysteine protease; Cathepsin propeptide inhibitor domain (I29)	C01	C01A;C01B;I29	C
Niben101Scf01369g05023	-0.668026846	-1.629560834	-1.89768764	-2.328541699	0.074832718	0.050123269	0.030458411	0.011749299	1st down 5 dpi	Niben101Scf01369g05023	N	PF00044	Glyceraldehyde 3-phosphate dehydrogenase, NAD binding domain	NA	NA	NA
Niben101Scf01372g00003	1.279468154	-0.520130834	0.46905236	0.886563301	0.00057664	0.572763204	0.361383231	0.011709445	1st up 10 dpi	Niben101Scf01372g00003	N	PF00578;PF10417	AhpC/TSA family; C-terminal domain of 1-Cys peroxiredoxin	NA	NA	NA
Niben101Scf01372g11012;Niben101Scf05962XLOC_062255;Niben101Scf06205XLOC_063483	0.001444821	0.1850025	-0.28139764	-0.191761699	0.99754301	0.730208719	0.545570311	0.769172052	constant	Niben101Scf01372g11012;Niben101Scf05962XLOC_062255;Niben101Scf06205XLOC_063483	N;Y	PF00026;PF03489;PF05184	Eukaryotic aspartyl protease; Saposin-like type B, region 2; Saposin-like type B, region 1	A01	A01A;A01B	A
Niben101Scf01374g01003	1.173474821	-0.323940833	0.448624027	0.557384967	0.006396282	0.587275166	0.365646681	0.190290041	1st up 10 dpi	Niben101Scf01374g01003	N	PF00389;PF02826	D-isomer specific 2-hydroxyacid dehydrogenase, catalytic domain; D-isomer specific 2-hydroxyacid dehydrogenase, NAD binding domain	NA	NA	NA
Niben101Scf01374g14005;Niben101Scf10650XLOC_079452	1.202304821	-1.878795834	-0.34132264	0.592381634	0.015727853	0.122505166	0.539778885	0.186591861	1st up 10 dpi	Niben101Scf01374g14005;Niben101Scf10650XLOC_079452	N	PF00349;PF03727	Hexokinase	NA	NA	NA
Niben101Scf01375g06006;Niben101Scf06671XLOC_065610	2.539874821	1.462880833	1.179344027	1.067566634	0.025829167	0.255572472	0.310950025	0.096717474	1st up 10 dpi	Niben101Scf01375g06006;Niben101Scf06671XLOC_065610	N	PF04969;PF05002;PF07719;PF13414;PF00515	CS domain; SGS domain; Tetratricopeptide repeat; TPR repeat	NA	NA	NA
Niben101Scf01382g05008;Niben101Scf05819XLOC_061349;Niben101Scf12846XLOC_083070	2.661676488	0.4941475	1.35173736	1.600431634	0.00637656	0.653715577	0.076494255	0.226478143	1st up 10 dpi	Niben101Scf01382g05008;Niben101Scf05819XLOC_061349;Niben101Scf12846XLOC_083070	N	PF03224;PF11698	V-ATPase subunit H	NA	NA	NA
Niben101Scf01395g02005	1.794059821	-0.045295834	0.894870693	1.237779967	0.000101951	0.940956512	0.254678736	0.012821938	1st up 7 dpi	Niben101Scf01395g02005	Y	PF01565;PF08031	FAD binding domain; Berberine and berberine like	NA	NA	NA
Niben101Scf01396g05008	3.226208154	1.0196725	2.11750736	2.777374967	0.000738429	0.174103148	0.00085582	0.000152857	1st up 5 dpi	Niben101Scf01396g05008	Y	PF04862	Protein of unknown function (DUF642)	NA	NA	NA
Niben101Scf01397g00020	4.210673154	-0.767584167	0.246254027	3.278579967	0.00019137	0.712433722	0.833329524	0.001842348	1st up 7 dpi	Niben101Scf01397g00020	Y	PF00244	14-3-3 protein	NA	NA	NA
Niben101Scf01400g00014	6.434519821	3.6871125	5.855374027	6.864633301	1.91E-06	0.004542455	7.23E-06	3.70E-06	1st up 2 dpi	Niben101Scf01400g00014	Y	PF00314	Thaumatin family	NA	NA	NA
Niben101Scf01406g03019;Niben101Scf10316XLOC_078616;Niben101Scf02479g02017	1.891413154	-1.157660834	0.294304027	0.573089967	0.125073682	0.469710126	0.815446268	0.352507181	constant	Niben101Scf01406g03019;Niben101Scf02479g02017;Niben101Scf10316XLOC_078616	N	PF00316	Fructose-1-6-bisphosphatase	NA	NA	NA
Niben101Scf01409g05008;Niben101Scf01907g00003	0.840926488	-0.2586325	0.554999027	0.518963301	0.016157081	0.673542536	0.047838374	0.042227181	constant	Niben101Scf01409g05008;Niben101Scf01907g00003	Y	NA	NA	NA	NA	NA
Niben101Scf01413g01004;Niben101Scf00982g02005;Niben101Scf05206g00009	3.519321488	-0.9459375	1.68379736	1.952669967	0.010793593	0.351440985	0.143662131	0.069862108	1st up 10 dpi	Niben101Scf00982g02005;Niben101Scf01413g01004;Niben101Scf05206g00009	N;Y	PF00332;PF07983	Glycosyl hydrolases family 17; X8 domain	NA	NA	NA
Niben101Scf01413g01011	0.186223154	-1.406994167	-0.209630973	-0.483673366	0.859184529	0.352338269	0.886201933	0.502638997	constant	Niben101Scf01413g01011	N	PF00107;PF08240	Zinc-binding dehydrogenase; Alcohol dehydrogenase GroES-like domain	NA	NA	NA
Niben101Scf01414g02024;Niben101Scf03795g01003	4.749954821	1.751639167	2.211915693	3.505734967	0.000122105	0.034018814	0.000561858	0.004489524	1st up 2 dpi	Niben101Scf01414g02024;Niben101Scf03795g01003	N	PF00156;PF13793	Phosphoribosyl transferase domain; N-terminal domain of ribose phosphate pyrophosphokinase	NA	NA	NA
Niben101Scf01427XLOC_022053;Niben101Scf09658XLOC_076976;Niben101Scf01429XLOC_022083	2.258181488	-0.138050833	0.78022236	1.469051634	0.008706524	0.900690019	0.339027124	0.05629946	1st up 10 dpi	Niben101Scf01427XLOC_022053;Niben101Scf01429XLOC_022083;Niben101Scf09658XLOC_076976	N	PF00421	Photosystem II protein	NA	NA	NA
Niben101Scf01430g05003	1.414346488	-1.265205834	-0.839970973	-0.732783366	0.14548493	0.590700715	0.545570311	0.509580111	constant	Niben101Scf01430g05003	Y	PF00295	Glycosyl hydrolases family 28	NA	NA	NA
Niben101Scf01432g03007;Niben101Scf04003g10014	2.725446488	-0.343520833	0.46853736	0.652213301	0.000231289	0.715089192	0.400077575	0.164105737	1st up 10 dpi	Niben101Scf01432g03007;Niben101Scf04003g10014	N	NA	NA	NA	NA	NA
Niben101Scf01433g08029	0.321141488	-0.948120833	-0.16605764	-0.497516699	0.545354037	0.129437761	0.81890183	0.314689748	constant	Niben101Scf01433g08029	N	PF00274	Fructose-bisphosphate aldolase class-I	NA	NA	NA
Niben101Scf01434g01018	1.505761488	-0.244759167	-0.49616264	-0.731048366	0.036053012	0.68574442	0.537672301	0.360245338	1st up 10 dpi	Niben101Scf01434g01018	N	PF00557;PF01321;PF16188;PF16189	Metallopeptidase family M24; Creatinase/Prolidase N-terminal domain; C-terminal region of peptidase_M24	M24	M24A;M24B	M
Niben101Scf01434g03006;Niben101Scf01506g02001;Niben101Scf01375g09001;Niben101Scf08869XLOC_074710	0.992818154	0.480124167	0.013284027	-0.003480033	0.001403488	0.587275166	0.978399489	0.994035651	constant	Niben101Scf01375g09001;Niben101Scf01434g03006;Niben101Scf01506g02001;Niben101Scf08869XLOC_074710	N	PF00305;PF01477	Lipoxygenase; PLAT/LH2 domain	NA	NA	NA
Niben101Scf01435g00008;Niben101Scf13118XLOC_083422;Niben101Scf00148g01009;Niben101Scf21401XLOC_088864;Niben101Scf07850XLOC_070906;Niben101Scf04664g01005	7.628446488	3.1487675	5.16487736	5.207281634	1.89E-07	0.000660223	8.50E-05	2.00E-05	1st up 2 dpi	Niben101Scf00148g01009;Niben101Scf01435g00008;Niben101Scf04664g01005;Niben101Scf07850XLOC_070906;Niben101Scf13118XLOC_083422;Niben101Scf21401XLOC_088864	Y;N	PF00759	Glycosyl hydrolase family 9	NA	NA	NA
Niben101Scf01435g01001;Niben101Scf01830g01023	4.238151488	1.502444167	2.123404027	2.865231634	0.002225186	0.081934162	0.000993139	0.000317812	1st up 5 dpi	Niben101Scf01435g01001;Niben101Scf01830g01023	Y	PF00149;PF14008;PF16656	Calcineurin-like phosphoesterase; Iron/zinc purple acid phosphatase-like protein C; Purple acid Phosphatase, N-terminal domain	NA	NA	NA
Niben101Scf01436g03010;Niben101Scf06570XLOC_065233	2.000796488	0.188745833	1.233039027	0.725581634	0.006566604	0.901687428	0.123022105	0.26485251	1st up 10 dpi	Niben101Scf01436g03010;Niben101Scf06570XLOC_065233	N	PF00333;PF03719	Ribosomal protein S5, N-terminal domain; Ribosomal protein S5, C-terminal domain	NA	NA	NA
Niben101Scf01440g02013;A9CG46	1.241024821	-0.062454167	0.540965693	1.252444967	0.165769014	0.947191337	0.322134038	0.113429053	constant	A9CG46;Niben101Scf01440g02013	N	PF00106	short chain dehydrogenase	NA	NA	NA
Niben101Scf01445g00016.short.SP	3.857513154	0.7552525	2.20627236	3.133903301	1.85E-05	0.364737296	0.008994086	0.00090763	1st up 5 dpi	Niben101Scf01445g00016.short.SP	Y	PF00112;PF08246	Papain family cysteine protease; Cathepsin propeptide inhibitor domain (I29)	C01	C01A;C01B;I29	C
Niben101Scf01448g02025;Niben101Scf25696XLOC_089883;Niben101Scf25696XLOC_089884;Niben101Ctg14080g00002	1.383549821	0.281964167	1.284919027	0.599848301	0.001000679	0.822158048	0.030783285	0.304401699	1st up 5 dpi	Niben101Ctg14080g00002;Niben101Scf01448g02025;Niben101Scf25696XLOC_089883;Niben101Scf25696XLOC_089884	N	PF00281;PF00673	Ribosomal protein L5; ribosomal L5P family C-terminus	NA	NA	NA
Niben101Scf01453g06001	1.248819821	0.078270833	0.177644027	0.568118301	0.005288791	0.906300446	0.800162487	0.236382638	1st up 10 dpi	Niben101Scf01453g06001	Y	PF00141	Peroxidase	NA	NA	NA
Niben101Scf01459g01006;Niben101Scf13254XLOC_083656	2.339644821	-0.3294625	0.75851736	0.649274967	0.005864569	0.760316479	0.254678736	0.012420059	1st up 10 dpi	Niben101Scf01459g01006;Niben101Scf13254XLOC_083656	N	PF00175;PF00970	Oxidoreductase NAD-binding domain; Oxidoreductase FAD-binding domain	NA	NA	NA
Niben101Scf01460g02001;Niben101Scf04024g00009	0.579728154	-0.181085834	0.658559027	0.548931634	0.115610692	0.76934019	0.059456778	0.040690681	constant	Niben101Scf01460g02001;Niben101Scf04024g00009	N	PF00274	Fructose-bisphosphate aldolase class-I	NA	NA	NA
Niben101Scf01460g04018;Niben101Scf04973g00009;Niben101Scf04109g04001;Niben101Scf02828g00004;Niben101Scf12308XLOC_082370	1.629886488	0.3857275	1.257110693	1.292556634	0.001476584	0.268516908	0.095422364	0.000314089	1st up 7 dpi	Niben101Scf01460g04018;Niben101Scf02828g00004;Niben101Scf04109g04001;Niben101Scf04973g00009;Niben101Scf12308XLOC_082370	N	PF00006;PF00306;PF02874;PF11421	ATP synthase alpha/beta family, nucleotide-binding domain; ATP synthase alpha/beta chain, C terminal domain; ATP synthase alpha/beta family, beta-barrel domain; ATP synthase F1 beta subunit	NA	NA	NA
Niben101Scf01485g00002;Niben101Scf09808XLOC_077374	1.609009821	0.338454167	0.669910693	0.107501634	0.001145565	0.724708793	0.252587183	0.846997942	1st up 10 dpi	Niben101Scf01485g00002;Niben101Scf09808XLOC_077374	N	PF09412	Endoribonuclease XendoU	NA	NA	NA
Niben101Scf01486g04012;Niben101Scf34386XLOC_091241	1.644279821	-0.5671075	-1.552199307	-0.402643366	0.037819777	0.73546261	0.035218335	0.344123091	1st down 5 dpi	Niben101Scf01486g04012;Niben101Scf34386XLOC_091241	N	PF00230	Major intrinsic protein	NA	NA	NA
Niben101Scf01491g00004;Niben101Scf02892g01013	0.038094821	-0.2670775	0.217180693	-0.807905033	0.969970422	0.85462449	0.800162487	0.062022642	constant	Niben101Scf01491g00004;Niben101Scf02892g01013	N	PF00205;PF02775;PF02776	Thiamine pyrophosphate enzyme, central domain; Thiamine pyrophosphate enzyme, C-terminal TPP binding domain; Thiamine pyrophosphate enzyme, N-terminal TPP binding domain	NA	NA	NA
Niben101Scf01491g02005;Niben101Scf18396XLOC_087817	1.449773154	-1.4144375	0.372995693	0.084773301	0.038616161	0.12736844	0.651658376	0.883712328	1st up 10 dpi	Niben101Scf01491g02005;Niben101Scf18396XLOC_087817	N	PF00333;PF03719	Ribosomal protein S5, N-terminal domain; Ribosomal protein S5, C-terminal domain	NA	NA	NA
Niben101Scf01497g03008	0.509228154	-1.252045834	0.60824736	-0.733923366	0.616033636	0.12736844	0.406800878	0.47519589	constant	Niben101Scf01497g03008	N	PF00199;PF06628	Catalase; Catalase-related immune-responsive	NA	NA	NA
Niben101Scf01498g10003	2.195686488	-0.425270833	0.781939027	1.380611634	0.00022184	0.519272745	0.335966848	0.028342066	1st up 7 dpi	Niben101Scf01498g10003	N	PF00650;PF03765	CRAL/TRIO domain; CRAL/TRIO, N-terminal domain	NA	NA	NA
Niben101Scf01500g00011	-0.593211846	-0.5146575	-0.70346764	-1.097296699	0.19593608	0.587275166	0.208921472	0.072280767	constant	Niben101Scf01500g00011	Y	PF04043	Plant invertase/pectin methylesterase inhibitor	NA	NA	NA
Niben101Scf01505g02006	1.059504821	-0.6013925	0.101545693	0.526269967	0.000257849	0.215278032	0.807768315	0.001523206	1st up 10 dpi	Niben101Scf01505g02006	N	PF01301;PF13364	Glycosyl hydrolases family 35; Beta-galactosidase jelly roll domain	NA	NA	NA
Niben101Scf01511g02020;Niben101Scf09828XLOC_077452;Niben101Scf00691g01003;Niben101Scf09828XLOC_077453	1.697273154	-1.3164775	-0.837849307	0.236161634	0.021419032	0.428712907	0.154141533	0.759551402	1st up 10 dpi	Niben101Scf00691g01003;Niben101Scf01511g02020;Niben101Scf09828XLOC_077452;Niben101Scf09828XLOC_077453	N	PF08212	Lipocalin-like domain	NA	NA	NA
Niben101Scf01513g01010;Niben101Scf01451g05008	0.761848154	-0.964995833	0.08490236	0.240929967	0.048632242	0.271656988	0.875913294	0.532237223	constant	Niben101Scf01451g05008;Niben101Scf01513g01010	N	PF03446;PF14833	NAD binding domain of 6-phosphogluconate dehydrogenase; NAD-binding of NADP-dependent 3-hydroxyisobutyrate dehydrogenase	NA	NA	NA
Niben101Scf01515g07011;Niben101Scf04103g07019	1.682754821	0.271729167	0.41492736	0.188559967	0.004285639	0.67776606	0.276648632	0.752757477	1st up 10 dpi	Niben101Scf01515g07011;Niben101Scf04103g07019	N	PF00004	ATPase family associated with various cellular activities (AAA)	NA	NA	NA
Niben101Scf01517g05010	-0.757453512	-0.826890834	-1.107500973	-1.008678366	0.04758068	0.231041318	0.024001707	0.046077591	1st down 5 dpi	Niben101Scf01517g05010	N	PF01070	FMN-dependent dehydrogenase	NA	NA	NA
Niben101Scf01519g01007	2.203868154	-1.158920834	-0.184714307	1.290631634	0.339098121	0.47139396	0.947461008	0.558920579	constant	Niben101Scf01519g01007	Y	PF07714;PF11721	Protein tyrosine kinase; Di-glucose binding within endoplasmic reticulum	NA	NA	NA
Niben101Scf01520g01002	0.619906488	0.0569925	-0.60236764	0.383399967	0.032399997	0.95313514	0.427474034	0.550710903	constant	Niben101Scf01520g01002	Y	PF14541;PF14543	Xylanase inhibitor C-terminal; Xylanase inhibitor N-terminal	NA	NA	A
Niben101Scf01520g08010	1.238086488	-0.325055834	0.965075693	1.732098301	0.005291989	0.698464794	0.049828039	7.10E-05	1st up 7 dpi	Niben101Scf01520g08010	N	PF08534	Redoxin	NA	NA	NA
Niben101Scf01520g08031	1.088903154	-1.052064167	0.200025693	0.481803301	0.024157649	0.206013224	0.732233533	0.231269465	1st up 10 dpi	Niben101Scf01520g08031	N	PF00483	Nucleotidyl transferase	NA	NA	NA
Niben101Scf01521g02015	4.176056488	0.0967425	0.951205693	1.526484967	0.002949564	0.951831592	0.395478738	0.122940301	1st up 10 dpi	Niben101Scf01521g02015	N	PF03214	Reversibly glycosylated polypeptide	NA	NA	NA
Niben101Scf01526g04020;Niben101Scf20506XLOC_088584;Niben101Scf00526g00002;Niben101Scf06153XLOC_063142	0.474001488	-1.084434167	-0.220085973	0.752553301	0.284089997	0.282598536	0.691739468	0.047710597	constant	Niben101Scf00526g00002;Niben101Scf01526g04020;Niben101Scf06153XLOC_063142;Niben101Scf20506XLOC_088584	N	PF01597	Glycine cleavage H-protein	NA	NA	NA
Niben101Scf01534g00002;Niben101Scf02792g01023	1.122378154	-0.0447425	0.844450693	1.030541634	0.095455685	0.978207125	0.106163397	0.100710159	constant	Niben101Scf01534g00002;Niben101Scf02792g01023	N	PF06201	PITH domain	NA	NA	NA
Niben101Scf01534g00004	4.113073154	-1.016840834	1.725955693	1.658043301	0.002874237	0.077380476	0.117067757	0.000642342	1st up 7 dpi	Niben101Scf01534g00004	Y	NA	NA	NA	NA	NA
Niben101Scf01535g01003;Niben101Scf03271g02005	1.204909821	0.4377975	0.297049027	0.614353301	0.000630199	0.629388542	0.478136922	0.162416961	1st up 10 dpi	Niben101Scf01535g01003;Niben101Scf03271g02005	Y	PF02469	Fasciclin domain	NA	NA	NA
Niben101Scf01538g04011;Niben101Scf03396g04011	-0.199441846	-0.619634167	-0.03041764	-0.186490033	0.335513998	0.269887634	0.949935879	0.508461322	constant	Niben101Scf01538g04011;Niben101Scf03396g04011	Y;N	PF03080;PF14365	Domain of unknown function (DUF239); Domain of unknown function (DUF4409)	NA	NA	NA
Niben101Scf01548g00002;Niben101Scf01987g00015;Niben101Scf04318g01016;Niben101Scf02852g02007;Niben101Scf01548g00021	1.579441488	0.0577775	0.339300693	1.038303301	0.041125089	0.966355848	0.634565323	0.16836611	1st up 10 dpi	Niben101Scf01548g00002;Niben101Scf01548g00021;Niben101Scf01987g00015;Niben101Scf02852g02007;Niben101Scf04318g01016	N	PF00504	Chlorophyll A-B binding protein	NA	NA	NA
Niben101Scf01550g00005	1.426214821	-0.544655834	0.441860693	1.049023301	0.005761511	0.632298056	0.287605797	0.000707423	1st up 7 dpi	Niben101Scf01550g00005	N	PF01182	Glucosamine-6-phosphate isomerases/6-phosphogluconolactonase	NA	NA	NA
Niben101Scf01552g05010	1.772464821	0.3503325	1.43518236	1.081189967	0.001510207	0.653715577	0.001900131	0.016433931	1st up 5 dpi	Niben101Scf01552g05010	N	PF00043;PF00647;PF02798	Glutathione S-transferase, C-terminal domain; Elongation factor 1 gamma, conserved domain; Glutathione S-transferase, N-terminal domain	NA	NA	NA
Niben101Scf01552g05013;Niben101Scf10540XLOC_079222	2.119366488	0.1855425	1.33616736	1.107934967	0.000276029	0.765354673	0.013576616	0.011745093	1st up 5 dpi	Niben101Scf01552g05013;Niben101Scf10540XLOC_079222	N	PF00043;PF00647;PF02798	Glutathione S-transferase, C-terminal domain; Elongation factor 1 gamma, conserved domain; Glutathione S-transferase, N-terminal domain	NA	NA	NA
Niben101Scf01556g01007;Niben101Scf01958g05002;Niben101Scf02911g03015	1.463419821	-0.243205834	0.613740693	0.499608301	0.000322291	0.601824162	0.16932781	0.12005924	1st up 10 dpi	Niben101Scf01556g01007;Niben101Scf01958g05002;Niben101Scf02911g03015	N	PF01704	UTP--glucose-1-phosphate uridylyltransferase	NA	NA	NA
Niben101Scf01560g01005	2.435358154	0.1577175	1.427409027	2.089496634	5.55E-05	0.905769533	0.017709958	0.005777694	1st up 5 dpi	Niben101Scf01560g01005	Y	PF04862	Protein of unknown function (DUF642)	NA	NA	NA
Niben101Scf01566g00007	2.757848154	0.1073425	2.560750693	2.107504967	0.007175093	0.970062237	0.085442497	0.019011335	1st up 7 dpi	Niben101Scf01566g00007	Y	PF04832	SOUL heme-binding protein	NA	NA	NA
Niben101Scf01582g08010;Niben101Scf01582g08011	2.476211488	-1.855575834	0.079725693	1.099151634	0.010773068	0.014344285	0.925399749	0.174863324	1st down 2 dpi	Niben101Scf01582g08010;Niben101Scf01582g08011	N	PF02878;PF02879;PF02880	Phosphoglucomutase/phosphomannomutase, alpha/beta/alpha domain I; Phosphoglucomutase/phosphomannomutase, alpha/beta/alpha domain II; Phosphoglucomutase/phosphomannomutase, alpha/beta/alpha domain III	NA	NA	NA
Niben101Scf01584g01003	-0.221403512	-0.659849167	-0.708460973	-0.629653366	0.621133457	0.587275166	0.077280451	0.195606014	constant	Niben101Scf01584g01003	N	PF06101	Plant protein of unknown function (DUF946)	NA	NA	NA
Niben101Scf01592g01001;Niben101Scf01171g03016;Niben101Scf10608XLOC_079359;Niben101Scf02853g05019	2.047639821	0.020780833	0.220524027	1.535768301	0.001089829	0.990432078	0.723440703	0.006059362	1st up 7 dpi	Niben101Scf01171g03016;Niben101Scf01592g01001;Niben101Scf02853g05019;Niben101Scf10608XLOC_079359	N	PF00670;PF05221	S-adenosyl-L-homocysteine hydrolase, NAD binding domain; S-adenosyl-L-homocysteine hydrolase	NA	NA	NA
Niben101Scf01596g09001	1.877679821	0.0068275	-0.172260973	1.011598301	0.008579986	0.996761302	0.862380913	0.181129611	1st up 10 dpi	Niben101Scf01596g09001	Y	NA	NA	NA	NA	NA
Niben101Scf01596g12004;Niben101Scf01596g11009;Niben101Scf01596g11007;Niben101Scf03777g00002;Niben101Scf03777g00018	4.126098154	1.1593425	1.806710693	2.092724967	0.000389652	0.033248594	0.008054069	0.000115237	1st up 2 dpi	Niben101Scf01596g11007;Niben101Scf01596g11009;Niben101Scf01596g12004;Niben101Scf03777g00002;Niben101Scf03777g00018	N;Y	PF00262;PF01425	Calreticulin family; Amidase	NA	NA	NA
Niben101Scf01623g01028;Niben101Scf04753g00001	-0.291565179	-0.0131525	-0.735700973	-1.219903366	0.689324929	0.993077153	0.488432891	0.092442029	constant	Niben101Scf01623g01028;Niben101Scf04753g00001	N	PF00534;PF00862	Glycosyl transferases group 1; Sucrose synthase	NA	NA	NA
Niben101Scf01623g02014	2.726758154	0.694710833	1.847245693	1.691788301	0.001101378	0.458446342	0.009175386	0.010199786	1st up 5 dpi	Niben101Scf01623g02014	N	NA	NA	NA	NA	NA
Niben101Scf01623g04022	1.490968154	-0.150095833	0.407035693	0.999488301	0.013550809	0.901687428	0.470939076	0.016921229	1st up 10 dpi	Niben101Scf01623g04022	Y	PF00295	Glycosyl hydrolases family 28	NA	NA	NA
Niben101Scf01628g04009;Niben101Scf00369g18019;Niben101Scf04212g00011;Niben101Scf03969g03001	2.181703154	0.087005833	1.391290693	0.921798301	5.61E-05	0.875992557	0.013282623	0.021983952	1st up 5 dpi	Niben101Scf00369g18019;Niben101Scf01628g04009;Niben101Scf03969g03001;Niben101Scf04212g00011	N	NA	NA	NA	NA	NA
Niben101Scf01633g00030	-0.904380179	-1.538640834	-0.895274307	0.981569967	0.056829199	0.293289121	0.463216934	0.346544652	constant	Niben101Scf01633g00030	N	PF08241	Methyltransferase domain	NA	NA	NA
Niben101Scf01640g03002;Niben101Scf02828g04007	0.604808154	-0.666970834	0.87070236	-0.601581699	0.150068218	0.598381289	0.470939076	0.453071465	constant	Niben101Scf01640g03002;Niben101Scf02828g04007	N	PF00574	Clp protease	S14	S14	S
Niben101Scf01655g01015;Niben101Ctg00008XLOC_000015;Niben101Scf07576XLOC_069666;Niben101Scf31818XLOC_090840;Niben101Scf31817XLOC_090839	2.666788154	-0.2429725	0.788560693	1.008071634	3.67E-05	0.698464794	0.344756941	0.009187329	1st up 7 dpi	Niben101Ctg00008XLOC_000015;Niben101Scf01655g01015;Niben101Scf07576XLOC_069666;Niben101Scf31817XLOC_090839;Niben101Scf31818XLOC_090840	Y;N	PF00295	Glycosyl hydrolases family 28	NA	NA	NA
Niben101Scf01656g00015	-0.632911846	-0.752574167	-0.68144764	-1.202120033	0.163339626	0.475096479	0.059903356	0.085360683	constant	Niben101Scf01656g00015	Y	PF00069;PF00139	Protein kinase domain; Legume lectin domain	NA	NA	NA
Niben101Scf01657g01006	2.419523154	0.0374125	0.882290693	1.143198301	0.005393506	0.990432078	0.433067021	0.136091972	1st up 10 dpi	Niben101Scf01657g01006	N	PF00459	Inositol monophosphatase family	NA	NA	NA
Niben101Scf01660g00007	1.273913154	-1.945324167	-0.525004307	1.045108301	0.076004222	0.081193073	0.395279513	0.085174018	constant	Niben101Scf01660g00007	N	PF00201	UDP-glucoronosyl and UDP-glucosyl transferase	NA	NA	NA
Niben101Scf01661g01020	1.938684821	0.633620833	1.04652736	1.553333301	0.000188151	0.585120307	0.319843173	0.015934259	1st up 7 dpi	Niben101Scf01661g01020	N	PF01343	Peptidase family S49	S49	S49A;S49B;S49C	S
Niben101Scf01664g02022	2.838628154	-0.2669725	0.74020236	0.924783301	2.62E-06	0.876741912	0.521231823	0.014861836	1st up 10 dpi	Niben101Scf01664g02022	N	PF01761	3-dehydroquinate synthase	NA	NA	NA
Niben101Scf01670g02001;Niben101Scf01670XLOC_024723	0.537303154	-0.135654167	-0.27057264	0.322648301	0.406689515	0.901687428	0.700211628	0.538562036	constant	Niben101Scf01670XLOC_024723;Niben101Scf01670g02001	Y	PF00657	GDSL-like Lipase/Acylhydrolase	NA	NA	NA
Niben101Scf01670g04001;Niben101Scf03004g03026;Niben101Scf01670g04003	1.173571488	-0.960754167	-0.342020973	-1.183391699	0.041437626	0.327338284	0.707913236	0.073724287	1st up 10 dpi	Niben101Scf01670g04001;Niben101Scf01670g04003;Niben101Scf03004g03026	N	PF00749	tRNA synthetases class I (E and Q), catalytic domain	NA	NA	NA
Niben101Scf01673g01007	1.495041488	0.986329167	0.461459027	0.558921634	0.006207614	0.4782121	0.316387089	0.043201597	1st up 10 dpi	Niben101Scf01673g01007	N	PF00152;PF01336	tRNA synthetases class II (D, K and N); OB-fold nucleic acid binding domain	NA	NA	NA
Niben101Scf01677g04003	2.311074821	-0.058580834	0.896104027	1.275896634	0.00163405	0.949949844	0.228910028	0.116353081	1st up 10 dpi	Niben101Scf01677g04003	N	PF07992	Pyridine nucleotide-disulphide oxidoreductase	NA	NA	NA
Niben101Scf01678XLOC_024880;Niben101Scf05142g00023;Niben101Scf02622g12036	2.318313154	0.1411725	-0.537740973	0.987588301	3.08E-05	0.932929279	0.396077988	0.319358213	1st up 10 dpi	Niben101Scf01678XLOC_024880;Niben101Scf02622g12036;Niben101Scf05142g00023	N	PF00177;PF00361	Ribosomal protein S7p/S5e; Proton-conducting membrane transporter	NA	NA	NA
Niben101Scf01685g12005;Niben101Scf06193XLOC_063430	2.050571488	-1.1343225	-0.503989307	1.313551634	0.013365391	0.224956393	0.524464282	0.034928867	1st up 7 dpi	Niben101Scf01685g12005;Niben101Scf06193XLOC_063430	Y	PF00722;PF06955	Glycosyl hydrolases family 16; Xyloglucan endo-transglycosylase (XET) C-terminus	NA	NA	NA
Niben101Scf01688g02006	1.872736488	-0.8184575	0.250904027	0.966026634	0.00429451	0.407110601	0.717745387	0.032800451	1st up 10 dpi	Niben101Scf01688g02006	N	PF00293;PF03571	NUDIX domain; Peptidase family M49	M49	M49	M
Niben101Scf01693g01003;Niben101Scf04560g07010	1.419208154	-0.201815834	0.987899027	1.280439967	0.002997056	0.856243894	0.150832444	0.01606683	1st up 7 dpi	Niben101Scf01693g01003;Niben101Scf04560g07010	N	PF00903	Glyoxalase/Bleomycin resistance protein/Dioxygenase superfamily	NA	NA	NA
Niben101Scf01694g02008;Niben101Scf01694g05001;Niben101Scf02362g00003;Niben101Scf00288g10005	2.420868154	0.4354625	1.554985693	2.306921634	0.005696883	0.701512508	0.047838374	0.064400893	1st up 5 dpi	Niben101Scf00288g10005;Niben101Scf01694g02008;Niben101Scf01694g05001;Niben101Scf02362g00003	Y	PF00160	Cyclophilin type peptidyl-prolyl cis-trans isomerase/CLD	NA	NA	NA
Niben101Scf01696g05014;Niben101Scf01015g00010	1.005256488	0.6977175	0.948345693	0.485184967	0.124447595	0.637205347	0.353848852	0.43298896	constant	Niben101Scf01015g00010;Niben101Scf01696g05014	N	PF01920	Prefoldin subunit	NA	NA	NA
Niben101Scf01696g06050;Niben101Scf30320XLOC_090621	1.183463154	-0.386619167	0.474350693	0.645754967	0.004116441	0.715089192	0.393803779	0.029406194	1st up 10 dpi	Niben101Scf01696g06050;Niben101Scf30320XLOC_090621	N	PF01370	NAD dependent epimerase/dehydratase family	NA	NA	NA
Niben101Scf01696g06053;Niben101Scf05675g00006	2.675596488	0.777259166	2.59169736	2.090521634	0.000873481	0.598381289	0.005659927	0.003619175	1st up 5 dpi	Niben101Scf01696g06053;Niben101Scf05675g00006	N	NA	NA	NA	NA	NA
Niben101Scf01697g23018	2.107758154	-0.113030833	0.61669736	0.891696634	0.000347292	0.876029404	0.338405798	0.017628976	1st up 10 dpi	Niben101Scf01697g23018	N	PF00408;PF02878;PF02879;PF02880	Phosphoglucomutase/phosphomannomutase, C-terminal domain; Phosphoglucomutase/phosphomannomutase, alpha/beta/alpha domain I; Phosphoglucomutase/phosphomannomutase, alpha/beta/alpha domain II; Phosphoglucomutase/phosphomannomutase, alpha/beta/alpha domain III	NA	NA	NA
Niben101Scf01700g01004;Niben101Scf04657g07003	1.460876488	-0.986525834	-0.198170973	-0.826701699	0.030179063	0.333710953	0.810601453	0.352239368	1st up 10 dpi	Niben101Scf01700g01004;Niben101Scf04657g07003	N	PF00574	Clp protease	S14	S14	S
Niben101Scf01701g00013;Niben101Scf06228XLOC_063573	3.098046488	-0.9918725	1.276469027	1.089861634	0.000728312	0.525458967	0.005092477	0.200138028	1st up 5 dpi	Niben101Scf01701g00013;Niben101Scf06228XLOC_063573	Y;N	PF00112;PF08246	Papain family cysteine protease; Cathepsin propeptide inhibitor domain (I29)	C01;I29	C01A;C01B;I29	C;I
Niben101Scf01701g07007	1.640178154	0.263070833	0.709855693	0.936526634	0.006226225	0.751052905	0.111733341	0.034594015	1st up 10 dpi	Niben101Scf01701g07007	Y	PF00112;PF00396;PF08246	Papain family cysteine protease; Granulin; Cathepsin propeptide inhibitor domain (I29)	C01	C01A;C01B;I29	C
Niben101Scf01701g07009	1.524418154	0.251465833	0.234075693	1.455261634	0.024361061	0.861890775	0.76667387	0.012625971	1st up 7 dpi	Niben101Scf01701g07009	N	PF00085	Thioredoxin	NA	NA	NA
Niben101Scf01706g00025	1.543961488	0.0733375	0.141934027	1.131606634	0.007743542	0.949714465	0.723800654	0.023746649	1st up 7 dpi	Niben101Scf01706g00025	Y	PF02298	Plastocyanin-like domain	NA	NA	NA
Niben101Scf01710g01013	0.630756488	-0.259809167	0.066659027	1.996354967	0.416805436	0.831831475	0.957721154	0.180073686	constant	Niben101Scf01710g01013	N	PF00244	14-3-3 protein	NA	NA	NA
Niben101Scf01711g00010;Niben101Scf00117g00006	1.706649821	1.120874167	0.656784027	1.801156634	0.007191797	0.255572472	0.507458621	0.008260079	1st up 7 dpi	Niben101Scf00117g00006;Niben101Scf01711g00010	N	PF00297	Ribosomal protein L3	NA	NA	NA
Niben101Scf01718g01001	0.584363154	-1.169065834	-0.104669307	-0.035198366	0.580221807	0.309770204	0.885999711	0.974911165	constant	Niben101Scf01718g01001	N	PF00389;PF02826	D-isomer specific 2-hydroxyacid dehydrogenase, catalytic domain; D-isomer specific 2-hydroxyacid dehydrogenase, NAD binding domain	NA	NA	NA
Niben101Scf01718g02010	2.267238154	0.4812275	1.117440693	0.737583301	5.32E-05	0.478897749	0.050235279	0.170413873	1st up 10 dpi	Niben101Scf01718g02010	N	PF01399;PF08375	PCI domain; Proteasome regulatory subunit C-terminal	NA	NA	NA
Niben101Scf01718g06002;Niben101Scf02908g03006	2.109204821	-0.102549167	0.99095236	0.196291634	0.000242271	0.911595204	0.147291133	0.775299854	1st up 10 dpi	Niben101Scf01718g06002;Niben101Scf02908g03006	N	PF02985;PF03810;PF13513	HEAT repeat; Importin-beta N-terminal domain; HEAT-like repeat	NA	NA	NA
Niben101Scf01721g07006;Niben101Scf06089XLOC_062794	2.064331488	-0.304630833	1.618770693	0.778779967	0.039452989	0.645089176	0.180920004	0.450307274	1st up 10 dpi	Niben101Scf01721g07006;Niben101Scf06089XLOC_062794	N	PF00355;PF08417	Rieske [2Fe-2S] domain; Pheophorbide a oxygenase	NA	NA	NA
Niben101Scf01727g07006;Niben101Scf03236g03009	1.408529821	-1.7368225	0.517295693	1.035139967	0.116204597	0.045355495	0.627993163	0.16467429	1st down 2 dpi	Niben101Scf01727g07006;Niben101Scf03236g03009	N	PF13180;PF13365;PF00956	PDZ domain; Trypsin-like peptidase domain; Nucleosome assembly protein (NAP)	S01	S01A;S01B;S01C;S01D;S01F	S
Niben101Scf01729g01015;Niben101Scf01111g01003;Niben101Scf02361g01002;Niben101Scf03321g01012;Niben101Scf10595XLOC_079343	3.438834821	3.209469167	3.016904027	2.398599967	0.000143061	0.039550684	0.011277189	0.016843423	1st up 2 dpi	Niben101Scf01111g01003;Niben101Scf01729g01015;Niben101Scf02361g01002;Niben101Scf03321g01012;Niben101Scf10595XLOC_079343	N	PF01154;PF08540	Hydroxymethylglutaryl-coenzyme A synthase N terminal; Hydroxymethylglutaryl-coenzyme A synthase C terminal	NA	NA	NA
Niben101Scf01740g16003	3.030288154	0.4042825	1.600119027	1.983091634	9.97E-06	0.336483497	0.00298	3.70E-06	1st up 5 dpi	Niben101Scf01740g16003	Y	PF00657	GDSL-like Lipase/Acylhydrolase	NA	NA	NA
Niben101Scf01750g06025;Niben101Scf04671g06008;Niben101Scf04699g00014;Niben101Scf00851g03005	1.108744821	1.152075833	0.745779027	0.639253301	0.171132154	0.438335698	0.040747385	0.342834775	constant	Niben101Scf00851g03005;Niben101Scf01750g06025;Niben101Scf04671g06008;Niben101Scf04699g00014	N	PF00149;PF07646;PF13418	Calcineurin-like phosphoesterase; Kelch motif; Galactose oxidase, central domain	NA	NA	NA
Niben101Scf01756g02004;Niben101Scf03239g05026;Niben101Scf13394XLOC_083772;Niben101Scf09976XLOC_077754	1.975831488	-0.190060834	1.20594736	1.811463301	0.002901286	0.76507349	0.325691759	0.012473655	1st up 7 dpi	Niben101Scf01756g02004;Niben101Scf03239g05026;Niben101Scf09976XLOC_077754;Niben101Scf13394XLOC_083772	N	PF02453	Reticulon	NA	NA	NA
Niben101Scf01765g02012	3.293933154	1.1329825	1.781409027	2.184778301	7.77E-06	0.113241453	0.005680022	8.79E-05	1st up 5 dpi	Niben101Scf01765g02012	N	PF00120;PF03951	Glutamine synthetase, catalytic domain; Glutamine synthetase, beta-Grasp domain	NA	NA	NA
Niben101Scf01773g06004;Niben101Scf09781XLOC_077295	0.783719821	-0.590660834	-0.055770973	0.095838301	0.000508937	0.234760506	0.904053299	0.586594917	constant	Niben101Scf01773g06004;Niben101Scf09781XLOC_077295	Y;N	NA	NA	NA	NA	NA
Niben101Scf01777g03022	2.216053154	0.435449166	1.103165693	1.241586634	2.99E-05	0.422175461	0.026509741	0.00130715	1st up 5 dpi	Niben101Scf01777g03022	N	PF00009;PF00679;PF03144;PF03764;PF14492	Elongation factor Tu GTP binding domain; Elongation factor G C-terminus; Elongation factor Tu domain 2; Elongation factor G, domain IV; Elongation Factor G, domain II	NA	NA	NA
Niben101Scf01779g01001	2.918559821	0.265485833	1.883505693	2.747386634	0.00063134	0.67776606	0.001767826	3.74E-05	1st up 5 dpi	Niben101Scf01779g01001	N	PF00332;PF07983	Glycosyl hydrolases family 17; X8 domain	NA	NA	NA
Niben101Scf01779g04011	3.214078154	0.042050833	0.564025693	2.558398301	4.09E-05	0.963559458	0.485201286	0.00248138	1st up 7 dpi	Niben101Scf01779g04011	Y	NA	NA	NA	NA	NA
Niben101Scf01782g03006	5.659196488	3.879225833	4.550145693	5.029518301	1.04E-06	0.000296366	0.001338251	6.47E-06	1st up 2 dpi	Niben101Scf01782g03006	N	PF14541;PF14543	Xylanase inhibitor C-terminal; Xylanase inhibitor N-terminal	NA	NA	A
Niben101Scf01784g06003;Niben101Scf01859g10010	-0.108601846	-1.9019575	0.155249027	0.436859967	0.85641829	0.215884316	0.930973554	0.346970577	constant	Niben101Scf01784g06003;Niben101Scf01859g10010	N	PF00326	Prolyl oligopeptidase family	S09	S09A;S09B;S09C;S09D	S
Niben101Scf01785g10010	2.360731488	0.1437375	1.053430693	1.689401634	0.016701762	0.911595204	0.187798484	0.02759452	1st up 7 dpi	Niben101Scf01785g10010	N	PF00504	Chlorophyll A-B binding protein	NA	NA	NA
Niben101Scf01789g03003	5.526251488	3.478489167	4.65983236	5.105828301	1.04E-05	8.65E-05	1.09E-05	3.78E-06	1st up 2 dpi	Niben101Scf01789g03003	Y	PF00704	Glycosyl hydrolases family 18	NA	NA	NA
Niben101Scf01795g04026;Niben101Scf01795g04024;Niben101Scf01795g04025;Niben101Scf00467g00011	-0.382300179	-0.373320834	-0.65995264	-1.122761699	0.553307396	0.698464794	0.255398179	0.133825704	constant	Niben101Scf00467g00011;Niben101Scf01795g04024;Niben101Scf01795g04025;Niben101Scf01795g04026	N	NA	NA	NA	NA	NA
Niben101Scf01797g03034	1.584631488	0.008570833	-0.452500973	1.451323301	0.13786006	0.993077153	0.776118832	0.089142696	constant	Niben101Scf01797g03034	N	PF01241	Photosystem I psaG / psaK	NA	NA	NA
Niben101Scf01799g02002	1.058048154	-0.9147975	0.70806236	-0.074561699	0.041933294	0.394174074	0.374085544	0.869640205	1st up 10 dpi	Niben101Scf01799g02002	N	PF13417	Glutathione S-transferase, N-terminal domain	NA	NA	NA
Niben101Scf01802g00003	2.809536488	0.003685833	1.495575693	1.745461634	0.00010113	0.996291852	0.045935297	0.001401083	1st up 5 dpi	Niben101Scf01802g00003	Y	NA	NA	NA	NA	NA
Niben101Scf01802g02003;Niben101Scf00378g02005;Niben101Scf04003g04003	1.952259821	1.0228125	2.27876236	1.461176634	0.000315369	0.473469323	0.028385923	0.057895732	1st up 5 dpi	Niben101Scf00378g02005;Niben101Scf01802g02003;Niben101Scf04003g04003	N	NA	NA	NA	NA	NA
Niben101Scf01812g02025	2.680934821	0.821600833	1.238334027	2.085553301	0.001428984	0.611948684	0.463550737	0.005049154	1st up 7 dpi	Niben101Scf01812g02025	N	PF01717;PF08267	Cobalamin-independent synthase, Catalytic domain; Cobalamin-independent synthase, N-terminal domain	NA	NA	NA
Niben101Scf01817g02001	1.976811488	0.833034166	0.775410693	0.461006634	0.019820216	0.601824162	0.200785875	0.069862108	1st up 10 dpi	Niben101Scf01817g02001	N	PF01991	ATP synthase (E/31 kDa) subunit	NA	NA	NA
Niben101Scf01818g04007	0.180551488	-1.808865834	-1.097874307	-0.196191699	0.663818014	0.053241714	0.097345608	0.604097921	constant	Niben101Scf01818g04007	N	PF01789	PsbP	NA	NA	NA
Niben101Scf01818g05006;Niben101Scf00986g02002	1.622581488	0.1637375	0.892839027	0.322808301	0.056786253	0.808156088	0.076494255	0.713847475	constant	Niben101Scf00986g02002;Niben101Scf01818g05006	N	PF00458;PF00587;PF03129	WHEP-TRS domain; tRNA synthetase class II core domain (G, H, P, S and T); Anticodon binding domain	NA	NA	NA
Niben101Scf01818g07001	1.542169821	0.046144167	0.648795693	1.061724967	1.43E-06	0.920789004	0.099967717	0.007213092	1st up 7 dpi	Niben101Scf01818g07001	N	PF00923	Transaldolase	NA	NA	NA
Niben101Scf01820g00025;Niben101Scf01236g02016;Niben101Scf01671g03004;Niben101Scf01334g06003	1.642321488	-0.4551525	0.99574736	1.229443301	0.000963312	0.699572467	0.254786345	0.004010211	1st up 7 dpi	Niben101Scf01236g02016;Niben101Scf01334g06003;Niben101Scf01671g03004;Niben101Scf01820g00025	N	PF00438;PF02772;PF02773	S-adenosylmethionine synthetase, N-terminal domain; S-adenosylmethionine synthetase, central domain; S-adenosylmethionine synthetase, C-terminal domain	NA	NA	NA
Niben101Scf01822g13004	2.588328154	-0.3124475	0.64186236	0.570186634	0.011952219	0.780819382	0.262005829	0.414081373	1st up 10 dpi	Niben101Scf01822g13004	N	PF01553;PF14829	Acyltransferase; Glycerol-3-phosphate acyltransferase N-terminal	NA	NA	NA
Niben101Scf01825g03009;Niben101Scf01825g04012	1.782781488	0.519645833	0.277614027	-0.353040033	0.008384506	0.775101233	0.604391981	0.685363098	1st up 10 dpi	Niben101Scf01825g03009;Niben101Scf01825g04012	Y	PF01477	PLAT/LH2 domain	NA	NA	NA
Niben101Scf01831XLOC_026894;Niben101Scf03425g01002	0.839548154	-0.507555833	3.38613236	0.301071634	0.378035797	0.858378441	0.030458411	0.783890271	1st up 5 dpi	Niben101Scf01831XLOC_026894;Niben101Scf03425g01002	N	PF00223	Photosystem I psaA/psaB protein	NA	NA	NA
Niben101Scf01847g02012	0.933053154	-0.8126925	0.527174027	1.039796634	0.084932531	0.19202912	0.252079184	0.002319315	1st up 7 dpi	Niben101Scf01847g02012	N	PF00121	Triosephosphate isomerase	NA	NA	NA
Niben101Scf01847g03004	1.118938154	0.539780833	1.50644736	0.633491634	0.379103621	0.459214114	0.06637127	0.519488146	constant	Niben101Scf01847g03004	N	PF00160	Cyclophilin type peptidyl-prolyl cis-trans isomerase/CLD	NA	NA	NA
Niben101Scf01847g08012	2.180186488	0.4752225	1.24800236	1.615669967	0.004371163	0.695983771	0.04219988	0.001426213	1st up 5 dpi	Niben101Scf01847g08012	N	PF00098;PF00313	Zinc knuckle; 'Cold-shock' DNA-binding domain	NA	NA	NA
Niben101Scf01848g01004;Niben101Scf02606g04004	2.603899821	0.226274167	1.02717236	1.544039967	0.00053767	0.788933609	0.154434472	0.000642342	1st up 7 dpi	Niben101Scf01848g01004;Niben101Scf02606g04004	N	PF00227	Proteasome subunit	T01	T01A;T01B	T
Niben101Scf01852g01023	1.477461488	-0.518069167	-1.355990973	2.500889967	0.140805008	0.806603881	0.254678736	0.009870213	1st up 7 dpi	Niben101Scf01852g01023	N	PF00121	Triosephosphate isomerase	NA	NA	NA
Niben101Scf01854g00028;Niben101Scf01818g09008	2.603708154	0.753920833	0.277895693	0.849264967	0.00080712	0.431564596	0.163857733	0.079771102	1st up 10 dpi	Niben101Scf01818g09008;Niben101Scf01854g00028	N	NA	NA	NA	NA	NA
Niben101Scf01870g09015	1.930736488	0.085315833	0.844479027	1.745341634	0.000539415	0.901687428	0.039411532	7.23E-05	1st up 7 dpi	Niben101Scf01870g09015	Y	PF14541;PF14543	Xylanase inhibitor C-terminal; Xylanase inhibitor N-terminal	A01	A01B;A01A	A
Niben101Scf01881g02001;Niben101Scf01681g14014;Niben101Scf01681g14017;Niben101Scf01881g02014	2.305408154	0.235814167	0.74315736	0.764164967	0.000922957	0.861578044	0.482928293	0.052739113	1st up 10 dpi	Niben101Scf01681g14014;Niben101Scf01681g14017;Niben101Scf01881g02001;Niben101Scf01881g02014	N	PF00390;PF03949	Malic enzyme, N-terminal domain; Malic enzyme, NAD binding domain	NA	NA	NA
Niben101Scf01888g09015	-1.368708513	-1.1370625	-1.196639307	-1.493916699	0.034659901	0.184486817	0.072757826	0.101065398	1st down 10 dpi	Niben101Scf01888g09015	N	PF01301;PF13364	Glycosyl hydrolases family 35; Beta-galactosidase jelly roll domain	NA	NA	NA
Niben101Scf01892g01008;Niben101Scf00160g09017	-0.528208513	-0.552569167	-0.76494764	-0.172806699	0.132064464	0.328232886	0.056998623	0.779725793	constant	Niben101Scf00160g09017;Niben101Scf01892g01008	Y;N	PF13839;PF14416	GDSL/SGNH-like Acyl-Esterase family found in Pmr5 and Cas1p; PMR5 N terminal Domain	NA	NA	NA
Niben101Scf01894g02004	1.179879821	-0.5641875	0.560320693	0.911484967	4.07E-05	0.298008253	0.228910028	0.002874174	1st up 10 dpi	Niben101Scf01894g02004	Y	PF00933;PF01915;PF14310	Glycosyl hydrolase family 3 N terminal domain; Glycosyl hydrolase family 3 C-terminal domain; Fibronectin type III-like domain	NA	NA	NA
Niben101Scf01899g07007	1.253008154	-0.895790834	0.701469027	0.834289967	0.002383934	0.312840434	0.161698486	0.016890317	1st up 10 dpi	Niben101Scf01899g07007	N	PF00180	Isocitrate/isopropylmalate dehydrogenase	NA	NA	NA
Niben101Scf01916g00004	0.159898154	-0.601385834	0.040920693	-0.474861699	0.704403742	0.598381289	0.957205792	0.47519589	constant	Niben101Scf01916g00004	N	PF02431	Chalcone-flavanone isomerase	NA	NA	NA
Niben101Scf01917g13024	-0.951570179	-2.439114167	-1.032740973	-1.356226699	0.239995599	0.011504699	0.313526177	0.169505281	1st down 2 dpi	Niben101Scf01917g13024	N	PF06045;PF14683;PF14686	Rhamnogalacturonate lyase family; Polysaccharide lyase family 4, domain III; Polysaccharide lyase family 4, domain II	NA	NA	NA
Niben101Scf01918g04014;Niben101Scf02601g04010	5.362459821	5.050495833	6.96114736	7.046773301	9.72E-05	0.000166694	3.86E-05	0.001085769	1st up 2 dpi	Niben101Scf01918g04014;Niben101Scf02601g04010	N	PF00407	Pathogenesis-related protein Bet v I family	NA	NA	NA
Niben101Scf01922g05005	1.687326488	-0.2036325	0.497475693	0.588571634	1.23E-05	0.45256852	0.0141712	0.000639278	1st up 10 dpi	Niben101Scf01922g05005	N	PF00118	TCP-1/cpn60 chaperonin family	NA	NA	NA
Niben101Scf01927g05004;Niben101Scf00551g01026;Niben101Scf01927g05003	1.561386488	0.050374167	0.985879027	0.930171634	0.012791779	0.94838016	0.076494255	0.219830339	1st up 10 dpi	Niben101Scf00551g01026;Niben101Scf01927g05003;Niben101Scf01927g05004	N	PF00235	Profilin	NA	NA	NA
Niben101Scf01927g05020	1.061239821	1.061600833	0.230589027	-0.582010033	0.136374172	0.584163865	0.604391981	0.371759668	constant	Niben101Scf01927g05020	N	PF00750;PF03485;PF05746	tRNA synthetases class I (R); Arginyl tRNA synthetase N terminal domain; DALR anticodon binding domain	NA	NA	NA
Niben101Scf01927g05021	1.011943154	0.317209166	0.632955693	0.681504967	0.001845536	0.518553637	0.008086041	0.018585587	1st up 10 dpi	Niben101Scf01927g05021	Y	PF00332;PF07983	Glycosyl hydrolases family 17; X8 domain	NA	NA	NA
Niben101Scf01927g07001	-0.785973513	-2.418970834	-1.554485973	-0.981240033	0.338878931	0.109466958	0.141490855	0.219830339	constant	Niben101Scf01927g07001	N	PF01019	Gamma-glutamyltranspeptidase	T03	T03	T
Niben101Scf01934g02004;Niben101Scf03905g02017	7.187413154	6.4162625	7.73040736	8.210874967	0.0003355	0.000740715	7.59E-05	3.97E-05	1st up 2 dpi	Niben101Scf01934g02004;Niben101Scf03905g02017	Y;N	PF00332	Glycosyl hydrolases family 17	NA	NA	NA
Niben101Scf01936g06004;Niben101Scf03373g04012	1.441731488	0.457300833	0.820945693	0.848021634	0.000197353	0.303036548	0.038537706	0.046228315	1st up 10 dpi	Niben101Scf01936g06004;Niben101Scf03373g04012	N	PF00191	Annexin	NA	NA	NA
Niben101Scf01936g07002;Niben101Scf05880XLOC_061710;Niben101Scf00573g01003;Niben101Scf14726XLOC_085283	0.403603154	-0.4204975	-0.017054307	-0.487738366	0.46595013	0.606286025	0.964857846	0.441052127	constant	Niben101Scf00573g01003;Niben101Scf01936g07002;Niben101Scf05880XLOC_061710;Niben101Scf14726XLOC_085283	N	PF00733;PF13537	Asparagine synthase; Glutamine amidotransferase domain	C44	C44	C
Niben101Scf01937g02005	1.353831488	-0.740384167	0.104534027	0.485118301	0.0015866	0.330439293	0.833061209	0.382341125	1st up 10 dpi	Niben101Scf01937g02005	N	PF01625	Peptide methionine sulfoxide reductase	NA	NA	NA
Niben101Scf01938g06005;Niben101Scf03018g05013	-0.103845179	-1.422320834	0.39978736	-1.080626699	0.857153496	0.300878131	0.777134185	0.019115136	1st down 7 dpi	Niben101Scf01938g06005;Niben101Scf03018g05013	N	PF01230	HIT domain	NA	NA	NA
Niben101Scf01942g01010;Niben101Scf02090g07010	2.932386488	-0.199470834	1.19237736	2.198381634	0.010857067	0.925034442	0.30439191	0.004851415	1st up 7 dpi	Niben101Scf01942g01010;Niben101Scf02090g07010	N	PF04969	CS domain	NA	NA	NA
Niben101Scf01943g04009;Niben101Scf05322g00002;Niben101Scf05692XLOC_060684;Niben101Scf03170g01019;Niben101Scf08597XLOC_073671;Niben101Scf01018g08014	3.184434821	0.746555833	3.10952236	1.655563301	0.013283288	0.595231869	0.01935804	0.122608354	1st up 5 dpi	Niben101Scf01018g08014;Niben101Scf01943g04009;Niben101Scf03170g01019;Niben101Scf05322g00002;Niben101Scf05692XLOC_060684;Niben101Scf08597XLOC_073671	N	PF11976	Ubiquitin-2 like Rad60 SUMO-like	NA	NA	NA
Niben101Scf01943g08004;Niben101Scf22099XLOC_089066	3.048623154	-0.222199167	1.38085736	2.200134967	4.26E-06	0.88495007	0.003943289	4.00E-06	1st up 5 dpi	Niben101Scf01943g08004;Niben101Scf22099XLOC_089066	Y	PF03188;PF04526	Eukaryotic cytochrome b561; Protein of unknown function (DUF568)	NA	NA	NA
Niben101Scf01954g01019	1.705833154	-0.514239167	0.938890693	1.323439967	0.001684372	0.433079282	0.137578911	0.029418451	1st up 7 dpi	Niben101Scf01954g01019	N	PF03358	NADPH-dependent FMN reductase	NA	NA	NA
Niben101Scf01958g02007	-1.804653513	0.061230833	-1.76288264	-0.977376699	0.005297082	0.976943382	0.063693131	0.284909235	1st down 10 dpi	Niben101Scf01958g02007	N	NA	NA	NA	NA	NA
Niben101Scf01958g03003;Niben101Scf02911g03002;Niben101Scf10338XLOC_078724	1.112538154	1.178090833	1.24266736	0.087648301	0.031913795	0.572763204	0.07693946	0.921930155	1st up 10 dpi	Niben101Scf01958g03003;Niben101Scf02911g03002;Niben101Scf10338XLOC_078724	N	PF01159;PF03868	Ribosomal protein L6e; Ribosomal protein L6, N-terminal domain	NA	NA	NA
Niben101Scf01959g04001	0.643611488	-0.6716025	-0.118535973	-0.111090033	0.041045612	0.467688928	0.800162487	0.825301102	constant	Niben101Scf01959g04001	N	PF00085	Thioredoxin	NA	NA	NA
Niben101Scf01961g00002;Niben101Scf02170g01012	0.227611487	0.1366875	-0.094684307	0.184513301	0.514419543	0.888518812	0.85247711	0.306754543	constant	Niben101Scf01961g00002;Niben101Scf02170g01012	Y	PF00026;PF03489;PF05184	Eukaryotic aspartyl protease; Saposin-like type B, region 2; Saposin-like type B, region 1	A01	A01A;A01B	A
Niben101Scf01964g00002	0.872406487	0.064119167	0.329985693	0.230834967	0.288973906	0.937590365	0.389373083	0.71035145	constant	Niben101Scf01964g00002	N	PF08442;PF16114	ATP-grasp domain; ATP citrate lyase citrate-binding	NA	NA	NA
Niben101Scf01968g01014	2.886518154	-0.0683175	1.814069027	1.234503301	0.001593735	0.902094552	0.053130098	0.017302131	1st up 7 dpi	Niben101Scf01968g01014	N	PF00383;PF01872	Cytidine and deoxycytidylate deaminase zinc-binding region; RibD C-terminal domain	NA	NA	NA
Niben101Scf01970g01021;Niben101Scf00472g06014	1.024698154	-0.941665833	-0.30700264	0.181003301	0.078421955	0.255572472	0.750116817	0.741277105	constant	Niben101Scf00472g06014;Niben101Scf01970g01021	N	PF01106	NifU-like domain	NA	NA	NA
Niben101Scf01970g01025;Niben101Scf03053g00001	1.487883154	-0.3632625	0.63269236	0.027401634	0.091067441	0.478328155	0.2568755	0.976488191	constant	Niben101Scf01970g01025;Niben101Scf03053g00001	N	PF01634;PF08029	ATP phosphoribosyltransferase; HisG, C-terminal domain	NA	NA	NA
Niben101Scf01971g01006;Niben101Scf01971g01005	-0.413551846	-0.150289167	-3.39851264	-0.652791699	0.730855022	0.925570224	0.047127582	0.304401699	1st down 5 dpi	Niben101Scf01971g01005;Niben101Scf01971g01006	Y	PF00197	Trypsin and protease inhibitor	I03	I03A;I03B	I
Niben101Scf01980g02002	0.973803154	0.2026775	1.707655693	0.694056634	0.008923717	0.861890775	0.037000907	0.190662407	1st up 5 dpi	Niben101Scf01980g02002	N	PF00150	Cellulase (glycosyl hydrolase family 5)	NA	NA	NA
Niben101Scf01980g10004	2.413951488	-1.295750834	-0.819930973	-0.092691699	0.00058039	0.296013504	0.2151816	0.666970796	1st up 10 dpi	Niben101Scf01980g10004	N	PF00201	UDP-glucoronosyl and UDP-glucosyl transferase	NA	NA	NA
Niben101Scf01983g01022	1.574368154	-0.668194167	0.031470693	1.012121634	0.022653764	0.514445745	0.966409526	0.015712837	1st up 7 dpi	Niben101Scf01983g01022	N	PF02431	Chalcone-flavanone isomerase	NA	NA	NA
Niben101Scf01985g02007	0.384938154	-1.5133575	-0.58228264	-1.866078366	0.543793476	0.132705761	0.387111375	0.014956758	1st down 7 dpi	Niben101Scf01985g02007	N	PF13365	Trypsin-like peptidase domain	S01	S01A;S01B;S01C;S01D;S01F	S
Niben101Scf01986g02010	2.061318154	-0.543070833	0.841860693	1.223713301	0.001600389	0.742117844	0.46320943	0.016236422	1st up 7 dpi	Niben101Scf01986g02010	N	PF05089;PF12972	Alpha-N-acetylglucosaminidase (NAGLU) tim-barrel domain; Alpha-N-acetylglucosaminidase (NAGLU) C-terminal domain	NA	NA	NA
Niben101Scf01991g05012;Niben101Scf01991g05015;Niben101Scf01991g04010;Niben101Scf01991g04009	0.649604821	-0.2061375	0.367505693	-0.447240033	0.106394264	0.852213017	0.537672301	0.419590318	constant	Niben101Scf01991g04009;Niben101Scf01991g04010;Niben101Scf01991g05012;Niben101Scf01991g05015	N	PF00101;PF12338	Ribulose bisphosphate carboxylase, small chain; Ribulose-1,5-bisphosphate carboxylase small subunit	NA	NA	NA
Niben101Scf01993g08029;Niben101Scf22688XLOC_089204;Niben101Scf01993g08022	1.296579821	0.007405833	0.718910693	1.153478301	0.084408698	0.995839713	0.360742232	0.11916704	constant	Niben101Scf01993g08022;Niben101Scf01993g08029;Niben101Scf22688XLOC_089204	N	PF03094;PF00111	Mlo family; 2Fe-2S iron-sulfur cluster binding domain	NA	NA	NA
Niben101Scf01998g00001;Niben101Scf01717g05001;Niben101Scf01848g05002;Niben101Scf01998g00002;Niben101Scf00394g00001;Niben101Scf00747g01020;Niben101Scf00870g16006;Niben101Scf02790g01009;Niben101Scf04634g01003;Niben101Ctg13647g00002	1.792273154	0.0065625	0.926645693	0.718158301	3.05E-05	0.993077153	0.02504132	0.076357576	1st up 10 dpi	Niben101Ctg13647g00002;Niben101Scf00394g00001;Niben101Scf00747g01020;Niben101Scf00870g16006;Niben101Scf01717g05001;Niben101Scf01848g05002;Niben101Scf01998g00001;Niben101Scf01998g00002;Niben101Scf02790g01009;Niben101Scf04634g01003	N	PF00270;PF00271;PF04043	DEAD/DEAH box helicase; Helicase conserved C-terminal domain; Plant invertase/pectin methylesterase inhibitor	NA	NA	NA
Niben101Scf01999g04007	0.989706487	0.6610325	-0.25456764	0.055508301	0.087889875	0.567583018	0.857738458	0.951585633	constant	Niben101Scf01999g04007	N	PF00736	EF-1 guanine nucleotide exchange domain	NA	NA	NA
Niben101Scf01999g06011;Niben101Scf03376g05017;Niben101Scf01999g06012;Niben101Ctg05021g00002;Niben101Ctg05829XLOC_000598;Niben101Ctg01820g00001;Niben101Scf13703XLOC_084237	2.198863154	0.1052825	1.064580693	1.546249967	3.73E-05	0.861645991	0.013054313	0.000120422	1st up 5 dpi	Niben101Ctg01820g00001;Niben101Ctg05021g00002;Niben101Ctg05829XLOC_000598;Niben101Scf01999g06011;Niben101Scf01999g06012;Niben101Scf03376g05017;Niben101Scf13703XLOC_084237	N;Y	PF00012;PF01544	Hsp70 protein; CorA-like Mg2+ transporter protein	NA	NA	NA
Niben101Scf01999g06013;Niben101Scf03376g04013	0.940218154	-0.339559167	-0.42748264	-0.454628366	0.034118262	0.584150868	0.417233594	0.272662839	constant	Niben101Scf01999g06013;Niben101Scf03376g04013	N	PF01641	SelR domain	NA	NA	NA
Niben101Scf01999g07002;Niben101Scf00953g03009	9.045034821	5.2734775	9.198249027	9.641448301	2.64E-05	0.012977797	1.31E-06	2.43E-08	1st up 2 dpi	Niben101Scf00953g03009;Niben101Scf01999g07002	N;Y	PF00188	Cysteine-rich secretory protein family	NA	NA	NA
Niben101Scf02002g00006	2.228496488	0.828964167	1.035535693	1.952939967	0.002947943	0.364737296	0.07818305	7.89E-05	1st up 7 dpi	Niben101Scf02002g00006	Y	PF16845	Aspartic acid proteinase inhibitor	NA	NA	NA
Niben101Scf02004g00031;Niben101Scf07365XLOC_068792	1.377106488	-0.6394775	0.426325693	0.670546634	0.021293501	0.421313352	0.522401857	0.068087596	1st up 10 dpi	Niben101Scf02004g00031;Niben101Scf07365XLOC_068792	N	PF00248	Aldo/keto reductase family	NA	NA	NA
Niben101Scf02004g00032	1.542263154	-0.906099167	0.19887236	0.443859967	0.000994735	0.150813495	0.713006975	0.310997817	1st up 10 dpi	Niben101Scf02004g00032	N	PF00056;PF02866	lactate/malate dehydrogenase, NAD binding domain; lactate/malate dehydrogenase, alpha/beta C-terminal domain	NA	NA	NA
Niben101Scf02009g00007	-0.403695179	0.087425833	0.380699027	-0.751846699	0.574438505	0.902094552	0.204854013	0.01122433	constant	Niben101Scf02009g00007	N	PF00501;PF13193	AMP-binding enzyme; AMP-binding enzyme C-terminal domain	NA	NA	NA
Niben101Scf02014g00020	1.435333154	0.179789167	0.758330693	1.077661634	0.000497775	0.770172745	0.149114326	0.006084741	1st up 7 dpi	Niben101Scf02014g00020	N	PF00107;PF08240	Zinc-binding dehydrogenase; Alcohol dehydrogenase GroES-like domain	NA	NA	NA
Niben101Scf02014g00021	3.803576488	1.084330833	2.53840736	2.853856634	3.15E-07	0.115277617	5.90E-05	0.000482755	1st up 5 dpi	Niben101Scf02014g00021	Y	PF00332;PF07983	Glycosyl hydrolases family 17; X8 domain	NA	NA	NA
Niben101Scf02015g01007	1.674979821	0.117134167	1.92856236	1.990364967	0.061515044	0.912613389	0.063046035	0.011797262	1st up 7 dpi	Niben101Scf02015g01007	N	PF00208	Glutamate/Leucine/Phenylalanine/Valine dehydrogenase	NA	NA	NA
Niben101Scf02021g01005	1.285786488	-0.3200275	1.497405693	0.961269967	0.001144822	0.685047164	0.041521279	0.025703432	1st up 5 dpi	Niben101Scf02021g01005	N	PF01370	NAD dependent epimerase/dehydratase family	NA	NA	NA
Niben101Scf02023g01002;Niben101Scf06016XLOC_062412;Niben101Scf06016XLOC_062411	1.732433154	-2.0302825	-0.499060973	0.048889967	0.023323191	0.173529732	0.507458621	0.93033709	1st up 10 dpi	Niben101Scf02023g01002;Niben101Scf06016XLOC_062411;Niben101Scf06016XLOC_062412	N	PF01658;PF07994	Myo-inositol-1-phosphate synthase	NA	NA	NA
Niben101Scf02027g02003;Niben101Scf02581g03016;Niben101Scf03777g00005	1.986424821	-0.268020834	1.143200693	1.519124967	0.000440715	0.560458275	0.013350396	1.45E-05	1st up 5 dpi	Niben101Scf02027g02003;Niben101Scf02581g03016;Niben101Scf03777g00005	N	PF01425	Amidase	NA	NA	NA
Niben101Scf02029g01001	4.097081488	1.673794167	2.60087736	4.141471634	0.000497413	0.055000777	3.82E-05	7.85E-08	1st up 5 dpi	Niben101Scf02029g01001	Y	PF00188	Cysteine-rich secretory protein family	NA	NA	NA
Niben101Scf02030g02010;Niben101Scf05044g01007;Niben101Scf08664XLOC_073968;Niben101Scf00127g01005;Niben101Scf04424g04004	1.345123154	0.8731325	1.64212736	0.695289967	0.031562305	0.444378513	0.040259625	0.047596013	1st up 5 dpi	Niben101Scf00127g01005;Niben101Scf02030g02010;Niben101Scf04424g04004;Niben101Scf05044g01007;Niben101Scf08664XLOC_073968	N	PF00400;PF04053	WD domain, G-beta repeat; Coatomer WD associated region	NA	NA	NA
Niben101Scf02030g04003	3.081601488	0.991974166	2.39535236	2.003083301	0.002198591	0.031424994	0.000803828	0.051515149	1st up 5 dpi	Niben101Scf02030g04003	Y	PF00012	Hsp70 protein	NA	NA	NA
Niben101Scf02041g00002	5.463091488	2.397505833	4.457094027	5.408108301	4.99E-06	0.016430356	7.77E-06	5.52E-07	1st up 2 dpi	Niben101Scf02041g00002	Y	PF00182	Chitinase class I	NA	NA	NA
Niben101Scf02041g04015;Niben101Scf03631g00005;Niben101Scf12935XLOC_083186	1.472229821	-0.403734167	0.225095693	0.209386634	0.001083293	0.505863149	0.660809544	0.681357525	1st up 10 dpi	Niben101Scf02041g04015;Niben101Scf03631g00005;Niben101Scf12935XLOC_083186	N	PF00199;PF06628	Catalase; Catalase-related immune-responsive	NA	NA	NA
Niben101Scf02044g01002;Niben101Scf01156g01016	0.616348154	-0.6432575	0.042405693	-0.018068366	0.241437442	0.603269436	0.964857846	0.973732202	constant	Niben101Scf01156g01016;Niben101Scf02044g01002	Y;N	PF01370	NAD dependent epimerase/dehydratase family	NA	NA	NA
Niben101Scf02044g04005	2.005286488	-0.779444167	-0.247919307	-0.461160033	0.013969026	0.411084647	0.85103439	0.669276599	1st up 10 dpi	Niben101Scf02044g04005	N	PF00795	Carbon-nitrogen hydrolase	NA	NA	NA
Niben101Scf02044g06014;Niben101Scf01116g01004	1.907363154	0.008759166	-1.123099307	0.722138301	0.056843075	0.993077153	0.270856573	0.383841526	constant	Niben101Scf01116g01004;Niben101Scf02044g06014	N	PF04725	Photosystem II 10 kDa polypeptide PsbR	NA	NA	NA
Niben101Scf02062XLOC_029484	1.599313154	0.180640833	-0.19070264	1.651136634	0.00929111	0.784464616	0.888042104	0.009908938	1st up 7 dpi	Niben101Scf02062XLOC_029484	N	PF00421	Photosystem II protein	NA	NA	NA
Niben101Scf02068g04004	3.573024821	0.951409167	1.80125236	1.290128301	0.000130163	0.333710953	0.014954842	0.065011829	1st up 5 dpi	Niben101Scf02068g04004	Y	PF07156;PF13450	Prenylcysteine lyase; NAD(P)-binding Rossmann-like domain	NA	NA	NA
Niben101Scf02073g01008	0.406344821	-0.185739167	-0.07928764	-0.532541699	0.086405001	0.753238497	0.833061209	0.152372508	constant	Niben101Scf02073g01008	N	PF00891;PF08100	O-methyltransferase; Dimerisation domain	NA	NA	NA
Niben101Scf02085g10001;Niben101Scf02085g11001;Niben101Scf02085g10002	0.823596488	-0.744299167	0.036495693	-0.550933366	0.207369943	0.603269436	0.973326442	0.346544652	constant	Niben101Scf02085g10001;Niben101Scf02085g10002;Niben101Scf02085g11001	N	PF01553;PF12710	Acyltransferase; haloacid dehalogenase-like hydrolase	NA	NA	NA
Niben101Scf02085g26002	1.251344821	0.2609025	0.274680693	-0.193701699	0.103563075	0.874330362	0.807768315	0.632134799	constant	Niben101Scf02085g26002	Y	PF03489;PF05184	Saposin-like type B, region 2; Saposin-like type B, region 1	NA	NA	NA
Niben101Scf02086g01010;Niben101Scf02227g05009	2.640129821	0.7235675	2.01279736	1.837238301	0.006423458	0.450465445	0.067565334	0.100580616	1st up 10 dpi	Niben101Scf02086g01010;Niben101Scf02227g05009	N	PF13410;PF13417	Glutathione S-transferase, C-terminal domain; Glutathione S-transferase, N-terminal domain	NA	NA	NA
Niben101Scf02090g04020	3.132858154	-0.086754167	1.65797736	2.504438301	1.21E-05	0.925600681	0.01566784	4.80E-05	1st up 5 dpi	Niben101Scf02090g04020	N	PF01408	Oxidoreductase family, NAD-binding Rossmann fold	NA	NA	NA
Niben101Scf02098g02013	2.851358154	0.769619166	1.809645693	1.763191634	1.67E-06	0.209412987	0.001922542	0.000111369	1st up 5 dpi	Niben101Scf02098g02013	N	PF00861;PF14204	Ribosomal L18p/L5e family; Ribosomal L18 C-terminal region	NA	NA	NA
Niben101Scf02104g00001;Niben101Scf07680XLOC_070165;Niben101Scf01212g01017;Niben101Scf03497g04007	1.588323154	-0.0164875	0.203779027	0.757191634	0.105332544	0.993077153	0.821153628	0.201144788	constant	Niben101Scf01212g01017;Niben101Scf02104g00001;Niben101Scf03497g04007;Niben101Scf07680XLOC_070165	N	PF00124	Photosynthetic reaction centre protein	NA	NA	NA
Niben101Scf02111g17001	-1.470593513	-2.0998075	-2.93181764	-1.959755033	0.018835919	0.085755405	0.025943977	0.003278962	1st down 5 dpi	Niben101Scf02111g17001	Y	PF04043	Plant invertase/pectin methylesterase inhibitor	NA	NA	NA
Niben101Scf02112g01004	2.396558154	-1.009664167	1.313154027	1.524851634	0.003351638	0.587275166	0.058665173	0.04712373	1st up 7 dpi	Niben101Scf02112g01004	N	PF01429	Methyl-CpG binding domain	NA	NA	NA
Niben101Scf02114g00010;Niben101Scf00927g02017;Niben101Ctg06950XLOC_000732	1.646131488	-0.623614167	0.558315693	0.346326634	0.042599575	0.278394564	0.118341143	0.605858751	1st up 10 dpi	Niben101Ctg06950XLOC_000732;Niben101Scf00927g02017;Niben101Scf02114g00010	N	PF01118;PF02774	Semialdehyde dehydrogenase, NAD binding domain; Semialdehyde dehydrogenase, dimerisation domain	NA	NA	NA
Niben101Scf02124g00016	-0.258670179	-0.151629167	-0.17306764	-0.945620033	0.606198095	0.882258679	0.85247711	0.349343697	constant	Niben101Scf02124g00016	Y	PF14541;PF14543	Xylanase inhibitor C-terminal; Xylanase inhibitor N-terminal	A01	A01B;A01A	A
Niben101Scf02124g01022	2.599946488	0.701779167	1.963539027	3.002783301	0.000844564	0.574316299	0.163857733	0.000971366	1st up 7 dpi	Niben101Scf02124g01022	Y	PF02298	Plastocyanin-like domain	NA	NA	NA
Niben101Scf02128g00026	2.044206488	0.8261375	2.559824027	1.765181634	0.108568758	0.351981142	0.001396648	0.103907258	1st up 5 dpi	Niben101Scf02128g00026	Y	PF14368	Probable lipid transfer	NA	NA	NA
Niben101Scf02142g02018;Niben101Scf22806XLOC_089236	0.109664821	-0.853489167	-2.312340973	-0.397991699	0.859433994	0.417839988	0.022271118	0.622105812	1st down 5 dpi	Niben101Scf02142g02018;Niben101Scf22806XLOC_089236	N;Y	PF07714	Protein tyrosine kinase	NA	NA	NA
Niben101Scf02145g07001	1.219898154	-1.0547175	-0.160115973	0.495888301	0.08086013	0.487028985	0.849412034	0.570795681	constant	Niben101Scf02145g07001	N	PF00133;PF08264;PF09334;PF13603	tRNA synthetases class I (I, L, M and V); Anticodon-binding domain of tR tRNA synthetases class I (M); Leucyl-tRNA synthetase, Domain 2	NA	NA	NA
Niben101Scf02145g09006	0.201758154	-0.683625834	0.029350693	-0.003620033	0.828730605	0.431564596	0.976394832	0.996681788	constant	Niben101Scf02145g09006	Y	PF00026;PF03489;PF05184	Eukaryotic aspartyl protease; Saposin-like type B, region 2; Saposin-like type B, region 1	A01	A01A;A01B	A
Niben101Scf02145g10005;Niben101Scf02145g10010	0.411726488	-1.2528575	-0.393584307	-0.622045033	0.208974797	0.045713035	0.406642434	0.217540166	1st down 2 dpi	Niben101Scf02145g10005;Niben101Scf02145g10010	N	PF01571;PF08669	Aminomethyltransferase folate-binding domain; Glycine cleavage T-protein C-terminal barrel domain	NA	NA	NA
Niben101Scf02145g11013;Niben101Scf05438g03005	2.166323154	0.0847675	1.672319027	1.961681634	0.000237597	0.93630207	0.000766891	0.00030151	1st up 5 dpi	Niben101Scf02145g11013;Niben101Scf05438g03005	Y;N	PF00332;PF07983	Glycosyl hydrolases family 17; X8 domain	NA	NA	NA
Niben101Scf02147g01007;Niben101Scf02147g01005	1.248043154	-0.233010834	0.419269027	1.324791634	0.089912869	0.795811991	0.717832412	0.170960342	constant	Niben101Scf02147g01005;Niben101Scf02147g01007	N	PF02531	PsaD	NA	NA	NA
Niben101Scf02151g04016	1.538266488	-0.161215834	0.557815693	1.557661634	0.050845051	0.905769533	0.252617581	0.088838268	constant	Niben101Scf02151g04016	N	PF03214	Reversibly glycosylated polypeptide	NA	NA	NA
Niben101Scf02156g02008	1.408603154	0.748934167	0.43761736	0.806041634	0.011724908	0.388895281	0.328735535	0.019944413	1st up 10 dpi	Niben101Scf02156g02008	N	PF00244	14-3-3 protein	NA	NA	NA
Niben101Scf02156g03023;Niben101Scf04964g02005;Niben101Scf00271g04029;Niben101Scf03969g04003	2.127311488	-0.1491425	0.149995693	0.103224967	0.051752511	0.724708793	0.886201933	0.880708236	constant	Niben101Scf00271g04029;Niben101Scf02156g03023;Niben101Scf03969g04003;Niben101Scf04964g02005	N	PF01565	FAD binding domain	NA	NA	NA
Niben101Scf02159g01012;Niben101Scf02853g06021	-1.611931846	-0.491824167	-1.10592764	-1.348168366	0.005389524	0.569401011	0.286143256	0.143423587	1st down 10 dpi	Niben101Scf02159g01012;Niben101Scf02853g06021	Y	PF00112;PF08246	Papain family cysteine protease; Cathepsin propeptide inhibitor domain (I29)	C01	C01A;C01B;I29	C
Niben101Scf02160g04001	0.564619821	-0.431825834	0.079635693	1.055839967	0.231442554	0.517461028	0.895869582	0.024822328	1st up 7 dpi	Niben101Scf02160g04001	N	PF01789	PsbP	NA	NA	NA
Niben101Scf02160g06002;Niben101Scf03236g02005;Niben101Scf01882g00005	1.483153154	0.025304166	-0.561539307	-0.288630033	0.037338212	0.976782489	0.700211628	0.781445944	1st up 10 dpi	Niben101Scf01882g00005;Niben101Scf02160g06002;Niben101Scf03236g02005	N	PF00283;PF00284	Cytochrome b559, alpha (gene psbE) and beta (gene psbF)subunits; Lumenal portion of Cytochrome b559, alpha (gene psbE) subunit	NA	NA	NA
Niben101Scf02171g00007;Niben101Scf04644g00012	7.764224821	4.742495833	6.48474236	7.663263301	1.91E-06	2.01E-05	0.000140966	7.87E-06	1st up 2 dpi	Niben101Scf02171g00007;Niben101Scf04644g00012	Y;N	PF00182;PF00187	Chitinase class I; Chitin recognition protein	NA	NA	NA
Niben101Scf02174g03007;Niben101Scf03867g02037	0.744088154	-0.503515834	0.633380693	0.908324967	0.01172644	0.49776033	0.085442497	0.017502956	constant	Niben101Scf02174g03007;Niben101Scf03867g02037	N	PF00459	Inositol monophosphatase family	NA	NA	NA
Niben101Scf02190g03008;Niben101Scf12708XLOC_082919	0.678206488	-0.6749775	-0.197424307	0.976096634	0.15323565	0.394174074	0.755620903	0.114848485	constant	Niben101Scf02190g03008;Niben101Scf12708XLOC_082919	N	PF00133;PF08264;PF10458	tRNA synthetases class I (I, L, M and V); Anticodon-binding domain of tR Valyl tRNA synthetase tRNA binding arm	NA	NA	NA
Niben101Scf02216g01017	3.585096488	2.4970225	1.968135693	2.017823301	0.000319836	0.228246865	0.065137973	0.010069943	1st up 7 dpi	Niben101Scf02216g01017	Y	PF08263;PF13855	Leucine rich repeat N-terminal domain; Leucine rich repeat	NA	NA	NA
Niben101Scf02217g01002;Niben101Scf16148XLOC_086508	2.662263154	-1.425585834	1.259135693	1.581026634	0.000593491	0.233245414	0.076494255	0.029276755	1st up 7 dpi	Niben101Scf02217g01002;Niben101Scf16148XLOC_086508	N	PF02686	Glu-tRNAGln amidotransferase C subunit	NA	NA	NA
Niben101Scf02217g01007;Niben101Scf16148XLOC_086503	2.113361488	0.4573425	1.697449027	1.873968301	0.002756397	0.553535755	0.022609329	0.000292612	1st up 5 dpi	Niben101Scf02217g01007;Niben101Scf16148XLOC_086503	N;Y	NA	NA	NA	NA	NA
Niben101Scf02217g04005;Niben101Scf00745g00015;Niben101Scf01304g13004;Niben101Scf02508g07017	0.067728154	-0.2358375	0.875055693	0.835936634	0.913248162	0.765309133	0.106810691	0.061392054	constant	Niben101Scf00745g00015;Niben101Scf01304g13004;Niben101Scf02217g04005;Niben101Scf02508g07017	N	PF00235	Profilin	NA	NA	NA
Niben101Scf02217g07009	2.667408154	-0.438394167	1.212460693	1.669716634	0.0001332	0.735483125	0.05109284	0.024822328	1st up 7 dpi	Niben101Scf02217g07009	N	PF00390;PF03949	Malic enzyme, N-terminal domain; Malic enzyme, NAD binding domain	NA	NA	NA
Niben101Scf02228g04005	0.829429821	-0.693209167	-0.28533764	-0.700451699	0.186134714	0.383097775	0.724318457	0.173930975	constant	Niben101Scf02228g04005	N	PF00501;PF13193	AMP-binding enzyme; AMP-binding enzyme C-terminal domain	NA	NA	NA
Niben101Scf02230g01003;Niben101Scf00215g02009	1.725698154	1.271219167	0.789915693	1.924669967	0.118544678	0.415755318	0.382935109	0.113436515	constant	Niben101Scf00215g02009;Niben101Scf02230g01003	Y	PF00560;PF08263;PF13855	Leucine Rich Repeat; Leucine rich repeat N-terminal domain; Leucine rich repeat	NA	NA	NA
Niben101Scf02230g02002	0.895956488	-0.363970834	0.613109027	0.463809967	0.015790734	0.715089192	0.219584663	0.114848485	constant	Niben101Scf02230g02002	N	PF01025	GrpE	NA	NA	NA
Niben101Scf02232g03001	3.556789821	-1.8443025	1.224205693	2.314878301	0.00108203	0.238522288	0.450322902	0.045897463	1st up 7 dpi	Niben101Scf02232g03001	N	PF00227;PF10584	Proteasome subunit; Proteasome subunit A N-terminal signature	T01	T01A;T01B	T
Niben101Scf02232g03006	1.556699821	-0.0962875	0.307034027	0.729584967	8.24E-05	0.883738869	0.320225394	0.053280169	1st up 10 dpi	Niben101Scf02232g03006	N	PF04398	Protein of unknown function, DUF538	NA	NA	NA
Niben101Scf02236g02003;Niben101Scf00461g04004;Niben101Scf02142g00002;Niben101Scf03111g00003	2.199058154	-0.3920775	1.32726736	1.291553301	0.000334666	0.800614624	0.017170896	0.141587844	1st up 5 dpi	Niben101Scf00461g04004;Niben101Scf02142g00002;Niben101Scf02236g02003;Niben101Scf03111g00003	N	PF01593	Flavin containing amine oxidoreductase	NA	NA	NA
Niben101Scf02237g01007;Niben101Scf06720XLOC_065813	-1.824840179	-0.9700675	-1.423455973	-1.563875033	0.030984061	0.313174213	0.041521279	0.021029815	1st down 5 dpi	Niben101Scf02237g01007;Niben101Scf06720XLOC_065813	N	PF00171	Aldehyde dehydrogenase family	NA	NA	NA
Niben101Scf02240g02008	1.771901488	0.420249167	0.986914027	1.559958301	0.000309503	0.715089192	0.011854484	7.66E-05	1st up 7 dpi	Niben101Scf02240g02008	N	PF00887	Acyl CoA binding protein	NA	NA	NA
Niben101Scf02240g02009;Niben101Scf06394XLOC_064364	3.247759821	0.459739167	2.25473236	-0.265320033	0.004016419	0.827544946	0.044305039	0.615812528	1st up 5 dpi	Niben101Scf02240g02009;Niben101Scf06394XLOC_064364	N	PF01294;PF07722	Ribosomal protein L13e; Peptidase C26	C26	C26	C
Niben101Scf02240g09006	3.296696488	-0.454664167	1.62188736	2.061938301	0.00082735	0.85462449	0.151356959	0.000851057	1st up 7 dpi	Niben101Scf02240g09006	N	NA	NA	NA	NA	NA
Niben101Scf02243g00009	1.901296488	0.834290833	1.621705693	1.248828301	0.000162981	0.255572472	0.001864769	0.000606117	1st up 5 dpi	Niben101Scf02243g00009	N	PF01929	Ribosomal protein L14	NA	NA	NA
Niben101Scf02252g01033	2.110673154	-0.285659167	1.51714236	2.863928301	0.016084899	0.901687428	0.148793738	0.001010721	1st up 7 dpi	Niben101Scf02252g01033	N	PF01370	NAD dependent epimerase/dehydratase family	NA	NA	NA
Niben101Scf02261XLOC_031851	4.280024821	0.3963175	2.280669027	4.238851634	0.002197891	0.644967786	0.051659328	0.000267991	1st up 7 dpi	Niben101Scf02261XLOC_031851	N	NA	NA	NA	NA	NA
Niben101Scf02262g01009;Niben101Scf00578g00010;Niben101Scf00858g05001;Niben101Scf05413g01015;Niben101Scf06332XLOC_064000;Niben101Scf06759XLOC_066009	1.091953154	-0.227460834	1.340549027	1.057976634	0.016910137	0.715089192	0.019615794	0.082222384	1st up 5 dpi	Niben101Scf00578g00010;Niben101Scf00858g05001;Niben101Scf02262g01009;Niben101Scf05413g01015;Niben101Scf06332XLOC_064000;Niben101Scf06759XLOC_066009	N	PF00181;PF03947	Ribosomal Proteins L2, RNA binding domain; Ribosomal Proteins L2, C-terminal domain	NA	NA	NA
Niben101Scf02264g00007	2.308174821	0.189799167	0.729614027	1.281653301	0.008434838	0.861890775	0.358306064	0.13114373	1st up 10 dpi	Niben101Scf02264g00007	N	PF00421	Photosystem II protein	NA	NA	NA
Niben101Scf02268g00002	2.114419821	0.1300075	-0.213170973	1.263606634	0.000447063	0.923852221	0.528016817	0.073512344	1st up 10 dpi	Niben101Scf02268g00002	N	PF00733;PF13537	Asparagine synthase; Glutamine amidotransferase domain	C44	C44	C
Niben101Scf02275g03014	1.966866488	-0.038945834	0.998280693	0.945451634	0.000359548	0.949714465	0.098550573	0.018042534	1st up 10 dpi	Niben101Scf02275g03014	N	PF00152;PF01336	tRNA synthetases class II (D, K and N); OB-fold nucleic acid binding domain	NA	NA	NA
Niben101Scf02280g09005	0.523733154	-0.8916375	-0.179134307	-0.025730033	0.126398166	0.340700191	0.790701928	0.951585633	constant	Niben101Scf02280g09005	N	PF00316	Fructose-1-6-bisphosphatase	NA	NA	NA
Niben101Scf02289g10020	0.936036488	-0.538645834	0.26883236	-0.501571699	0.080654008	0.357669155	0.734900658	0.462858607	constant	Niben101Scf02289g10020	N	PF00343	Carbohydrate phosphorylase	NA	NA	NA
Niben101Scf02290g07003	2.405773154	-2.6062875	0.195204027	0.736173301	0.002800191	0.333710953	0.900121483	0.502638997	1st up 10 dpi	Niben101Scf02290g07003	N	PF04969	CS domain	NA	NA	NA
Niben101Scf02296g00016	2.412939821	1.097454167	1.764104027	1.329699967	2.97E-05	0.143637952	0.007371949	0.001240343	1st up 5 dpi	Niben101Scf02296g00016	N	PF00479;PF02781	Glucose-6-phosphate dehydrogenase, NAD binding domain; Glucose-6-phosphate dehydrogenase, C-terminal domain	NA	NA	NA
Niben101Scf02307g00010	-1.751536846	-1.538549167	-3.169980973	-3.501386699	0.001261477	0.117564852	0.000611937	0.001170217	1st down 5 dpi	Niben101Scf02307g00010	N	PF02672;PF02800	CP12 domain; Glyceraldehyde 3-phosphate dehydrogenase, C-terminal domain	NA	NA	NA
Niben101Scf02307g02016;Niben101Scf00712g10025	2.821053154	0.2961525	0.196615693	1.225851634	0.000308131	0.850717116	0.781913099	0.031347092	1st up 7 dpi	Niben101Scf00712g10025;Niben101Scf02307g02016	N	PF12763;PF13202	Cytoskeletal-regulatory complex EF hand; EF hand	NA	NA	NA
Niben101Scf02317g00010	1.256149821	-0.310920834	0.86578736	0.815111634	0.048730206	0.577802071	0.029550995	0.095187507	1st up 10 dpi	Niben101Scf02317g00010	Y	PF00332;PF07983	Glycosyl hydrolases family 17; X8 domain	NA	NA	NA
Niben101Scf02325g03024	4.232896488	0.2212025	2.808019027	2.993723301	1.67E-06	0.758117534	0.016760048	0.0168249	1st up 5 dpi	Niben101Scf02325g03024	N	PF00043;PF13417	Glutathione S-transferase, C-terminal domain; Glutathione S-transferase, N-terminal domain	NA	NA	NA
Niben101Scf02330g00012	2.298336488	0.532955833	1.764439027	1.058876634	0.019957087	0.797907272	0.055891626	0.341288441	1st up 10 dpi	Niben101Scf02330g00012	N	PF00120;PF03951	Glutamine synthetase, catalytic domain; Glutamine synthetase, beta-Grasp domain	NA	NA	NA
Niben101Scf02335g04009;Niben101Scf00279g07001;Niben101Scf08566XLOC_073538	1.441061488	-0.2776025	0.463755693	-0.009378366	0.001034494	0.61180756	0.206029815	0.98660489	1st up 10 dpi	Niben101Scf00279g07001;Niben101Scf02335g04009;Niben101Scf08566XLOC_073538	N	PF07977	FabA-like domain	NA	NA	NA
Niben101Scf02340g03007	2.666728154	-0.6357075	1.195829027	2.110034967	0.001486016	0.575430917	0.059361914	0.002729677	1st up 7 dpi	Niben101Scf02340g03007	N	PF00561	alpha/beta hydrolase fold	S33	S33	S
Niben101Scf02344g01011;Niben101Ctg01912XLOC_000187	-1.993700179	-0.2347675	1.08625736	-0.920475033	0.071712699	0.932349471	0.655676225	0.540649299	constant	Niben101Ctg01912XLOC_000187;Niben101Scf02344g01011	N	PF13561	Enoyl-(Acyl carrier protein) reductase	NA	NA	NA
Niben101Scf02346g06007	1.741689821	-0.6346775	1.09040236	1.277098301	0.001833587	0.429387631	0.102354794	0.177491589	1st up 10 dpi	Niben101Scf02346g06007	N	PF00574	Clp protease	S14	S14	S
Niben101Scf02349g03001	1.562854821	0.053404167	0.690654027	1.975376634	0.021252997	0.940956512	0.157446873	0.006501387	1st up 7 dpi	Niben101Scf02349g03001	Y	PF00141	Peroxidase	NA	NA	NA
Niben101Scf02349g03002	2.208399821	-0.124724167	1.260194027	2.235109967	0.000276029	0.876029404	0.057238051	0.0168249	1st up 7 dpi	Niben101Scf02349g03002	Y	PF00141	Peroxidase	NA	NA	NA
Niben101Scf02349g03003	2.736339821	0.7945175	3.32977236	3.421061634	0.064910122	0.428952118	0.000210249	0.01966458	1st up 5 dpi	Niben101Scf02349g03003	Y	PF00141	Peroxidase	NA	NA	NA
Niben101Scf02353g06039	7.231556488	3.667319167	4.595975693	6.622131634	4.17E-05	0.002365838	0.000258768	0.000278333	1st up 2 dpi	Niben101Scf02353g06039	Y	PF00197	Trypsin and protease inhibitor	I03	I03A;I03B	I
Niben101Scf02354g12007;Niben101Scf09832XLOC_077455;Niben101Scf07166XLOC_067991	2.736524821	1.260619167	0.83318236	1.978933301	0.002398042	0.314537111	0.40379943	0.013659127	1st up 7 dpi	Niben101Scf02354g12007;Niben101Scf07166XLOC_067991;Niben101Scf09832XLOC_077455	N	PF10255	RNA polymerase I-associated factor PAF67	NA	NA	NA
Niben101Scf02358g02002;Niben101Scf05325g00014.1;Niben101Scf05325g00014;Niben101Scf01062g03018	2.634428154	0.210999166	-0.021730973	0.567943301	0.000963312	0.673542536	0.978527059	0.156270086	1st up 10 dpi	Niben101Scf01062g03018;Niben101Scf02358g02002;Niben101Scf05325g00014;Niben101Scf05325g00014.1	Y;N	PF00450	Serine carboxypeptidase	S10	S10	S
Niben101Scf02359g00009	1.723814821	-0.582140834	0.26640736	0.558746634	0.00163405	0.233245414	0.690170014	0.078484957	1st up 10 dpi	Niben101Scf02359g00009	Y	PF00450	Serine carboxypeptidase	S10	S10	S
Niben101Scf02367g05038	0.972109821	-0.767219167	0.367919027	0.614644967	0.056843075	0.286283176	0.597382304	0.066061588	constant	Niben101Scf02367g05038	N	PF00141	Peroxidase	NA	NA	NA
Niben101Scf02370g02007;Niben101Scf02383g00003;Niben101Scf05490g00015;Niben101Scf00536g15024	2.289729821	-0.032950833	1.280255693	1.322844967	0.000122551	0.977702071	0.042760878	0.009630124	1st up 5 dpi	Niben101Scf00536g15024;Niben101Scf02370g02007;Niben101Scf02383g00003;Niben101Scf05490g00015	N	PF00428;PF00466	60s Acidic ribosomal protein; Ribosomal protein L10	NA	NA	NA
Niben101Scf02373g05008;Niben101Scf04028g03015	0.008229821	-1.1030775	-0.772755973	0.121993301	0.989887141	0.268693284	0.53956651	0.789225278	constant	Niben101Scf02373g05008;Niben101Scf04028g03015	N	PF00191	Annexin	NA	NA	NA
Niben101Scf02375g03009	2.799231488	0.7655175	1.822140693	2.130993301	0.00267774	0.167002344	0.040747385	0.001764536	1st up 5 dpi	Niben101Scf02375g03009	N	PF00331;PF02018	Glycosyl hydrolase family 10; Carbohydrate binding domain	NA	NA	NA
Niben101Scf02378g02004;Niben101Scf06809XLOC_066252;Niben101Scf01718g01002;Niben101Scf07614XLOC_069874	1.740144821	-0.8567625	1.28658736	2.236163301	0.070359179	0.510644412	0.125697555	0.026352196	1st up 7 dpi	Niben101Scf01718g01002;Niben101Scf02378g02004;Niben101Scf06809XLOC_066252;Niben101Scf07614XLOC_069874	N	PF01466;PF03931	Skp1 family, dimerisation domain; Skp1 family, tetramerisation domain	NA	NA	NA
Niben101Scf02380g01009;Niben101Scf03412g01019	2.215786488	-0.7128025	-0.06747264	1.495074967	0.00061927	0.334278395	0.924616964	0.016179227	1st up 7 dpi	Niben101Scf02380g01009;Niben101Scf03412g01019	N	PF03644	Glycosyl hydrolase family 85	NA	NA	NA
Niben101Scf02384g00003;Niben101Scf01462g02024	1.010336488	1.165795833	0.100735693	0.746546634	0.047924026	0.129293745	0.849412034	0.182312532	1st up 10 dpi	Niben101Scf01462g02024;Niben101Scf02384g00003	N	NA	NA	NA	NA	NA
Niben101Scf02384g00024;Niben101Scf01500g00005	2.504888154	0.506345833	1.430595693	1.289868301	3.54E-05	0.487266205	0.035912931	0.018896842	1st up 5 dpi	Niben101Scf01500g00005;Niben101Scf02384g00024	N	PF01851	Proteasome/cyclosome repeat	NA	NA	NA
Niben101Scf02386g00005;Niben101Scf00996g01010	3.332048154	-0.506080834	1.37508736	1.279583301	0.001546595	0.486304845	0.047127582	0.030257572	1st up 5 dpi	Niben101Scf00996g01010;Niben101Scf02386g00005	N	PF00285	Citrate synthase	NA	NA	NA
Niben101Scf02387g00010	5.062063154	2.1887425	3.578069027	3.921176634	0.000899456	0.116191403	0.000327198	0.000259362	1st up 5 dpi	Niben101Scf02387g00010	Y	PF00657	GDSL-like Lipase/Acylhydrolase	NA	NA	NA
Niben101Scf02395g03005;Niben101Scf16376XLOC_086665;Niben101Scf01958g05004;Niben101Scf01958g05022	2.625678154	-0.248544167	1.26683736	2.120376634	0.000122038	0.748247431	0.056732148	0.001462065	1st up 7 dpi	Niben101Scf01958g05004;Niben101Scf01958g05022;Niben101Scf02395g03005;Niben101Scf16376XLOC_086665	N	PF00282	Pyridoxal-dependent decarboxylase conserved domain	NA	NA	NA
Niben101Scf02401g01001	3.999714821	0.597499167	1.642659027	1.830399967	0.000434879	0.514445745	0.075822213	0.002592117	1st up 7 dpi	Niben101Scf02401g01001	N	PF00400	WD domain, G-beta repeat	NA	NA	NA
Niben101Scf02406g01018;Niben101Scf03080g03001	0.412218154	0.314649166	-0.690439307	0.277348301	0.286394879	0.770396039	0.205680942	0.631139562	constant	Niben101Scf02406g01018;Niben101Scf03080g03001	N	PF01118;PF02774	Semialdehyde dehydrogenase, NAD binding domain; Semialdehyde dehydrogenase, dimerisation domain	NA	NA	NA
Niben101Scf02407g04002;Niben101Scf02407g04001;Niben101Scf05151g01012;Niben101Scf02386g02002;Niben101Ctg06705XLOC_000697;Niben101Scf01188g10004	2.965843154	-0.124579167	1.48007236	2.355399967	4.26E-06	0.912970307	0.011854484	0.000771497	1st up 5 dpi	Niben101Ctg06705XLOC_000697;Niben101Scf01188g10004;Niben101Scf02386g02002;Niben101Scf02407g04001;Niben101Scf02407g04002;Niben101Scf05151g01012	N	PF00334	Nucleoside diphosphate kinase	NA	NA	NA
Niben101Scf02407g13012;Niben101Scf02407g13011	1.116898154	-0.189245834	0.838375693	-0.442005033	0.304996939	0.828670714	0.183796301	0.642285322	constant	Niben101Scf02407g13011;Niben101Scf02407g13012	N	PF02091;PF02092	Glycyl-tRNA synthetase alpha subunit; Glycyl-tRNA synthetase beta subunit	NA	NA	NA
Niben101Scf02408g02009	0.001878154	-0.5218875	-0.09835264	-0.429650033	0.996501118	0.597389289	0.853645992	0.440992371	constant	Niben101Scf02408g02009	N	PF01077;PF03460	Nitrite and sulphite reductase 4Fe-4S domain; Nitrite/Sulfite reductase ferredoxin-like half domain	NA	NA	NA
Niben101Scf02408g03019;Niben101Scf04956g00001	1.028784821	-0.756704167	0.14851236	0.531528301	0.005212808	0.332476516	0.777134185	0.113926953	1st up 10 dpi	Niben101Scf02408g03019;Niben101Scf04956g00001	N	PF00675;PF05193;PF08367	Insulinase (Peptidase family M16); Peptidase M16 inactive domain; Peptidase M16C associated	M16	M16A;M16B;M16C	M
Niben101Scf02408g04020;Niben101Scf02408g04021	1.789288154	-0.351249167	0.965635693	0.660848301	0.080718265	0.735670434	0.146851676	0.217540166	constant	Niben101Scf02408g04020;Niben101Scf02408g04021	Y	PF07859	alpha/beta hydrolase fold	S09	S09C;S09D	S
Niben101Scf02408g04024	0.649973154	-0.067289167	0.575520693	0.494244967	0.190428533	0.941737403	0.079922793	0.318897818	constant	Niben101Scf02408g04024	N	PF07859	alpha/beta hydrolase fold	S09	S09C;S09D	S
Niben101Scf02410g00002;Niben101Scf00592g12003	7.902764821	3.990630833	5.732324027	6.727548301	3.26E-08	0.000342577	8.66E-05	2.00E-07	1st up 2 dpi	Niben101Scf00592g12003;Niben101Scf02410g00002	Y	PF00182	Chitinase class I	NA	NA	NA
Niben101Scf02411g01001	3.645113154	1.305585833	3.39012736	2.860538301	0.000847053	0.334105003	0.000611937	0.028502344	1st up 5 dpi	Niben101Scf02411g01001	Y	PF00141	Peroxidase	NA	NA	NA
Niben101Scf02413g04014;Niben101Scf03983g00022	2.338533154	0.813344166	1.472465693	0.955841634	0.005105407	0.549929238	0.083945144	0.02265003	1st up 10 dpi	Niben101Scf02413g04014;Niben101Scf03983g00022	Y;N	PF00198;PF00364;PF02817	2-oxoacid dehydrogenases acyltransferase (catalytic domain); Biotin-requiring enzyme; e3 binding domain	NA	NA	NA
Niben101Scf02420g08013;Niben101Scf02420g08010	2.724748154	2.441524167	2.080239027	1.666298301	0.000893886	0.004950229	0.004253055	0.004691784	1st up 2 dpi	Niben101Scf02420g08010;Niben101Scf02420g08013	N	PF07859	alpha/beta hydrolase fold	S09	S09C;S09D	S
Niben101Scf02422g02013	1.453199821	0.2986825	1.412884027	-0.342026699	0.185797445	0.576465415	0.040599915	0.734181036	1st up 5 dpi	Niben101Scf02422g02013	N	PF00079	Serpin (serine protease inhibitor)	I04	I04	I
Niben101Scf02425g02007;REV__Niben101Scf07995XLOC_071365	1.626518154	-0.953204167	1.012149027	0.659354967	0.000549816	0.25159824	0.066053492	0.207784906	1st up 10 dpi	Niben101Scf02425g02007;REV__Niben101Scf07995XLOC_071365	N	PF00795	Carbon-nitrogen hydrolase	NA	NA	NA
Niben101Scf02427g03007;Niben101Scf04995g18022	3.111393154	0.4646675	1.41706736	1.908469967	1.91E-06	0.4782121	0.00085582	4.97E-05	1st up 5 dpi	Niben101Scf02427g03007;Niben101Scf04995g18022	NA	NA	NA	NA	NA	NA
Niben101Scf02433g06003	3.727143154	1.5798375	4.195664027	3.654281634	0.005697164	0.353271506	0.001041825	0.000750502	1st up 5 dpi	Niben101Scf02433g06003	N	PF03171;PF14226	2OG-Fe(II) oxygenase superfamily; non-haem dioxygenase in morphine synthesis N-terminal	NA	NA	NA
Niben101Scf02436g00004	-1.200291846	-1.344469167	-1.48633264	-1.543436699	0.015790734	0.122505166	0.221937184	0.025879456	1st down 7 dpi	Niben101Scf02436g00004	N	PF01553;PF14829	Acyltransferase; Glycerol-3-phosphate acyltransferase N-terminal	NA	NA	NA
Niben101Scf02437g07004	1.537811488	-0.605270833	0.564400693	0.412953301	4.38E-05	0.428952118	0.075349949	0.120874585	1st up 10 dpi	Niben101Scf02437g07004	N	PF00166	Chaperonin 10 Kd subunit	NA	NA	NA
Niben101Scf02438g02001;Niben101Scf03085g06004;Niben101Scf03085XLOC_040833	1.257239821	0.846049167	0.84104236	0.582973301	0.013419785	0.550384408	0.074203541	0.197574513	1st up 10 dpi	Niben101Scf02438g02001;Niben101Scf03085XLOC_040833;Niben101Scf03085g06004	N	PF00441;PF01756;PF02770	Acyl-CoA dehydrogenase, C-terminal domain; Acyl-CoA oxidase; Acyl-CoA dehydrogenase, middle domain	NA	NA	NA
Niben101Scf02441g04008	-0.297700179	-0.8566175	-1.320989307	-0.998873366	0.628340899	0.238522288	0.154476399	0.131740876	constant	Niben101Scf02441g04008	Y	PF07714;PF12819	Protein tyrosine kinase; Carbohydrate-binding protein of the ER	NA	NA	NA
Niben101Scf02442g00014;Niben101Scf08178XLOC_072110	-0.451863513	-1.755419167	-1.839830973	-0.879521699	0.235737308	0.296013504	0.022436311	0.019178779	1st down 5 dpi	Niben101Scf02442g00014;Niben101Scf08178XLOC_072110	N	NA	NA	NA	NA	NA
Niben101Scf02449g02004	0.854888154	-1.121984167	-0.35473764	0.217546634	0.170209034	0.340700191	0.344790316	0.528028471	constant	Niben101Scf02449g02004	N	PF07714;PF12819	Protein tyrosine kinase; Carbohydrate-binding protein of the ER	NA	NA	NA
Niben101Scf02451g01004	0.840019821	-0.358909167	-0.76493264	-0.112955033	0.111727049	0.482852965	0.033721913	0.819444549	constant	Niben101Scf02451g01004	N	PF12695	Alpha/beta hydrolase family	S09;S33	S09B;S09C;S33	S
Niben101Scf02455g00014;Niben101Scf02474g02007	2.212093154	0.201855833	-0.333959307	0.043733301	0.004584068	0.793180429	0.503594133	0.951585633	1st up 10 dpi	Niben101Scf02455g00014;Niben101Scf02474g02007	N	PF00370;PF02782	FGGY family of carbohydrate kinases, N-terminal domain; FGGY family of carbohydrate kinases, C-terminal domain	NA	NA	NA
Niben101Scf02459g00024;Niben101Scf05349g01011	0.226574821	-0.001214167	-0.35630764	0.405189967	0.80156653	0.999651844	0.716378662	0.703221389	constant	Niben101Scf02459g00024;Niben101Scf05349g01011	N	PF00504	Chlorophyll A-B binding protein	NA	NA	NA
Niben101Scf02459g03003;Niben101Scf03273g02008;Niben101Scf00408g09007;Niben101Scf02073g00008;Niben101Scf20261XLOC_088533;Niben101Scf06105XLOC_062928	2.482166488	0.9275775	1.414230693	1.545073301	0.000322291	0.027402984	0.002831509	0.007892442	1st up 5 dpi	Niben101Scf00408g09007;Niben101Scf02073g00008;Niben101Scf02459g03003;Niben101Scf03273g02008;Niben101Scf06105XLOC_062928;Niben101Scf20261XLOC_088533	N	PF01248	Ribosomal protein L7Ae/L30e/S12e/Gadd45 family	NA	NA	NA
Niben101Scf02459g09004;Niben101Scf00781g03013;Niben101Scf02182g18008;Niben101Scf02182g18003;Niben101Scf02073g04012;Niben101Scf00311g00001	2.517201488	0.197194167	1.46828736	1.601541634	4.61E-06	0.641197854	0.001274915	0.002383816	1st up 5 dpi	Niben101Scf00311g00001;Niben101Scf00781g03013;Niben101Scf02073g04012;Niben101Scf02182g18003;Niben101Scf02182g18008;Niben101Scf02459g09004	N	PF00827	Ribosomal L15	NA	NA	NA
Niben101Scf02461g00003	1.025779821	-0.4346125	0.047419027	-0.062616699	0.007727694	0.4031963	0.933971034	0.880708236	1st up 10 dpi	Niben101Scf02461g00003	N	PF00162	Phosphoglycerate kinase	NA	NA	NA
Niben101Scf02461g00004	0.300549821	0.372750833	-1.174985973	0.891166634	0.817037741	0.902094552	0.338943342	0.560025153	constant	Niben101Scf02461g00004	N	PF00162	Phosphoglycerate kinase	NA	NA	NA
Niben101Scf02468XLOC_034343	0.909408154	0.1636525	0.40624736	1.871568301	0.185228536	0.887131085	0.717832412	0.031843463	1st up 7 dpi	Niben101Scf02468XLOC_034343	N	PF00304	Gamma-thionin family	NA	NA	NA
Niben101Scf02469g01001	0.855623154	-0.972459167	-0.19339764	0.343934967	0.364954385	0.548721196	0.885703163	0.675623836	constant	Niben101Scf02469g01001	N	PF02852;PF07992	Pyridine nucleotide-disulphide oxidoreductase, dimerisation domain; Pyridine nucleotide-disulphide oxidoreductase	NA	NA	NA
Niben101Scf02471g01008	1.738434821	-1.3885975	0.839260693	0.574823301	0.002061109	0.238522288	0.327953444	0.459620014	1st up 10 dpi	Niben101Scf02471g01008	N	PF00334	Nucleoside diphosphate kinase	NA	NA	NA
Niben101Scf02475g08015;Niben101Scf00436g06013;Niben101Scf03732g02015	2.766834821	-0.9495775	0.81257736	1.709358301	0.007492232	0.473753329	0.152920403	0.069249583	1st up 10 dpi	Niben101Scf00436g06013;Niben101Scf02475g08015;Niben101Scf03732g02015	N	PF14200	Ricin-type beta-trefoil lectin domain-like	NA	NA	NA
Niben101Scf02479g02010;Niben101Scf03647g03024;Niben101Scf03329g01002;Niben101Scf05048g00008	1.182491488	0.349774167	-0.646155973	-0.783655033	0.278035829	0.628032941	0.344300534	0.08555588	constant	Niben101Scf02479g02010;Niben101Scf03329g01002;Niben101Scf03647g03024;Niben101Scf05048g00008	N	PF00091;PF03953	Tubulin/FtsZ family, GTPase domain; Tubulin C-terminal domain	NA	NA	NA
Niben101Scf02479g02013;Niben101Scf05048g00010	1.042753154	-0.794434167	0.195574027	-0.414171699	0.269729489	0.398411496	0.857087747	0.53374185	constant	Niben101Scf02479g02013;Niben101Scf05048g00010	N	PF00316	Fructose-1-6-bisphosphatase	NA	NA	NA
Niben101Scf02480g02012	-0.432015179	-1.3307525	-0.145355973	-0.545898366	0.672635352	0.25159824	0.837344705	0.655594457	constant	Niben101Scf02480g02012	N	PF02347	Glycine cleavage system P-protein	NA	NA	NA
Niben101Scf02507g03001	1.046966488	-0.928065833	-0.289760973	0.018554967	0.033372673	0.38262018	0.554006197	0.972854735	1st up 10 dpi	Niben101Scf02507g03001	N	PF00085;PF13923	Thioredoxin; Zinc finger, C3HC4 type (RING finger)	NA	NA	NA
Niben101Scf02508g01006;Niben101Scf00612g02003;Niben101Scf01671g06021	1.817098154	-0.798365833	0.967870693	0.041958301	0.000263643	0.383849851	0.358272692	0.956347051	1st up 10 dpi	Niben101Scf00612g02003;Niben101Scf01671g06021;Niben101Scf02508g01006	N	PF01399	PCI domain	NA	NA	NA
Niben101Scf02509g11007	2.377299821	1.041034167	2.05517736	2.823626634	0.000182553	0.05131054	0.000155469	0.014028363	1st up 5 dpi	Niben101Scf02509g11007	Y	PF08263;PF13855	Leucine rich repeat N-terminal domain; Leucine rich repeat	NA	NA	NA
Niben101Scf02510g05021;Niben101Scf07284XLOC_068519	1.270898154	-0.286465833	0.638734027	1.029298301	0.00024676	0.585120307	0.123128934	0.003654024	1st up 7 dpi	Niben101Scf02510g05021;Niben101Scf07284XLOC_068519	Y;N	PF00332	Glycosyl hydrolases family 17	NA	NA	NA
Niben101Scf02513g05010	6.247668154	3.755554167	5.175870693	6.376864967	6.04E-08	0.008606857	2.24E-05	3.40E-10	1st up 2 dpi	Niben101Scf02513g05010	Y	PF00141	Peroxidase	NA	NA	NA
Niben101Scf02513g08002;Niben101Scf02128g00039	2.374646488	-0.960790833	-0.065915973	1.478454967	0.004726254	0.563755945	0.904053299	0.037120572	1st up 7 dpi	Niben101Scf02128g00039;Niben101Scf02513g08002	N	PF07228	Stage II sporulation protein E (SpoIIE)	NA	NA	NA
Niben101Scf02513g08007;Niben101Scf02513g08003;Niben101Scf02513g07008;Niben101Scf02128g00028	3.117499821	0.5122675	1.712734027	2.059876634	0.005156227	0.376603759	0.122681108	0.033527381	1st up 7 dpi	Niben101Scf02128g00028;Niben101Scf02513g07008;Niben101Scf02513g08003;Niben101Scf02513g08007	N	PF00504	Chlorophyll A-B binding protein	NA	NA	NA
Niben101Scf02513g11003;Niben101Scf02513g11004	3.249738154	1.4162725	2.010665693	2.702034967	9.77E-05	0.091509162	0.000115544	0.000101359	1st up 5 dpi	Niben101Scf02513g11003;Niben101Scf02513g11004	Y	PF08263;PF00069	Leucine rich repeat N-terminal domain; Protein kinase domain	NA	NA	NA
Niben101Scf02517g09005	0.307036488	-0.615224167	0.25788736	0.328788301	0.551941262	0.662311927	0.653291476	0.429556447	constant	Niben101Scf02517g09005	Y	NA	NA	NA	NA	NA
Niben101Scf02517g18011;Niben101Ctg03788XLOC_000389;Niben101Scf00440g01001	1.534698154	0.645314167	1.287550693	0.615854967	1.78E-05	0.491386053	0.009868749	0.004802313	1st up 5 dpi	Niben101Ctg03788XLOC_000389;Niben101Scf00440g01001;Niben101Scf02517g18011	N	PF00364;PF02817;PF00198	Biotin-requiring enzyme; e3 binding domain; 2-oxoacid dehydrogenases acyltransferase (catalytic domain)	NA	NA	NA
Niben101Scf02520g00005;Niben101Scf12210XLOC_082231	4.231446488	0.132929167	1.692364027	1.392426634	0.005490024	0.867021982	0.050665288	0.011387101	1st up 7 dpi	Niben101Scf02520g00005;Niben101Scf12210XLOC_082231	N	PF01399	PCI domain	NA	NA	NA
Niben101Scf02526g00002	0.956421488	0.612275833	-0.55853764	2.319629967	0.161549201	0.351440985	0.387297866	0.001264359	1st up 7 dpi	Niben101Scf02526g00002	N	PF00255	Glutathione peroxidase	NA	NA	NA
Niben101Scf02537g00004;Niben101Scf02367g04001	1.869373154	0.0176675	0.89306736	1.308703301	0.001075902	0.988377878	0.055219433	0.001177556	1st up 7 dpi	Niben101Scf02367g04001;Niben101Scf02537g00004	N	PF00244	14-3-3 protein	NA	NA	NA
Niben101Scf02537g02002;Niben101Scf02367g05018	1.295941488	-1.0246175	2.557824027	0.415299967	0.023801162	0.327338284	0.013918233	0.6388348	1st up 5 dpi	Niben101Scf02367g05018;Niben101Scf02537g02002	N	PF00587;PF02403	tRNA synthetase class II core domain (G, H, P, S and T); Seryl-tRNA synthetase N-terminal domain	NA	NA	NA
Niben101Scf02537g02023	0.565856488	-0.8288275	-0.19577264	0.719313301	0.158378299	0.314010157	0.728381276	0.039295901	constant	Niben101Scf02537g02023	N	PF00141	Peroxidase	NA	NA	NA
Niben101Scf02537g07001;Niben101Scf03817g16010;Niben101Scf04738g05019;Niben101Scf00525g03009;Niben101Scf04259g01006;Niben101Scf03377g05007;Niben101Scf03138g01010;Niben101Scf01834g01011	1.457411488	-0.532504167	0.827969027	0.172578301	0.011797158	0.632891476	0.122606361	0.745256387	1st up 10 dpi	Niben101Scf00525g03009;Niben101Scf01834g01011;Niben101Scf02537g07001;Niben101Scf03138g01010;Niben101Scf03377g05007;Niben101Scf03817g16010;Niben101Scf04259g01006;Niben101Scf04738g05019	N	PF00226;PF00684;PF01556	DnaJ domain; DnaJ central domain; DnaJ C terminal domain	NA	NA	NA
Niben101Scf02538g06008	2.278143154	0.291039167	1.59562736	2.045603301	0.034783389	0.724708793	0.249520826	0.042600524	1st up 7 dpi	Niben101Scf02538g06008	N	PF00205;PF02775;PF02776	Thiamine pyrophosphate enzyme, central domain; Thiamine pyrophosphate enzyme, C-terminal TPP binding domain; Thiamine pyrophosphate enzyme, N-terminal TPP binding domain	NA	NA	NA
Niben101Scf02543g04010	1.795706488	0.1811075	2.967775693	1.708918301	0.00568528	0.91859931	0.000861465	0.000331963	1st up 5 dpi	Niben101Scf02543g04010	N	PF00330;PF00694	Aconitase family (aconitate hydratase); Aconitase C-terminal domain	NA	NA	NA
Niben101Scf02552g01001	1.059069821	1.4966175	-0.165570973	0.716269967	0.164973826	0.446831837	0.862380913	0.261530224	constant	Niben101Scf02552g01001	Y	PF04398	Protein of unknown function, DUF538	NA	NA	NA
Niben101Scf02552g03025	3.377519821	0.1710025	1.25350736	1.825971634	1.46E-06	0.744933208	0.061242465	0.000639414	1st up 7 dpi	Niben101Scf02552g03025	Y	PF13462	Thioredoxin	NA	NA	NA
Niben101Scf02553g02002;Niben101Scf02553g02006	-0.843811846	-0.849269167	-1.11512264	-2.137591699	0.189428952	0.268516908	0.174839294	0.021562571	1st down 7 dpi	Niben101Scf02553g02002;Niben101Scf02553g02006	N	PF00202	Aminotransferase class-III	NA	NA	NA
Niben101Scf02562g00020	1.366476488	-0.653129167	0.306995693	0.765078301	0.001287425	0.398147997	0.520618617	0.029914765	1st up 10 dpi	Niben101Scf02562g00020	N	PF00883;PF02789	Cytosol aminopeptidase family, catalytic domain; Cytosol aminopeptidase family, N-terminal domain	M17	M17	M
Niben101Scf02562g01011;Niben101Scf03790g01009	1.714879821	0.3241275	-0.120994307	0.688386634	0.000763199	0.849978482	0.814718382	0.118041475	1st up 10 dpi	Niben101Scf02562g01011;Niben101Scf03790g01009	N	PF02847;PF02854	MA3 domain; MIF4G domain	NA	NA	NA
Niben101Scf02568g00011	2.602506488	-1.4401825	-0.198120973	-0.329435033	0.000230676	0.268516908	0.862380913	0.739080789	1st up 10 dpi	Niben101Scf02568g00011	N	PF16113	Enoyl-CoA hydratase/isomerase	NA	NA	NA
Niben101Scf02569g00027;Niben101Scf01732g01011	1.177526488	-1.650879167	-0.516864307	0.811959967	0.075897373	0.029283513	0.56585274	0.172207409	1st down 2 dpi	Niben101Scf01732g01011;Niben101Scf02569g00027	N	PF01179;PF02727;PF02728	Copper amine oxidase, enzyme domain; Copper amine oxidase, N2 domain; Copper amine oxidase, N3 domain	NA	NA	NA
Niben101Scf02571g02008;Niben101Scf00024g02014;Niben101Scf00488g04027;Niben101Ctg10438XLOC_001229;Niben101Scf05942XLOC_062085	5.301619821	1.636159167	3.595584027	4.524474967	0.000202305	0.204785865	0.001076584	8.14E-08	1st up 5 dpi	Niben101Ctg10438XLOC_001229;Niben101Scf00024g02014;Niben101Scf00488g04027;Niben101Scf02571g02008;Niben101Scf05942XLOC_062085	N;Y	PF07995	Glucose / Sorbosone dehydrogenase	NA	NA	NA
Niben101Scf02572g02024;Niben101Scf03422g01002	-1.290515179	-0.3167725	0.947564027	0.687166634	0.049555395	0.804541171	0.537147878	0.38607849	1st down 10 dpi	Niben101Scf02572g02024;Niben101Scf03422g01002	N	PF00230	Major intrinsic protein	NA	NA	NA
Niben101Scf02572g03004;Niben101Scf24330XLOC_089614;Niben101Scf07383XLOC_068874	2.360493154	-1.0974225	0.154195693	0.935234967	0.000544273	0.321139861	0.911935461	0.252624113	1st up 10 dpi	Niben101Scf02572g03004;Niben101Scf07383XLOC_068874;Niben101Scf24330XLOC_089614	N	NA	NA	NA	NA	NA
Niben101Scf02572g03008	0.147606488	-0.726085833	0.14922736	-0.906083366	0.734329877	0.268693284	0.795266162	0.429556447	constant	Niben101Scf02572g03008	N	NA	NA	NA	NA	NA
Niben101Scf02576g00011	0.237784821	0.8808175	-0.079359307	-0.623705033	0.740321454	0.644967786	0.911935461	0.492540577	constant	Niben101Scf02576g00011	N	PF00230	Major intrinsic protein	NA	NA	NA
Niben101Scf02581g00008;Niben101Scf01808g01001	1.299163154	-1.0220325	-0.637520973	-0.444361699	0.009615926	0.387934015	0.538582571	0.690266068	1st up 10 dpi	Niben101Scf01808g01001;Niben101Scf02581g00008	N;Y	NA	NA	NA	NA	NA
Niben101Scf02581g03002;Niben101Scf02027g01022	3.167391488	0.4005075	1.655864027	1.992314967	2.63E-06	0.353271506	0.001767826	6.15E-06	1st up 5 dpi	Niben101Scf02027g01022;Niben101Scf02581g03002	N	PF00565;PF00567	Staphylococcal nuclease homologue; Tudor domain	NA	NA	NA
Niben101Scf02583g02013	-0.920231846	-1.028744167	-1.231230973	-2.144145033	0.10675848	0.334105003	0.079255303	0.004802313	1st down 7 dpi	Niben101Scf02583g02013	N	PF00004	ATPase family associated with various cellular activities (AAA)	NA	NA	NA
Niben101Scf02583g06003	-0.667105179	-0.835115833	-0.240274307	-1.170448366	0.297852942	0.442175094	0.826878932	0.062613078	constant	Niben101Scf02583g06003	N	PF00098;PF00313	Zinc knuckle; 'Cold-shock' DNA-binding domain	NA	NA	NA
Niben101Scf02602g00001	0.413938154	0.182209166	-0.428715973	0.119376634	0.263994741	0.840004343	0.299388453	0.670021136	constant	Niben101Scf02602g00001	N	PF00085	Thioredoxin	NA	NA	NA
Niben101Scf02615g01006;Niben101Scf03624g07019;Niben101Scf07511XLOC_069453;Niben101Scf00561g00001;Niben101Scf02774g03008;Niben101Scf03624g07003	-0.049235179	-1.1706025	-0.507450973	-0.040826699	0.882718149	0.050123269	0.521866197	0.951585633	constant	Niben101Scf00561g00001;Niben101Scf02615g01006;Niben101Scf02774g03008;Niben101Scf03624g07003;Niben101Scf03624g07019;Niben101Scf07511XLOC_069453	N	PF06045;PF14683;PF14686	Rhamnogalacturonate lyase family; Polysaccharide lyase family 4, domain III; Polysaccharide lyase family 4, domain II	NA	NA	NA
Niben101Scf02618g04010	0.753238154	0.899130833	-0.093994307	-0.403095033	0.070627513	0.601824162	0.904053299	0.440992371	constant	Niben101Scf02618g04010	N	PF00407	Pathogenesis-related protein Bet v I family	NA	NA	NA
Niben101Scf02618g04018;Niben101Scf11283XLOC_080526	1.544379821	0.151539167	0.315970693	-0.581196699	0.008110981	0.901687428	0.659531076	0.502638997	1st up 10 dpi	Niben101Scf02618g04018;Niben101Scf11283XLOC_080526	N	PF00407	Pathogenesis-related protein Bet v I family	NA	NA	NA
Niben101Scf02625g01004	2.906334821	1.011245833	0.04793236	0.412534967	0.001354996	0.725196406	0.953167085	0.269277106	1st up 10 dpi	Niben101Scf02625g01004	N	PF00076	RNA recognition motif. (a.k.a. RRM, RBD, or RNP domain)	NA	NA	NA
Niben101Scf02634g00005;Niben101Scf03413g02013	1.152068154	-0.834510833	0.46015236	0.289239967	0.062663308	0.443347175	0.460862095	0.631766565	constant	Niben101Scf02634g00005;Niben101Scf03413g02013	N	NA	NA	NA	NA	NA
Niben101Scf02646g02007;Niben101Scf01346g01023	2.449639821	0.823650833	2.27351736	2.312711634	0.000899456	0.439368489	0.030196796	0.000615612	1st up 5 dpi	Niben101Scf01346g01023;Niben101Scf02646g02007	N	PF01090	Ribosomal protein S19e	NA	NA	NA
Niben101Scf02650g03003;Niben101Scf00207g02002	1.603341488	-0.2636375	2.15396236	1.725106634	0.012750365	0.875388604	0.161293282	0.009187329	1st up 7 dpi	Niben101Scf00207g02002;Niben101Scf02650g03003	N	PF00106	short chain dehydrogenase	NA	NA	NA
Niben101Scf02652g01029	0.971921488	-1.176765834	-0.316454307	0.046253301	0.109852796	0.244147231	0.633721986	0.945520469	constant	Niben101Scf02652g01029	N	PF02861	Clp amino terminal domain, pathogenicity island component	NA	NA	NA
Niben101Scf02655g01005	1.388353154	-0.122099167	0.858290693	0.896013301	0.014883371	0.853550636	0.116966726	0.348480531	1st up 10 dpi	Niben101Scf02655g01005	Y	PF00234	Protease inhibitor/seed storage/LTP family	I06	I06	I
Niben101Scf02659g01005	0.658058154	-0.243420834	0.333990693	0.463308301	0.207143235	0.665828723	0.400724541	0.438568034	constant	Niben101Scf02659g01005	N	PF00342	Phosphoglucose isomerase	NA	NA	NA
Niben101Scf02659g02016	1.991991488	0.8876825	0.576359027	1.731968301	0.002608251	0.281398967	0.028867631	0.0010924	1st up 7 dpi	Niben101Scf02659g02016	Y	PF14541;PF14543	Xylanase inhibitor C-terminal; Xylanase inhibitor N-terminal	A01	A01B;A01A	A
Niben101Scf02665g04014	0.919794821	0.304655833	0.63108236	0.567019967	0.07798566	0.759812735	0.249727184	0.096059701	constant	Niben101Scf02665g04014	Y	PF04734;PF17048	Neutral/alkaline non-lysosomal ceramidase, N-terminal; Neutral/alkaline non-lysosomal ceramidase, C-terminal	NA	NA	NA
Niben101Scf02665g04015	2.149093154	-0.586309167	1.019179027	0.321604967	0.001728186	0.748247431	0.210689337	0.683214203	1st up 10 dpi	Niben101Scf02665g04015	N	PF00343	Carbohydrate phosphorylase	NA	NA	NA
Niben101Scf02665g09004;Niben101Scf02665g09009	1.743066488	-0.1752875	0.520705693	0.527151634	1.20E-05	0.715089192	0.39153697	0.084300312	1st up 10 dpi	Niben101Scf02665g09004;Niben101Scf02665g09009	N	PF00408;PF02878;PF02879;PF02880	Phosphoglucomutase/phosphomannomutase, C-terminal domain; Phosphoglucomutase/phosphomannomutase, alpha/beta/alpha domain I; Phosphoglucomutase/phosphomannomutase, alpha/beta/alpha domain II; Phosphoglucomutase/phosphomannomutase, alpha/beta/alpha domain III	NA	NA	NA
Niben101Scf02665g14007	0.064039821	-0.0753725	-0.523565973	-0.101836699	0.908633996	0.93630207	0.332704927	0.536092508	constant	Niben101Scf02665g14007	Y	PF06697	Protein of unknown function (DUF1191)	NA	NA	NA
Niben101Scf02681g01015	0.299793154	-1.154229167	-0.41534264	-0.776100033	0.426924479	0.129389998	0.507458621	0.322086671	constant	Niben101Scf02681g01015	N	PF06405	Red chlorophyll catabolite reductase (RCC reductase)	NA	NA	NA
Niben101Scf02688g01008	0.864194821	-0.707804167	0.158130693	-0.001500033	0.081743012	0.371863151	0.829645403	0.997678124	constant	Niben101Scf02688g01008	N	PF01408	Oxidoreductase family, NAD-binding Rossmann fold	NA	NA	NA
Niben101Scf02688g04013	-1.677450179	-0.7809875	-1.478044307	-2.265781699	0.011346667	0.351440985	0.225799037	0.009312064	1st down 7 dpi	Niben101Scf02688g04013	N	PF00107;PF08240	Zinc-binding dehydrogenase; Alcohol dehydrogenase GroES-like domain	NA	NA	NA
Niben101Scf02690g01006	0.998291487	-0.2680975	0.312404027	0.670688301	0.002608251	0.659802349	0.42246272	0.06260892	constant	Niben101Scf02690g01006	N	PF00626;PF02209	Gelsolin repeat; Villin headpiece domain	NA	NA	NA
Niben101Scf02698g00008	1.181334821	0.183525833	0.730544027	1.620814967	0.044499042	0.868779987	0.521608065	0.005385131	1st up 7 dpi	Niben101Scf02698g00008	N	PF00282	Pyridoxal-dependent decarboxylase conserved domain	NA	NA	NA
Niben101Scf02700g02011;Niben101Scf05732XLOC_060956;Niben101Scf00571g00006;Niben101Scf07182XLOC_068039;Niben101Scf03937g01009;Niben101Scf02450g02008	4.897869821	0.714584166	0.617140693	-0.737310033	0.011413187	0.281445813	0.630885799	0.641734558	1st up 10 dpi	Niben101Scf00571g00006;Niben101Scf02450g02008;Niben101Scf02700g02011;Niben101Scf03937g01009;Niben101Scf05732XLOC_060956;Niben101Scf07182XLOC_068039	N	PF00428	60s Acidic ribosomal protein	NA	NA	NA
Niben101Scf02706g00013	1.599356488	-0.0855925	0.526790693	1.161249967	0.000711527	0.954388895	0.290428709	0.011681031	1st up 7 dpi	Niben101Scf02706g00013	N	PF00173	Cytochrome b5-like Heme/Steroid binding domain	NA	NA	NA
Niben101Scf02709g04001;Niben101Scf04146g01023;Niben101Scf04216g05005	0.941636488	-0.336240834	0.841984027	1.110628301	0.157430502	0.717395464	0.23463402	0.006908279	1st up 7 dpi	Niben101Scf02709g04001;Niben101Scf04146g01023;Niben101Scf04216g05005	N	PF01487;PF01488;PF08501	Type I 3-dehydroquinase; Shikimate / quinate 5-dehydrogenase; Shikimate dehydrogenase substrate binding domain	NA	NA	NA
Niben101Scf02714g05001;Niben101Scf05932XLOC_062029;Niben101Scf02714g05004;Niben101Scf02486g01009;Niben101Scf05932XLOC_062032;Niben101Scf01775g01018	1.217269821	0.622509167	0.46095736	0.790703301	0.049221111	0.422976604	0.550156804	0.334976494	1st up 10 dpi	Niben101Scf01775g01018;Niben101Scf02486g01009;Niben101Scf02714g05001;Niben101Scf02714g05004;Niben101Scf05932XLOC_062029;Niben101Scf05932XLOC_062032	N;Y	PF00190	Cupin	NA	NA	NA
Niben101Scf02714g07007;Niben101Scf09353XLOC_076030;Niben101Scf12852XLOC_083083;Niben101Scf02486g05002	3.011924821	0.255490833	1.62933236	2.356081634	2.62E-06	0.65119863	0.008530013	0.001864	1st up 5 dpi	Niben101Scf02486g05002;Niben101Scf02714g07007;Niben101Scf09353XLOC_076030;Niben101Scf12852XLOC_083083	Y	PF03283	Pectinacetylesterase	NA	NA	NA
Niben101Scf02725g06001	1.422996488	-0.735770834	0.324110693	0.570916634	0.003048244	0.353271506	0.755224677	0.175225563	1st up 10 dpi	Niben101Scf02725g06001	N	PF04832	SOUL heme-binding protein	NA	NA	NA
Niben101Scf02730g00019;Niben101Scf01091g00041	1.423398154	-1.0500875	0.427054027	0.205181634	0.006368002	0.327032991	0.673753451	0.785652796	1st up 10 dpi	Niben101Scf01091g00041;Niben101Scf02730g00019	N	PF00389;PF02826	D-isomer specific 2-hydroxyacid dehydrogenase, catalytic domain; D-isomer specific 2-hydroxyacid dehydrogenase, NAD binding domain	NA	NA	NA
Niben101Scf02730g01006	1.763191488	-1.858284167	-0.791010973	1.918501634	0.187783688	0.331681941	0.361383231	0.076217566	constant	Niben101Scf02730g01006	N	PF00160	Cyclophilin type peptidyl-prolyl cis-trans isomerase/CLD	NA	NA	NA
Niben101Scf02749g04008;Niben101Scf00493g00020	1.082211488	-0.2111325	0.336970693	0.395248301	0.011556372	0.629388542	0.367191561	0.191497108	1st up 10 dpi	Niben101Scf00493g00020;Niben101Scf02749g04008	Y	PF00190	Cupin	NA	NA	NA
Niben101Scf02756g00004	1.376278154	0.022894167	1.812089027	2.155054967	0.131098191	0.992914755	0.035667031	0.020015558	1st up 5 dpi	Niben101Scf02756g00004	N	PF00254;PF13414	FKBP-type peptidyl-prolyl cis-trans isomerase; TPR repeat	NA	NA	NA
Niben101Scf02756g00005	2.582654821	0.279120833	3.248099027	2.412878301	0.004346094	0.793180429	0.00343202	0.014396958	1st up 5 dpi	Niben101Scf02756g00005	N	PF01201	Ribosomal protein S8e	NA	NA	NA
Niben101Scf02757g01001	1.078028154	-0.904359167	-0.022355973	-0.580166699	0.01293368	0.473535446	0.978723591	0.372380772	1st up 10 dpi	Niben101Scf02757g01001	N	PF00575;PF00889	S1 RNA binding domain; Elongation factor TS	NA	NA	NA
Niben101Scf02771g01007;Niben101Scf04364g01003;Niben101Scf04364g01014	1.701574821	0.093134166	0.766645693	1.309493301	0.000246474	0.916559982	0.162523228	0.003203183	1st up 7 dpi	Niben101Scf02771g01007;Niben101Scf04364g01003;Niben101Scf04364g01014	N	PF00012	Hsp70 protein	NA	NA	NA
Niben101Scf02772g02001	-2.563351846	-1.4446375	-2.39358764	-2.547581699	0.000927531	0.395859386	0.032872963	0.000106224	1st down 5 dpi	Niben101Scf02772g02001	N	PF06351	Allene oxide cyclase	NA	NA	NA
Niben101Scf02790g02010	0.649114821	0.1145525	-0.22962764	1.037714967	0.283190447	0.901687428	0.821471983	0.156643454	constant	Niben101Scf02790g02010	Y	PF00069;PF08263;PF13855	Protein kinase domain; Leucine rich repeat N-terminal domain; Leucine rich repeat	NA	NA	NA
Niben101Scf02792g01006;Niben101Scf02792g01031	1.224321488	-0.487990834	0.591985693	1.130849967	0.016812657	0.686296581	0.273697658	0.010428684	1st up 7 dpi	Niben101Scf02792g01006;Niben101Scf02792g01031	N	PF06026	Ribose 5-phosphate isomerase A (phosphoriboisomerase A)	NA	NA	NA
Niben101Scf02793g13014	0.774961487	0.904730833	0.802119027	0.834776634	0.298936561	0.039550684	0.262222867	0.055606318	constant	Niben101Scf02793g13014	N	PF08327;PF09229	Activator of Hsp90 ATPase homolog 1-like protein; Activator of Hsp90 ATPase, N-terminal	NA	NA	NA
Niben101Scf02798g05016;Niben101Scf00820g00005	2.070686488	1.2529375	1.064299027	0.986563301	0.027023629	0.395823621	0.104231377	0.013974285	1st up 10 dpi	Niben101Scf00820g00005;Niben101Scf02798g05016	Y	NA	NA	NA	NA	NA
Niben101Scf02802g00009;Niben101Scf00646g04009	2.378733154	0.682969167	1.76293236	1.579511634	2.07E-05	0.467688928	0.002692756	0.003684639	1st up 5 dpi	Niben101Scf00646g04009;Niben101Scf02802g00009	N	PF00297	Ribosomal protein L3	NA	NA	NA
Niben101Scf02804g00003	0.087864821	-1.504380834	-0.23223264	0.170839967	0.853154205	0.091103075	0.833329524	0.750500265	constant	Niben101Scf02804g00003	N	PF02502;PF07883	Ribose/Galactose Isomerase; Cupin domain	NA	NA	NA
Niben101Scf02807g03003	2.156384821	-0.5667875	-1.40471764	-0.343435033	0.003379668	0.73546261	0.053565082	0.5108504	1st up 10 dpi	Niben101Scf02807g03003	N	PF00201	UDP-glucoronosyl and UDP-glucosyl transferase	NA	NA	NA
Niben101Scf02807g03005	1.090453154	-0.1647825	-0.16888764	-1.011516699	0.102822472	0.876741912	0.862848917	0.0289563	1st down 7 dpi	Niben101Scf02807g03005	N	PF00201	UDP-glucoronosyl and UDP-glucosyl transferase	NA	NA	NA
Niben101Scf02807g11007;Niben101Scf12662XLOC_082841	2.557288154	0.192239167	1.58297736	1.687591634	0.000534356	0.523999516	0.020781456	0.004354639	1st up 5 dpi	Niben101Scf02807g11007;Niben101Scf12662XLOC_082841	N	PF00202	Aminotransferase class-III	NA	NA	NA
Niben101Scf02807g11016	0.917339821	-0.312809167	0.184690693	0.049418301	0.067549215	0.67878086	0.80058969	0.953281595	constant	Niben101Scf02807g11016	N	NA	NA	NA	NA	NA
Niben101Scf02819g00005	9.880603154	3.499040833	7.210994027	7.550859967	5.35E-08	0.255572472	0.015381386	2.33E-05	1st up 5 dpi	Niben101Scf02819g00005	Y	PF02298	Plastocyanin-like domain	NA	NA	NA
Niben101Scf02824g03017	2.193379821	0.0263325	1.179840693	0.890161634	2.52E-05	0.963533377	0.012587775	0.012973809	1st up 5 dpi	Niben101Scf02824g03017	N	PF00183;PF02518	Hsp90 protein; Histidine kinase-, DNA gyrase B-, and HSP90-like ATPase	NA	NA	NA
Niben101Scf02830g02032;Niben101Scf04081g02005;Niben101Scf03652g03002;Niben101Scf14882XLOC_085428;Niben101Scf03824g02002;Niben101Scf16244XLOC_086603;Niben101Scf03921g00005	4.058131488	0.606494166	2.25493236	0.938588301	0.002076459	0.7353304	0.030910302	0.33392723	1st up 5 dpi	Niben101Scf02830g02032;Niben101Scf03652g03002;Niben101Scf03824g02002;Niben101Scf03921g00005;Niben101Scf04081g02005;Niben101Scf14882XLOC_085428;Niben101Scf16244XLOC_086603	N	PF00203	Ribosomal protein S19	NA	NA	NA
Niben101Scf02831g01009;Niben101Scf13950XLOC_084529	1.250568154	-0.054445833	0.218545693	-0.459595033	0.063170703	0.940956512	0.738367931	0.697621581	constant	Niben101Scf02831g01009;Niben101Scf13950XLOC_084529	N	PF00291	Pyridoxal-phosphate dependent enzyme	NA	NA	NA
Niben101Scf02831g05015	0.468366488	-0.572875834	-0.408295973	-0.375400033	0.32004594	0.347975423	0.68917222	0.607624119	constant	Niben101Scf02831g05015	N	PF03446;PF14833	NAD binding domain of 6-phosphogluconate dehydrogenase; NAD-binding of NADP-dependent 3-hydroxyisobutyrate dehydrogenase	NA	NA	NA
Niben101Scf02837g01017;Niben101Scf03404g01008;Niben101Scf06603XLOC_065344	1.858951488	0.4261025	0.36802736	0.805886634	0.0117158	0.334105003	0.433013127	0.302980205	1st up 10 dpi	Niben101Scf02837g01017;Niben101Scf03404g01008;Niben101Scf06603XLOC_065344	Y	PF02225	PA domain	NA	NA	NA
Niben101Scf02837g07011;Niben101Scf14210XLOC_084824;Niben101Scf14210XLOC_084826;Niben101Scf10390XLOC_078874;Niben101Scf02837g07018	2.107581488	0.2616825	2.027720693	0.604143301	0.039328761	0.730208719	0.030783285	0.632134799	1st up 5 dpi	Niben101Scf02837g07011;Niben101Scf02837g07018;Niben101Scf10390XLOC_078874;Niben101Scf14210XLOC_084824;Niben101Scf14210XLOC_084826	N;Y	PF02779;PF02780	Transketolase, pyrimidine binding domain; Transketolase, C-terminal domain	NA	NA	NA
Niben101Scf02837g07021;Niben101Scf02594g03005;Niben101Scf00168g01010	1.185138154	-0.571609167	0.34202236	0.668986634	0.002488471	0.39444122	0.476196447	0.234011377	1st up 10 dpi	Niben101Scf00168g01010;Niben101Scf02594g03005;Niben101Scf02837g07021	N	PF00885	6,7-dimethyl-8-ribityllumazine synthase	NA	NA	NA
Niben101Scf02838g07002;Niben101Scf10688XLOC_079496	7.579624821	3.2793275	7.332774027	6.045923301	0.000214973	0.300859952	0.008934402	0.033975985	1st up 5 dpi	Niben101Scf02838g07002;Niben101Scf10688XLOC_079496	N;Y	PF02298	Plastocyanin-like domain	NA	NA	NA
Niben101Scf02838g07016	4.038239821	1.9818825	3.25846736	3.561453301	7.21E-05	0.096854539	0.000128765	7.32E-05	1st up 5 dpi	Niben101Scf02838g07016	Y	PF02298	Plastocyanin-like domain	NA	NA	NA
Niben101Scf02842g00014	0.582241488	0.310805833	-0.03664764	0.528829967	0.241534696	0.805601789	0.937708052	0.24846698	constant	Niben101Scf02842g00014	N	PF00118	TCP-1/cpn60 chaperonin family	NA	NA	NA
Niben101Scf02842g01017	2.468609821	0.3641975	2.451884027	1.446629967	1.54E-06	0.345489921	0.070140926	0.002998785	1st up 7 dpi	Niben101Scf02842g01017	N	PF01399	PCI domain	NA	NA	NA
Niben101Scf02844g09002	2.417863154	0.350195833	2.73190236	3.969229967	0.011277526	0.808596389	0.026979404	0.002797927	1st up 5 dpi	Niben101Scf02844g09002	Y	PF14541;PF14543	Xylanase inhibitor C-terminal; Xylanase inhibitor N-terminal	NA	NA	A
Niben101Scf02849g01009;Niben101Scf16156XLOC_086533	1.706126488	-0.283624167	0.08166736	0.549124967	0.000450648	0.637205347	0.899464026	0.092442029	1st up 10 dpi	Niben101Scf02849g01009;Niben101Scf16156XLOC_086533	Y	PF00394;PF07731;PF07732	Multicopper oxidase	NA	NA	NA
Niben101Scf02853g02003;Niben101Scf01826g07014	-0.384390179	-1.4042525	-0.303259307	-0.493071699	0.45295791	0.149468613	0.561296338	0.211188697	constant	Niben101Scf01826g07014;Niben101Scf02853g02003	N	PF13419	Haloacid dehalogenase-like hydrolase	NA	NA	NA
Niben101Scf02860g01014	3.003951488	1.475010833	2.189864027	2.686434967	0.001073022	0.129293745	0.044023068	0.000190216	1st up 5 dpi	Niben101Scf02860g01014	Y	PF00722;PF06955	Glycosyl hydrolases family 16; Xyloglucan endo-transglycosylase (XET) C-terminus	NA	NA	NA
Niben101Scf02864g04008	4.138501488	-4.277294167	-0.85081764	-1.759333366	0.059428261	0.132705761	0.414013757	0.246008033	constant	Niben101Scf02864g04008	N	PF00274	Fructose-bisphosphate aldolase class-I	NA	NA	NA
Niben101Scf02869g02011	1.460586488	-0.365185834	-0.954114307	-0.446738366	0.01672792	0.678876328	0.221091129	0.402435878	1st up 10 dpi	Niben101Scf02869g02011	N	PF02458	Transferase family	NA	NA	NA
Niben101Scf02869g17006	2.411934821	-1.469745834	1.047864027	2.516176634	0.006011904	0.505666875	0.332704927	0.01992995	1st up 7 dpi	Niben101Scf02869g17006	N	PF00121	Triosephosphate isomerase	NA	NA	NA
Niben101Scf02877g02005	6.980318154	3.729780833	5.92399736	8.690106634	1.43E-06	0.007617856	0.000789574	0.002319315	1st up 2 dpi	Niben101Scf02877g02005	Y	PF03088	Strictosidine synthase	NA	NA	NA
Niben101Scf02881g00003;Niben101Scf01998g00005	1.108711488	0.565410833	-0.39928264	0.477219967	0.119704601	0.727760325	0.680920964	0.530726706	constant	Niben101Scf01998g00005;Niben101Scf02881g00003	N	PF01251	Ribosomal protein S7e	NA	NA	NA
Niben101Scf02893g01003	1.297661488	-0.469454167	0.729750693	0.860421634	0.000269667	0.467688928	0.052215381	0.002493389	1st up 10 dpi	Niben101Scf02893g01003	N	PF00920	Dehydratase family	NA	NA	NA
Niben101Scf02894g00005	2.194646488	0.324550833	1.905400693	2.001756634	5.76E-05	0.561742014	0.005658366	0.00084146	1st up 5 dpi	Niben101Scf02894g00005	N	PF00330;PF00694	Aconitase family (aconitate hydratase); Aconitase C-terminal domain	NA	NA	NA
Niben101Scf02902g02003	-0.034065179	-0.801980833	-0.58002264	-0.293483366	0.935190214	0.278394564	0.287810389	0.577786469	constant	Niben101Scf02902g02003	N	PF00316	Fructose-1-6-bisphosphatase	NA	NA	NA
Niben101Scf02907g06031	2.574523154	2.3697475	2.379159027	1.548774967	0.001167788	0.001280867	0.033026864	0.1267203	1st up 2 dpi	Niben101Scf02907g06031	N	PF00107;PF08240	Zinc-binding dehydrogenase; Alcohol dehydrogenase GroES-like domain	NA	NA	NA
Niben101Scf02908g02011;Niben101Scf01718g05001	1.890246488	0.255695833	1.006389027	1.140289967	0.000390746	0.715089192	0.064868507	0.000807764	1st up 7 dpi	Niben101Scf01718g05001;Niben101Scf02908g02011	N	PF00006;PF00306;PF02874	ATP synthase alpha/beta family, nucleotide-binding domain; ATP synthase alpha/beta chain, C terminal domain; ATP synthase alpha/beta family, beta-barrel domain	NA	NA	NA
Niben101Scf02908g06011	0.693818154	1.668604167	-0.68027764	-0.754398366	0.11831577	0.528156962	0.11162071	0.136932201	constant	Niben101Scf02908g06011	N	PF00891;PF08100	O-methyltransferase; Dimerisation domain	NA	NA	NA
Niben101Scf02909g05007;Niben101Scf02909g05008	2.359814821	-0.2006825	0.91610736	0.113748301	0.001103862	0.868779987	0.07913	0.824609234	1st up 10 dpi	Niben101Scf02909g05007;Niben101Scf02909g05008	N	PF16113	Enoyl-CoA hydratase/isomerase	NA	NA	NA
Niben101Scf02911g05015	3.944848154	3.246520833	2.652510693	3.273008301	0.001084865	0.122505166	0.00298	6.95E-05	1st up 5 dpi	Niben101Scf02911g05015	Y	PF16845	Aspartic acid proteinase inhibitor	NA	NA	NA
Niben101Scf02914g00001	2.577533154	0.087659167	1.329880693	1.388996634	8.78E-05	0.861890775	0.00311183	0.000243727	1st up 5 dpi	Niben101Scf02914g00001	N	PF02127	Aminopeptidase I zinc metalloprotease (M18)	M18	M18	M
Niben101Scf02914g02043	1.983651488	0.276185833	0.69469736	0.840394967	0.000293827	0.629388542	0.46320943	0.026305154	1st up 10 dpi	Niben101Scf02914g02043	N	PF00044;PF02800	Glyceraldehyde 3-phosphate dehydrogenase, NAD binding domain; Glyceraldehyde 3-phosphate dehydrogenase, C-terminal domain	NA	NA	NA
Niben101Scf02918g00003	4.615618154	1.551105833	3.42618736	2.799969967	0.001143714	0.333710953	0.030910302	0.021762492	1st up 5 dpi	Niben101Scf02918g00003	N	PF03171;PF14226	2OG-Fe(II) oxygenase superfamily; non-haem dioxygenase in morphine synthesis N-terminal	NA	NA	NA
Niben101Scf02921g00003	1.483279821	-0.862184167	-0.543594307	0.534168301	0.129274567	0.238307618	0.507458621	0.187620481	constant	Niben101Scf02921g00003	N	PF00171	Aldehyde dehydrogenase family	NA	NA	NA
Niben101Scf02922g01032;Niben101Scf07849XLOC_070894	1.172498154	0.228179167	1.033034027	-0.081633366	0.071712699	0.715089192	0.008036523	0.922726083	1st up 5 dpi	Niben101Scf02922g01032;Niben101Scf07849XLOC_070894	Y;N	PF03662	Glycosyl hydrolase family 79, N-terminal domain	NA	NA	NA
Niben101Scf02935g00004	0.844966487	0.660499167	0.143425693	0.059709967	0.335009919	0.576465415	0.899092552	0.951585633	constant	Niben101Scf02935g00004	Y	PF07172	Glycine rich protein family	NA	NA	NA
Niben101Scf02936g04020	2.627488154	-0.877775834	-0.489644307	1.914814967	0.00017762	0.410038792	0.566147936	0.007120332	1st up 7 dpi	Niben101Scf02936g04020	N	PF00450	Serine carboxypeptidase	S10	S10	S
Niben101Scf02937g00003	1.076441488	-0.250995833	-0.168514307	-0.994528366	0.006812522	0.788933609	0.84492292	0.139194797	1st up 10 dpi	Niben101Scf02937g00003	N	PF01326	Pyruvate phosphate dikinase, PEP/pyruvate binding domain	NA	NA	NA
Niben101Scf02937g04001	0.165016487	-0.7361375	-0.41210264	-0.278361699	0.630865659	0.376603759	0.321313197	0.607565919	constant	Niben101Scf02937g04001	N	PF00155	Aminotransferase class I and II	NA	NA	NA
Niben101Scf02939g02006	1.511608154	-0.0662675	0.585770693	0.675551634	0.000192095	0.901687428	0.11564658	0.076575412	1st up 10 dpi	Niben101Scf02939g02006	N	PF00342	Phosphoglucose isomerase	NA	NA	NA
Niben101Scf02941g01005;Niben101Scf00539g02003	0.518534821	-0.735920833	-0.090904307	-0.312378366	0.149231154	0.484035737	0.911603429	0.771089036	constant	Niben101Scf00539g02003;Niben101Scf02941g01005	Y	PF02225;PF05922;PF00082	PA domain; Peptidase inhibitor I9; Subtilase family	S08	I09;S08A;S08B	S
Niben101Scf02944g01014;Niben101Scf01396g07008;Niben101Scf01191g02001	1.623039821	0.126899166	1.16770736	1.411831634	0.000494809	0.861578044	0.042854485	0.002998785	1st up 5 dpi	Niben101Scf01191g02001;Niben101Scf01396g07008;Niben101Scf02944g01014	N	PF00071	Ras family	NA	NA	NA
Niben101Scf02949g15002	-1.128818513	-1.419900834	0.096959027	0.888683301	0.211834432	0.10534037	0.949935879	0.502638997	constant	Niben101Scf02949g15002	Y	PF01095;PF04043	Pectinesterase; Plant invertase/pectin methylesterase inhibitor	NA	NA	NA
Niben101Scf02953g00003	0.602423154	-0.3351725	0.273144027	0.743756634	0.20311075	0.523911837	0.683503532	0.024326599	constant	Niben101Scf02953g00003	N	PF00365	Phosphofructokinase	NA	NA	NA
Niben101Scf02969g01008;Niben101Scf03403g01025	2.168043154	0.5616075	1.171475693	2.252984967	0.000557324	0.484695166	0.122737823	0.001253626	1st up 7 dpi	Niben101Scf02969g01008;Niben101Scf03403g01025	N	PF00258;PF00667;PF00175	Flavodoxin; FAD binding domain; Oxidoreductase NAD-binding domain	NA	NA	NA
Niben101Scf02976g00007	1.796694821	-0.286099167	0.29528236	0.239104967	0.000179391	0.751831645	0.604391981	0.694448838	1st up 10 dpi	Niben101Scf02976g00007	Y	PF00112;PF08127	Papain family cysteine protease; Peptidase family C1 propeptide	C01	C01A;C01B	C
Niben101Scf02979g00004;Niben101Scf02470g01007	0.024613154	-0.112129167	0.191165693	0.224971634	0.95974846	0.919979326	0.788259226	0.685363098	constant	Niben101Scf02470g01007;Niben101Scf02979g00004	N	PF14705	Costars	NA	NA	NA
Niben101Scf02979g03004	2.477928154	0.2743525	1.541039027	1.772966634	0.003154271	0.569401011	0.051731814	0.006917186	1st up 7 dpi	Niben101Scf02979g03004	N	PF00152;PF01336	tRNA synthetases class II (D, K and N); OB-fold nucleic acid binding domain	NA	NA	NA
Niben101Scf02982g03003	1.572734821	0.1827225	-0.42607764	-1.043958366	0.06794415	0.906300446	0.727976348	0.008011551	1st down 7 dpi	Niben101Scf02982g03003	N	PF02458	Transferase family	NA	NA	NA
Niben101Scf02990g05004;Niben101Scf02990g06003	4.680278154	0.3985075	2.47867236	3.377001634	9.39E-05	0.452692306	0.000528635	4.17E-05	1st up 5 dpi	Niben101Scf02990g05004;Niben101Scf02990g06003	Y	PF00722;PF06955	Glycosyl hydrolases family 16; Xyloglucan endo-transglycosylase (XET) C-terminus	NA	NA	NA
Niben101Scf02995g00002;Niben101Scf00426g01003	2.156659821	0.1204075	1.048880693	0.630503301	0.006442535	0.901687428	0.018922074	0.167905527	1st up 5 dpi	Niben101Scf00426g01003;Niben101Scf02995g00002	N	PF00133;PF08264	tRNA synthetases class I (I, L, M and V); Anticodon-binding domain of tR tRNA synthetases class I (I, L, M and V); Anticodon-binding domain of tRNA	NA	NA	NA
Niben101Scf03004g03024	2.288653154	-0.063165833	1.08093236	1.418339967	0.001105874	0.942692396	0.11564658	0.000257444	1st up 7 dpi	Niben101Scf03004g03024	N	PF01546	Peptidase family M20/M25/M40	M20	M20A;M20B;M20C;M20D;M20F	M
Niben101Scf03015g03010;Niben101Scf03338g01004	2.178858154	0.6617425	1.94709736	2.050763301	0.002784237	0.316551327	0.004738498	0.000193502	1st up 5 dpi	Niben101Scf03015g03010;Niben101Scf03338g01004	N	PF00244	14-3-3 protein	NA	NA	NA
Niben101Scf03016g00008	1.056476488	0.1977975	0.112440693	0.232301634	0.06834948	0.851343579	0.888042104	0.630346312	constant	Niben101Scf03016g00008	N	PF07859	alpha/beta hydrolase fold	S09	S09C;S09D	S
Niben101Scf03018g13022	0.307069821	-0.515449167	-0.139150973	-0.107935033	0.058528956	0.518524034	0.797643418	0.773685788	constant	Niben101Scf03018g13022	N	PF05899	Protein of unknown function (DUF861)	NA	NA	NA
Niben101Scf03021g00010	5.758773154	0.3711875	3.871180693	4.213144967	4.26E-06	0.788933609	0.000852287	1.27E-05	1st up 5 dpi	Niben101Scf03021g00010	Y	PF07714	Protein tyrosine kinase	NA	NA	NA
Niben101Scf03022g00004	2.685376488	0.065515833	1.265475693	2.005153301	1.21E-05	0.916289844	0.161909865	0.002490711	1st up 7 dpi	Niben101Scf03022g00004	Y	PF00149	Calcineurin-like phosphoesterase	NA	NA	NA
Niben101Scf03026g01009;Niben101Scf22432XLOC_089138	3.065323154	1.537214167	2.315570693	2.620411634	0.004679878	0.223144025	0.017444112	0.002854586	1st up 5 dpi	Niben101Scf03026g01009;Niben101Scf22432XLOC_089138	Y;N	PF00394;PF07731;PF07732	Multicopper oxidase	NA	NA	NA
Niben101Scf03026g06001;Niben101Scf06361XLOC_064150	-0.686648513	-0.563019167	-0.689534307	-0.876341699	0.405207754	0.473469323	0.450322902	0.254091613	constant	Niben101Scf03026g06001;Niben101Scf06361XLOC_064150	N	PF14541;PF14543	Xylanase inhibitor C-terminal; Xylanase inhibitor N-terminal	A01	A01B;A01A	A
Niben101Scf03036g03023;Niben101Scf01066g03001	2.947843154	1.543400833	2.336279027	1.263191634	0.000494826	0.231041318	0.003130149	0.054144303	1st up 5 dpi	Niben101Scf01066g03001;Niben101Scf03036g03023	Y	PF00182	Chitinase class I	NA	NA	NA
Niben101Scf03038g06010;Niben101Scf01052g06004	2.474229821	0.459774167	1.07042736	0.522496634	0.000976341	0.604952374	0.09077327	0.304401699	1st up 10 dpi	Niben101Scf01052g06004;Niben101Scf03038g06010	N	PF01399;PF10602	PCI domain; 26S proteasome subunit RPN7	NA	NA	NA
Niben101Scf03044g00005	1.736986488	-0.363275833	0.09399236	0.685916634	0.004877947	0.637034756	0.782243648	0.100576512	1st up 10 dpi	Niben101Scf03044g00005	Y	PF02298	Plastocyanin-like domain	NA	NA	NA
Niben101Scf03045g07001;Niben101Scf00231g07013	0.375159821	-0.4144375	0.141445693	-0.045008366	0.140631177	0.701814463	0.829645403	0.905683908	constant	Niben101Scf00231g07013;Niben101Scf03045g07001	N	PF08442;PF16114	ATP-grasp domain; ATP citrate lyase citrate-binding	NA	NA	NA
Niben101Scf03046g02013	-1.862076846	-1.821119167	-0.555425973	-1.292246699	0.036502724	0.092169982	0.633006934	0.064431978	1st down 10 dpi	Niben101Scf03046g02013	N	PF01095	Pectinesterase	NA	NA	NA
Niben101Scf03056g02008	0.986161488	0.184644167	0.568344027	0.124071634	0.04844258	0.859456109	0.318480799	0.860454854	constant	Niben101Scf03056g02008	N	PF00828	Ribosomal protein L18e/L15	NA	NA	NA
Niben101Scf03064g03003;Niben101Scf03064g03017	2.529799821	-0.0452725	1.252184027	1.793129967	0.046465103	0.990679726	0.358225009	0.070878706	1st up 10 dpi	Niben101Scf03064g03003;Niben101Scf03064g03017	N	PF00248	Aldo/keto reductase family	NA	NA	NA
Niben101Scf03068g00011	2.122796488	-0.2770725	0.680799027	1.888554967	0.065714072	0.876029404	0.64124516	0.011387101	1st up 7 dpi	Niben101Scf03068g00011	N	PF00306;PF00401;PF02823	ATP synthase alpha/beta chain, C terminal domain; ATP synthase, Delta/Epsilon chain, long alpha-helix domain; ATP synthase, Delta/Epsilon chain, beta-sandwich domain	NA	NA	NA
Niben101Scf03069g01002;Niben101Scf07532XLOC_069556;Niben101Scf03069g01001	1.066474821	-0.090680833	0.242585693	1.707368301	0.081844419	0.941737403	0.727312968	0.090066885	constant	Niben101Scf03069g01001;Niben101Scf03069g01002;Niben101Scf07532XLOC_069556	N	PF13405;PF13499	EF-hand domain; EF-hand domain pair	NA	NA	NA
Niben101Scf03069g04013	1.236986488	0.0241475	0.081029027	-0.736766699	0.022376694	0.988079322	0.858830633	0.492910629	1st up 10 dpi	Niben101Scf03069g04013	N	PF00736	EF-1 guanine nucleotide exchange domain	NA	NA	NA
Niben101Scf03076g00013	0.376006488	0.380905833	0.393024027	-0.101503366	0.563398384	0.7210232	0.387111375	0.727532134	constant	Niben101Scf03076g00013	N	PF02458	Transferase family	NA	NA	NA
Niben101Scf03082g01001;Niben101Scf02016g00005	-1.875758513	-1.6243125	-2.058279307	-1.897165033	0.00638441	0.305280005	0.16932781	0.049112674	1st down 7 dpi	Niben101Scf02016g00005;Niben101Scf03082g01001	N	PF12796	Ankyrin repeats (3 copies)	NA	NA	NA
Niben101Scf03096g01022	4.805756488	5.233830833	5.59774736	5.180816634	6.84E-06	0.000161824	0.000233587	0.000148163	1st up 2 dpi	Niben101Scf03096g01022	Y	PF01657	Salt stress response/antifungal	NA	NA	NA
Niben101Scf03099g05007;Niben101Scf05106g00003	0.799808154	-0.8733975	-0.026949307	0.428744967	0.048973523	0.296013504	0.947461008	0.360245338	constant	Niben101Scf03099g05007;Niben101Scf05106g00003	N	PF00407	Pathogenesis-related protein Bet v I family	NA	NA	NA
Niben101Scf03107g00001;Niben101Scf00683g03024	2.911998154	0.5978375	1.088564027	2.059273301	0.006108992	0.718897977	0.094529507	0.011428415	1st up 7 dpi	Niben101Scf00683g03024;Niben101Scf03107g00001	N	PF05739	SNARE domain	NA	NA	NA
Niben101Scf03113g02002	2.285253154	0.237705833	1.29174736	1.220563301	3.05E-05	0.673542536	0.055891626	0.022785768	1st up 7 dpi	Niben101Scf03113g02002	N	PF00347	Ribosomal protein L6	NA	NA	NA
Niben101Scf03113g02012;Niben101Scf00078g02005;Niben101Ctg14963g00002;Niben101Scf03015g06008;Niben101Scf03015g06010	1.769376488	0.6732825	0.961994027	1.010571634	8.20E-05	0.305374945	0.035218335	0.017404335	1st up 7 dpi	Niben101Ctg14963g00002;Niben101Scf00078g02005;Niben101Scf03015g06008;Niben101Scf03015g06010;Niben101Scf03113g02012	N	PF01777	Ribosomal L27e protein family	NA	NA	NA
Niben101Scf03113g03018	0.982538154	-1.316485834	-0.10397764	0.276971634	0.00985918	0.034890826	0.885703163	0.65624504	1st down 2 dpi	Niben101Scf03113g03018	N	PF01370	NAD dependent epimerase/dehydratase family	NA	NA	NA
Niben101Scf03114g04011	3.554341488	0.298270833	1.883730693	2.529849967	1.46E-06	0.651350486	0.006094873	2.18E-06	1st up 5 dpi	Niben101Scf03114g04011	Y	PF05096	Glutamine cyclotransferase	NA	NA	NA
Niben101Scf03116g02005;Niben101Scf00757g00001	1.775763154	-0.524660834	1.246145693	0.891458301	0.01363854	0.549083642	0.026908191	0.52866682	1st up 5 dpi	Niben101Scf00757g00001;Niben101Scf03116g02005	N	PF00076	RNA recognition motif. (a.k.a. RRM, RBD, or RNP domain)	NA	NA	NA
Niben101Scf03138g01017;Niben101Scf03138g01041;Niben101Scf03138g01006;Niben101Scf01834g04007;Niben101Scf04608g01007;Niben101Scf00912g04004;Niben101Scf01440g02010	2.602021488	0.227975833	2.47230736	1.738993301	2.07E-05	0.861890775	0.008526793	0.003833095	1st up 5 dpi	Niben101Scf00912g04004;Niben101Scf01440g02010;Niben101Scf01834g04007;Niben101Scf03138g01006;Niben101Scf03138g01017;Niben101Scf03138g01041;Niben101Scf04608g01007	N	PF00833	Ribosomal S17	NA	NA	NA
Niben101Scf03154g04006;Niben101Scf03253g02009	0.517658154	-0.278800834	0.51010736	0.214343301	0.338170975	0.806603881	0.353848852	0.595574059	constant	Niben101Scf03154g04006;Niben101Scf03253g02009	N	PF11891	Domain of unknown function (DUF3411)	NA	NA	NA
Niben101Scf03156g00009;Niben101Scf08698XLOC_074168;Niben101Scf32851XLOC_091009;Niben101Scf02857g03005	2.720448154	0.327114166	1.898329027	1.650648301	2.59E-05	0.467688928	0.007217797	0.009868251	1st up 5 dpi	Niben101Scf02857g03005;Niben101Scf03156g00009;Niben101Scf08698XLOC_074168;Niben101Scf32851XLOC_091009	N	PF00467;PF00900;PF08071;PF16121;PF01479	KOW motif; Ribosomal family S4e; RS4NT (NUC023) domain; 40S ribosomal protein S4 C-terminus; S4 domain	NA	NA	NA
Niben101Scf03161g00006	1.902776488	-0.318140834	-0.19962264	1.129346634	0.014906467	0.795641623	0.755224677	0.153587333	1st up 10 dpi	Niben101Scf03161g00006	N	NA	NA	NA	NA	NA
Niben101Scf03167g02011	1.715088154	0.3588825	0.873119027	1.651024967	0.000630199	0.673542536	0.05400461	0.000851812	1st up 7 dpi	Niben101Scf03167g02011	Y	PF00394;PF07731;PF07732	Multicopper oxidase	NA	NA	NA
Niben101Scf03167g02024;Niben101Scf09555XLOC_076634	0.627444821	-0.320595834	-0.107629307	-0.305768366	0.144070722	0.545396681	0.782243648	0.492540577	constant	Niben101Scf03167g02024;Niben101Scf09555XLOC_076634	N	PF00923	Transaldolase	NA	NA	NA
Niben101Scf03169g05002;Niben101Scf08526XLOC_073361;Niben101Scf16608XLOC_086804	0.557746488	-0.228504167	-0.01142264	-0.327208366	0.709460754	0.846240123	0.992912022	0.74857424	constant	Niben101Scf03169g05002;Niben101Scf08526XLOC_073361;Niben101Scf16608XLOC_086804	N	PF00430;PF02874	ATP synthase B/B' CF(0); ATP synthase alpha/beta family, beta-barrel domain	NA	NA	NA
Niben101Scf03169g08015	0.974736488	-0.2751575	0.478705693	1.397091634	0.044930933	0.696686002	0.499143612	0.159785063	constant	Niben101Scf03169g08015	N	PF00891;PF08100	O-methyltransferase; Dimerisation domain	NA	NA	NA
Niben101Scf03171g03002	2.026831488	-0.742185833	0.051340693	0.608836634	6.21E-05	0.330663195	0.94723063	0.272622654	1st up 10 dpi	Niben101Scf03171g03002	Y	PF00026;PF03489;PF05184	Eukaryotic aspartyl protease; Saposin-like type B, region 2; Saposin-like type B, region 1	A01	A01A;A01B	A
Niben101Scf03191g04002	2.056374821	1.286484167	1.494520693	1.518206634	0.000463892	0.129437761	0.02199695	0.132551645	1st up 5 dpi	Niben101Scf03191g04002	NA	NA	NA	NA	NA	NA
Niben101Scf03194g00009;Niben101Scf01411g00010	-0.413041846	-0.695949167	-1.007320973	-0.366521699	0.331511181	0.404064724	0.082562381	0.419590318	constant	Niben101Scf01411g00010;Niben101Scf03194g00009	N;Y	PF01263	Aldose 1-epimerase	NA	NA	NA
Niben101Scf03194g01040;Niben101Scf15993XLOC_086376;Niben101Scf05166g02005;Niben101Scf03194g01006;Niben101Scf04407g00018;Niben101Scf00568g02004;Niben101Scf02253g03005;Niben101Scf00339g07001	2.295078154	0.160334167	1.673675693	1.361733301	0.000425653	0.940125154	0.274260541	0.12182154	1st up 10 dpi	Niben101Scf00339g07001;Niben101Scf00568g02004;Niben101Scf02253g03005;Niben101Scf03194g01006;Niben101Scf03194g01040;Niben101Scf04407g00018;Niben101Scf05166g02005;Niben101Scf15993XLOC_086376	N	PF00179	Ubiquitin-conjugating enzyme	NA	NA	NA
Niben101Scf03202g13010;Niben101Scf11306XLOC_080578	2.041731488	0.155680833	1.230569027	1.374838301	0.000119417	0.793180429	0.043931127	0.004240546	1st up 5 dpi	Niben101Scf03202g13010;Niben101Scf11306XLOC_080578	N	PF00899;PF09358;PF10585;PF16190;PF16191	ThiF family; Ubiquitin fold domain; Ubiquitin-activating enzyme active site; Ubiquitin-activating enzyme E1 FCCH domain; Ubiquitin-activating enzyme E1 four-helix bundle	NA	NA	NA
Niben101Scf03203g06001	1.562748154	0.323379167	0.66412736	1.603034967	0.02042752	0.685947968	0.414013757	0.01213214	1st up 7 dpi	Niben101Scf03203g06001	N	PF00805	Pentapeptide repeats (8 copies)	NA	NA	NA
Niben101Scf03208g02006	1.434294821	0.2815725	0.57839236	0.815961634	0.000993933	0.549929238	0.424288728	0.069993747	1st up 10 dpi	Niben101Scf03208g02006	N	PF07992	Pyridine nucleotide-disulphide oxidoreductase	NA	NA	NA
Niben101Scf03209g00029	1.640444821	0.871330833	1.51208236	1.213871634	0.033557598	0.452534053	0.008043308	0.013792292	1st up 5 dpi	Niben101Scf03209g00029	N	PF01159;PF03868	Ribosomal protein L6e; Ribosomal protein L6, N-terminal domain	NA	NA	NA
Niben101Scf03209g00030;Niben101Scf03977g01006	1.931611488	-1.216430834	0.23415236	0.798228301	0.008147952	0.361064997	0.76353221	0.428631223	1st up 10 dpi	Niben101Scf03209g00030;Niben101Scf03977g01006	N	PF00551	Formyl transferase	NA	NA	NA
Niben101Scf03214g01020	1.716074821	-0.7035775	0.618340693	0.822809967	0.003742032	0.359560687	0.201974775	0.073069653	1st up 10 dpi	Niben101Scf03214g01020	N	PF05368	NmrA-like family	NA	NA	NA
Niben101Scf03227XLOC_042035;Niben101Scf04451XLOC_052517;Niben101Scf00069XLOC_003779	1.031841488	0.209269167	0.967550693	1.741591634	0.304892314	0.876029404	0.338143919	0.175895124	constant	Niben101Scf00069XLOC_003779;Niben101Scf03227XLOC_042035;Niben101Scf04451XLOC_052517	N	PF02874	ATP synthase alpha/beta family, beta-barrel domain	NA	NA	NA
Niben101Scf03227g02022;Niben101Scf05025g11021	1.891338154	-0.4883925	1.90053236	2.454231634	0.000976341	0.637168923	0.005426352	0.000230448	1st up 5 dpi	Niben101Scf03227g02022;Niben101Scf05025g11021	N	PF00013;PF00575;PF01138;PF03725	KH domain; S1 RNA binding domain; 3' exoribonuclease family, domain 1; 3' exoribonuclease family, domain 2	NA	NA	NA
Niben101Scf03239g04002	2.514141488	2.0423975	0.01501736	0.589049967	0.037014113	0.233245414	0.990835272	0.404923869	1st up 10 dpi	Niben101Scf03239g04002	N	PF03168	Late embryogenesis abundant protein	NA	NA	NA
Niben101Scf03251g00008;Niben101Scf01797g01001;Niben101Scf05824XLOC_061414;Niben101Scf02564g14006;Niben101Scf01326g05008;Niben101Scf06172XLOC_063303;Niben101Scf04969g01002;Niben101Scf03243g00006;Niben101Scf23114XLOC_089337;Niben101Scf01866g01035;Niben101Scf01313g06005;Niben101Scf04384g03005;Niben101Scf01240g10023	-0.366293512	-0.2236625	-0.362249307	-1.000611699	0.665586507	0.76507349	0.318536703	0.085358323	constant	Niben101Scf01240g10023;Niben101Scf01313g06005;Niben101Scf01326g05008;Niben101Scf01797g01001;Niben101Scf01866g01035;Niben101Scf02564g14006;Niben101Scf03243g00006;Niben101Scf03251g00008;Niben101Scf04384g03005;Niben101Scf04969g01002;Niben101Scf05824XLOC_061414;Niben101Scf06172XLOC_063303;Niben101Scf23114XLOC_089337	N	PF00091;PF03953	Tubulin/FtsZ family, GTPase domain; Tubulin C-terminal domain	NA	NA	NA
Niben101Scf03253g02006;Niben101Scf03154g03001	1.149738154	-0.777245833	0.234705693	-0.685175033	0.110311562	0.372399145	0.717745387	0.427372974	constant	Niben101Scf03154g03001;Niben101Scf03253g02006	N	PF00687	Ribosomal protein L1p/L10e family	NA	NA	NA
Niben101Scf03254g00001	1.503751488	0.576750833	1.114474027	0.469009967	0.000166229	0.505666875	0.018584251	0.120481557	1st up 5 dpi	Niben101Scf03254g00001	N	PF00198;PF00364;PF02817	2-oxoacid dehydrogenases acyltransferase (catalytic domain); Biotin-requiring enzyme; e3 binding domain	NA	NA	NA
Niben101Scf03263g02005	1.214368154	0.3985275	0.543140693	1.531746634	0.378793234	0.684184283	0.639970441	0.104671705	constant	Niben101Scf03263g02005	N	PF02427	Photosystem I reaction centre subunit IV / PsaE	NA	NA	NA
Niben101Scf03263g07010	-0.378548512	-1.314850834	0.20606236	-0.246421699	0.40931447	0.184486817	0.833329524	0.43593629	constant	Niben101Scf03263g07010	N	PF00294	pfkB family carbohydrate kinase	NA	NA	NA
Niben101Scf03263g08013;Niben101Scf04977g00001	0.699668154	-0.129245834	0.30732236	-0.102613366	0.013894225	0.901687428	0.618086271	0.843711134	constant	Niben101Scf03263g08013;Niben101Scf04977g00001	N	PF00107;PF08240	Zinc-binding dehydrogenase; Alcohol dehydrogenase GroES-like domain	NA	NA	NA
Niben101Scf03264g05010	2.068186488	0.358529167	0.617610693	1.341448301	0.000932448	0.699572467	0.459520739	0.098394048	1st up 10 dpi	Niben101Scf03264g05010	N	PF03055	Retinal pigment epithelial membrane protein	NA	NA	NA
Niben101Scf03273g02002;Niben101Scf00408g09002	0.411486488	-0.4135925	-0.094839307	0.201448301	0.110545966	0.583784643	0.930973554	0.772764115	constant	Niben101Scf00408g09002;Niben101Scf03273g02002	Y	NA	NA	NA	NA	NA
Niben101Scf03275g00016;Niben101Scf00150g00007;Niben101Scf06172XLOC_063314;Niben101Ctg03910g00004;Niben101Scf03251g00002;Niben101Scf05824XLOC_061426;Niben101Scf02600XLOC_035865;Niben101Scf13577XLOC_084040;Niben101Scf02858g01001	1.453214821	-0.7582525	0.406664027	1.017414967	0.009020673	0.597771422	0.561296338	0.234492299	1st up 10 dpi	Niben101Ctg03910g00004;Niben101Scf00150g00007;Niben101Scf02600XLOC_035865;Niben101Scf02858g01001;Niben101Scf03251g00002;Niben101Scf03275g00016;Niben101Scf05824XLOC_061426;Niben101Scf06172XLOC_063314;Niben101Scf13577XLOC_084040	N	PF03953;PF00091	Tubulin C-terminal domain; Tubulin/FtsZ family, GTPase domain	NA	NA	NA
Niben101Scf03278g07014;Niben101Scf00764g03003	-0.209355179	-0.1182525	0.140469027	0.103564967	0.608635457	0.868779987	0.909671699	0.89027522	constant	Niben101Scf00764g03003;Niben101Scf03278g07014	N	PF00227;PF10584	Proteasome subunit; Proteasome subunit A N-terminal signature	T01	T01A;T01B	T
Niben101Scf03281g01014	0.468401488	-0.141349167	-1.469700973	0.539008301	0.372364521	0.865431193	0.157008083	0.595882404	constant	Niben101Scf03281g01014	N	PF01218	Coproporphyrinogen III oxidase	NA	NA	NA
Niben101Scf03284g07001	1.744139821	0.368775833	0.14078736	0.907564967	0.000334283	0.760316479	0.800162487	0.003484901	1st up 10 dpi	Niben101Scf03284g07001	N	NA	NA	NA	NA	NA
Niben101Scf03307g01015	1.781108154	-0.135655834	0.847154027	0.921884967	7.19E-05	0.865431193	0.134117002	0.039470094	1st up 10 dpi	Niben101Scf03307g01015	N	PF00168;PF00614;PF12357	C2 domain; Phospholipase D Active site motif; Phospholipase D C terminal	NA	NA	NA
Niben101Scf03307g04011	-0.291085179	-1.127454167	-2.275109307	-1.405881699	0.589039121	0.213817877	0.009461895	0.044731407	1st down 5 dpi	Niben101Scf03307g04011	Y	PF08263;PF13855	Leucine rich repeat N-terminal domain; Leucine rich repeat	NA	NA	NA
Niben101Scf03308g00004	2.840084821	2.340194167	2.380750693	3.227628301	0.000122551	0.028750123	0.002599895	2.60E-05	1st up 2 dpi	Niben101Scf03308g00004	Y	PF16845	Aspartic acid proteinase inhibitor	NA	NA	NA
Niben101Scf03321g05016;Niben101Scf00168g10029;Niben101Scf03321g05006;Niben101Scf00168XLOC_005404	0.903819821	0.2298025	0.67442236	0.547883301	0.145632518	0.85462449	0.150021694	0.212122838	constant	Niben101Scf00168XLOC_005404;Niben101Scf00168g10029;Niben101Scf03321g05006;Niben101Scf03321g05016	N	PF00703;PF02836;PF02837;PF02929;PF16353	Glycosyl hydrolases family 2; Glycosyl hydrolases family 2, TIM barrel domain; Glycosyl hydrolases family 2, sugar binding domain; Beta galactosidase small chain; Domain of unknown function(DUF4981)	NA	NA	NA
Niben101Scf03357g00035	1.950008154	-0.286269167	0.10827736	0.412426634	0.000468523	0.691125034	0.797643418	0.310282833	1st up 10 dpi	Niben101Scf03357g00035	N	PF00561	alpha/beta hydrolase fold	S33	S33	S
Niben101Scf03370g07004;Niben101Scf06831XLOC_066422	0.066969821	1.228189167	-1.39688264	-1.900930033	0.891763812	0.446831837	0.050893638	0.000681765	1st down 7 dpi	Niben101Scf03370g07004;Niben101Scf06831XLOC_066422	N	PF00091;PF03953	Tubulin/FtsZ family, GTPase domain; Tubulin C-terminal domain	NA	NA	NA
Niben101Scf03371g00013;Niben101Scf00109g00017;Niben101Scf01182g02012;Niben101Scf07165XLOC_067982;Niben101Scf01249g06013;Niben101Scf05084g00008	1.842244821	0.7437325	2.02736736	1.530653301	0.078414238	0.425600832	0.026509741	0.016433931	1st up 5 dpi	Niben101Scf00109g00017;Niben101Scf01182g02012;Niben101Scf01249g06013;Niben101Scf03371g00013;Niben101Scf05084g00008;Niben101Scf07165XLOC_067982	N	PF00153	Mitochondrial carrier protein	NA	NA	NA
Niben101Scf03374g06002	6.881576488	4.036900833	6.002554027	7.466344967	8.95E-06	6.09E-05	1.03E-06	0.000382119	1st up 2 dpi	Niben101Scf03374g06002	Y	PF14368	Probable lipid transfer	NA	NA	NA
Niben101Scf03374g06003	0.738539821	-0.167259167	0.300270693	0.090973301	0.076977643	0.827544946	0.580030075	0.776304307	constant	Niben101Scf03374g06003	N	PF13414	TPR repeat	NA	NA	NA
Niben101Scf03376g04010	0.930356487	-0.799865834	0.042560693	0.468311634	0.003922391	0.332525945	0.934935753	0.21312435	constant	Niben101Scf03376g04010	N	PF00719	Inorganic pyrophosphatase	NA	NA	NA
Niben101Scf03385g02011	6.688658154	3.3034175	5.782744027	6.436786634	2.07E-05	0.000465177	0.000543964	2.39E-05	1st up 2 dpi	Niben101Scf03385g02011	Y	PF04450	Peptidase of plants and bacteria	NA	NA	NA
Niben101Scf03385g02012	0.783423154	-1.041435834	-0.530045973	0.107863301	0.056396904	0.208354306	0.289096104	0.716471006	constant	Niben101Scf03385g02012	Y	PF04450	Peptidase of plants and bacteria	NA	NA	NA
Niben101Scf03390g08002;Niben101Scf03349g00013	2.552703154	0.806905833	0.424349027	0.647553301	0.003599706	0.410644314	0.377824423	0.25602029	1st up 10 dpi	Niben101Scf03349g00013;Niben101Scf03390g08002	N	PF00514;PF01749;PF16186	Armadillo/beta-catenin-like repeat; Importin beta binding domain; Atypical Arm repeat	NA	NA	NA
Niben101Scf03396g01003	2.604419821	0.464419167	0.65396236	0.475321634	0.006409045	0.819885461	0.656099849	0.464373738	1st up 10 dpi	Niben101Scf03396g01003	N	PF00118	TCP-1/cpn60 chaperonin family	NA	NA	NA
Niben101Scf03401g01009	0.708509821	1.652139167	-0.407019307	-0.086138366	0.467613286	0.389790372	0.739062036	0.892425503	constant	Niben101Scf03401g01009	Y	PF07172	Glycine rich protein family	NA	NA	NA
Niben101Scf03403g03015;Niben101Scf00276g04002	0.760098154	-0.163119167	-0.875939307	-0.586921699	0.2843298	0.715089192	0.361167368	0.595574059	constant	Niben101Scf00276g04002;Niben101Scf03403g03015	N	PF00206;PF14698	Lyase; Argininosuccinate lyase C-terminal	NA	NA	NA
Niben101Scf03410g03002;Niben101Scf23108XLOC_089314;Niben101Scf23108XLOC_089316	-0.940115179	-0.222010834	-1.115390973	-1.860341699	0.084385317	0.861578044	0.009868749	0.068131299	1st down 5 dpi	Niben101Scf03410g03002;Niben101Scf23108XLOC_089314;Niben101Scf23108XLOC_089316	N	PF00022	Actin	NA	NA	NA
Niben101Scf03412g05009	2.039378154	-0.323070834	0.451194027	0.965969967	0.000447063	0.607489095	0.331872748	0.009494657	1st up 10 dpi	Niben101Scf03412g05009	Y	PF12222	Peptide N-acetyl-beta-D-glucosaminyl asparaginase amidase A	NA	NA	NA
Niben101Scf03436g01016;Niben101Scf01400g00003	4.971288154	2.124114167	3.92326736	4.619243301	2.08E-07	0.005900766	0.000210493	1.03E-07	1st up 2 dpi	Niben101Scf01400g00003;Niben101Scf03436g01016	Y	PF00314	Thaumatin family	NA	NA	NA
Niben101Scf03437g00008;Niben101Scf07623XLOC_069917	2.368559821	0.431595833	1.39591736	1.268523301	0.000239056	0.628686875	0.008526793	0.002610327	1st up 5 dpi	Niben101Scf03437g00008;Niben101Scf07623XLOC_069917	N	PF00501;PF13193	AMP-binding enzyme; AMP-binding enzyme C-terminal domain	NA	NA	NA
Niben101Scf03437g02009	1.133408154	-0.968174167	0.98339236	1.038416634	0.018469208	0.129437761	0.120082316	0.014544734	1st up 7 dpi	Niben101Scf03437g02009	N	NA	NA	NA	NA	NA
Niben101Scf03445g04016;Niben101Scf06562XLOC_065199	2.236961488	-0.9359425	1.065439027	-0.059478366	0.031570975	0.525458967	0.1526194	0.950967272	1st up 10 dpi	Niben101Scf03445g04016;Niben101Scf06562XLOC_065199	N	PF00004;PF02359;PF02933	ATPase family associated with various cellular activities (AAA); Cell division protein 48 (CDC48), N-terminal domain; Cell division protein 48 (CDC48), domain 2	NA	NA	NA
Niben101Scf03446g12003	-0.082498512	1.090450833	0.17515236	-0.030505033	0.862285615	0.363338934	0.723800654	0.954772739	constant	Niben101Scf03446g12003	Y	PF02298	Plastocyanin-like domain	NA	NA	NA
Niben101Scf03450g00016;Niben101Scf03450g00015;Niben101Ctg15460g00004;Niben101Scf00233g00008;Niben101Scf00878g04011;Niben101Scf04462g01008;Niben101Scf03064g04002	2.141599821	0.0397325	0.977559027	1.539878301	3.02E-05	0.955686618	0.087525296	2.96E-05	1st up 7 dpi	Niben101Ctg15460g00004;Niben101Scf00233g00008;Niben101Scf00878g04011;Niben101Scf03064g04002;Niben101Scf03450g00015;Niben101Scf03450g00016;Niben101Scf04462g01008	N	PF00056;PF02866	lactate/malate dehydrogenase, NAD binding domain; lactate/malate dehydrogenase, alpha/beta C-terminal domain	NA	NA	NA
Niben101Scf03455g01006	1.469009821	-0.621489167	0.40724236	1.635391634	0.180644879	0.730538824	0.807768315	0.219518936	constant	Niben101Scf03455g01006	N	PF00504	Chlorophyll A-B binding protein	NA	NA	NA
Niben101Scf03455g05017	-0.715660179	0.646545833	-0.516915973	-1.446573366	0.364139417	0.753238497	0.246667552	0.002510155	1st down 7 dpi	Niben101Scf03455g05017	N	PF00109;PF02801	Beta-ketoacyl synthase, N-terminal domain; Beta-ketoacyl synthase, C-terminal domain	NA	NA	NA
Niben101Scf03455g06020	2.952383154	0.494655833	1.773969027	1.108841634	0.001054589	0.576465415	0.056732148	0.068831815	1st up 10 dpi	Niben101Scf03455g06020	Y	PF13460	NAD(P)H-binding	NA	NA	NA
Niben101Scf03460g04004	3.597333154	0.2563125	2.082790693	2.990803301	9.72E-06	0.716134618	0.016307113	1.64E-05	1st up 5 dpi	Niben101Scf03460g04004	Y	PF00141	Peroxidase	NA	NA	NA
Niben101Scf03462g04008	2.673266488	1.2035075	2.100590693	3.873426634	0.001287425	0.223144025	0.019339669	0.029432735	1st up 5 dpi	Niben101Scf03462g04008	Y	PF14541;PF14543	Xylanase inhibitor C-terminal; Xylanase inhibitor N-terminal	A01	A01B;A01A	A
Niben101Scf03473g01015;Niben101Scf01365g06006	3.361356488	0.697704167	1.85200236	1.024901634	0.021771838	0.34847864	0.022428106	0.163679649	1st up 5 dpi	Niben101Scf01365g06006;Niben101Scf03473g01015	N	PF00400	WD domain, G-beta repeat	NA	NA	NA
Niben101Scf03479g01002;Niben101Scf00113g04012;Niben101Scf11124XLOC_080220	2.718834821	0.083549166	1.639035693	2.789441634	8.08E-05	0.940956512	0.003943289	8.77E-05	1st up 5 dpi	Niben101Scf00113g04012;Niben101Scf03479g01002;Niben101Scf11124XLOC_080220	N	PF00076;PF02136;PF14259	RNA recognition motif. (a.k.a. RRM, RBD, or RNP domain); Nuclear transport factor 2 (NTF2) domain; RNA recognition motif (a.k.a. RRM, RBD, or RNP domain)	NA	NA	NA
Niben101Scf03481g00014	1.670844821	-0.865019167	-0.074489307	1.070774967	0.001610255	0.4031963	0.949935879	0.090400818	1st up 10 dpi	Niben101Scf03481g00014	N	PF00254;PF13947	FKBP-type peptidyl-prolyl cis-trans isomerase; Wall-associated receptor kinase galacturonan-binding	NA	NA	NA
Niben101Scf03488g07001	0.546999821	1.437799167	-0.03442764	0.508519967	0.25142723	0.094005661	0.96729045	0.664755577	constant	Niben101Scf03488g07001	N	PF07983	X8 domain	NA	NA	NA
Niben101Scf03493g00019;Niben101Scf33454XLOC_091110	0.913043154	-0.3246775	0.765134027	1.159079967	0.031570975	0.696641989	0.108839392	0.00329871	1st up 7 dpi	Niben101Scf03493g00019;Niben101Scf33454XLOC_091110	N	PF00121	Triosephosphate isomerase	NA	NA	NA
Niben101Scf03493g00020	1.103686488	-0.278400834	-0.22562264	-0.342803366	0.001544364	0.701814463	0.572571675	0.32321722	1st up 10 dpi	Niben101Scf03493g00020	N	PF00022	Actin	NA	NA	NA
Niben101Scf03514g00003	2.117048154	0.285824166	0.552199027	1.774683301	4.92E-05	0.776982259	0.703533994	0.017302131	1st up 7 dpi	Niben101Scf03514g00003	Y	PF00112;PF08246	Papain family cysteine protease; Cathepsin propeptide inhibitor domain (I29)	C01	C01A;C01B;I29	C
Niben101Scf03514g00004	2.526174821	0.869439167	0.477384027	0.324229967	0.010987893	0.585120307	0.706860544	0.766887814	1st up 10 dpi	Niben101Scf03514g00004	Y	PF06232	Embryo-specific protein 3, (ATS3)	NA	NA	NA
Niben101Scf03530g02009;Niben101Scf02429g02004	1.761684821	-0.5289575	0.130199027	0.433473301	0.001621915	0.359560687	0.819764265	0.114848485	1st up 10 dpi	Niben101Scf02429g02004;Niben101Scf03530g02009	N	PF00155	Aminotransferase class I and II	NA	NA	NA
Niben101Scf03534g02011;Niben101Scf00154g01001;Niben101Scf08226XLOC_072308	2.908004821	-0.0783775	1.52164736	2.017896634	2.86E-06	0.928087192	0.012453348	0.000606117	1st up 5 dpi	Niben101Scf00154g01001;Niben101Scf03534g02011;Niben101Scf08226XLOC_072308	N	PF01564	Spermine/spermidine synthase	NA	NA	NA
Niben101Scf03535g01001;Niben101Scf03535g01002;Niben101Scf04643g02011;Niben101Scf04643g02010;Niben101Ctg06829g00002;Niben101Scf02502g04001;Niben101Scf00285g00001;Niben101Scf11751XLOC_081489;Niben101Scf15054XLOC_085615;Niben101Scf04473g14015	1.773389821	0.425975833	1.700809027	1.409254967	0.004298926	0.238629171	0.002657414	0.002729677	1st up 5 dpi	Niben101Ctg06829g00002;Niben101Scf00285g00001;Niben101Scf02502g04001;Niben101Scf03535g01001;Niben101Scf03535g01002;Niben101Scf04473g14015;Niben101Scf04643g02010;Niben101Scf04643g02011;Niben101Scf11751XLOC_081489;Niben101Scf15054XLOC_085615	N	PF00438;PF02772;PF02773	S-adenosylmethionine synthetase, N-terminal domain; S-adenosylmethionine synthetase, central domain; S-adenosylmethionine synthetase, C-terminal domain	NA	NA	NA
Niben101Scf03548g01011;Niben101Scf09414XLOC_076189	0.612324821	-0.736315834	-0.43549264	-0.560843366	0.003769559	0.129437761	0.294958323	0.301261304	constant	Niben101Scf03548g01011;Niben101Scf09414XLOC_076189	N	PF00587;PF03129	tRNA synthetase class II core domain (G, H, P, S and T); Anticodon binding domain	NA	NA	NA
Niben101Scf03563g00015	1.594321488	0.190939166	0.796104027	1.631269967	0.012937077	0.852226446	0.148429566	0.000252023	1st up 7 dpi	Niben101Scf03563g00015	Y	PF02469	Fasciclin domain	NA	NA	NA
Niben101Scf03572g03007	2.454259821	-1.3481625	0.832379027	0.328366634	0.081933156	0.424139434	0.776637868	0.803950203	constant	Niben101Scf03572g03007	N	PF00069	Protein kinase domain	NA	NA	NA
Niben101Scf03572g04014;Niben101Scf00199g03003	0.269951488	-0.024455833	-0.161599307	-0.013791699	0.696931521	0.969731795	0.859531503	0.982987266	constant	Niben101Scf00199g03003;Niben101Scf03572g04014	N	PF07304;PF12931	Steroid receptor RNA activator (SRA1); Sec23-binding domain of Sec16	NA	NA	NA
Niben101Scf03573g00017;Niben101Scf10450XLOC_079022;Niben101Scf16915XLOC_086983;Niben101Scf03923g14010	0.551059821	1.263864167	-0.60806764	-0.546195033	0.452745816	0.255572472	0.382070898	0.3892451	constant	Niben101Scf03573g00017;Niben101Scf03923g14010;Niben101Scf10450XLOC_079022;Niben101Scf16915XLOC_086983	N	PF08241	Methyltransferase domain	NA	NA	NA
Niben101Scf03576XLOC_045101	1.307156488	0.298119167	0.364554027	1.305534967	0.113727071	0.803630025	0.488956688	0.114632834	constant	Niben101Scf03576XLOC_045101	N	PF00421	Photosystem II protein	NA	NA	NA
Niben101Scf03576g01032	1.180109821	-0.329489167	0.450600693	0.485054967	0.02170983	0.840004343	0.524765374	0.502638997	1st up 10 dpi	Niben101Scf03576g01032	N	PF01722	BolA-like protein	NA	NA	NA
Niben101Scf03580g01006	1.696746488	0.170604167	0.845785693	1.204556634	1.09E-05	0.792515116	0.073734767	0.000446731	1st up 7 dpi	Niben101Scf03580g01006	N	PF00274	Fructose-bisphosphate aldolase class-I	NA	NA	NA
Niben101Scf03584g01006	2.312389821	-0.507429167	1.01230736	1.248389967	0.01240512	0.53107226	0.17211249	0.130537429	1st up 10 dpi	Niben101Scf03584g01006	N	PF01092	Ribosomal protein S6e	NA	NA	NA
Niben101Scf03590g01002	0.368504821	-0.370889167	-0.311755973	0.151156634	0.32763513	0.644967786	0.338022065	0.786042163	constant	Niben101Scf03590g01002	N	PF03171;PF14226	2OG-Fe(II) oxygenase superfamily; non-haem dioxygenase in morphine synthesis N-terminal	NA	NA	NA
Niben101Scf03595g04011	1.263266488	-0.733825834	0.277015693	0.903294967	0.012493939	0.206013224	0.601794557	0.038643181	1st up 10 dpi	Niben101Scf03595g04011	N	PF14870	Photosynthesis system II assembly factor YCF48	NA	NA	NA
Niben101Scf03597g00013;Niben101Scf01752g02012	0.469931488	-0.694254167	-0.282539307	0.276266634	0.192768691	0.415755318	0.63055607	0.290005731	constant	Niben101Scf01752g02012;Niben101Scf03597g00013	N	PF01168	Alanine racemase, N-terminal domain	NA	NA	NA
Niben101Scf03600g00006;Niben101Scf00109g08004	-0.678215179	-0.362645834	-1.997590973	1.392864967	0.356967771	0.861645991	0.152004021	0.350148282	constant	Niben101Scf00109g08004;Niben101Scf03600g00006	Y	PF02298	Plastocyanin-like domain	NA	NA	NA
Niben101Scf03600g04008	1.986281488	0.8804075	1.521004027	1.130754967	0.000481759	0.357596776	0.004824689	0.180331598	1st up 5 dpi	Niben101Scf03600g04008	N	PF00479;PF02781	Glucose-6-phosphate dehydrogenase, NAD binding domain; Glucose-6-phosphate dehydrogenase, C-terminal domain	NA	NA	NA
Niben101Scf03628g14016;Niben101Scf01607g06011	0.689669821	-0.6696525	0.090250693	-0.091236699	0.019030402	0.242620256	0.851741322	0.794268946	constant	Niben101Scf01607g06011;Niben101Scf03628g14016	N	PF01450;PF07991	Acetohydroxy acid isomeroreductase, catalytic domain; Acetohydroxy acid isomeroreductase, NADPH-binding domain	NA	NA	NA
Niben101Scf03628g14020	0.942659821	0.313604167	0.645290693	0.647908301	0.064809435	0.751831645	0.208782114	0.059843916	constant	Niben101Scf03628g14020	N	PF00244	14-3-3 protein	NA	NA	NA
Niben101Scf03628g14021;Niben101Scf07352XLOC_068762;Niben101Scf03487g00014	1.410733154	-0.473429167	0.697730693	0.917564967	0.019916158	0.510644412	0.338405798	0.078248095	1st up 10 dpi	Niben101Scf03487g00014;Niben101Scf03628g14021;Niben101Scf07352XLOC_068762	N	PF00311	Phosphoenolpyruvate carboxylase	NA	NA	NA
Niben101Scf03631g01004	0.807279821	-1.058180834	-0.129105973	-0.174451699	0.019302211	0.12049437	0.833329524	0.781513342	constant	Niben101Scf03631g01004	N	PF00128;PF02806;PF02922	Alpha amylase, catalytic domain; Alpha amylase, C-terminal all-beta domain; Carbohydrate-binding module 48 (Isoamylase N-terminal domain)	NA	NA	NA
Niben101Scf03634g04009;Niben101Scf09725XLOC_077167	2.642161488	0.202444167	1.05410236	2.112619967	0.001756373	0.900848591	0.145818224	0.019573183	1st up 7 dpi	Niben101Scf03634g04009;Niben101Scf09725XLOC_077167	N	PF01717;PF08267	Cobalamin-independent synthase, Catalytic domain; Cobalamin-independent synthase, N-terminal domain	NA	NA	NA
Niben101Scf03644g01007;Niben101Scf21873XLOC_089006	8.735316488	4.556075833	7.791535693	8.168514967	1.77E-06	0.000100047	3.19E-05	4.13E-07	1st up 2 dpi	Niben101Scf03644g01007;Niben101Scf21873XLOC_089006	Y	PF01357;PF03330	Pollen allergen; Rare lipoprotein A (RlpA)-like double-psi beta-barrel	NA	NA	NA
Niben101Scf03648g04010	2.714346488	0.2051475	1.59066236	0.877416634	0.000128098	0.778963911	0.008526793	0.378493081	1st up 5 dpi	Niben101Scf03648g04010	N	PF04969	CS domain	NA	NA	NA
Niben101Scf03671g00015	0.203004821	-1.333315834	-0.21402264	0.065293301	0.673465911	0.296013504	0.777134185	0.934411942	constant	Niben101Scf03671g00015	N	PF00483	Nucleotidyl transferase	NA	NA	NA
Niben101Scf03679g03009	1.676641488	-1.025890834	0.417140693	0.978344967	0.003328397	0.281398967	0.497904089	0.039134844	1st up 10 dpi	Niben101Scf03679g03009	N	PF00081;PF02777	Iron/manganese superoxide dismutases, alpha-hairpin domain; Iron/manganese superoxide dismutases, C-terminal domain	NA	NA	NA
Niben101Scf03686g01008	1.542251488	-0.941919167	0.343394027	0.711003301	0.003504841	0.314537111	0.58139712	0.115688322	1st up 10 dpi	Niben101Scf03686g01008	N	PF00709	Adenylosuccinate synthetase	NA	NA	NA
Niben101Scf03687g01001;Niben101Scf04788g00023;Niben101Scf03687g01012	1.933894821	-0.364690834	1.03936736	1.660186634	0.009520929	0.730208719	0.187399463	0.002710111	1st up 7 dpi	Niben101Scf03687g01001;Niben101Scf03687g01012;Niben101Scf04788g00023	N	PF01729;PF02749	Quinolinate phosphoribosyl transferase, C-terminal domain; Quinolinate phosphoribosyl transferase, N-terminal domain	NA	NA	NA
Niben101Scf03705g02009;Niben101Scf01739g03002	1.850751488	0.7494425	-0.016439307	1.842696634	0.006679427	0.61180756	0.986321315	0.003913906	1st up 7 dpi	Niben101Scf01739g03002;Niben101Scf03705g02009	N	PF01808;PF02142	AICARFT/IMPCHase bienzyme; MGS-like domain	NA	NA	NA
Niben101Scf03705g02015;Niben101Scf01739g04002	1.581253154	-0.0179375	0.734364027	1.369199967	0.028805139	0.963533377	0.262048856	0.00714062	1st up 7 dpi	Niben101Scf01739g04002;Niben101Scf03705g02015	N	PF01704	UTP--glucose-1-phosphate uridylyltransferase	NA	NA	NA
Niben101Scf03705g03009;Niben101Scf01739g05003	1.189106488	0.007485833	0.50354736	1.344569967	0.053700107	0.99227168	0.055219433	0.04858963	1st up 7 dpi	Niben101Scf01739g05003;Niben101Scf03705g03009	N	PF00085	Thioredoxin	NA	NA	NA
Niben101Scf03706g02006;Niben101Scf00265g02002;Niben101Scf02930g00009	2.312059821	0.450509167	0.132880693	1.053161634	4.87E-06	0.503610562	0.795266162	0.055896146	1st up 10 dpi	Niben101Scf00265g02002;Niben101Scf02930g00009;Niben101Scf03706g02006	Y	PF01095;PF04043	Pectinesterase; Plant invertase/pectin methylesterase inhibitor	NA	NA	NA
Niben101Scf03706g02020;Niben101Scf03706g02015	1.147553154	-0.7335775	-0.79699764	0.969753301	0.289136944	0.831831475	0.713006975	0.259519056	constant	Niben101Scf03706g02015;Niben101Scf03706g02020	N;Y	PF00295	Glycosyl hydrolases family 28	NA	NA	NA
Niben101Scf03708g02006;Niben101Scf03708g02009	0.917294821	-0.5277525	0.853389027	0.843844967	0.023323191	0.690723228	0.077081863	0.142673287	constant	Niben101Scf03708g02006;Niben101Scf03708g02009	N	PF00626;PF02209	Gelsolin repeat; Villin headpiece domain	NA	NA	NA
Niben101Scf03710g04014;Niben101Scf03056g02021;Niben101Scf00164g02008	0.011699821	-0.5356975	0.291944027	-0.942645033	0.983931137	0.334278395	0.483825492	0.340210293	constant	Niben101Scf00164g02008;Niben101Scf03056g02021;Niben101Scf03710g04014	N	PF00694	Aconitase C-terminal domain	NA	NA	NA
Niben101Scf03711g01005;Niben101Scf03711g01021;Niben101Ctg14629g00001	2.793988154	0.3652775	1.736764027	2.546906634	0.000481888	0.797907272	0.016307113	0.002198385	1st up 5 dpi	Niben101Ctg14629g00001;Niben101Scf03711g01005;Niben101Scf03711g01021	N	PF08534	Redoxin	NA	NA	NA
Niben101Scf03712g00005;Niben101Scf04804g02002	1.283461488	-0.633534167	0.01965236	0.546013301	0.032965627	0.616505391	0.975309197	0.309820477	1st up 10 dpi	Niben101Scf03712g00005;Niben101Scf04804g02002	N	PF00583	Acetyltransferase (GNAT) family	NA	NA	NA
Niben101Scf03714g02005;Niben101Scf08704XLOC_074187	0.606693154	0.416260833	1.394774027	1.454358301	0.527837061	0.699572467	0.071937303	0.017103292	1st up 7 dpi	Niben101Scf03714g02005;Niben101Scf08704XLOC_074187	N	PF07876	Stress responsive A/B Barrel Domain	NA	NA	NA
Niben101Scf03723g01001;Niben101Scf07671XLOC_070102	2.377048154	0.0786375	1.733099027	2.120823301	0.000121839	0.901687428	0.005507623	0.000230448	1st up 5 dpi	Niben101Scf03723g01001;Niben101Scf07671XLOC_070102	N	PF00330;PF00694	Aconitase family (aconitate hydratase); Aconitase C-terminal domain	NA	NA	NA
Niben101Scf03732g07010;Niben101Scf00417g00008	2.301794821	0.521794167	1.272119027	0.943736634	3.91E-05	0.34847864	0.05970752	0.015758242	1st up 10 dpi	Niben101Scf00417g00008;Niben101Scf03732g07010	N	PF00224;PF02887	Pyruvate kinase, barrel domain; Pyruvate kinase, alpha/beta domain	NA	NA	NA
Niben101Scf03733g01009;Niben101Scf21586XLOC_088936	0.967294821	-0.689854167	0.23999736	0.991483301	0.071712699	0.5108179	0.755375866	0.148991763	constant	Niben101Scf03733g01009;Niben101Scf21586XLOC_088936	N	PF03737	Demethylmenaquinone methyltransferase	NA	NA	NA
Niben101Scf03733g03020;Niben101Scf03733g03018;Niben101Scf02293g03027;Niben101Scf02293g03024;Niben101Scf03733g03006	1.411846488	0.847244167	0.610254027	1.252461634	0.115610692	0.560458275	0.520618617	0.100356639	constant	Niben101Scf02293g03024;Niben101Scf02293g03027;Niben101Scf03733g03006;Niben101Scf03733g03018;Niben101Scf03733g03020	N	PF01241	Photosystem I psaG / psaK	NA	NA	NA
Niben101Scf03734g02011;Niben101Scf02502g10020;Niben101Scf05051g01006	2.245336488	0.008385833	0.124115693	1.262989967	0.008845021	0.990528261	0.885703163	0.107075751	1st up 10 dpi	Niben101Scf02502g10020;Niben101Scf03734g02011;Niben101Scf05051g01006	N	PF00120;PF04909	Glutamine synthetase, catalytic domain; Amidohydrolase	M38	M38	M
Niben101Scf03737g02009	-1.049073513	-1.619669167	-1.736029307	-2.166926699	0.011556372	0.29736251	0.146001854	0.000110188	1st down 7 dpi	Niben101Scf03737g02009	N	NA	NA	NA	NA	NA
Niben101Scf03747g01016	1.235098154	-0.8048275	0.357679027	0.406951634	0.002588247	0.021044506	0.208834457	0.016832156	1st up 10 dpi	Niben101Scf03747g01016	N	PF00082;PF02225;PF05922	Subtilase family; PA domain; Peptidase inhibitor I9	S08	S08A;S08B;I09	S
Niben101Scf03755g03007;Niben101Scf01539g03014	1.160551488	-1.641234167	-0.473920973	0.318288301	0.063087375	0.066263573	0.356968725	0.595574059	constant	Niben101Scf01539g03014;Niben101Scf03755g03007	N	PF00349;PF03727	Hexokinase	NA	NA	NA
Niben101Scf03757g06012	3.523821488	0.377949167	0.469725693	1.069876634	0.002726062	0.794149034	0.717476916	0.191291778	1st up 10 dpi	Niben101Scf03757g06012	Y	PF02221	ML domain	NA	NA	NA
Niben101Scf03766g00014	0.016121488	-1.162354167	-0.369425973	-0.705711699	0.973498296	0.525458967	0.563858638	0.091048256	constant	Niben101Scf03766g00014	N	PF02136	Nuclear transport factor 2 (NTF2) domain	NA	NA	NA
Niben101Scf03766g03001;Niben101Scf01761g05001	1.549926488	-1.032045834	-0.39980764	-0.152081699	0.014490021	0.242620256	0.63055607	0.820966455	1st up 10 dpi	Niben101Scf01761g05001;Niben101Scf03766g03001	N	PF09273	Rubisco LSMT substrate-binding	NA	NA	NA
Niben101Scf03766g09001	-0.726601846	-0.9309575	-1.56313264	-0.490546699	0.449687769	0.06528822	0.072736531	0.423201562	constant	Niben101Scf03766g09001	N	PF00484	Carbonic anhydrase	NA	NA	NA
Niben101Scf03766g09005;Niben101Scf28185XLOC_090305	1.260831488	1.901955833	0.610850693	2.149221634	0.021492073	0.20267218	0.536376861	0.004090855	1st up 7 dpi	Niben101Scf03766g09005;Niben101Scf28185XLOC_090305	N	PF01263	Aldose 1-epimerase	NA	NA	NA
Niben101Scf03768g03025	-0.779288512	-1.654849167	-1.16509264	0.438401634	0.079707796	0.355583269	0.154476399	0.697391154	constant	Niben101Scf03768g03025	Y	PF00139;PF07714	Legume lectin domain; Protein tyrosine kinase	NA	NA	NA
Niben101Scf03770g00004	3.821058154	1.591919167	2.517624027	3.329598301	4.26E-06	0.033056968	0.000420775	5.69E-07	1st up 2 dpi	Niben101Scf03770g00004	Y	PF00332;PF07983	Glycosyl hydrolases family 17; X8 domain	NA	NA	NA
Niben101Scf03786g00008	2.318664821	-0.3518025	0.03963236	1.741503301	0.001026539	0.85462449	0.946448712	0.00391929	1st up 7 dpi	Niben101Scf03786g00008	Y	PF00657	GDSL-like Lipase/Acylhydrolase	NA	NA	NA
Niben101Scf03786g03015	2.864194821	0.107904166	1.329375693	2.001859967	6.05E-06	0.927010305	0.020547046	0.00010879	1st up 5 dpi	Niben101Scf03786g03015	N	PF01738	Dienelactone hydrolase family	NA	NA	S
Niben101Scf03790g00009	1.603776488	-0.6686775	0.686690693	1.152218301	0.001599146	0.483218849	0.185170394	0.001851786	1st up 7 dpi	Niben101Scf03790g00009	N	PF00883;PF02789	Cytosol aminopeptidase family, catalytic domain; Cytosol aminopeptidase family, N-terminal domain	M17	M17	M
Niben101Scf03794g01004	0.860749821	-1.0554075	-0.110469307	0.397956634	0.025800246	0.161313125	0.888042104	0.128368841	constant	Niben101Scf03794g01004	Y	PF00728;PF14845	Glycosyl hydrolase family 20, catalytic domain; beta-acetyl hexosaminidase like	NA	NA	NA
Niben101Scf03804g01001	1.754368154	-0.5860275	0.44416736	1.087348301	0.000749176	0.576465415	0.470066734	0.011252613	1st up 7 dpi	Niben101Scf03804g01001	N	PF00141	Peroxidase	NA	NA	NA
Niben101Scf03804g01021	1.347896488	1.249729167	1.641455693	1.494068301	0.002734733	0.13313184	5.45E-05	0.001086187	1st up 5 dpi	Niben101Scf03804g01021	Y	PF01476	LysM domain	M14	M14C	M
Niben101Scf03809g01013;Niben101Scf08706XLOC_074196;Niben101Ctg06635XLOC_000688;Niben101Scf32020XLOC_090872;Niben101Scf08293XLOC_072514	-0.867233512	-0.801390834	-0.481555973	-0.532500033	0.114743749	0.250084902	0.330592791	0.049419917	constant	Niben101Ctg06635XLOC_000688;Niben101Scf03809g01013;Niben101Scf08293XLOC_072514;Niben101Scf08706XLOC_074196;Niben101Scf32020XLOC_090872	N;Y	PF03767	HAD superfamily, subfamily IIIB (Acid phosphatase)	NA	NA	NA
Niben101Scf03822g00014;Niben101Scf09867XLOC_077530;Niben101Scf01176g00003;Niben101Scf01191g06012;Niben101Scf12289XLOC_082334	1.914473154	0.505730833	0.06434236	0.783121634	0.002156528	0.518553637	0.914838493	0.097911001	1st up 10 dpi	Niben101Scf01176g00003;Niben101Scf01191g06012;Niben101Scf03822g00014;Niben101Scf09867XLOC_077530;Niben101Scf12289XLOC_082334	N	PF00069;PF13499;PF00036	Protein kinase domain; EF-hand domain pair; EF hand	NA	NA	NA
Niben101Scf03823g02029	0.141343154	-1.296880834	-1.01795264	-0.483190033	0.817037741	0.263010647	0.338409498	0.424334694	constant	Niben101Scf03823g02029	N	PF00155	Aminotransferase class I and II	NA	NA	NA
Niben101Scf03830g00012	1.329793154	-0.4686225	-1.94360764	0.207951634	0.073003537	0.701814463	0.023079485	0.838147116	1st down 5 dpi	Niben101Scf03830g00012	Y	PF14541;PF14543	Xylanase inhibitor C-terminal; Xylanase inhibitor N-terminal	A01	A01B;A01A	A
Niben101Scf03839g04019	0.949261488	-1.145959167	0.052719027	0.536561634	0.022549112	0.206013224	0.892649173	0.092362017	constant	Niben101Scf03839g04019	N	PF02347	Glycine cleavage system P-protein	NA	NA	NA
Niben101Scf03851g02008;Niben101Scf11355XLOC_080640	2.715901488	0.849684166	1.38081236	1.937581634	2.26E-05	0.276041788	0.089131012	0.013791331	1st up 7 dpi	Niben101Scf03851g02008;Niben101Scf11355XLOC_080640	N	PF03661	Uncharacterised protein family (UPF0121)	NA	NA	NA
Niben101Scf03853g02005	1.637644821	-0.4089975	0.49232736	1.422013301	0.015027771	0.741308471	0.456512257	0.005049154	1st up 7 dpi	Niben101Scf03853g02005	N	PF00251;PF08244;PF11837	Glycosyl hydrolases family 32 N-terminal domain; Glycosyl hydrolases family 32 C terminal; Domain of unknown function (DUF3357)	NA	NA	NA
Niben101Scf03856g00004	1.523386488	2.294870833	1.81573736	1.458206634	0.000394603	0.26899299	0.001647834	0.005377594	1st up 5 dpi	Niben101Scf03856g00004	N	PF00162	Phosphoglycerate kinase	NA	NA	NA
Niben101Scf03856g03009;Niben101Scf01728g00004	1.921673154	-1.708555834	-0.140004307	1.895021634	0.039086216	0.129389998	0.889494927	0.029406194	1st up 7 dpi	Niben101Scf01728g00004;Niben101Scf03856g03009	N	PF01379;PF03900	Porphobilinogen deaminase, dipyromethane cofactor binding domain; Porphobilinogen deaminase, C-terminal domain	NA	NA	NA
Niben101Scf03861g00008;Niben101Scf03861g00009;Niben101Scf01587g00006;Niben101Scf01587g00005	3.265263154	5.213439167	1.848354027	2.018226634	1.09E-05	8.65E-05	0.045176541	0.001459714	1st up 2 dpi	Niben101Scf01587g00005;Niben101Scf01587g00006;Niben101Scf03861g00008;Niben101Scf03861g00009	Y	PF00141	Peroxidase	NA	NA	NA
Niben101Scf03861g02017;Niben101Scf01107g00018	2.045133154	-0.550100834	1.450224027	1.253691634	0.003694628	0.573293994	0.085873713	0.078112578	1st up 10 dpi	Niben101Scf01107g00018;Niben101Scf03861g02017	N	PF00155	Aminotransferase class I and II	NA	NA	NA
Niben101Scf03862g03003;Niben101Scf03862g03013	2.042751488	-0.2678225	0.256180693	1.423124967	0.00027758	0.793180429	0.703533994	0.011044271	1st up 7 dpi	Niben101Scf03862g03003;Niben101Scf03862g03013	N	PF01370	NAD dependent epimerase/dehydratase family	NA	NA	NA
Niben101Scf03864g01002;Niben101Scf07036XLOC_067441	2.688084821	-0.1481175	0.810840693	1.963003301	0.000214973	0.920002362	0.437101076	0.137813253	1st up 10 dpi	Niben101Scf03864g01002;Niben101Scf07036XLOC_067441	N	PF00298;PF03946	Ribosomal protein L11, RNA binding domain; Ribosomal protein L11, N-terminal domain	NA	NA	NA
Niben101Scf03865g00008	1.111696488	-0.2387275	0.048660693	0.977531634	0.018060941	0.819885461	0.956185765	0.08555588	1st up 10 dpi	Niben101Scf03865g00008	N	PF00127	Copper binding proteins, plastocyanin/azurin family	NA	NA	NA
Niben101Scf03867g01011	1.645683154	-0.3645725	0.697705693	1.146884967	0.002570148	0.701512508	0.265299443	0.067381695	1st up 10 dpi	Niben101Scf03867g01011	N	PF13409;PF13410	Glutathione S-transferase, N-terminal domain; Glutathione S-transferase, C-terminal domain	NA	NA	NA
Niben101Scf03867g02038	0.123376488	-0.291134167	-1.053180973	0.081136634	0.813557131	0.75602392	0.039645251	0.883712328	1st down 5 dpi	Niben101Scf03867g02038	N	PF13442	Cytochrome C oxidase, cbb3-type, subunit III	NA	NA	NA
Niben101Scf03867g02046	1.432139821	-0.0834925	0.49167236	0.959974967	0.002568414	0.901687428	0.47658766	0.027120946	1st up 10 dpi	Niben101Scf03867g02046	N	PF00112;PF08127	Papain family cysteine protease; Peptidase family C1 propeptide	C01	C01A;C01B	C
Niben101Scf03881g00002;Niben101Scf00049g01003	0.660768154	-0.490280833	0.048944027	0.507961634	0.000515781	0.409765466	0.895869582	0.030257572	constant	Niben101Scf00049g01003;Niben101Scf03881g00002	Y	PF00933;PF01915;PF14310	Glycosyl hydrolase family 3 N terminal domain; Glycosyl hydrolase family 3 C-terminal domain; Fibronectin type III-like domain	NA	NA	NA
Niben101Scf03888g00002	0.202288154	-1.4632625	-1.411124307	-0.670496699	0.694033407	0.081934162	0.042760878	0.095780045	1st down 5 dpi	Niben101Scf03888g00002	N	PF05694	56kDa selenium binding protein (SBP56)	NA	NA	NA
Niben101Scf03888g01020;Niben101Scf10608XLOC_079355	1.646429821	0.9857225	0.732039027	-0.058108366	0.088624641	0.575430917	0.361383231	0.926757218	constant	Niben101Scf03888g01020;Niben101Scf10608XLOC_079355	N	PF00501	AMP-binding enzyme	NA	NA	NA
Niben101Scf03905g01016	1.319951488	-0.075385833	0.442479027	0.561293301	8.20E-05	0.902094552	0.242033286	0.010199786	1st up 10 dpi	Niben101Scf03905g01016	N	PF00285;PF00549	Citrate synthase; CoA-ligase	NA	NA	NA
Niben101Scf03905g02008;Niben101Scf01934g04020	1.034149821	0.7492175	0.55848736	-0.343565033	0.263918527	0.294866848	0.529510253	0.747779627	constant	Niben101Scf01934g04020;Niben101Scf03905g02008	N	PF00582	Universal stress protein family	NA	NA	NA
Niben101Scf03907g00006	1.424794821	-0.737910834	0.67270736	0.161344967	0.010959154	0.429387631	0.244849069	0.800275193	1st up 10 dpi	Niben101Scf03907g00006	N	PF02861	Clp amino terminal domain, pathogenicity island component	NA	NA	NA
Niben101Scf03913g01042;Niben101Scf08047XLOC_071633;Niben101Scf08047XLOC_071628	0.014511488	-1.491660834	-2.078849307	-0.857930033	0.968851133	0.091103075	0.003497922	0.082268174	1st down 5 dpi	Niben101Scf03913g01042;Niben101Scf08047XLOC_071628;Niben101Scf08047XLOC_071633	N	PF01411;PF02272;PF07973	tRNA synthetases class II (A); DHHA1 domain; Threonyl and Alanyl tRNA synthetase second additional domain	NA	NA	NA
Niben101Scf03914g00001;Niben101Scf05656XLOC_060480	-0.615403513	-2.005319167	-1.540049307	-0.933501699	0.06188791	0.234760506	0.000826096	0.043096979	1st down 5 dpi	Niben101Scf03914g00001;Niben101Scf05656XLOC_060480	N	PF00300	Histidine phosphatase superfamily (branch 1)	NA	NA	NA
Niben101Scf03927g03006	8.913744821	5.5923975	7.013145693	7.335361634	1.45E-07	6.09E-05	3.69E-07	3.11E-07	1st up 2 dpi	Niben101Scf03927g03006	Y	PF00141	Peroxidase	NA	NA	NA
Niben101Scf03929g04002	-0.511638512	-0.176790833	-0.671764307	-1.382948366	0.389581955	0.888387475	0.059779562	0.037831048	1st down 7 dpi	Niben101Scf03929g04002	N	PF00355;PF08802	Rieske [2Fe-2S] domain; Cytochrome B6-F complex Fe-S subunit	NA	NA	NA
Niben101Scf03930g02021	2.073473154	-0.165049167	3.30603736	2.154188301	0.038512597	0.800614624	0.005630719	0.030663584	1st up 5 dpi	Niben101Scf03930g02021	Y	PF06232	Embryo-specific protein 3, (ATS3)	NA	NA	NA
Niben101Scf03937g00009	4.013046488	0.474850833	0.99756236	3.260719967	0.022693641	0.496825478	0.405944152	0.010428684	1st up 7 dpi	Niben101Scf03937g00009	Y	PF02298	Plastocyanin-like domain	NA	NA	NA
Niben101Scf03941g02002;Niben101Scf09161XLOC_075580	2.264324821	-0.244700833	0.132770693	1.273444967	0.006226332	0.662390605	0.797643418	0.136669479	1st up 10 dpi	Niben101Scf03941g02002;Niben101Scf09161XLOC_075580	N	PF00795	Carbon-nitrogen hydrolase	NA	NA	NA
Niben101Scf03942g02001;Niben101Scf05089g00007;Niben101Scf01374g10019;Niben101Scf04046g00008;Niben101Scf10650XLOC_079443	2.009299821	-0.188979167	1.048830693	1.043234967	0.000165899	0.836976289	0.041974795	0.018403368	1st up 5 dpi	Niben101Scf01374g10019;Niben101Scf03942g02001;Niben101Scf04046g00008;Niben101Scf05089g00007;Niben101Scf10650XLOC_079443	N	PF00390;PF03949	Malic enzyme, N-terminal domain; Malic enzyme, NAD binding domain	NA	NA	NA
Niben101Scf03947g00011;Niben101Scf04060g02019	1.543503154	-1.6568075	0.975365693	1.366784967	0.023748948	0.334497821	0.268102223	0.004676324	1st up 7 dpi	Niben101Scf03947g00011;Niben101Scf04060g02019	N	PF00582	Universal stress protein family	NA	NA	NA
Niben101Scf03954g01001	0.275231488	-0.330309167	-0.66159264	0.412259967	0.315442049	0.715089192	0.261405326	0.08955456	constant	Niben101Scf03954g01001	N	PF00085	Thioredoxin	NA	NA	NA
Niben101Scf03963g00006	3.280343154	-0.0324775	2.048384027	2.373168301	0.000280507	0.955686618	0.001263685	7.69E-07	1st up 5 dpi	Niben101Scf03963g00006	Y	PF00026	Eukaryotic aspartyl protease	A01	A01A;A01B	A
Niben101Scf03963g02006	1.988249821	0.1413225	1.142954027	1.678061634	0.001078157	0.851379049	0.102790254	0.000681765	1st up 7 dpi	Niben101Scf03963g02006	Y	PF00450	Serine carboxypeptidase	S10	S10	S
Niben101Scf03964g04030	0.864594821	-2.071475834	-0.596109307	1.283524967	0.247844394	0.122867598	0.518804079	0.00604434	1st up 7 dpi	Niben101Scf03964g04030	N	PF13023	HD domain	NA	NA	NA
Niben101Scf03965g03001	1.134579821	-0.529174167	-0.211999307	2.160288301	0.046792252	0.715089192	0.788259226	0.001010336	1st up 7 dpi	Niben101Scf03965g03001	N	PF13460	NAD(P)H-binding	NA	NA	NA
Niben101Scf03973g01001;Niben101Scf01557g03005;Niben101Scf02616g00011	2.282696488	-0.1904875	0.887974027	1.704579967	0.000286728	0.851343579	0.168492492	0.002529188	1st up 7 dpi	Niben101Scf01557g03005;Niben101Scf02616g00011;Niben101Scf03973g01001	N	PF01370	NAD dependent epimerase/dehydratase family	NA	NA	NA
Niben101Scf03977g01005	1.564233154	-1.333909167	1.790150693	1.301221634	0.033518444	0.295327991	0.032733828	0.073055133	1st up 5 dpi	Niben101Scf03977g01005	N	PF01159;PF03868	Ribosomal protein L6e; Ribosomal protein L6, N-terminal domain	NA	NA	NA
Niben101Scf03977g02004	1.551339821	0.302915833	-0.566400973	0.347631634	0.035122083	0.85333771	0.562634717	0.586594917	1st up 10 dpi	Niben101Scf03977g02004	N	PF02230	Phospholipase/Carboxylesterase	S09	S09C	S
Niben101Scf03985g04027	2.319814821	0.895344167	0.58412736	1.253168301	0.000745623	0.066279213	0.055154387	0.081002146	1st up 10 dpi	Niben101Scf03985g04027	N	PF00295	Glycosyl hydrolases family 28	NA	NA	NA
Niben101Scf03990g00010	1.154279821	0.880479167	0.681735693	0.627206634	0.009857907	0.186338447	0.120082316	0.002156621	1st up 10 dpi	Niben101Scf03990g00010	Y	PF00141	Peroxidase	NA	NA	NA
Niben101Scf03990g00011	1.989834821	0.296440833	-0.649210973	0.847198301	0.004329167	0.795641623	0.377349551	0.099698568	1st up 10 dpi	Niben101Scf03990g00011	Y	PF00069;PF00139	Protein kinase domain; Legume lectin domain	NA	NA	NA
Niben101Scf03993g06006;Niben101Ctg06260g00001;Niben101Scf01683g03006;Niben101Ctg13095g00002;Niben101Ctg02231g00001;Niben101Scf02468g05013;Niben101Scf06709XLOC_065776	2.037038154	4.207889167	2.591250693	1.382034967	0.013242072	0.00249852	0.000687847	0.016236422	1st up 2 dpi	Niben101Ctg02231g00001;Niben101Ctg06260g00001;Niben101Ctg13095g00002;Niben101Scf01683g03006;Niben101Scf02468g05013;Niben101Scf03993g06006;Niben101Scf06709XLOC_065776	N	PF03936;PF01397	Terpene synthase family, metal binding domain; Terpene synthase, N-terminal domain	NA	NA	NA
Niben101Scf03998g00019	0.352048154	-0.614980833	0.272470693	0.318748301	0.376362038	0.320209258	0.634565323	0.429376408	constant	Niben101Scf03998g00019	N	PF00171	Aldehyde dehydrogenase family	NA	NA	NA
Niben101Scf04003g04001;Niben101Ctg08400g00001;Niben101Scf07278XLOC_068499	2.371006488	-0.2819875	0.872250693	1.670796634	3.86E-05	0.7353304	0.237145566	0.001959015	1st up 7 dpi	Niben101Ctg08400g00001;Niben101Scf04003g04001;Niben101Scf07278XLOC_068499	N;Y	NA	NA	NA	NA	NA
Niben101Scf04003g09010	-0.255025179	-0.682744167	0.429929027	1.129698301	0.779263094	0.53107226	0.783929373	0.197613632	constant	Niben101Scf04003g09010	Y	NA	NA	NA	NA	NA
Niben101Scf04007g01012	1.141893154	-0.894895834	0.22332736	0.844496634	0.010314229	0.184351827	0.68917222	0.037134874	1st up 10 dpi	Niben101Scf04007g01012	Y	PF00112;PF00396;PF08246	Papain family cysteine protease; Granulin; Cathepsin propeptide inhibitor domain (I29)	C01	C01A;C01B;I29	C
Niben101Scf04007g02013;Niben101Scf03223g02002;Niben101Scf07493XLOC_069359;Niben101Ctg11170g00003;Niben101Scf07493XLOC_069364	1.107883154	-0.401915833	0.341060693	0.770114967	0.062971082	0.770172745	0.520618617	0.149309404	constant	Niben101Ctg11170g00003;Niben101Scf03223g02002;Niben101Scf04007g02013;Niben101Scf07493XLOC_069359;Niben101Scf07493XLOC_069364	N	PF00658;PF00076	Poly-adenylate binding protein, unique domain; RNA recognition motif. (a.k.a. RRM, RBD, or RNP domain)	NA	NA	NA
Niben101Scf04007g05005	1.613446488	-0.531530833	0.557480693	0.900761634	8.09E-05	0.333710953	0.030095569	0.005849928	1st up 10 dpi	Niben101Scf04007g05005	N	PF00082	Subtilase family	S08	S08A;S08B	S
Niben101Scf04011g00009	1.871339821	0.466565833	0.88350236	1.353356634	0.022761152	0.581079422	0.09139174	0.034181713	1st up 7 dpi	Niben101Scf04011g00009	N	PF00202	Aminotransferase class-III	NA	NA	NA
Niben101Scf04015g02018;Niben101Scf00963g01005	-1.528116846	-0.788495834	-0.68161764	-0.230746699	0.033236373	0.100113335	0.105893081	0.542334158	1st down 10 dpi	Niben101Scf00963g01005;Niben101Scf04015g02018	N	PF04536	TLP18.3, Psb32 and MOLO-1 founding proteins of phosphatase	NA	NA	NA
Niben101Scf04015g02026;Niben101Scf07441XLOC_069168;Niben101Scf06584XLOC_065289	1.239366488	-0.2039025	-0.175479307	0.722073301	0.006697991	0.718737338	0.522401857	0.114848485	1st up 10 dpi	Niben101Scf04015g02026;Niben101Scf06584XLOC_065289;Niben101Scf07441XLOC_069168	Y;N	PF00657	GDSL-like Lipase/Acylhydrolase	NA	NA	NA
Niben101Scf04015g02030	4.729081488	0.327125833	1.66208236	3.658378301	1.80E-05	0.822658025	0.163857733	0.003714588	1st up 7 dpi	Niben101Scf04015g02030	N	PF00026	Eukaryotic aspartyl protease	A01	A01A;A01B	A
Niben101Scf04028g02017	-0.275265179	-1.868920834	-0.696104307	-1.041598366	0.68165797	0.077676979	0.334048521	0.15681323	constant	Niben101Scf04028g02017	N	PF01596	O-methyltransferase	NA	NA	NA
Niben101Scf04036g04008;Niben101Scf03439g03004	1.402516488	-0.3638325	0.044244027	0.240878301	0.112752815	0.620251058	0.942862252	0.633228521	constant	Niben101Scf03439g03004;Niben101Scf04036g04008	N	PF00311	Phosphoenolpyruvate carboxylase	NA	NA	NA
Niben101Scf04040g06006	1.002773154	0.2428725	0.52687736	0.544791634	0.2929468	0.644967786	0.524298855	0.522752479	constant	Niben101Scf04040g06006	N	PF01433;PF11838	Peptidase family M1; ERAP1-like C-terminal domain	M01	M01	M
Niben101Scf04053g02008	0.965198154	0.510725833	1.370840693	2.133881634	0.155681328	0.474585528	0.039411948	0.013707164	1st up 5 dpi	Niben101Scf04053g02008	Y	PF00188	Cysteine-rich secretory protein family	NA	NA	NA
Niben101Scf04053g03033	3.230448154	-0.088095834	0.75956236	1.475794967	0.000387017	0.954388895	0.167529409	0.001302909	1st up 7 dpi	Niben101Scf04053g03033	N	PF00056;PF02866	lactate/malate dehydrogenase, NAD binding domain; lactate/malate dehydrogenase, alpha/beta C-terminal domain	NA	NA	NA
Niben101Scf04060g03003;Niben101Ctg12839g00001	4.322023154	1.476570833	3.433689027	3.970383301	6.37E-05	0.117564852	1.12E-05	0.000116944	1st up 5 dpi	Niben101Ctg12839g00001;Niben101Scf04060g03003	N;Y	PF14541;PF14543	Xylanase inhibitor C-terminal; Xylanase inhibitor N-terminal	A01	A01B;A01A	A
Niben101Scf04077g02006;Niben101Scf00574g11010	2.513181488	0.3590575	1.463805693	1.386609967	3.54E-05	0.469710126	0.05109284	0.059567711	1st up 10 dpi	Niben101Scf00574g11010;Niben101Scf04077g02006	N	PF01398;PF13012	JAB1/Mov34/MPN/PAD-1 ubiquitin protease; Maintenance of mitochondrial structure and function	M67	M67A;M67B;M67C	M
Niben101Scf04077g03006;Niben101Scf06829XLOC_066410	-0.794901846	-0.5996475	-0.85991264	-1.746271699	0.016669538	0.34847864	0.076494255	0.027987997	1st down 7 dpi	Niben101Scf04077g03006;Niben101Scf06829XLOC_066410	N	PF00289;PF02785;PF02786	Carbamoyl-phosphate synthase L chain, N-terminal domain; Biotin carboxylase C-terminal domain; Carbamoyl-phosphate synthase L chain, ATP binding domain	NA	NA	NA
Niben101Scf04077g05007	2.055238154	0.8816325	0.631879027	0.626656634	0.002435169	0.572763204	0.28857694	0.211188697	1st up 10 dpi	Niben101Scf04077g05007	N	PF01409;PF03483;PF03484	tRNA synthetases class II core domain (F); B3/4 domain; tRNA synthetase B5 domain	NA	NA	NA
Niben101Scf04078g00002	2.575389821	0.986819167	1.182065693	1.958174967	2.85E-05	0.055000777	0.014954842	0.008305772	1st up 5 dpi	Niben101Scf04078g00002	Y	PF00197	Trypsin and protease inhibitor	I03	I03A;I03B	I
Niben101Scf04082g01003	1.861751488	-0.3329625	0.803869027	1.309624967	0.001075902	0.718737338	0.104551521	0.001528511	1st up 7 dpi	Niben101Scf04082g01003	Y	PF00445	Ribonuclease T2 family	NA	NA	NA
Niben101Scf04082g02016	1.498321488	0.217995833	0.795885693	1.093351634	0.0012217	0.759771015	0.159361273	0.023746649	1st up 7 dpi	Niben101Scf04082g02016	N	PF00248	Aldo/keto reductase family	NA	NA	NA
Niben101Scf04083g04040;Niben101Scf08590XLOC_073639;Niben101Scf03115g02008;Niben101Scf02755g06016;Niben101Scf00369g07016	3.359593154	0.792065833	2.15278236	2.623358301	4.61E-06	0.0846412	0.001011079	3.28E-05	1st up 5 dpi	Niben101Scf00369g07016;Niben101Scf02755g06016;Niben101Scf03115g02008;Niben101Scf04083g04040;Niben101Scf08590XLOC_073639	Y;N	PF00012	Hsp70 protein	NA	NA	NA
Niben101Scf04083g04045;Niben101Scf04156g00011;Niben101Scf02755g05005;Niben101Scf03115g03011;Niben101Ctg09420XLOC_001096	1.231268154	-0.169789167	0.744005693	-0.494336699	0.001715481	0.7353304	0.155263778	0.460634415	1st up 10 dpi	Niben101Ctg09420XLOC_001096;Niben101Scf02755g05005;Niben101Scf03115g03011;Niben101Scf04083g04045;Niben101Scf04156g00011	N	PF03810;PF13513	Importin-beta N-terminal domain; HEAT-like repeat	NA	NA	NA
Niben101Scf04084g00005	2.408058154	-0.017389167	-0.10444764	0.373551634	0.000152144	0.974725564	0.903481011	0.221586363	1st up 10 dpi	Niben101Scf04084g00005	Y	PF00026;PF03489;PF05184	Eukaryotic aspartyl protease; Saposin-like type B, region 2; Saposin-like type B, region 1	A01	A01A;A01B	A
Niben101Scf04096g04008	0.428173154	-1.4883125	0.077379027	-0.172023366	0.527078186	0.321139861	0.947461008	0.525814725	constant	Niben101Scf04096g04008	N	NA	NA	NA	NA	NA
Niben101Scf04099g03003;Niben101Scf03816g02010	1.544699821	-0.328005833	0.516624027	0.401731634	0.003459664	0.552208354	0.437300197	0.530726706	1st up 10 dpi	Niben101Scf03816g02010;Niben101Scf04099g03003	N	PF00009;PF03143;PF03144	Elongation factor Tu GTP binding domain; Elongation factor Tu C-terminal domain; Elongation factor Tu domain 2	NA	NA	NA
Niben101Scf04100g00015	1.155793154	-1.0799875	0.89613236	1.398926634	0.001742392	0.079869343	0.07818305	0.001528511	1st up 7 dpi	Niben101Scf04100g00015	N	PF00815	Histidinol dehydrogenase	NA	NA	NA
Niben101Scf04103g00004;Niben101Scf02451g06019	1.610436488	-0.6610975	1.35814736	1.844696634	0.03296937	0.467688928	0.033078345	0.000734356	1st up 5 dpi	Niben101Scf02451g06019;Niben101Scf04103g00004	N	PF16113	Enoyl-CoA hydratase/isomerase	NA	NA	NA
Niben101Scf04104g00009	-0.911373513	0.2284975	-0.984559307	-1.533805033	0.201338541	0.867021982	0.199584809	0.001824234	1st down 7 dpi	Niben101Scf04104g00009	Y	PF02298	Plastocyanin-like domain	NA	NA	NA
Niben101Scf04110g00002	0.615303154	-1.560164167	-1.005159307	0.581158301	0.051223794	0.376252175	0.006219622	0.523176894	1st down 5 dpi	Niben101Scf04110g00002	N	PF01450;PF07991	Acetohydroxy acid isomeroreductase, catalytic domain; Acetohydroxy acid isomeroreductase, NADPH-binding domain	NA	NA	NA
Niben101Scf04113g03012	1.812648154	-0.9503375	0.102619027	1.062249967	0.002289079	0.425600832	0.857417789	0.371759668	1st up 10 dpi	Niben101Scf04113g03012	N	PF00185;PF02729	Aspartate/ornithine carbamoyltransferase, Asp/Orn binding domain; Aspartate/ornithine carbamoyltransferase, carbamoyl-P binding domain	NA	NA	NA
Niben101Scf04113g05007	2.112808154	0.261565833	1.08414236	1.972778301	0.012249183	0.831831475	0.315895703	0.00121195	1st up 7 dpi	Niben101Scf04113g05007	N	PF00227	Proteasome subunit	T01	T01A;T01B	T
Niben101Scf04123g01031;Niben101Ctg04324XLOC_000448;Niben101Scf21600XLOC_088944	2.170443154	-0.283800834	0.708180693	1.601706634	8.05E-05	0.835327709	0.289096104	0.000174724	1st up 7 dpi	Niben101Ctg04324XLOC_000448;Niben101Scf04123g01031;Niben101Scf21600XLOC_088944	N;Y	PF07714;PF12819	Protein tyrosine kinase; Carbohydrate-binding protein of the ER	NA	NA	NA
Niben101Scf04133g01027;Niben101Scf06457XLOC_064677	1.921114821	-0.149390833	1.511309027	0.935451634	0.011285602	0.878047168	0.043931127	0.043519968	1st up 5 dpi	Niben101Scf04133g01027;Niben101Scf06457XLOC_064677	N	PF01053	Cys/Met metabolism PLP-dependent enzyme	NA	NA	NA
Niben101Scf04134g02004;Niben101Scf05491g00012	1.103349821	-0.634519167	1.628229027	0.933129967	0.069362488	0.685670873	0.009902659	0.059099597	1st up 5 dpi	Niben101Scf04134g02004;Niben101Scf05491g00012	N	PF00687	Ribosomal protein L1p/L10e family	NA	NA	NA
Niben101Scf04134g02005;Niben101Scf12414XLOC_082539;Niben101Scf07532XLOC_069557;Niben101Scf06236XLOC_063596;Niben101Scf04703g11023;Niben101Scf02494g08002;Niben101Scf00603g08024;Niben101Scf00527g01005;Niben101Scf05317g00004	0.365126487	-0.149240833	1.986349027	-0.296855033	0.619531757	0.882087661	0.255741136	0.656824692	constant	Niben101Scf00527g01005;Niben101Scf00603g08024;Niben101Scf02494g08002;Niben101Scf04134g02005;Niben101Scf04703g11023;Niben101Scf05317g00004;Niben101Scf06236XLOC_063596;Niben101Scf07532XLOC_069557;Niben101Scf12414XLOC_082539	N	PF00312;PF08069;PF00111	Ribosomal protein S15; Ribosomal S13/S15 N-terminal domain; 2Fe-2S iron-sulfur cluster binding domain	NA	NA	NA
Niben101Scf04160g01002;Niben101Scf02011g03011;Niben101Scf06529XLOC_065037;Niben101Scf04160g01005;Niben101Scf11588XLOC_081135;Niben101Ctg09466g00002;Niben101Scf03753g00018;Niben101Scf04481g00023	4.652324821	4.058290833	2.920315693	2.156023301	2.84E-05	0.027588223	0.000259556	0.003663177	1st up 2 dpi	Niben101Ctg09466g00002;Niben101Scf02011g03011;Niben101Scf03753g00018;Niben101Scf04160g01002;Niben101Scf04160g01005;Niben101Scf04481g00023;Niben101Scf06529XLOC_065037;Niben101Scf11588XLOC_081135	N;Y	PF00759;PF09478	Glycosyl hydrolase family 9; Carbohydrate binding domain CBM49	NA	NA	NA
Niben101Scf04172g02006	0.764396488	0.5043275	-0.051319307	0.632404967	0.412580505	0.469710126	0.966409526	0.486685969	constant	Niben101Scf04172g02006	N	PF02427	Photosystem I reaction centre subunit IV / PsaE	NA	NA	NA
Niben101Scf04174g01004;Niben101Scf02971g01005	2.322634821	-0.2009325	1.890655693	1.961116634	0.000415357	0.772134607	0.030458411	0.00162517	1st up 5 dpi	Niben101Scf02971g01005;Niben101Scf04174g01004	N	PF02798;PF13410;PF13417	Glutathione S-transferase, N-terminal domain; Glutathione S-transferase, C-terminal domain	NA	NA	NA
Niben101Scf04174g01008	1.197141488	-0.158844167	0.916495693	0.897054967	0.001837979	0.784793986	0.079214373	0.010686894	1st up 10 dpi	Niben101Scf04174g01008	N	PF02798;PF13410	Glutathione S-transferase, N-terminal domain; Glutathione S-transferase, C-terminal domain	NA	NA	NA
Niben101Scf04174g05001	1.434898154	-0.7602725	0.291730693	0.039888301	0.00111967	0.216857066	0.625551512	0.951585633	1st up 10 dpi	Niben101Scf04174g05001	N	PF01070	FMN-dependent dehydrogenase	NA	NA	NA
Niben101Scf04177g02002;Niben101Scf10086XLOC_078052;Niben101Scf10086XLOC_078055	1.083824821	0.2401475	0.022690693	0.505849967	0.056786253	0.811491134	0.976394832	0.216045686	constant	Niben101Scf04177g02002;Niben101Scf10086XLOC_078052;Niben101Scf10086XLOC_078055	Y;N	PF13091	PLD-like domain	NA	NA	NA
Niben101Scf04187g00037;Niben101Scf00821g08002	1.710554821	0.1321225	0.917315693	0.648133301	0.012012152	0.861578044	0.084667587	0.12033963	1st up 10 dpi	Niben101Scf00821g08002;Niben101Scf04187g00037	N	PF00183;PF02518	Hsp90 protein; Histidine kinase-, DNA gyrase B-, and HSP90-like ATPase	NA	NA	NA
Niben101Scf04195g01005;Niben101Scf04170g00006	2.963551488	1.3909175	2.58528736	2.555443301	0.000899456	0.218991814	0.004767651	0.000333276	1st up 5 dpi	Niben101Scf04170g00006;Niben101Scf04195g01005	Y;N	PF00332	Glycosyl hydrolases family 17	NA	NA	NA
Niben101Scf04195g01006;Niben101Scf05349g01023;Niben101Scf21647XLOC_088957;Niben101Scf21647XLOC_088956	1.114353154	0.5195775	1.82694736	1.287501634	0.049693635	0.793180429	0.268135518	0.439386569	1st up 10 dpi	Niben101Scf04195g01006;Niben101Scf05349g01023;Niben101Scf21647XLOC_088956;Niben101Scf21647XLOC_088957	N	PF00006;PF00306;PF02874;PF16886	ATP synthase alpha/beta family, nucleotide-binding domain; ATP synthase alpha/beta chain, C terminal domain; ATP synthase alpha/beta family, beta-barrel domain; ATPsynthase alpha/beta subunit N-term extension	NA	NA	NA
Niben101Scf04196g00003	0.985614821	-0.260839167	0.440915693	0.043019967	0.016795109	0.698464794	0.352582898	0.938938639	constant	Niben101Scf04196g00003	N	PF00101;PF12338	Ribulose bisphosphate carboxylase, small chain; Ribulose-1,5-bisphosphate carboxylase small subunit	NA	NA	NA
Niben101Scf04196g00005	3.103869821	2.2035675	-0.126459307	1.943229967	6.71E-06	0.311423862	0.953855374	0.005234791	1st up 7 dpi	Niben101Scf04196g00005	N	PF00101;PF12338	Ribulose bisphosphate carboxylase, small chain; Ribulose-1,5-bisphosphate carboxylase small subunit	NA	NA	NA
Niben101Scf04198g01001;Niben101Scf04198g01002;Niben101Scf12966XLOC_083223;Niben101Scf12966XLOC_083222;Niben101Scf12966XLOC_083221	1.023006488	-1.0102125	0.03818736	0.331286634	0.019996906	0.201571496	0.947461008	0.322086671	1st up 10 dpi	Niben101Scf04198g01001;Niben101Scf04198g01002;Niben101Scf12966XLOC_083221;Niben101Scf12966XLOC_083222;Niben101Scf12966XLOC_083223	N	PF00310;PF01493;PF01645;PF04898	Glutamine amidotransferases class-II; GXGXG motif; Conserved region in glutamate synthase; Glutamate synthase central domain	C44	C44	C
Niben101Scf04205g02003	2.655318154	0.041754166	1.543319027	2.241238301	1.71E-05	0.95313514	0.007217797	0.00013133	1st up 5 dpi	Niben101Scf04205g02003	Y	PF03009	Glycerophosphoryl diester phosphodiesterase family	NA	NA	NA
Niben101Scf04212g00015	2.110054821	0.3506175	1.45640736	2.099596634	0.010710714	0.3154283	0.005630719	0.001920671	1st up 5 dpi	Niben101Scf04212g00015	Y	PF05922	Peptidase inhibitor I9	I09	I09	I
Niben101Scf04216g02006;Niben101Scf03877g00007	-0.486351846	-1.629385834	-1.805125973	-1.355128366	0.18783668	0.104213236	0.055891626	0.073724287	constant	Niben101Scf03877g00007;Niben101Scf04216g02006	N	PF01789	PsbP	NA	NA	NA
Niben101Scf04216g07016;Niben101Scf00016g04007	2.167816488	0.7785875	1.669390693	0.856918301	0.015871171	0.287443696	0.035746075	0.363308486	1st up 5 dpi	Niben101Scf00016g04007;Niben101Scf04216g07016	N	PF00829	Ribosomal prokaryotic L21 protein	NA	NA	NA
Niben101Scf04216g07018;Niben101Scf19442XLOC_088299	-0.186351846	0.261974167	-0.00855764	-1.558371699	0.710934214	0.877828682	0.987738569	0.091687973	constant	Niben101Scf04216g07018;Niben101Scf19442XLOC_088299	Y	PF05922	Peptidase inhibitor I9	I09	I09	I
Niben101Scf04217g05006;Niben101Scf02420g04001	1.356298154	0.006869167	0.312679027	0.739064967	0.002734733	0.993077153	0.659537509	0.057456883	1st up 10 dpi	Niben101Scf02420g04001;Niben101Scf04217g05006	N	PF13405;PF13499	EF-hand domain; EF-hand domain pair	NA	NA	NA
Niben101Scf04218g00008	1.187531488	-0.8960325	0.763194027	0.655988301	0.005366696	0.233245414	0.180920004	0.137589662	1st up 10 dpi	Niben101Scf04218g00008	N	NA	NA	NA	NA	NA
Niben101Scf04230g00001;Niben101Scf04738g02001	3.455426488	0.988344166	2.07090236	1.190451634	0.022926468	0.186338447	0.052215381	0.114848485	1st up 10 dpi	Niben101Scf04230g00001;Niben101Scf04738g02001	Y;N	PF00657	GDSL-like Lipase/Acylhydrolase	NA	NA	NA
Niben101Scf04234g01009;Niben101Scf10386XLOC_078848	1.803704821	-0.680744167	2.312419027	0.555404967	0.018060941	0.328232886	0.003154731	0.459620014	1st up 5 dpi	Niben101Scf04234g01009;Niben101Scf10386XLOC_078848	N	PF00326	Prolyl oligopeptidase family	S09	S09A;S09B;S09C;S09D	S
Niben101Scf04236g00013	1.361876488	-0.3736525	-0.22850264	0.726243301	0.059428261	0.587275166	0.706860544	0.295607727	constant	Niben101Scf04236g00013	N	PF01208	Uroporphyrinogen decarboxylase (URO-D)	NA	NA	NA
Niben101Scf04283g10001	1.063724821	0.106544166	1.333950693	0.919449967	0.010141012	0.876029404	0.105893081	0.098394048	1st up 10 dpi	Niben101Scf04283g10001	N	PF01370	NAD dependent epimerase/dehydratase family	NA	NA	NA
Niben101Scf04287g06007	1.756218154	0.6962025	1.495529027	0.820499967	0.000451265	0.32459468	0.006536894	0.043579863	1st up 5 dpi	Niben101Scf04287g06007	N	PF08442;PF16114	ATP-grasp domain; ATP citrate lyase citrate-binding	NA	NA	NA
Niben101Scf04290g04018;Niben101Scf01326g04004;Niben101Scf01285g04011;Niben101Scf00966g01002;Niben101Scf05060g01010;Niben101Scf09801XLOC_077366;Niben101Scf08724XLOC_074310	1.648783154	1.345219167	1.45461236	1.135673301	0.02433658	0.194247774	0.003497922	0.003913906	1st up 5 dpi	Niben101Scf00966g01002;Niben101Scf01285g04011;Niben101Scf01326g04004;Niben101Scf04290g04018;Niben101Scf05060g01010;Niben101Scf08724XLOC_074310;Niben101Scf09801XLOC_077366	N	PF01199	Ribosomal protein L34e	NA	NA	NA
Niben101Scf04292g11008;Niben101Scf00155g04014	1.950001488	-0.031775833	1.43663236	1.708348301	0.001073056	0.971671458	0.035283932	0.001633713	1st up 5 dpi	Niben101Scf00155g04014;Niben101Scf04292g11008	N	PF00224;PF02887	Pyruvate kinase, barrel domain; Pyruvate kinase, alpha/beta domain	NA	NA	NA
Niben101Scf04294g01002	3.834651488	2.051025833	2.99583736	3.169108301	1.54E-06	0.044555343	8.41E-05	2.42E-05	1st up 2 dpi	Niben101Scf04294g01002	Y	PF01476	LysM domain	M14	M14C	M
Niben101Scf04296g00024	0.757176487	-0.787950834	0.178054027	0.267326634	0.072195289	0.19202912	0.729392847	0.205009037	constant	Niben101Scf04296g00024	N	PF00171	Aldehyde dehydrogenase family	NA	NA	NA
Niben101Scf04300g05005;Niben101Ctg09098XLOC_001042	2.718626488	0.667674167	0.880525693	1.094428301	7.55E-05	0.525458967	0.055564822	0.040116734	1st up 7 dpi	Niben101Ctg09098XLOC_001042;Niben101Scf04300g05005	N	PF00004	ATPase family associated with various cellular activities (AAA)	NA	NA	NA
Niben101Scf04323g04023;Niben101Scf03214g01013;Niben101Scf00088g01010	3.150558154	-0.5161375	3.045439027	2.800796634	0.000893886	0.805794985	0.019218175	0.001240343	1st up 5 dpi	Niben101Scf00088g01010;Niben101Scf03214g01013;Niben101Scf04323g04023	N	PF03297	S25 ribosomal protein	NA	NA	NA
Niben101Scf04325g00005	7.799249821	3.674165833	6.464875693	6.736733301	2.75E-07	0.000465177	0.000875675	7.56E-05	1st up 2 dpi	Niben101Scf04325g00005	N	PF03088	Strictosidine synthase	NA	NA	NA
Niben101Scf04325g01016;Niben101Scf04032g00003;Niben101Scf04032g00001	2.403916488	-0.0770025	1.479574027	1.501628301	0.000246474	0.954388895	0.013054313	0.001203358	1st up 5 dpi	Niben101Scf04032g00001;Niben101Scf04032g00003;Niben101Scf04325g01016	Y;N	PF01008	Initiation factor 2 subunit family	NA	NA	NA
Niben101Scf04327g01005	-1.010213513	-1.0645825	-0.938729307	-0.632003366	0.159253374	0.469710126	0.106280731	0.368133091	constant	Niben101Scf04327g01005	N	PF00121	Triosephosphate isomerase	NA	NA	NA
Niben101Scf04327g02015;Niben101Scf01852g02002	0.489374821	0.423729167	0.218529027	-0.609488366	0.574087439	0.598381289	0.85247711	0.516723439	constant	Niben101Scf01852g02002;Niben101Scf04327g02015	N	PF00160	Cyclophilin type peptidyl-prolyl cis-trans isomerase/CLD	NA	NA	NA
Niben101Scf04327g02018;Niben101Scf02658g01005	1.622894821	0.366484166	1.262830693	1.323493301	0.008717703	0.715089192	0.06799287	0.010516212	1st up 7 dpi	Niben101Scf02658g01005;Niben101Scf04327g02018	N	PF00313;PF00098	'Cold-shock' DNA-binding domain; Zinc knuckle	NA	NA	NA
Niben101Scf04328g00019	0.771724821	-0.923385833	0.535130693	0.194688301	0.020398488	0.119507075	0.261994859	0.655594457	constant	Niben101Scf04328g00019	N	PF00334	Nucleoside diphosphate kinase	NA	NA	NA
Niben101Scf04331g09018;Niben101Scf06890XLOC_066698;Niben101Scf27914XLOC_090235	4.140624821	1.6984775	2.87389236	3.182521634	5.91E-07	0.007151344	0.001263685	1.03E-05	1st up 2 dpi	Niben101Scf04331g09018;Niben101Scf06890XLOC_066698;Niben101Scf27914XLOC_090235	Y;N	PF00183;PF02518	Hsp90 protein; Histidine kinase-, DNA gyrase B-, and HSP90-like ATPase	NA	NA	NA
Niben101Scf04339g00010;Niben101Scf02262g02010	2.254648154	0.048655833	0.26550736	1.026303301	0.006396282	0.954388895	0.80554581	0.149757103	1st up 10 dpi	Niben101Scf02262g02010;Niben101Scf04339g00010	N	PF04051	Transport protein particle (TRAPP) component	NA	NA	NA
Niben101Scf04339g04004	-0.623866846	-1.5550425	-1.958345973	-0.683116699	0.216072376	0.418585669	0.034653293	0.169505281	1st down 5 dpi	Niben101Scf04339g04004	N	PF13857	Ankyrin repeats (many copies)	NA	NA	NA
Niben101Scf04339g07004;Niben101Scf00157g00006	0.868544821	-0.944874167	0.017440693	0.413401634	0.019484851	0.206013224	0.966409526	0.13328992	constant	Niben101Scf00157g00006;Niben101Scf04339g07004	N	PF01042	Endoribonuclease L-PSP	NA	NA	NA
Niben101Scf04371g01006;Niben101Scf01481g02015;Niben101Scf01579g01046;Niben101Scf01464g00001;Niben101Scf16416XLOC_086691;Niben101Scf07152XLOC_067853;Niben101Scf03400g02004;Niben101Scf05159g00002;Niben101Scf02182g03001;Niben101Scf02182g02003;Niben101Scf02182g01012;Niben101Scf00436g10003;Niben101Scf07275XLOC_068480;Niben101Scf05506g00009;Niben101Scf23814XLOC_089467;Niben101Scf06990XLOC_067114;Niben1…	1.981973154	0.4954475	2.27646736	1.724086634	0.000728312	0.598381289	0.003154731	0.08311763	1st up 5 dpi	Niben101Scf00436g10003;Niben101Scf01464g00001;Niben101Scf01481g02015;Niben101Scf01579g01046;Niben101Scf02182g01012;Niben101Scf02182g02003;Niben101Scf02182g02007;Niben101Scf02182g03001;Niben101Scf03400g02004;Niben101Scf04371g01006;Niben101Scf05159g00002;Niben101Scf05506g00009;Niben101Scf06245XLOC_063630;Niben101Scf06990XLOC_067114;Niben101Scf07152XLOC_067853;Niben101Scf07275XLOC_068480;Niben101Scf…	N	PF00125	Core histone H2A/H2B/H3/H4	NA	NA	NA
Niben101Scf04375g06002;Niben101Scf12360XLOC_082447	1.746116488	-1.033159167	-0.426829307	-0.318968366	0.031172916	0.202632866	0.456512257	0.639959684	1st up 10 dpi	Niben101Scf04375g06002;Niben101Scf12360XLOC_082447	N	PF01409;PF03147	tRNA synthetases class II core domain (F); Ferredoxin-fold anticodon binding domain	NA	NA	NA
Niben101Scf04375g08025;Niben101Scf00653g01009	1.023366488	-0.851190834	-1.26232264	-1.418228366	0.017783754	0.576465415	0.041942802	0.060919755	1st down 5 dpi	Niben101Scf00653g01009;Niben101Scf04375g08025	N	PF00085	Thioredoxin	NA	NA	NA
Niben101Scf04375g11007	2.032609821	-0.149365833	1.30451236	1.172929967	0.001656639	0.859456109	0.04832681	0.00403538	1st up 5 dpi	Niben101Scf04375g11007	N	PF00166	Chaperonin 10 Kd subunit	NA	NA	NA
Niben101Scf04377g00005;Niben101Scf04225g02007	0.682973154	-1.014915834	-0.827990973	0.838978301	0.269447188	0.414162304	0.242033286	0.100881995	constant	Niben101Scf04225g02007;Niben101Scf04377g00005	N	PF00009;PF11987	Elongation factor Tu GTP binding domain; Translation-initiation factor 2	NA	NA	NA
Niben101Scf04386g03005	2.591766488	-1.419970834	1.406479027	2.412251634	0.000138823	0.184351827	0.032278898	0.001253626	1st up 5 dpi	Niben101Scf04386g03005	Y	PF07944	Beta-L-arabinofuranosidase, GH127	NA	NA	NA
Niben101Scf04386g04007;Niben101Scf02919g00019	3.911533154	1.3435925	1.942644027	2.106176634	8.01E-06	0.01948272	0.00063448	0.000802885	1st up 2 dpi	Niben101Scf02919g00019;Niben101Scf04386g04007	Y	PF00069;PF08263;PF00560	Protein kinase domain; Leucine rich repeat N-terminal domain; Leucine Rich Repeat	NA	NA	NA
Niben101Scf04392g04008	2.408793154	4.1312425	2.05277736	3.270086634	5.77E-05	0.000148124	0.031986601	0.001528511	1st up 2 dpi	Niben101Scf04392g04008	Y	PF00722;PF06955	Glycosyl hydrolases family 16; Xyloglucan endo-transglycosylase (XET) C-terminus	NA	NA	NA
Niben101Scf04400g02005;Niben101Scf03971g00004	2.521826488	-0.467175834	0.877104027	1.975106634	0.000191417	0.613823464	0.155259486	0.000360566	1st up 7 dpi	Niben101Scf03971g00004;Niben101Scf04400g02005	N;Y	PF00149;PF14008;PF16656	Calcineurin-like phosphoesterase; Iron/zinc purple acid phosphatase-like protein C; Purple acid Phosphatase, N-terminal domain	NA	NA	NA
Niben101Scf04411g01004;Niben101Scf01634g02036	1.883784821	-0.181699167	0.53599736	0.914678301	4.07E-05	0.715089192	0.23463402	0.001667052	1st up 10 dpi	Niben101Scf01634g02036;Niben101Scf04411g01004	N	PF00756	Putative esterase	S09	S09B;S09C	S
Niben101Scf04418g11001;Niben101Scf04006g01029	3.608406488	0.1917875	1.51238236	1.504031634	0.00534758	0.901687428	0.000852287	0.002304468	1st up 5 dpi	Niben101Scf04006g01029;Niben101Scf04418g11001	Y	PF00445	Ribonuclease T2 family	NA	NA	NA
Niben101Scf04418g12003;Niben101Scf01187XLOC_019016;Niben101Scf04362XLOC_051650;Niben101Scf00825XLOC_014163;Niben101Scf10217XLOC_078372	3.113181488	0.627344167	1.86805236	1.045744967	4.07E-05	0.31890356	0.001256922	0.28442874	1st up 5 dpi	Niben101Scf00825XLOC_014163;Niben101Scf01187XLOC_019016;Niben101Scf04362XLOC_051650;Niben101Scf04418g12003;Niben101Scf10217XLOC_078372	N	PF00861;PF14204	Ribosomal L18p/L5e family; Ribosomal L18 C-terminal region	NA	NA	NA
Niben101Scf04422g17008;Niben101Scf02235g04027	1.426024821	-0.820695833	0.754580693	0.884706634	0.001337576	0.327338284	0.183787639	0.017611375	1st up 10 dpi	Niben101Scf02235g04027;Niben101Scf04422g17008	N	PF10615;PF13883	Protein of unknown function (DUF2470); Pyridoxamine 5'-phosphate oxidase	NA	NA	NA
Niben101Scf04424g03004;Niben101Scf08121XLOC_071775	2.348181488	1.2936075	1.12455736	1.779863301	0.000526536	0.255572472	0.124675727	6.04E-05	1st up 7 dpi	Niben101Scf04424g03004;Niben101Scf08121XLOC_071775	N	PF00012	Hsp70 protein	NA	NA	NA
Niben101Scf04436XLOC_052353;Niben101Scf04436XLOC_052376;Niben101Scf04387g00001	0.555733154	-0.3476925	-1.16019764	-0.630303366	0.152752211	0.762712592	0.433958371	0.460634415	constant	Niben101Scf04387g00001;Niben101Scf04436XLOC_052353;Niben101Scf04436XLOC_052376	Y	PF04398	Protein of unknown function, DUF538	NA	NA	NA
Niben101Scf04436g07001;Niben101Scf03842g00011;Niben101Scf02316g03036;Niben101Scf01085g02014;Niben101Scf00386g00002	3.819688154	1.487344167	0.798895693	0.563304967	0.000506785	0.199406887	0.567859248	0.481142648	1st up 10 dpi	Niben101Scf00386g00002;Niben101Scf01085g02014;Niben101Scf02316g03036;Niben101Scf03842g00011;Niben101Scf04436g07001	N	PF00004	ATPase family associated with various cellular activities (AAA)	NA	NA	NA
Niben101Scf04436g08005;Niben101Scf02482g01018;Niben101Scf02316g00021;Niben101Scf03842g01014	2.391694821	0.793695833	1.81862236	1.795376634	0.001992107	0.577802071	0.002599895	0.005161876	1st up 5 dpi	Niben101Scf02316g00021;Niben101Scf02482g01018;Niben101Scf03842g01014;Niben101Scf04436g08005	N	PF01283	Ribosomal protein S26e	NA	NA	NA
Niben101Scf04436g13024	2.856698154	-0.389414167	1.585699027	1.810534967	0.002946673	0.823891035	0.003954204	0.003491815	1st up 5 dpi	Niben101Scf04436g13024	N	PF00861;PF14204	Ribosomal L18p/L5e family; Ribosomal L18 C-terminal region	NA	NA	NA
Niben101Scf04437g00011;Niben101Scf10836XLOC_079745;Niben101Ctg04214XLOC_000433	2.215449821	-0.389654167	1.097130693	1.312764967	3.35E-06	0.470116159	0.122737823	0.004410796	1st up 7 dpi	Niben101Ctg04214XLOC_000433;Niben101Scf04437g00011;Niben101Scf10836XLOC_079745	N	PF00155	Aminotransferase class I and II	NA	NA	NA
Niben101Scf04444g01004;Niben101Scf01752g10011	2.832628154	0.0801025	2.13791736	1.866204967	8.89E-05	0.888208691	0.001249778	0.006902619	1st up 5 dpi	Niben101Scf01752g10011;Niben101Scf04444g01004	N	PF01201	Ribosomal protein S8e	NA	NA	NA
Niben101Scf04444g06007	2.232881488	0.4605775	0.714724027	1.573359967	8.10E-05	0.673542536	0.070005312	0.002307337	1st up 7 dpi	Niben101Scf04444g06007	Y	PF02469	Fasciclin domain	NA	NA	NA
Niben101Scf04444g09012;Niben101Scf04847g02011	1.313974821	1.1441275	1.472845693	0.370899967	0.0162508	0.334105003	0.063516298	0.184967461	1st up 10 dpi	Niben101Scf04444g09012;Niben101Scf04847g02011	N	PF00348	Polyprenyl synthetase	NA	NA	NA
Niben101Scf04448g02007;Niben101Scf03203g07006;Niben101Ctg07333XLOC_000787	3.429953154	0.0618275	2.639009027	3.258779967	0.003815791	0.976037729	0.056872433	0.00698699	1st up 7 dpi	Niben101Ctg07333XLOC_000787;Niben101Scf03203g07006;Niben101Scf04448g02007	N	PF00416	Ribosomal protein S13/S18	NA	NA	NA
Niben101Scf04473g00001	2.025166488	-0.557884167	-0.335805973	1.240758301	0.01293368	0.4782121	0.518999398	0.027147686	1st up 7 dpi	Niben101Scf04473g00001	N	PF13414	TPR repeat	NA	NA	NA
Niben101Scf04473g02002;Niben101Scf01623g17008;Niben101Scf02693g00001;Niben101Scf09203XLOC_075688;Niben101Scf07576XLOC_069656;Niben101Scf05336g00011;Niben101Scf00466g04034;Niben101Scf00332g05012;Niben101Scf05099g00008;Niben101Scf09612XLOC_076856	1.615961488	0.070054166	0.06234736	-0.178298366	0.062241875	0.963533377	0.942586825	0.794931505	constant	Niben101Scf00332g05012;Niben101Scf00466g04034;Niben101Scf01623g17008;Niben101Scf02693g00001;Niben101Scf04473g02002;Niben101Scf05099g00008;Niben101Scf05336g00011;Niben101Scf07576XLOC_069656;Niben101Scf09203XLOC_075688;Niben101Scf09612XLOC_076856	N	PF00025;PF14009	ADP-ribosylation factor family; Domain of unknown function (DUF4228)	NA	NA	NA
Niben101Scf04475g00005	0.461763154	-0.720274167	-0.378824307	-1.750666699	0.482534901	0.383027436	0.332704927	0.040978498	1st down 7 dpi	Niben101Scf04475g00005	N	PF00244	14-3-3 protein	NA	NA	NA
Niben101Scf04488g00021	2.427516488	0.3910425	0.38510236	1.964718301	0.000630199	0.598381289	0.77285072	0.001241175	1st up 7 dpi	Niben101Scf04488g00021	Y	PF16845	Aspartic acid proteinase inhibitor	NA	NA	NA
Niben101Scf04490g00001;Niben101Scf00119g03011	1.320826488	1.967684167	-1.349294307	1.431161634	0.216072376	0.246671999	0.163857733	0.129024337	constant	Niben101Scf00119g03011;Niben101Scf04490g00001	N	PF00012	Hsp70 protein	NA	NA	NA
Niben101Scf04494g00018;Niben101Scf03287g02002;Niben101Scf01374g01016;Niben101Scf01147g01007;Niben101Scf00220g04015;Niben101Scf05709XLOC_060798	-0.628973513	0.4965725	0.077800693	0.712051634	0.53091649	0.67776606	0.966409526	0.605788315	constant	Niben101Scf00220g04015;Niben101Scf01147g01007;Niben101Scf01374g01016;Niben101Scf03287g02002;Niben101Scf04494g00018;Niben101Scf05709XLOC_060798	N	PF03244	Photosystem I reaction centre subunit VI	NA	NA	NA
Niben101Scf04494g00023;Niben101Scf03287g00021	2.267701488	-1.2230675	-0.172675973	0.753511634	0.020967929	0.334105003	0.815446268	0.179889195	1st up 10 dpi	Niben101Scf03287g00021;Niben101Scf04494g00023	N	PF00389;PF02826	D-isomer specific 2-hydroxyacid dehydrogenase, catalytic domain; D-isomer specific 2-hydroxyacid dehydrogenase, NAD binding domain	NA	NA	NA
Niben101Scf04523g00007	1.511694821	0.5031075	0.77203736	0.604744967	0.009014163	0.632298056	0.216171861	0.060411432	1st up 10 dpi	Niben101Scf04523g00007	N	PF00198;PF00364;PF02817	2-oxoacid dehydrogenases acyltransferase (catalytic domain); Biotin-requiring enzyme; e3 binding domain	NA	NA	NA
Niben101Scf04528g04004	4.458881488	1.155919167	2.488805693	3.518194967	4.08E-06	0.242620256	0.001900131	3.24E-05	1st up 5 dpi	Niben101Scf04528g04004	N	PF13839	GDSL/SGNH-like Acyl-Esterase family found in Pmr5 and Cas1p	NA	NA	NA
Niben101Scf04528g05004	2.414219821	-0.031290833	0.89755236	0.786889967	0.003913902	0.986723465	0.398832165	0.050933576	1st up 10 dpi	Niben101Scf04528g05004	N	PF00572	Ribosomal protein L13	NA	NA	NA
Niben101Scf04529g00005;Niben101Scf04529g00012	1.709144821	-0.450410833	0.797384027	1.067033301	0.018735989	0.482852965	0.31915041	0.019386715	1st up 7 dpi	Niben101Scf04529g00005;Niben101Scf04529g00012	N	PF00006;PF00306;PF02874	ATP synthase alpha/beta family, nucleotide-binding domain; ATP synthase alpha/beta chain, C terminal domain; ATP synthase alpha/beta family, beta-barrel domain	NA	NA	NA
Niben101Scf04529g00011;Niben101Scf00167g04017	0.675689821	-1.8790575	-1.362415973	1.080911634	0.4169789	0.295327991	0.192418381	0.353241589	constant	Niben101Scf00167g04017;Niben101Scf04529g00011	N	PF00119;PF00318	ATP synthase A chain; Ribosomal protein S2	NA	NA	NA
Niben101Scf04539g01016;Niben101Scf07116XLOC_067743;Niben101Scf01377g02001	0.427646488	-0.749009167	-1.124439307	-1.393073366	0.458168903	0.243829492	0.11238057	0.118465463	constant	Niben101Scf01377g02001;Niben101Scf04539g01016;Niben101Scf07116XLOC_067743	N	PF00464	Serine hydroxymethyltransferase	NA	NA	NA
Niben101Scf04539g01017	2.299619821	0.648649166	-0.655424307	1.066494967	0.001403488	0.438335698	0.198352859	0.163190744	1st up 10 dpi	Niben101Scf04539g01017	N	PF06201	PITH domain	NA	NA	NA
Niben101Scf04549g10022;Niben101Scf04861g01011;Niben101Scf10889XLOC_079845	1.354291488	0.0244125	0.78523736	0.877609967	8.33E-06	0.966637618	0.018474466	0.013504799	1st up 10 dpi	Niben101Scf04549g10022;Niben101Scf04861g01011;Niben101Scf10889XLOC_079845	Y	PF01301;PF02140	Glycosyl hydrolases family 35; Galactose binding lectin domain	NA	NA	NA
Niben101Scf04551g02004;Niben101Scf07187XLOC_068069	2.574763154	-0.095560834	1.431604027	1.962973301	3.73E-05	0.912613389	0.009173152	0.000111923	1st up 5 dpi	Niben101Scf04551g02004;Niben101Scf07187XLOC_068069	Y;N	PF03009	Glycerophosphoryl diester phosphodiesterase family	NA	NA	NA
Niben101Scf04551g04015;Niben101Scf16622XLOC_086821	1.136888154	-0.720534167	-0.24025264	0.519738301	0.000391431	0.295327991	0.550156804	0.106413046	1st up 10 dpi	Niben101Scf04551g04015;Niben101Scf16622XLOC_086821	N	PF00085	Thioredoxin	NA	NA	NA
Niben101Scf04554g01004	3.266803154	1.468504167	2.972635693	3.609031634	0.000246474	0.144618601	1.09E-05	9.19E-06	1st up 5 dpi	Niben101Scf04554g01004	Y	PF08263	Leucine rich repeat N-terminal domain	NA	NA	NA
Niben101Scf04554g06017	3.899479821	0.302734166	2.07582736	2.998613301	0.000143061	0.715089192	0.001008505	0.000297109	1st up 5 dpi	Niben101Scf04554g06017	N	PF00332;PF07983	Glycosyl hydrolases family 17; X8 domain	NA	NA	NA
Niben101Scf04555g01001	6.509353154	4.933009167	5.555765693	6.696076634	4.45E-05	0.005805764	0.000469541	0.00030151	1st up 2 dpi	Niben101Scf04555g01001	Y	NA	NA	NA	NA	NA
Niben101Scf04555g02006;Niben101Scf06486XLOC_064796	2.219818154	0.845865833	1.21354736	2.213389967	8.20E-05	0.584150868	0.324423312	0.005600534	1st up 7 dpi	Niben101Scf04555g02006;Niben101Scf06486XLOC_064796	Y	PF00704;PF07714	Glycosyl hydrolases family 18; Protein tyrosine kinase	NA	NA	NA
Niben101Scf04557g00001;Niben101Ctg13431g00004;Niben101Scf04557g00008;Niben101Scf13823XLOC_084376;Niben101Scf04643g04001;Niben101Scf00457g13007	7.445063154	3.636155833	5.19032236	5.939433301	1.12E-05	0.02709819	7.39E-07	8.61E-06	1st up 2 dpi	Niben101Ctg13431g00004;Niben101Scf00457g13007;Niben101Scf04557g00001;Niben101Scf04557g00008;Niben101Scf04643g04001;Niben101Scf13823XLOC_084376	N;Y	PF00722;PF06955	Glycosyl hydrolases family 16; Xyloglucan endo-transglycosylase (XET) C-terminus	NA	NA	NA
Niben101Scf04558g02003;Niben101Scf04558XLOC_053203	1.006876488	-0.1724525	0.05598236	0.211923301	0.005303282	0.869292913	0.894050924	0.556039134	1st up 10 dpi	Niben101Scf04558XLOC_053203;Niben101Scf04558g02003	N	PF00031	Cystatin domain	I25	I25A;I25B;I25C	I
Niben101Scf04558g02010	1.607234821	-0.862060834	-0.293835973	0.953853301	0.00267774	0.450241762	0.583012016	0.126843919	1st up 10 dpi	Niben101Scf04558g02010	N	PF00288	GHMP kinases N terminal domain	NA	NA	NA
Niben101Scf04563g01016	3.314341488	1.344869167	2.281555693	2.808996634	0.000773138	0.055000777	0.011231553	0.0001625	1st up 5 dpi	Niben101Scf04563g01016	N	PF08241	Methyltransferase domain	NA	NA	NA
Niben101Scf04610g01019;Niben101Scf08160XLOC_072053	2.049024821	-0.5790675	0.939585693	1.328796634	1.83E-05	0.194247774	0.093897495	0.002803242	1st up 7 dpi	Niben101Scf04610g01019;Niben101Scf08160XLOC_072053	Y	PF00332	Glycosyl hydrolases family 17	NA	NA	NA
Niben101Scf04623g01006	1.808266488	0.384840833	0.48633236	1.492408301	0.00100369	0.810236017	0.67758191	0.003004966	1st up 7 dpi	Niben101Scf04623g01006	N	PF04969	CS domain	NA	NA	NA
Niben101Scf04624g00012	2.523183154	-0.929129167	1.529529027	2.285521634	0.004721096	0.598381289	0.120082316	0.001041934	1st up 7 dpi	Niben101Scf04624g00012	N	PF00428	60s Acidic ribosomal protein	NA	NA	NA
Niben101Scf04628g00002	1.536031488	-0.792110834	0.52119736	1.917536634	0.005405881	0.440629011	0.63055607	0.037904578	1st up 7 dpi	Niben101Scf04628g00002	N	PF00815	Histidinol dehydrogenase	NA	NA	NA
Niben101Scf04629g03013;Niben101Scf04113g05009	1.728766488	-0.360200833	0.577874027	1.088873301	0.000706845	0.587275166	0.293431394	0.012069746	1st up 7 dpi	Niben101Scf04113g05009;Niben101Scf04629g03013	N	PF00185;PF00227;PF02729;PF10584	Aspartate/ornithine carbamoyltransferase, Asp/Orn binding domain; Proteasome subunit; Aspartate/ornithine carbamoyltransferase, carbamoyl-P binding domain; Proteasome subunit A N-terminal signature	T01	T01A;T01B	T
Niben101Scf04633g02005;Niben101Scf01912g01003	0.458916488	-1.0320775	-1.782975973	-0.145435033	0.32041386	0.389790372	0.000379422	0.880708236	1st down 5 dpi	Niben101Scf01912g01003;Niben101Scf04633g02005	N	PF00542;PF16320	Ribosomal protein L7/L12 C-terminal domain; Ribosomal protein L7/L12 dimerisation domain	NA	NA	NA
Niben101Scf04639g15008	2.131573154	-0.868929167	1.55141236	1.389786634	0.021584566	0.632298056	0.148642071	0.061094067	1st up 10 dpi	Niben101Scf04639g15008	N	PF00175;PF00970	Oxidoreductase NAD-binding domain; Oxidoreductase FAD-binding domain	NA	NA	NA
Niben101Scf04641g00012	0.796518154	-0.0908225	-0.01016764	0.441149967	0.052814235	0.840004343	0.981096161	0.231795693	constant	Niben101Scf04641g00012	N	PF00106	short chain dehydrogenase	NA	NA	NA
Niben101Scf04641g01003	0.669316488	0.2302575	0.079479027	0.400798301	0.049177911	0.599211216	0.86978129	0.180073686	constant	Niben101Scf04641g01003	N	PF00106	short chain dehydrogenase	NA	NA	NA
Niben101Scf04650g07004	3.015773154	0.194020833	-2.11482764	3.117421634	0.235503121	0.954388895	0.307731227	0.159497373	constant	Niben101Scf04650g07004	Y	PF02469	Fasciclin domain	NA	NA	NA
Niben101Scf04652g00002;Niben101Scf04090g01002	0.864034821	-0.499774167	-0.205530973	0.035084967	0.179111671	0.75816712	0.836688257	0.934411942	constant	Niben101Scf04090g01002;Niben101Scf04652g00002	N	PF00294	pfkB family carbohydrate kinase	NA	NA	NA
Niben101Scf04653g02007	0.761656488	-0.9465625	0.12090736	-0.050405033	0.113976937	0.332525945	0.884030127	0.89735447	constant	Niben101Scf04653g02007	N	PF00076	RNA recognition motif. (a.k.a. RRM, RBD, or RNP domain)	NA	NA	NA
Niben101Scf04659g00004;Niben101Scf09268XLOC_075885;Niben101Scf09268XLOC_075883;Niben101Scf03214g00006	2.884236488	0.093070833	0.751114027	0.167901634	0.004825363	0.963533377	0.2568755	0.787653743	1st up 10 dpi	Niben101Scf03214g00006;Niben101Scf04659g00004;Niben101Scf09268XLOC_075883;Niben101Scf09268XLOC_075885	N	PF00076	RNA recognition motif. (a.k.a. RRM, RBD, or RNP domain)	NA	NA	NA
Niben101Scf04660g00011	3.506421488	1.3058675	2.12118236	2.712429967	9.77E-05	0.007095408	0.011308276	0.024156063	1st up 2 dpi	Niben101Scf04660g00011	Y	PF00188	Cysteine-rich secretory protein family	NA	NA	NA
Niben101Scf04664g01003	0.150461487	-0.922075833	0.072544027	-0.154806699	0.605261324	0.204785865	0.876201154	0.733700016	constant	Niben101Scf04664g01003	N	PF00274	Fructose-bisphosphate aldolase class-I	NA	NA	NA
Niben101Scf04666g00003;Niben101Scf04871g22001;Niben101Scf05584g04020;Niben101Scf00447g00001	2.330831488	-0.463664167	0.753879027	1.353403301	1.09E-05	0.569407244	0.155263778	0.003100018	1st up 7 dpi	Niben101Scf00447g00001;Niben101Scf04666g00003;Niben101Scf04871g22001;Niben101Scf05584g04020	Y	PF00704	Glycosyl hydrolases family 18	NA	NA	NA
Niben101Scf04673g00004	1.713316488	0.1770575	0.864169027	0.832671634	7.77E-06	0.7353304	0.07693946	0.007594176	1st up 10 dpi	Niben101Scf04673g00004	N	PF00393;PF03446	6-phosphogluconate dehydrogenase, C-terminal domain; NAD binding domain of 6-phosphogluconate dehydrogenase	NA	NA	NA
Niben101Scf04675g08014	2.419094821	-0.5715375	-0.22262264	1.511223301	0.001199703	0.659819961	0.846101083	0.005777694	1st up 7 dpi	Niben101Scf04675g08014	Y	PF01650	Peptidase C13 family	C13	C13	C
Niben101Scf04686g02015;Niben101Scf04950g04015	0.313156487	-0.531879167	-0.54649764	-0.625603366	0.443656686	0.58873531	0.482016797	0.423868276	constant	Niben101Scf04686g02015;Niben101Scf04950g04015	N	PF00365	Phosphofructokinase	NA	NA	NA
Niben101Scf04703g11013;Niben101Scf11361XLOC_080677;Niben101Scf00603g08014	1.031243154	-0.275465834	-1.149965973	-0.698126699	0.084668006	0.715089192	0.144520837	0.189851327	constant	Niben101Scf00603g08014;Niben101Scf04703g11013;Niben101Scf11361XLOC_080677	N	PF00275	EPSP synthase (3-phosphoshikimate 1-carboxyvinyltransferase)	NA	NA	NA
Niben101Scf04711g00016;Niben101Scf05385g02008	2.020793154	-0.391564167	-0.42628764	0.777184967	0.000228555	0.646457136	0.600001171	0.029098476	1st up 10 dpi	Niben101Scf04711g00016;Niben101Scf05385g02008	Y	PF00394;PF07731;PF07732	Multicopper oxidase	NA	NA	NA
Niben101Scf04713g04008	-0.594933512	-0.018389167	-1.334974307	-2.056396699	0.606198095	0.993077153	0.056820845	0.00248138	1st down 7 dpi	Niben101Scf04713g04008	Y	NA	NA	NA	NA	NA
Niben101Scf04714g00004;Niben101Scf03337g03012	0.300393154	-0.4325625	-1.422769307	-0.830485033	0.573784566	0.783486299	0.015652701	0.139194797	1st down 5 dpi	Niben101Scf03337g03012;Niben101Scf04714g00004	Y	PF14547	Hydrophobic seed protein	NA	NA	NA
Niben101Scf04724g03012;Niben101Scf14516XLOC_085106	0.396841487	-0.535359167	0.20062236	0.392291634	0.478995845	0.449921427	0.852413188	0.541994304	constant	Niben101Scf04724g03012;Niben101Scf14516XLOC_085106	N	PF00160	Cyclophilin type peptidyl-prolyl cis-trans isomerase/CLD	NA	NA	NA
Niben101Scf04727g03006;Niben101Scf01100g01006;Niben101Scf05433g00004	4.927549821	1.058799167	2.871625693	2.990683301	6.37E-05	0.248302433	0.00097211	0.002455719	1st up 5 dpi	Niben101Scf01100g01006;Niben101Scf04727g03006;Niben101Scf05433g00004	N	PF00108;PF02803	Thiolase, N-terminal domain; Thiolase, C-terminal domain	NA	NA	NA
Niben101Scf04738g04007;Niben101Scf07463XLOC_069233	0.482994821	-0.316719167	0.005320693	-0.906413366	0.482534901	0.662921961	0.993232748	0.331541689	constant	Niben101Scf04738g04007;Niben101Scf07463XLOC_069233	N	PF00731;PF02222	AIR carboxylase; ATP-grasp domain	NA	NA	NA
Niben101Scf04741g04001;Niben101Scf01983g02011	-1.404208513	-0.925749167	-0.73643764	-1.404621699	0.001910912	0.322571743	0.332704927	0.020110484	1st down 7 dpi	Niben101Scf01983g02011;Niben101Scf04741g04001	N	PF01641	SelR domain	NA	NA	NA
Niben101Scf04741g05004	1.102074821	-0.500054167	0.445534027	1.037074967	0.008006214	0.577802071	0.317485765	0.005177374	1st up 7 dpi	Niben101Scf04741g05004	N	PF02431	Chalcone-flavanone isomerase	NA	NA	NA
Niben101Scf04741g05017;Niben101Scf04945g00007	-0.616411846	-0.8549875	-1.819505973	-1.775673366	0.346555086	0.255572472	0.059131067	0.009294065	1st down 7 dpi	Niben101Scf04741g05017;Niben101Scf04945g00007	N	PF00348	Polyprenyl synthetase	NA	NA	NA
Niben101Scf04754g01001;Niben101Scf02390g01019	1.249549821	-1.5523975	1.076710693	0.288893301	0.031548503	0.026763434	0.041097966	0.589923222	1st down 2 dpi	Niben101Scf02390g01019;Niben101Scf04754g01001	N	PF01425	Amidase	NA	NA	NA
Niben101Scf04754g03025;Niben101Scf17947XLOC_087532	3.040309821	1.332510833	0.809149027	1.381618301	0.000144185	0.055000777	0.273175002	0.017885602	1st up 7 dpi	Niben101Scf04754g03025;Niben101Scf17947XLOC_087532	N	PF00156	Phosphoribosyl transferase domain	NA	NA	NA
Niben101Scf04764g05003;Niben101Scf02319g12008	3.880409821	0.520794167	3.38413236	3.991336634	0.004859037	0.155182086	0.006066059	0.003833095	1st up 5 dpi	Niben101Scf02319g12008;Niben101Scf04764g05003	Y	PF03181	BURP domain	NA	NA	NA
Niben101Scf04765g00002	2.722434821	0.741669166	-0.719015973	2.515083301	0.000189679	0.345489921	0.120884895	0.040978498	1st up 7 dpi	Niben101Scf04765g00002	N	PF00085;PF00462	Thioredoxin; Glutaredoxin	NA	NA	NA
Niben101Scf04765g00011;Niben101Scf08419XLOC_072942	1.837991488	-0.587994167	1.200435693	2.355573301	0.040885205	0.503117193	0.215015229	0.001760877	1st up 7 dpi	Niben101Scf04765g00011;Niben101Scf08419XLOC_072942	N	PF12481	Aluminium induced protein	C44	C44	C
Niben101Scf04772g00008;Niben101Scf10671XLOC_079471;Niben101Scf01978g01006;Niben101Scf08724XLOC_074300	2.713214821	0.341059167	2.27994736	2.848873301	0.001534294	0.876029404	0.081211661	0.008329936	1st up 7 dpi	Niben101Scf01978g01006;Niben101Scf04772g00008;Niben101Scf08724XLOC_074300;Niben101Scf10671XLOC_079471	N	PF00956	Nucleosome assembly protein (NAP)	NA	NA	NA
Niben101Scf04775g00004;Niben101Scf04792g01004;Niben101Scf02438g02011;Niben101Scf03085g07014;Niben101Scf11424XLOC_080841;Niben101Scf00416g01010	1.563118154	0.1308925	1.30897736	1.423334967	0.076966377	0.898275533	0.249250386	0.005161876	1st up 7 dpi	Niben101Scf00416g01010;Niben101Scf02438g02011;Niben101Scf03085g07014;Niben101Scf04775g00004;Niben101Scf04792g01004;Niben101Scf11424XLOC_080841	N	PF01145	SPFH domain / Band 7 family	NA	NA	NA
Niben101Scf04776g00003;Niben101Scf01509g01011;Niben101Scf04776g01009	1.109376488	-0.821030834	0.425730693	-0.460760033	4.00E-05	0.327338284	0.252079184	0.468697302	1st up 10 dpi	Niben101Scf01509g01011;Niben101Scf04776g00003;Niben101Scf04776g01009	N	PF00128;PF02922	Alpha amylase, catalytic domain; Carbohydrate-binding module 48 (Isoamylase N-terminal domain)	NA	NA	NA
Niben101Scf04776g01001	0.704268154	-0.857445834	-0.589715973	0.027944967	0.239995599	0.467688928	0.40379943	0.946805158	constant	Niben101Scf04776g01001	N	PF01738	Dienelactone hydrolase family	NA	NA	S
Niben101Scf04776g01002	2.319688154	0.830794167	1.742219027	1.848421634	0.025642056	0.326433415	0.050235279	0.024060315	1st up 7 dpi	Niben101Scf04776g01002	N	PF01738	Dienelactone hydrolase family	NA	NA	S
Niben101Scf04777g00001	2.437889821	0.215059166	0.323395693	2.390094967	0.005707288	0.805794985	0.606902017	0.001150955	1st up 7 dpi	Niben101Scf04777g00001	N	PF00107;PF08240	Zinc-binding dehydrogenase; Alcohol dehydrogenase GroES-like domain	NA	NA	NA
Niben101Scf04778g02012;Niben101Scf06726XLOC_065847	0.892099821	1.1277075	0.17508236	0.274506634	0.238311762	0.411084647	0.773617062	0.468697302	constant	Niben101Scf04778g02012;Niben101Scf06726XLOC_065847	N	PF01602;PF08752;PF16381	Adaptin N terminal region; Coatomer gamma subunit appendage platform subdomain; Coatomer subunit gamma-1 C-terminal appendage platform	NA	NA	NA
Niben101Scf04778g02019;Niben101Scf04778g02018	6.078251488	2.961245833	5.30022236	5.441469967	1.83E-05	0.008686275	0.001355684	8.04E-05	1st up 2 dpi	Niben101Scf04778g02018;Niben101Scf04778g02019	Y	PF00332;PF07983	Glycosyl hydrolases family 17; X8 domain	NA	NA	NA
Niben101Scf04779g01006	0.317769821	-0.933020833	0.11907236	0.015716634	0.586883968	0.333987244	0.843528529	0.972854735	constant	Niben101Scf04779g01006	N	PF00009;PF00679;PF03144;PF03764;PF14492	Elongation factor Tu GTP binding domain; Elongation factor G C-terminus; Elongation factor Tu domain 2; Elongation factor G, domain IV; Elongation Factor G, domain II	NA	NA	NA
Niben101Scf04779g01020;Niben101Scf00168g10016	1.903809821	0.7737675	1.308570693	1.081081634	0.000156515	0.320209258	0.028468755	0.011749299	1st up 5 dpi	Niben101Scf00168g10016;Niben101Scf04779g01020	N	PF13414;PF00515	TPR repeat; Tetratricopeptide repeat	NA	NA	NA
Niben101Scf04782g02006;Niben101Scf00069g15002	1.948166488	-0.142979167	0.33031736	0.914809967	0.023502471	0.940956512	0.772729747	0.116071988	1st up 10 dpi	Niben101Scf00069g15002;Niben101Scf04782g02006	N	PF00294	pfkB family carbohydrate kinase	NA	NA	NA
Niben101Scf04786g01004	0.820221487	0.034810833	0.78081736	-0.006143366	0.521888249	0.971671458	0.560205981	0.996027183	constant	Niben101Scf04786g01004	N	PF00430	ATP synthase B/B' CF(0)	NA	NA	NA
Niben101Scf04787g02002;Niben101Scf07709XLOC_070249	2.315469821	0.489119167	2.052324027	1.718658301	0.004658733	0.545396681	0.004530323	0.054144303	1st up 5 dpi	Niben101Scf04787g02002;Niben101Scf07709XLOC_070249	N	PF00067	Cytochrome P450	NA	NA	NA
Niben101Scf04792g02004	1.018864821	0.171224166	0.48700736	0.906309967	0.000273123	0.856235453	0.255258668	0.03785741	1st up 10 dpi	Niben101Scf04792g02004	Y	PF02469	Fasciclin domain	NA	NA	NA
Niben101Scf04793g01008;Niben101Scf02927g04002	1.576636488	-0.7181525	-0.049430973	1.049519967	0.038512597	0.620971466	0.953855374	0.040690681	1st up 7 dpi	Niben101Scf02927g04002;Niben101Scf04793g01008	N	PF00085	Thioredoxin	NA	NA	NA
Niben101Scf04797g00026;Niben101Scf06280XLOC_063795	3.433161488	-0.2894275	1.116965693	2.552989967	1.96E-05	0.724491085	0.093960252	0.00042314	1st up 7 dpi	Niben101Scf04797g00026;Niben101Scf06280XLOC_063795	Y	PF13883	Pyridoxamine 5'-phosphate oxidase	NA	NA	NA
Niben101Scf04804g01002	-1.204955179	-0.3908825	0.330580693	-0.534783366	0.174984369	0.678876328	0.814718382	0.446136266	constant	Niben101Scf04804g01002	N	PF03763;PF03766	Remorin, C-terminal region; Remorin, N-terminal region	NA	NA	NA
Niben101Scf04804g04001;Niben101Scf02487g00001;Niben101Scf03712g00010;Niben101Scf04375g02016	2.214226488	0.445900833	1.374630693	1.772911634	6.70E-06	0.497970328	0.004280138	0.00016448	1st up 5 dpi	Niben101Scf02487g00001;Niben101Scf03712g00010;Niben101Scf04375g02016;Niben101Scf04804g04001	N	PF00227	Proteasome subunit	T01	T01A;T01B	T
Niben101Scf04813g00014	-0.092648512	0.0124625	-0.19603264	-0.029320033	0.714856278	0.992914755	0.648997086	0.944577336	constant	Niben101Scf04813g00014	Y	PF02469	Fasciclin domain	NA	NA	NA
Niben101Scf04819g03021	0.909389821	0.018049166	0.30860236	-0.109153366	0.022761152	0.992914755	0.674076571	0.84467405	constant	Niben101Scf04819g03021	N	PF02672	CP12 domain	NA	NA	NA
Niben101Scf04827g04017;Niben101Scf01964g09004	1.215883154	-0.403599167	0.275754027	0.831779967	0.000872705	0.506719528	0.490849251	0.126843919	1st up 10 dpi	Niben101Scf01964g09004;Niben101Scf04827g04017	N	PF04398	Protein of unknown function, DUF538	NA	NA	NA
Niben101Scf04847g00009	1.787564821	1.893539167	0.081515693	4.879278301	0.164613168	0.352782101	0.96900892	0.01190787	1st up 7 dpi	Niben101Scf04847g00009	Y	PF02469	Fasciclin domain	NA	NA	NA
Niben101Scf04847g03018;Niben101Scf10796XLOC_079678	2.435298154	0.2783125	1.67821236	1.546584967	0.001029168	0.75225229	0.030529075	0.00121195	1st up 5 dpi	Niben101Scf04847g03018;Niben101Scf10796XLOC_079678	N	PF00183;PF02518	Hsp90 protein; Histidine kinase-, DNA gyrase B-, and HSP90-like ATPase	NA	NA	NA
Niben101Scf04847g03019	1.100726488	-0.3697675	0.44913236	0.948809967	0.070627513	0.584163865	0.288919386	0.035798502	constant	Niben101Scf04847g03019	N	PF00240;PF00627;PF09668	Ubiquitin family; UBA/TS-N domain; Aspartyl protease	A28	A28A;A28B	A
Niben101Scf04861g01010	-0.609236846	-0.7586675	-0.417429307	-0.164188366	0.384285206	0.141961338	0.149114326	0.591860931	constant	Niben101Scf04861g01010	Y	PF00069;PF00560;PF08263	Protein kinase domain; Leucine Rich Repeat; Leucine rich repeat N-terminal domain	NA	NA	NA
Niben101Scf04869g03002	7.285311488	3.203174167	5.891289027	6.793708301	2.30E-07	6.84E-05	1.44E-06	1.01E-05	1st up 2 dpi	Niben101Scf04869g03002	Y	PF00332	Glycosyl hydrolases family 17	NA	NA	NA
Niben101Scf04869g04002;Niben101Scf00327g00014	2.299131488	-0.052860834	0.435379027	1.434993301	9.72E-05	0.944169719	0.337970288	0.158177336	1st up 10 dpi	Niben101Scf00327g00014;Niben101Scf04869g04002	N	PF01370	NAD dependent epimerase/dehydratase family	NA	NA	NA
Niben101Scf04871g23001;Niben101Scf19230XLOC_088193;Niben101Scf05750XLOC_061042	2.559528154	0.3901275	1.79238236	1.980948301	5.59E-05	0.511110657	0.003995848	9.18E-05	1st up 5 dpi	Niben101Scf04871g23001;Niben101Scf05750XLOC_061042;Niben101Scf19230XLOC_088193	N	PF00237	Ribosomal protein L22p/L17e	NA	NA	NA
Niben101Scf04886g05003;Niben101Scf02969g00003;Niben101Scf04886XLOC_055401;Niben101Scf02771XLOC_037459	2.378494821	0.6128025	2.73116736	2.489436634	0.002046446	0.706408619	0.032485262	0.028509082	1st up 5 dpi	Niben101Scf02771XLOC_037459;Niben101Scf02969g00003;Niben101Scf04886XLOC_055401;Niben101Scf04886g05003	N	PF00012	Hsp70 protein	NA	NA	NA
Niben101Scf04899g05004;Niben101Scf02581g02001;Niben101Scf09659XLOC_076981;Niben101Ctg16320g00002;Niben101Ctg11716g00002	3.135451488	0.364159167	1.798745693	0.750881634	0.004131128	0.563575256	0.00536257	0.395601945	1st up 5 dpi	Niben101Ctg11716g00002;Niben101Ctg16320g00002;Niben101Scf02581g02001;Niben101Scf04899g05004;Niben101Scf09659XLOC_076981	N	PF05091	Eukaryotic translation initiation factor 3 subunit 7 (eIF-3)	NA	NA	NA
Niben101Scf04901g00021	0.546061488	0.0539125	0.246769027	0.235801634	0.522436596	0.95947234	0.852207388	0.794931505	constant	Niben101Scf04901g00021	N	PF00227;PF10584	Proteasome subunit; Proteasome subunit A N-terminal signature	T01	T01A;T01B	T
Niben101Scf04905g04004;Niben101Scf07323XLOC_068670	2.932534821	0.694300833	1.55365236	1.531526634	1.26E-05	0.233245414	0.029330236	0.002526912	1st up 5 dpi	Niben101Scf04905g04004;Niben101Scf07323XLOC_068670	N	PF00044;PF02800	Glyceraldehyde 3-phosphate dehydrogenase, NAD binding domain; Glyceraldehyde 3-phosphate dehydrogenase, C-terminal domain	NA	NA	NA
Niben101Scf04907g01014;Niben101Scf00409g00002	2.206961488	0.9783075	-0.141459307	-0.673293366	0.001729903	0.294866848	0.862380913	0.070878706	1st up 10 dpi	Niben101Scf00409g00002;Niben101Scf04907g01014	N	PF01264	Chorismate synthase	NA	NA	NA
Niben101Scf04910g01007;Niben101Scf06933XLOC_066847;Niben101Scf02437g04010	1.116423154	0.010434166	0.619880693	0.104169967	0.018154572	0.993077153	0.483825492	0.844317055	1st up 10 dpi	Niben101Scf02437g04010;Niben101Scf04910g01007;Niben101Scf06933XLOC_066847	N	PF00534;PF00862	Glycosyl transferases group 1; Sucrose synthase	NA	NA	NA
Niben101Scf04918g00013	2.490874821	-0.217434167	0.96117236	1.736959967	0.000389652	0.788933609	0.199239177	0.001597755	1st up 7 dpi	Niben101Scf04918g00013	Y	PF00149;PF14008;PF16656	Calcineurin-like phosphoesterase; Iron/zinc purple acid phosphatase-like protein C; Purple acid Phosphatase, N-terminal domain	NA	NA	NA
Niben101Scf04918g05001;Niben101Scf05220g00005;Niben101Scf00332g06012;Niben101Scf05220g00004;Niben101Scf00466g04037;Niben101Scf06815XLOC_066284	1.562783154	-0.466389167	0.615264027	0.832156634	0.025449548	0.431564596	0.192590695	0.123883537	1st up 10 dpi	Niben101Scf00332g06012;Niben101Scf00466g04037;Niben101Scf04918g05001;Niben101Scf05220g00004;Niben101Scf05220g00005;Niben101Scf06815XLOC_066284	N	PF03030	Inorganic H+ pyrophosphatase	NA	NA	NA
Niben101Scf04918g07003	0.343249821	-1.3485925	-1.43684264	-0.757805033	0.40911522	0.271257017	0.27237044	0.279201834	constant	Niben101Scf04918g07003	Y	PF03662	Glycosyl hydrolase family 79, N-terminal domain	NA	NA	NA
Niben101Scf04921g00004;Niben101Scf05694XLOC_060704	1.671971488	-1.109114167	-0.471940973	0.223119967	0.069207345	0.531654043	0.661322071	0.630346312	constant	Niben101Scf04921g00004;Niben101Scf05694XLOC_060704	N	PF00076	RNA recognition motif. (a.k.a. RRM, RBD, or RNP domain)	NA	NA	NA
Niben101Scf04921g01027;Niben101Scf11540XLOC_081076;Niben101Scf01276g02009;Niben101Scf04934g01001	2.271698154	-0.4506325	0.46426736	1.201681634	0.000167123	0.57931272	0.361383231	0.001480744	1st up 7 dpi	Niben101Scf01276g02009;Niben101Scf04921g01027;Niben101Scf04934g01001;Niben101Scf11540XLOC_081076	Y	PF02221	ML domain	NA	NA	NA
Niben101Scf04926g04007;Niben101Scf00163g08018	1.908954821	-0.317534167	0.891800693	1.502273301	0.001354996	0.861578044	0.248519806	0.01992995	1st up 7 dpi	Niben101Scf00163g08018;Niben101Scf04926g04007	N	PF00081;PF02777	Iron/manganese superoxide dismutases, alpha-hairpin domain; Iron/manganese superoxide dismutases, C-terminal domain	NA	NA	NA
Niben101Scf04940g00012;Niben101Scf04940g00011	0.440398154	0.512040833	1.40255236	0.747181634	0.651912582	0.827544946	0.353848852	0.419590318	constant	Niben101Scf04940g00011;Niben101Scf04940g00012	N	PF00227;PF10584	Proteasome subunit; Proteasome subunit A N-terminal signature	T01	T01A;T01B	T
Niben101Scf04941g01011	2.547399821	0.235930833	1.689504027	1.779414967	0.00028777	0.764799842	0.042581296	0.003772104	1st up 5 dpi	Niben101Scf04941g01011	Y	PF00069;PF01476	Protein kinase domain; LysM domain	M14	M14C	M
Niben101Scf04958g02014;Niben101Scf02328g00010;Niben101Scf04360g00001;Niben101Ctg04970g00001	0.712396488	-0.2027675	0.79945236	0.407853301	0.356586064	0.747662708	0.076121484	0.439476728	constant	Niben101Ctg04970g00001;Niben101Scf02328g00010;Niben101Scf04360g00001;Niben101Scf04958g02014	N	PF02696	Uncharacterized ACR, YdiU/UPF0061 family	NA	NA	NA
Niben101Scf04988g02014	1.899284821	-0.521630834	0.929094027	1.128984967	0.000193683	0.575430917	0.047871498	0.006336678	1st up 7 dpi	Niben101Scf04988g02014	N	PF01433;PF11940	Peptidase family M1; Domain of unknown function (DUF3458)	M01	M01	M
Niben101Scf04989g01024;Niben101Scf22566XLOC_089158;Niben101Scf34140XLOC_091207;Niben101Scf22566XLOC_089159	1.837614821	0.3225625	0.774674027	0.565016634	0.008923901	0.845445679	0.421895543	0.417894436	1st up 10 dpi	Niben101Scf04989g01024;Niben101Scf22566XLOC_089158;Niben101Scf22566XLOC_089159;Niben101Scf34140XLOC_091207	N	PF00004;PF02933	ATPase family associated with various cellular activities (AAA); Cell division protein 48 (CDC48), domain 2	NA	NA	NA
Niben101Scf04989g02003	0.732566487	-0.6660075	-0.00239264	0.587094967	0.033042206	0.42829937	0.995597125	0.048287745	constant	Niben101Scf04989g02003	N	PF00596;PF13419	Class II Aldolase and Adducin N-terminal domain; Haloacid dehalogenase-like hydrolase	NA	NA	NA
Niben101Scf04991g00004	3.051834821	0.3620975	2.118550693	2.616629967	4.33E-05	0.685047164	0.004823648	3.51E-05	1st up 5 dpi	Niben101Scf04991g00004	N	PF03358	NADPH-dependent FMN reductase	NA	NA	NA
Niben101Scf04992g00009;Niben101Scf03842g09002;Niben101Scf09774XLOC_077274	1.128504821	0.817829166	0.412915693	-0.409920033	0.029409669	0.478238258	0.503594133	0.639253987	1st up 10 dpi	Niben101Scf03842g09002;Niben101Scf04992g00009;Niben101Scf09774XLOC_077274	N	PF01851	Proteasome/cyclosome repeat	NA	NA	NA
Niben101Scf04992g00013	0.104399821	-0.6376875	-0.694165973	-1.000138366	0.716085057	0.598381289	0.035746075	0.059843916	constant	Niben101Scf04992g00013	Y	PF04043	Plant invertase/pectin methylesterase inhibitor	NA	NA	NA
Niben101Scf04998g01009	0.226929821	-0.994960834	-0.828999307	-1.319585033	0.390107405	0.115277617	0.268102223	0.069707778	constant	Niben101Scf04998g01009	Y	PF01055;PF16863	Glycosyl hydrolases family 31; N-terminal barrel of NtMGAM and CtMGAM, maltase-glucoamylase	NA	NA	NA
Niben101Scf04998g01010;Niben101Scf16806XLOC_086941	1.159253154	-1.035169167	0.079139027	-0.944991699	0.197319744	0.626047929	0.947461008	0.260949525	constant	Niben101Scf04998g01010;Niben101Scf16806XLOC_086941	N	PF00240;PF00627;PF09280	Ubiquitin family; UBA/TS-N domain; XPC-binding domain	NA	NA	NA
Niben101Scf05002g00001	1.583479821	-0.4734825	0.75685236	1.075021634	0.004053372	0.672709857	0.205586714	0.001302909	1st up 7 dpi	Niben101Scf05002g00001	N	PF07876	Stress responsive A/B Barrel Domain	NA	NA	NA
Niben101Scf05002g03030;Niben101Scf00736g04011;Niben101Scf02790g05015	2.671186488	0.519564166	1.52214236	1.455106634	0.000101499	0.513815219	0.005658366	0.016712003	1st up 5 dpi	Niben101Scf00736g04011;Niben101Scf02790g05015;Niben101Scf05002g03030	N	PF00189;PF07650	Ribosomal protein S3, C-terminal domain; KH domain	NA	NA	NA
Niben101Scf05017g06019;Niben101Scf03500g02019	0.163669821	-1.182379167	-0.328724307	-0.360706699	0.532886097	0.210820575	0.594540551	0.533222685	constant	Niben101Scf03500g02019;Niben101Scf05017g06019	N	PF00316	Fructose-1-6-bisphosphatase	NA	NA	NA
Niben101Scf05025g06014	1.398419821	-2.3105125	0.363034027	0.505444967	0.055627065	0.077380476	0.714999443	0.655594457	constant	Niben101Scf05025g06014	N	PF00686;PF02446	Starch binding domain; 4-alpha-glucanotransferase	NA	NA	NA
Niben101Scf05029g00004;Niben101Scf08753XLOC_074354	2.680563154	-0.781560834	0.962920693	1.454841634	0.000240935	0.553831965	0.07027967	0.020425834	1st up 7 dpi	Niben101Scf05029g00004;Niben101Scf08753XLOC_074354	N	PF01704	UTP--glucose-1-phosphate uridylyltransferase	NA	NA	NA
Niben101Scf05030g05008	2.999414821	-0.562530834	0.90102236	1.342246634	0.04262862	0.607489095	0.20981702	0.005385131	1st up 7 dpi	Niben101Scf05030g05008	N	PF00251;PF08244;PF11837	Glycosyl hydrolases family 32 N-terminal domain; Glycosyl hydrolases family 32 C terminal; Domain of unknown function (DUF3357)	NA	NA	NA
Niben101Scf05030g05011;Niben101Scf03853g01003	3.316158154	0.319749166	1.330314027	3.322259967	4.26E-06	0.645745155	0.009704392	0.007237406	1st up 5 dpi	Niben101Scf03853g01003;Niben101Scf05030g05011	Y	PF00394;PF07731;PF07732	Multicopper oxidase	NA	NA	NA
Niben101Scf05047g04011;Niben101Scf05226g06005	-0.093826846	-0.080890833	0.211429027	0.436348301	0.911396505	0.940956512	0.869252215	0.562074108	constant	Niben101Scf05047g04011;Niben101Scf05226g06005	N	PF01789	PsbP	NA	NA	NA
Niben101Scf05051g02002;Niben101Scf00988g00002	-0.376265179	0.608320833	1.257870693	0.035304967	0.701554676	0.638241338	0.318480799	0.976467797	constant	Niben101Scf00988g00002;Niben101Scf05051g02002	N	PF00230	Major intrinsic protein	NA	NA	NA
Niben101Scf05060g07004	3.742993154	0.710589167	2.879770693	2.278091634	0.000201239	0.332154268	0.004244645	0.031603825	1st up 5 dpi	Niben101Scf05060g07004	N	PF01357;PF03330	Pollen allergen; Rare lipoprotein A (RlpA)-like double-psi beta-barrel	NA	NA	NA
Niben101Scf05062g01006	5.921056488	2.2626875	4.881949027	6.440878301	6.71E-06	0.001680612	1.12E-05	2.31E-05	1st up 2 dpi	Niben101Scf05062g01006	N	PF01095;PF04043	Pectinesterase; Plant invertase/pectin methylesterase inhibitor	NA	NA	NA
Niben101Scf05078g04014	1.297363154	-1.0742425	-0.017585973	-0.083735033	0.017021251	0.201372535	0.983827114	0.896387189	1st up 10 dpi	Niben101Scf05078g04014	N	PF04909	Amidohydrolase	M38	M38	M
Niben101Scf05078g05001;Niben101Scf04126g01012;Niben101Scf03080g00001;Niben101Scf03300g00004;Niben101Scf06277XLOC_063772	0.539114821	-0.699750833	0.25458236	1.091911634	0.164973826	0.443347175	0.606415736	0.009411419	1st up 7 dpi	Niben101Scf03080g00001;Niben101Scf03300g00004;Niben101Scf04126g01012;Niben101Scf05078g05001;Niben101Scf06277XLOC_063772	N	PF00160;PF13181;PF00515;PF13414	Cyclophilin type peptidyl-prolyl cis-trans isomerase/CLD; Tetratricopeptide repeat; TPR repeat	NA	NA	NA
Niben101Scf05095g01009	1.605223154	-0.0141675	0.556160693	0.480948301	0.016798576	0.992914755	0.340030954	0.323877119	1st up 10 dpi	Niben101Scf05095g01009	N	PF02136	Nuclear transport factor 2 (NTF2) domain	NA	NA	NA
Niben101Scf05106g00011;Niben101Scf10002XLOC_077812	1.141563154	-1.071459167	0.808980693	-0.134018366	0.04875776	0.341685181	0.208782114	0.867151377	1st up 10 dpi	Niben101Scf05106g00011;Niben101Scf10002XLOC_077812	N	PF00416	Ribosomal protein S13/S18	NA	NA	NA
Niben101Scf05107g00009	2.670959821	0.543900833	0.476429027	1.242316634	0.000523341	0.265699017	0.537229425	0.006254054	1st up 7 dpi	Niben101Scf05107g00009	N	PF04755	PAP_fibrillin	NA	NA	NA
Niben101Scf05108g00009;Niben101Scf05108g00002;Niben101Scf03555g01005;Niben101Scf03555g01001	3.546104821	2.0801225	3.923604027	3.739401634	0.00457096	0.141408525	0.007217797	0.013586467	1st up 5 dpi	Niben101Scf03555g01001;Niben101Scf03555g01005;Niben101Scf05108g00002;Niben101Scf05108g00009	Y	PF14541;PF14543	Xylanase inhibitor C-terminal; Xylanase inhibitor N-terminal	A01	A01B;A01A	A
Niben101Scf05110g00007	2.444041488	-0.117509167	1.27892236	1.291984967	0.000608225	0.858167555	0.162523228	0.0058321	1st up 7 dpi	Niben101Scf05110g00007	N	PF00335	Tetraspanin family	NA	NA	NA
Niben101Scf05118g07001	0.104314821	-1.0986825	-1.522270973	-1.344305033	0.72197676	0.077676979	0.102354794	0.066950154	constant	Niben101Scf05118g07001	N	NA	NA	NA	NA	NA
Niben101Scf05124g00003;Niben101Scf00067g01010	3.833621488	0.402960833	2.014275693	2.194718301	1.91E-06	0.410794432	0.007164603	7.32E-05	1st up 5 dpi	Niben101Scf00067g01010;Niben101Scf05124g00003	N;Y	PF00657	GDSL-like Lipase/Acylhydrolase	NA	NA	NA
Niben101Scf05124g01020	1.683591488	0.599625833	0.890769027	1.731349967	0.014657706	0.569401011	0.277278174	0.043150587	1st up 7 dpi	Niben101Scf05124g01020	N	PF00420;PF14697	NADH-ubiquinone/plastoquinone oxidoreductase chain 4L; 4Fe-4S dicluster domain	NA	NA	NA
Niben101Scf05146g06007;Niben101Scf08137XLOC_071907;Niben101Scf00887g01007;Niben101Scf01571g04001;Niben101Scf07091XLOC_067667;Niben101Scf04371g04008	1.138836488	-0.843105833	0.05353236	-0.285086699	0.022036606	0.4782121	0.952676676	0.668340119	1st up 10 dpi	Niben101Scf00887g01007;Niben101Scf01571g04001;Niben101Scf04371g04008;Niben101Scf05146g06007;Niben101Scf07091XLOC_067667;Niben101Scf08137XLOC_071907	N	PF02170;PF02171;PF08699;PF12764;PF16486;PF16487;PF16488	PAZ domain; Piwi domain; Argonaute linker 1 domain; Glycine-rich region of argonaut; N-terminal domain of argonaute; Mid domain of argonaute; Argonaute linker 2 domain	NA	NA	NA
Niben101Scf05152g01001	2.901896488	1.1012475	1.87087736	2.828778301	2.97E-05	0.265232859	0.006917723	2.63E-05	1st up 5 dpi	Niben101Scf05152g01001	Y	PF04526	Protein of unknown function (DUF568)	NA	NA	NA
Niben101Scf05152g03001	0.500663154	-1.398865834	-0.633010973	-0.225941699	0.310027734	0.134679835	0.353848852	0.407477792	constant	Niben101Scf05152g03001	Y	PF03188;PF04526	Eukaryotic cytochrome b561; Protein of unknown function (DUF568)	NA	NA	NA
Niben101Scf05158g00008;Niben101Scf05713XLOC_060873	2.057349821	-0.678635833	-0.11109264	1.177973301	0.009015303	0.343869328	0.889322738	0.020630512	1st up 7 dpi	Niben101Scf05158g00008;Niben101Scf05713XLOC_060873	N	PF01301;PF02140	Glycosyl hydrolases family 35; Galactose binding lectin domain	NA	NA	NA
Niben101Scf05159g02002	0.731104821	-0.0068475	0.293774027	-0.606440033	0.349259779	0.99552181	0.733021277	0.402435878	constant	Niben101Scf05159g02002	N	PF00230	Major intrinsic protein	NA	NA	NA
Niben101Scf05166g05002	0.858348154	-2.057439167	-0.436439307	-0.455036699	0.1199282	0.029283513	0.522401857	0.296669665	1st down 2 dpi	Niben101Scf05166g05002	N	PF00171	Aldehyde dehydrogenase family	NA	NA	NA
Niben101Scf05177g02025	2.737168154	0.299140833	0.86715736	0.859173301	0.000159048	0.901687428	0.621022982	0.134399501	1st up 10 dpi	Niben101Scf05177g02025	N	PF00044;PF02800	Glyceraldehyde 3-phosphate dehydrogenase, NAD binding domain; Glyceraldehyde 3-phosphate dehydrogenase, C-terminal domain	NA	NA	NA
Niben101Scf05188g03030	-0.064910179	-1.1136175	-1.04922264	-1.464861699	0.817037741	0.043852985	0.033046854	0.025383221	1st down 2 dpi	Niben101Scf05188g03030	N	PF00044;PF02800	Glyceraldehyde 3-phosphate dehydrogenase, NAD binding domain; Glyceraldehyde 3-phosphate dehydrogenase, C-terminal domain	NA	NA	NA
Niben101Scf05201g06019;Niben101Scf08716XLOC_074239	2.536708154	-0.111209167	0.976034027	1.483171634	0.001088912	0.861578044	0.076494255	0.003619175	1st up 7 dpi	Niben101Scf05201g06019;Niben101Scf08716XLOC_074239	N	PF16363	GDP-mannose 4,6 dehydratase	NA	NA	NA
Niben101Scf05211g01005	0.607639821	-0.7931975	-0.24865764	0.500651634	0.252929632	0.347975423	0.594099639	0.201005821	constant	Niben101Scf05211g01005	N	PF02861	Clp amino terminal domain, pathogenicity island component	NA	NA	NA
Niben101Scf05211g02009;Niben101Scf02652g01033	2.834313154	-0.788800833	0.05204236	0.084146634	0.011755397	0.587275166	0.956194526	0.93033428	1st up 10 dpi	Niben101Scf02652g01033;Niben101Scf05211g02009	N	PF00574	Clp protease	S14	S14	S
Niben101Scf05216g04001	-0.610390179	0.754669166	-0.912280973	-0.843698366	0.25820772	0.717395464	0.32070195	0.059588046	constant	Niben101Scf05216g04001	N	PF00180	Isocitrate/isopropylmalate dehydrogenase	NA	NA	NA
Niben101Scf05222g04012	1.371641488	-0.377709167	-0.197269307	-0.586035033	0.000454122	0.434223567	0.584992416	0.244933886	1st up 10 dpi	Niben101Scf05222g04012	N	PF00128;PF02806;PF02922	Alpha amylase, catalytic domain; Alpha amylase, C-terminal all-beta domain; Carbohydrate-binding module 48 (Isoamylase N-terminal domain)	NA	NA	NA
Niben101Scf05226g04004	-0.457340179	-1.1527475	-1.526785973	-2.164721699	0.043938874	0.129790814	0.005426352	0.010244392	1st down 5 dpi	Niben101Scf05226g04004	N	PF00044;PF02672;PF02800	Glyceraldehyde 3-phosphate dehydrogenase, NAD binding domain; CP12 domain; Glyceraldehyde 3-phosphate dehydrogenase, C-terminal domain	NA	NA	NA
Niben101Scf05229g04024;Niben101Scf01945g01014	0.717904821	-0.776774167	0.07771236	0.948111634	0.319483842	0.572954909	0.915865626	0.030132263	constant	Niben101Scf01945g01014;Niben101Scf05229g04024	N	PF00834	Ribulose-phosphate 3 epimerase family	NA	NA	NA
Niben101Scf05231g01011;Niben101Scf03129g03011	2.339119821	0.0528725	0.856105693	1.397024967	0.000599374	0.947521046	0.241677553	0.029007237	1st up 7 dpi	Niben101Scf03129g03011;Niben101Scf05231g01011	N	PF05185	PRMT5 arginine-N-methyltransferase	NA	NA	NA
Niben101Scf05250g02011	1.953283154	-0.744624167	-0.051289307	0.623648301	0.05374647	0.71261007	0.957205792	0.351754075	constant	Niben101Scf05250g02011	N	PF00171	Aldehyde dehydrogenase family	NA	NA	NA
Niben101Scf05250g02013	0.690174821	-1.3067975	-0.09814264	0.258889967	0.41880986	0.346106812	0.911935461	0.626233615	constant	Niben101Scf05250g02013	N	PF00407	Pathogenesis-related protein Bet v I family	NA	NA	NA
Niben101Scf05269g04001	1.825866488	-0.2876775	0.13576736	1.174769967	0.00457096	0.69375402	0.892649173	0.05589277	1st up 10 dpi	Niben101Scf05269g04001	N	PF00289;PF00364;PF01039;PF02785;PF02786;PF08326	Carbamoyl-phosphate synthase L chain, N-terminal domain; Biotin-requiring enzyme; Carboxyl transferase domain; Biotin carboxylase C-terminal domain; Carbamoyl-phosphate synthase L chain, ATP binding domain; Acetyl-CoA carboxylase, central region	NA	NA	NA
Niben101Scf05270g01002	1.564503154	-0.496810833	0.719099027	1.048358301	0.004186498	0.629388542	0.243258227	0.018403368	1st up 7 dpi	Niben101Scf05270g01002	N	PF00291	Pyridoxal-phosphate dependent enzyme	NA	NA	NA
Niben101Scf05272g03009;Niben101Scf01505g00011	0.915139821	-0.1280325	2.640990693	3.058789967	0.316823215	0.955214748	0.106280731	0.01966458	1st up 7 dpi	Niben101Scf01505g00011;Niben101Scf05272g03009	Y	PF01301;PF02140	Glycosyl hydrolases family 35; Galactose binding lectin domain	NA	NA	NA
Niben101Scf05278g01015	1.628329821	-0.482889167	-0.31979764	0.740684967	0.011054361	0.697286578	0.805621208	0.382341125	1st up 10 dpi	Niben101Scf05278g01015	N	PF05368	NmrA-like family	NA	NA	NA
Niben101Scf05279g01002;Niben101Scf03953g01007;Niben101Ctg14086g00004;Niben101Scf06203XLOC_063465	1.306566488	0.6505525	0.623429027	-0.458235033	0.105332544	0.45090185	0.351780045	0.624195132	constant	Niben101Ctg14086g00004;Niben101Scf03953g01007;Niben101Scf05279g01002;Niben101Scf06203XLOC_063465	N	PF00076	RNA recognition motif. (a.k.a. RRM, RBD, or RNP domain)	NA	NA	NA
Niben101Scf05283g00016	4.135186488	1.801334167	3.506254027	3.516316634	1.20E-05	0.016430356	0.007217797	0.000429802	1st up 2 dpi	Niben101Scf05283g00016	N	PF07859	alpha/beta hydrolase fold	S09	S09C;S09D	S
Niben101Scf05295g05010	1.920473154	0.670500833	2.296345693	1.679759967	7.24E-06	0.244895044	0.001638084	0.000246583	1st up 5 dpi	Niben101Scf05295g05010	N	PF00162	Phosphoglycerate kinase	NA	NA	NA
Niben101Scf05295g05012;Niben101Scf03856g00013;Niben101Scf05688g08007;Niben101Scf01278g00011	1.130931488	-0.814060834	0.394574027	0.152781634	0.004128913	0.255039201	0.467011408	0.752650784	1st up 10 dpi	Niben101Scf01278g00011;Niben101Scf03856g00013;Niben101Scf05295g05012;Niben101Scf05688g08007	N	PF00581	Rhodanese-like domain	NA	NA	NA
Niben101Scf05298g05002;Niben101Scf04300g03003;Niben101Scf04432g04004	2.182956488	0.8383875	1.259255693	0.732069967	0.012212117	0.376603759	0.031737782	0.209650749	1st up 5 dpi	Niben101Scf04300g03003;Niben101Scf04432g04004;Niben101Scf05298g05002	N	PF01776	Ribosomal L22e protein family	NA	NA	NA
Niben101Scf05300g02013;Niben101Scf08091XLOC_071725;Niben101Scf04861g00014;Niben101Scf20652XLOC_088648;Niben101Scf21584XLOC_088931	1.087279821	0.7543275	1.425574027	1.886134967	0.217533301	0.415263267	0.033046854	0.137199125	1st up 5 dpi	Niben101Scf04861g00014;Niben101Scf05300g02013;Niben101Scf08091XLOC_071725;Niben101Scf20652XLOC_088648;Niben101Scf21584XLOC_088931	N	PF00004	ATPase family associated with various cellular activities (AAA)	NA	NA	NA
Niben101Scf05304g05008	4.765374821	-0.528889167	-0.06406264	2.857188301	0.02868903	0.853656835	0.963237723	0.106728195	1st up 10 dpi	Niben101Scf05304g05008	N	PF00504	Chlorophyll A-B binding protein	NA	NA	NA
Niben101Scf05319g02006;Niben101Scf04783g08009	1.836026488	-0.5767625	0.67313236	1.868421634	0.105201026	0.765354673	0.68917222	0.005924665	1st up 7 dpi	Niben101Scf04783g08009;Niben101Scf05319g02006	N	PF08538	Protein of unknown function (DUF1749)	NA	NA	NA
Niben101Scf05326g00011	2.369036488	1.6246475	0.843005693	0.433476634	0.000106507	0.06528822	0.407997285	0.272947869	1st up 10 dpi	Niben101Scf05326g00011	Y	PF01477	PLAT/LH2 domain	NA	NA	NA
Niben101Scf05330g00009	1.297054821	-0.267475833	-0.248559307	0.963536634	0.004895273	0.7353304	0.717832412	0.139400916	1st up 10 dpi	Niben101Scf05330g00009	N	PF00764	Arginosuccinate synthase	NA	NA	NA
Niben101Scf05368g03015;Niben101Scf08488XLOC_073216	-0.029508512	-0.6271325	-0.45247264	-1.224260033	0.911396505	0.425579279	0.341766458	0.010187503	1st down 7 dpi	Niben101Scf05368g03015;Niben101Scf08488XLOC_073216	N	PF00004	ATPase family associated with various cellular activities (AAA)	NA	NA	NA
Niben101Scf05368g06020;Niben101Scf05307g01001;Niben101Scf00149g12021	3.931694821	1.0545875	1.727240693	1.927434967	9.87E-05	0.13313184	0.0169197	0.00251286	1st up 5 dpi	Niben101Scf00149g12021;Niben101Scf05307g01001;Niben101Scf05368g06020	N	PF00205;PF02775;PF02776	Thiamine pyrophosphate enzyme, central domain; Thiamine pyrophosphate enzyme, C-terminal TPP binding domain; Thiamine pyrophosphate enzyme, N-terminal TPP binding domain	NA	NA	NA
Niben101Scf05372g05017;Niben101Scf00482g10003;Niben101Scf03468g03027;Niben101Ctg06229XLOC_000639	-0.368703512	0.155260833	0.36941736	-0.272735033	0.447765482	0.886138037	0.606415736	0.627713794	constant	Niben101Ctg06229XLOC_000639;Niben101Scf00482g10003;Niben101Scf03468g03027;Niben101Scf05372g05017	N	PF02786;PF02142;PF02787	Carbamoyl-phosphate synthase L chain, ATP binding domain; MGS-like domain; Carbamoyl-phosphate synthetase large chain, oligomerisation domain	NA	NA	NA
Niben101Scf05381g01001	2.479173154	-0.452885834	0.405100693	1.554824967	0.000327765	0.646457136	0.507458621	0.008011551	1st up 7 dpi	Niben101Scf05381g01001	N	PF01370	NAD dependent epimerase/dehydratase family	NA	NA	NA
Niben101Scf05381g03004;Niben101Scf21739XLOC_088977;Niben101Scf00953g08013	1.221541488	-0.2500025	-0.208540973	-0.097900033	5.27E-05	0.593576857	0.480832098	0.694302924	1st up 10 dpi	Niben101Scf00953g08013;Niben101Scf05381g03004;Niben101Scf21739XLOC_088977	N	PF00224;PF02887	Pyruvate kinase, barrel domain; Pyruvate kinase, alpha/beta domain	NA	NA	NA
Niben101Scf05389g00010;Niben101Scf05389g00004;Niben101Scf02051g03004	2.560539821	0.1920575	1.452564027	1.719568301	0.0005091	0.865431193	0.008526793	0.013791331	1st up 5 dpi	Niben101Scf02051g03004;Niben101Scf05389g00004;Niben101Scf05389g00010	N	PF00012	Hsp70 protein	NA	NA	NA
Niben101Scf05392g01018;Niben101Scf06769XLOC_066059	3.355513154	0.0334675	-0.075460973	1.522728301	0.016428159	0.967645551	0.956577996	8.50E-06	1st up 7 dpi	Niben101Scf05392g01018;Niben101Scf06769XLOC_066059	N	PF00113;PF03952	Enolase, C-terminal TIM barrel domain; Enolase, N-terminal domain	NA	NA	NA
Niben101Scf05392g01022	2.093968154	-0.6440175	-0.288025973	1.859006634	0.00053767	0.69375402	0.709981055	0.000355129	1st up 7 dpi	Niben101Scf05392g01022	N	PF08534	Redoxin	NA	NA	NA
Niben101Scf05396g07006;Niben101Scf03278g03004;Niben101Scf01289g03004;Niben101Scf01722g05006;Niben101Scf08142XLOC_071932	0.922431488	-0.9209675	0.211890693	0.211234967	0.136156348	0.233245414	0.706860544	0.689682454	constant	Niben101Scf01289g03004;Niben101Scf01722g05006;Niben101Scf03278g03004;Niben101Scf05396g07006;Niben101Scf08142XLOC_071932	N	PF00076;PF14259	RNA recognition motif. (a.k.a. RRM, RBD, or RNP domain); RNA recognition motif (a.k.a. RRM, RBD, or RNP domain)	NA	NA	NA
Niben101Scf05399g03003;Niben101Scf09100XLOC_075340	0.747486487	0.6898425	0.646920693	-0.052113366	0.378867502	0.636521871	0.365430226	0.910784734	constant	Niben101Scf05399g03003;Niben101Scf09100XLOC_075340	N	PF00479;PF02781	Glucose-6-phosphate dehydrogenase, NAD binding domain; Glucose-6-phosphate dehydrogenase, C-terminal domain	NA	NA	NA
Niben101Scf05405g08004	3.224808154	0.370260833	2.084044027	2.142423301	1.83E-05	0.592375049	0.006619132	2.00E-05	1st up 5 dpi	Niben101Scf05405g08004	Y	PF00085;PF13848	Thioredoxin; Thioredoxin-like domain	NA	NA	NA
Niben101Scf05415g00003	3.084871488	0.172730833	1.79684736	2.421414967	0.000746157	0.846932721	0.025959562	0.013047765	1st up 5 dpi	Niben101Scf05415g00003	N	PF00201	UDP-glucoronosyl and UDP-glucosyl transferase	NA	NA	NA
Niben101Scf05417g03027;Niben101Scf06369XLOC_064185;Niben101Scf06091XLOC_062834	1.247286488	-0.3227375	0.075205693	-0.675161699	0.022653176	0.629388542	0.945576738	0.304949251	1st up 10 dpi	Niben101Scf05417g03027;Niben101Scf06091XLOC_062834;Niben101Scf06369XLOC_064185	N	PF04107	Glutamate-cysteine ligase family 2(GCS2)	NA	NA	NA
Niben101Scf05435g01001	1.582626488	0.545634167	1.004994027	1.039268301	0.010009753	0.756769181	0.004930701	0.310060658	1st up 5 dpi	Niben101Scf05435g01001	N	PF01776	Ribosomal L22e protein family	NA	NA	NA
Niben101Scf05437g06002;Niben101Scf01948g00002;Niben101Scf04653g03012;Niben101Scf02625g02001	2.314289821	-0.162055834	0.138754027	0.588524967	0.045210458	0.901687428	0.911328784	0.46159475	1st up 10 dpi	Niben101Scf01948g00002;Niben101Scf02625g02001;Niben101Scf04653g03012;Niben101Scf05437g06002	N	PF00218	Indole-3-glycerol phosphate synthase	NA	NA	NA
Niben101Scf05437g06004;Niben101Scf01948g00010	1.857071488	-0.3347725	1.141434027	0.836166634	0.006574539	0.831165104	0.147043247	0.045897463	1st up 10 dpi	Niben101Scf01948g00010;Niben101Scf05437g06004	N	PF00076	RNA recognition motif. (a.k.a. RRM, RBD, or RNP domain)	NA	NA	NA
Niben101Scf05438XLOC_059273;Niben101Scf00558g00006	0.820423154	0.225460833	0.04345736	-0.411946699	0.075056182	0.920002362	0.957205792	0.630287599	constant	Niben101Scf00558g00006;Niben101Scf05438XLOC_059273	N	PF00163;PF01479	Ribosomal protein S4/S9 N-terminal domain; S4 domain	NA	NA	NA
Niben101Scf05442g02007	2.001094821	0.023704166	0.47566236	0.125526634	0.000775964	0.955214748	0.249727184	0.656084351	1st up 10 dpi	Niben101Scf05442g02007	N	PF00294	pfkB family carbohydrate kinase	NA	NA	NA
Niben101Scf05442g03016;Niben101Scf04583g00008	1.843388154	-0.872624167	1.332340693	2.078898301	0.001515735	0.191486467	0.016307113	0.001902144	1st up 5 dpi	Niben101Scf04583g00008;Niben101Scf05442g03016	N	PF00076	RNA recognition motif. (a.k.a. RRM, RBD, or RNP domain)	NA	NA	NA
Niben101Scf05458g00003;Niben101Ctg15041g00004	3.986898154	1.914720833	2.324329027	3.053608301	1.54E-06	0.017323259	0.000963279	0.000266198	1st up 2 dpi	Niben101Ctg15041g00004;Niben101Scf05458g00003	N	PF02458	Transferase family	NA	NA	NA
Niben101Scf05467g00008;Niben101Scf05467g00010;Niben101Scf02357g07009	1.656511488	-0.050960834	0.634500693	1.340656634	7.59E-05	0.926643048	0.46259407	0.004090855	1st up 7 dpi	Niben101Scf02357g07009;Niben101Scf05467g00008;Niben101Scf05467g00010	N	PF00149;PF00515;PF08321;PF13414	Calcineurin-like phosphoesterase; Tetratricopeptide repeat; PPP5 TPR repeat region; TPR repeat	NA	NA	NA
Niben101Scf05467g02001	1.290804821	0.0275225	-0.20732264	-0.476481699	0.01189681	0.971671458	0.857087747	0.553515186	1st up 10 dpi	Niben101Scf05467g02001	N	PF00698	Acyl transferase domain	NA	NA	NA
Niben101Scf05483g08004	-0.186956846	-0.7209025	0.608505693	-0.330530033	0.903780861	0.759771015	0.718646259	0.604097921	constant	Niben101Scf05483g08004	N	PF00407	Pathogenesis-related protein Bet v I family	NA	NA	NA
Niben101Scf05486g00009	1.401743154	0.6503775	0.802274027	0.694596634	0.020777302	0.401393078	0.136404571	0.081701277	1st up 10 dpi	Niben101Scf05486g00009	N	PF00133;PF08264	tRNA synthetases class I (I, L, M and V); Anticodon-binding domain of tRNA	NA	NA	NA
Niben101Scf05486g01003;Niben101Scf06123g01018.1	2.438244821	0.7947025	1.762895693	2.398436634	0.006591339	0.322784843	0.045562308	0.000130265	1st up 5 dpi	Niben101Scf05486g01003;Niben101Scf06123g01018.1	N	PF00450;PF07719;PF13371;PF00226	Serine carboxypeptidase; Tetratricopeptide repeat; DnaJ domain	S10	S10	S
Niben101Scf05519g01007;Niben101Scf25181XLOC_089772;Niben101Scf04447g01001	1.765374821	0.325974167	0.832829027	-0.081681699	0.000515781	0.731122703	0.213372633	0.895654617	1st up 10 dpi	Niben101Scf04447g01001;Niben101Scf05519g01007;Niben101Scf25181XLOC_089772	N	PF02170;PF02171;PF08699;PF16486;PF16488	PAZ domain; Piwi domain; Argonaute linker 1 domain; N-terminal domain of argonaute; Argonaute linker 2 domain	NA	NA	NA
Niben101Scf05534g01008	0.088311488	-0.2334375	-0.45611764	0.140293301	0.910845715	0.771414298	0.423592944	0.848152033	constant	Niben101Scf05534g01008	N	PF05922	Peptidase inhibitor I9	I09	I09	I
Niben101Scf05534g01014;Niben101Scf01166g13001	2.607133154	0.588009167	0.083029027	2.557129967	0.000362396	0.607489095	0.92499173	4.97E-05	1st up 7 dpi	Niben101Scf01166g13001;Niben101Scf05534g01014	N	PF00501	AMP-binding enzyme	NA	NA	NA
Niben101Scf05536g01013	0.294569821	-0.604825834	0.069335693	0.211309967	0.355263498	0.421907053	0.888707514	0.595574059	constant	Niben101Scf05536g01013	N	PF00274	Fructose-bisphosphate aldolase class-I	NA	NA	NA
Niben101Scf05552g00008	1.645073154	-0.475154167	0.449000693	0.713418301	0.000130163	0.353271506	0.511504865	0.11447649	1st up 10 dpi	Niben101Scf05552g00008	N	PF00408;PF02878;PF02879;PF02880	Phosphoglucomutase/phosphomannomutase, C-terminal domain; Phosphoglucomutase/phosphomannomutase, alpha/beta/alpha domain I; Phosphoglucomutase/phosphomannomutase, alpha/beta/alpha domain II; Phosphoglucomutase/phosphomannomutase, alpha/beta/alpha domain III	NA	NA	NA
Niben101Scf05555g00008	0.878214821	-0.449014167	-0.459429307	-0.023933366	0.062544534	0.552208354	0.597989151	0.968473725	constant	Niben101Scf05555g00008	N	PF01716	Manganese-stabilising protein / photosystem II polypeptide	NA	NA	NA
Niben101Scf05562g00006;Niben101Scf10158XLOC_078242;Niben101Scf02471g06005;Niben101Scf05562g00011;Niben101Scf01489g01003;Niben101Scf01745g05010;Niben101Scf03852g03005	2.811919821	0.788584166	1.815779027	1.435164967	0.000332602	0.320209258	0.006038104	0.0589807	1st up 5 dpi	Niben101Scf01489g01003;Niben101Scf01745g05010;Niben101Scf02471g06005;Niben101Scf03852g03005;Niben101Scf05562g00006;Niben101Scf05562g00011;Niben101Scf10158XLOC_078242	N	PF01780	Ribosomal L37ae protein family	NA	NA	NA
Niben101Scf05565g02013;Niben101Scf02108g04004	2.599261488	0.144744167	0.68086736	0.546343301	0.000484492	0.898836259	0.681451757	0.584305542	1st up 10 dpi	Niben101Scf02108g04004;Niben101Scf05565g02013	N	PF13499;PF13833	EF-hand domain pair	NA	NA	NA
Niben101Scf05566g04007;Niben101Scf01466g01036	-0.403963513	-1.086874167	-1.03521764	-1.050400033	0.317098067	0.184351827	0.105472299	0.037509937	1st down 7 dpi	Niben101Scf01466g01036;Niben101Scf05566g04007	Y	PF00141	Peroxidase	NA	NA	NA
Niben101Scf05574g03005;Niben101Scf09987XLOC_077767	2.208238154	-0.120990833	1.044744027	1.098881634	0.001505768	0.940102355	0.184516037	0.083306852	1st up 10 dpi	Niben101Scf05574g03005;Niben101Scf09987XLOC_077767	N	PF08245	Mur ligase middle domain	NA	NA	NA
Niben101Scf05581g00006;Niben101Scf04444g03001	0.663638154	-0.057910833	-1.59208264	-0.933241699	0.379103621	0.971671458	0.033446587	0.156270086	1st down 5 dpi	Niben101Scf04444g03001;Niben101Scf05581g00006	N	PF00338	Ribosomal protein S10p/S20e	NA	NA	NA
Niben101Scf05582g02003	-0.718741846	-0.461754167	-0.067894307	-2.082603366	0.363783053	0.797907272	0.949935879	0.012186957	1st down 7 dpi	Niben101Scf05582g02003	N	PF00891;PF08100	O-methyltransferase; Dimerisation domain	NA	NA	NA
Niben101Scf05588g08006	3.029384821	0.448385833	1.039409027	2.262501634	0.000193226	0.685670873	0.029648517	0.026669112	1st up 5 dpi	Niben101Scf05588g08006	Y	PF00933;PF01915	Glycosyl hydrolase family 3 N terminal domain; Glycosyl hydrolase family 3 C-terminal domain	NA	NA	NA
Niben101Scf05601g00007	3.006749821	0.353845833	1.33917736	2.269671634	8.00E-05	0.757729586	0.17581335	0.001290767	1st up 7 dpi	Niben101Scf05601g00007	Y	PF02298	Plastocyanin-like domain	NA	NA	NA
Niben101Scf05617g00025;Niben101Scf04090g02003;Niben101Scf05617g00005;Niben101Scf03712g01008;Niben101Scf04375g02015;Niben101Ctg06417g00002;Niben101Scf02432g00011;Niben101Scf04608g01009;Niben101Scf03648g04012;Niben101Scf03648g04013;Niben101Scf04656g01001	1.392081488	1.059720833	1.09422736	2.132089967	0.155277454	0.170030943	0.220815348	0.058306591	constant	Niben101Ctg06417g00002;Niben101Scf02432g00011;Niben101Scf03648g04012;Niben101Scf03648g04013;Niben101Scf03712g01008;Niben101Scf04090g02003;Niben101Scf04375g02015;Niben101Scf04608g01009;Niben101Scf04656g01001;Niben101Scf05617g00005;Niben101Scf05617g00025	N	PF00221	Aromatic amino acid lyase	NA	NA	NA
Niben101Scf05618g03009	3.114786488	0.4706675	2.196085693	2.908901634	1.96E-05	0.334105003	0.000301132	1.62E-07	1st up 5 dpi	Niben101Scf05618g03009	Y	NA	NA	NA	NA	NA
Niben101Scf05620g01002;Niben101Scf05618g04002;Niben101Scf02732g00012;Niben101Scf01219XLOC_019464	3.145173154	-0.5449025	1.930040693	1.559534967	0.000997175	0.698464794	0.055564822	0.009294065	1st up 7 dpi	Niben101Scf01219XLOC_019464;Niben101Scf02732g00012;Niben101Scf05618g04002;Niben101Scf05620g01002	N	PF03214	Reversibly glycosylated polypeptide	NA	NA	NA
Niben101Scf05621g09002;Niben101Ctg06879g00004;Niben101Scf05950XLOC_062140;Niben101Scf05950XLOC_062142;Niben101Scf05621g13007;Niben101Scf04561g00005	1.890511488	-0.005105834	0.63381736	1.848236634	0.015224344	0.994483495	0.554006197	0.153157039	1st up 10 dpi	Niben101Ctg06879g00004;Niben101Scf04561g00005;Niben101Scf05621g09002;Niben101Scf05621g13007;Niben101Scf05950XLOC_062140;Niben101Scf05950XLOC_062142	N	PF00504	Chlorophyll A-B binding protein	NA	NA	NA
Niben101Scf05629g00005;Niben101Scf03944g05010	3.321538154	-0.318085834	1.12120736	1.614789967	0.004776319	0.715089192	0.072486282	0.007530087	1st up 7 dpi	Niben101Scf03944g05010;Niben101Scf05629g00005	Y;N	PF00069;PF00139	Protein kinase domain; Legume lectin domain	NA	NA	NA
Niben101Scf05631g00010	6.163668154	0.4187325	3.88943736	4.476643301	0.000343271	0.70196323	0.005658366	0.000641551	1st up 5 dpi	Niben101Scf05631g00010	Y	PF14368	Probable lipid transfer	NA	NA	NA
Niben101Scf05631g00014	3.953993154	-0.020019167	1.59262736	2.311166634	0.000114493	0.979439299	0.047870173	0.040453835	1st up 5 dpi	Niben101Scf05631g00014	Y	PF14368	Probable lipid transfer	NA	NA	NA
Niben101Scf05634g01008;Niben101Scf08544XLOC_073446;Niben101Scf08544XLOC_073447;Niben101Scf03099g03001;Niben101Scf02461g03001	0.412666488	0.717299166	0.905445693	0.563176634	0.244209847	0.426105447	0.470904042	0.422782802	constant	Niben101Scf02461g03001;Niben101Scf03099g03001;Niben101Scf05634g01008;Niben101Scf08544XLOC_073446;Niben101Scf08544XLOC_073447	N	PF00044;PF02800	Glyceraldehyde 3-phosphate dehydrogenase, NAD binding domain; Glyceraldehyde 3-phosphate dehydrogenase, C-terminal domain	NA	NA	NA
Niben101Scf05634g02005	1.568343154	0.406059167	0.623404027	0.090553301	0.007032472	0.595738384	0.268253997	0.895796646	1st up 10 dpi	Niben101Scf05634g02005	N	PF00106	short chain dehydrogenase	NA	NA	NA
Niben101Scf05634g02010;Niben101Scf05750XLOC_061036	3.297204821	-0.2861175	2.403360693	1.785014967	0.006187395	0.868381311	0.052215381	0.040160227	1st up 7 dpi	Niben101Scf05634g02010;Niben101Scf05750XLOC_061036	N	PF00106	short chain dehydrogenase	NA	NA	NA
Niben101Scf05638g00003	1.755004821	0.114444166	0.182245693	0.130694967	0.011362104	0.920002362	0.758786751	0.715295741	1st up 10 dpi	Niben101Scf05638g00003	N	PF00106	short chain dehydrogenase	NA	NA	NA
Niben101Scf05649g01008	2.293904821	-0.0910175	1.68011736	1.282011634	0.010965114	0.940956512	0.006061927	0.034594015	1st up 5 dpi	Niben101Scf05649g01008	Y	PF00141	Peroxidase	NA	NA	NA
Niben101Scf05649g05018	0.861101488	-0.053910833	0.972709027	1.626854967	0.380436283	0.95576496	0.017709958	3.66E-05	1st up 7 dpi	Niben101Scf05649g05018	N	PF00107;PF16884	Zinc-binding dehydrogenase; N-terminal domain of oxidoreductase	NA	NA	NA
Niben101Scf05676g05001;Niben101Scf00223g03017;Niben101Scf05767XLOC_061130	1.111921488	0.799564167	1.28365736	2.083816634	0.207523823	0.334105003	0.014954842	0.044860032	1st up 5 dpi	Niben101Scf00223g03017;Niben101Scf05676g05001;Niben101Scf05767XLOC_061130	N	PF00241	Cofilin/tropomyosin-type actin-binding protein	NA	NA	NA
Niben101Scf05688XLOC_060614;Niben101Scf01278XLOC_020226	1.521943154	-1.416285834	0.50493736	1.911191634	0.020398488	0.398147997	0.503328277	0.006875456	1st up 7 dpi	Niben101Scf01278XLOC_020226;Niben101Scf05688XLOC_060614	N	PF00240	Ubiquitin family	NA	NA	NA
Niben101Scf05688g08002	2.991246488	0.362529166	1.884569027	1.934508301	1.97E-05	0.548721196	0.005423624	1.33E-05	1st up 5 dpi	Niben101Scf05688g08002	N	PF00162	Phosphoglycerate kinase	NA	NA	NA
Niben101Scf05688g08010	0.833453154	-0.638109167	-0.13508764	0.186343301	0.07668182	0.314537111	0.824460284	0.554347486	constant	Niben101Scf05688g08010	N	PF00162	Phosphoglycerate kinase	NA	NA	NA
Niben101Scf05692XLOC_060680	1.754209821	-0.8569725	0.43519236	1.455983301	0.008116138	0.479283187	0.607209946	0.001677732	1st up 7 dpi	Niben101Scf05692XLOC_060680	N	PF05697;PF05698	Bacterial trigger factor protein (TF); Bacterial trigger factor protein (TF) C-terminus	NA	NA	NA
Niben101Scf05697XLOC_060726	1.443573154	-0.070094167	0.498929027	0.300773301	0.025210738	0.920789004	0.375746942	0.655594457	1st up 10 dpi	Niben101Scf05697XLOC_060726	N	PF00224;PF02887	Pyruvate kinase, barrel domain; Pyruvate kinase, alpha/beta domain	NA	NA	NA
Niben101Scf05706XLOC_060773;Niben101Scf06467XLOC_064747;Niben101Scf01646g00010;Niben101Scf06753XLOC_065978	1.809241488	0.329595833	0.48631736	1.425374967	0.011104445	0.604141637	0.330592791	0.139194797	1st up 10 dpi	Niben101Scf01646g00010;Niben101Scf05706XLOC_060773;Niben101Scf06467XLOC_064747;Niben101Scf06753XLOC_065978	N	PF00156	Phosphoribosyl transferase domain	NA	NA	NA
Niben101Scf05710XLOC_060806;Niben101Scf39364XLOC_091849	1.431941488	0.166029167	0.351410693	2.029724967	0.011351252	0.880984401	0.549658074	0.000792905	1st up 7 dpi	Niben101Scf05710XLOC_060806;Niben101Scf39364XLOC_091849	N	PF06911	Senescence-associated protein	NA	NA	NA
Niben101Scf05711XLOC_060841;Niben101Scf05447g02007;Niben101Scf05447g02004;Niben101Scf08679XLOC_074058;Niben101Scf02072g02019;Niben101Scf02006g03006	1.846116488	0.037444167	0.58743236	0.951538301	0.018281246	0.974725564	0.16932781	0.093981885	1st up 10 dpi	Niben101Scf02006g03006;Niben101Scf02072g02019;Niben101Scf05447g02004;Niben101Scf05447g02007;Niben101Scf05711XLOC_060841;Niben101Scf08679XLOC_074058	N	PF00270;PF00271	DEAD/DEAH box helicase; Helicase conserved C-terminal domain	NA	NA	NA
Niben101Scf05712XLOC_060861	1.944238154	0.202220833	1.283850693	2.415501634	0.000577722	0.85462449	0.019339669	0.000499828	1st up 5 dpi	Niben101Scf05712XLOC_060861	Y	PF00445	Ribonuclease T2 family	NA	NA	NA
Niben101Scf05717XLOC_060896;Niben101Scf05717XLOC_060904	2.720339821	-0.930004167	0.827495693	2.081683301	0.002071727	0.454114946	0.258853479	0.005322369	1st up 7 dpi	Niben101Scf05717XLOC_060896;Niben101Scf05717XLOC_060904	Y;N	PF03489;PF05184	Saposin-like type B, region 2; Saposin-like type B, region 1	NA	NA	NA
Niben101Scf05721XLOC_060934;Niben101Scf04035g00002;Niben101Scf05721XLOC_060931;Niben101Ctg16287g00006	0.625378154	-0.191520834	-0.219199307	-1.472015033	0.446369215	0.867021982	0.717832412	0.025612126	1st down 7 dpi	Niben101Ctg16287g00006;Niben101Scf04035g00002;Niben101Scf05721XLOC_060931;Niben101Scf05721XLOC_060934	N	PF01842;PF10369;PF13710	ACT domain; Small subunit of acetolactate synthase	NA	NA	NA
Niben101Scf05737XLOC_060996;Niben101Scf05737XLOC_060998	2.072931488	-1.142599167	-0.01193764	1.120264967	0.161582575	0.572763204	0.992515721	0.268835989	constant	Niben101Scf05737XLOC_060996;Niben101Scf05737XLOC_060998	N	PF02531	PsaD	NA	NA	NA
Niben101Scf05747XLOC_061015;Niben101Scf03766g00008;Niben101Scf00165g00007	2.104084821	-0.042230833	0.69799736	0.315916634	0.000290391	0.928087192	0.177695003	0.701540456	1st up 10 dpi	Niben101Scf00165g00007;Niben101Scf03766g00008;Niben101Scf05747XLOC_061015	N	PF00215;PF00156	Orotidine 5'-phosphate decarboxylase / HUMPS family; Phosphoribosyl transferase domain	NA	NA	NA
Niben101Scf05749XLOC_061027	2.474031488	1.356344167	2.259035693	3.417759967	0.00082015	0.271656988	0.00283384	0.017702744	1st up 5 dpi	Niben101Scf05749XLOC_061027	Y	PF00560;PF08263;PF13855	Leucine Rich Repeat; Leucine rich repeat N-terminal domain; Leucine rich repeat	NA	NA	NA
Niben101Scf05761XLOC_061080;Niben101Scf03279XLOC_042501	1.727024821	1.237895833	0.61964236	0.161309967	0.006406312	0.452534053	0.318032886	0.783154889	1st up 10 dpi	Niben101Scf03279XLOC_042501;Niben101Scf05761XLOC_061080	N	PF01399	PCI domain	NA	NA	NA
Niben101Scf05767XLOC_061120;Niben101Scf04558g01013;Niben101Scf05588g12010;Niben101Scf00304g07023;Niben101Scf01383g01003	2.346446488	-0.113025834	1.722839027	1.193753301	0.000129877	0.808596389	0.017709958	0.00206258	1st up 5 dpi	Niben101Scf00304g07023;Niben101Scf01383g01003;Niben101Scf04558g01013;Niben101Scf05588g12010;Niben101Scf05767XLOC_061120	N	PF01248	Ribosomal protein L7Ae/L30e/S12e/Gadd45 family	NA	NA	NA
Niben101Scf05782XLOC_061172;Niben101Scf05782XLOC_061178;Niben101Scf06826XLOC_066391	2.472246488	0.616460833	2.756194027	1.581098301	0.018419609	0.620953327	0.009704392	0.069862108	1st up 5 dpi	Niben101Scf05782XLOC_061172;Niben101Scf05782XLOC_061178;Niben101Scf06826XLOC_066391	N	PF01676;PF06415	Metalloenzyme superfamily; BPG-independent PGAM N-terminus (iPGM_N)	NA	NA	NA
Niben101Scf05782XLOC_061179	0.594933154	-0.4598075	1.23044236	1.627841634	0.39121417	0.735264628	0.325453476	0.180073686	constant	Niben101Scf05782XLOC_061179	N	PF01789	PsbP	NA	NA	NA
Niben101Scf05797XLOC_061200;Niben101Scf00312g03005;Niben101Scf05797XLOC_061197;Niben101Scf05797XLOC_061198	-2.240935179	-1.014100834	-1.10631264	-2.285790033	0.012197002	0.203118805	0.066996642	0.015337987	1st down 7 dpi	Niben101Scf00312g03005;Niben101Scf05797XLOC_061197;Niben101Scf05797XLOC_061198;Niben101Scf05797XLOC_061200	N	PF00311	Phosphoenolpyruvate carboxylase	NA	NA	NA
Niben101Scf05799XLOC_061208;Niben101Scf04107g00015	0.413549821	-0.2875325	0.089515693	-0.789525033	0.504228439	0.575430917	0.861526059	0.215384797	constant	Niben101Scf04107g00015;Niben101Scf05799XLOC_061208	N	PF00380	Ribosomal protein S9/S16	NA	NA	NA
Niben101Scf05804XLOC_061244	2.745803154	-0.285120834	0.86582736	1.524804967	9.72E-05	0.672709857	0.059288549	0.002025013	1st up 7 dpi	Niben101Scf05804XLOC_061244	N	PF00724	NADH:flavin oxidoreductase / NADH oxidase family	NA	NA	NA
Niben101Scf05816XLOC_061342;Niben101Scf04509g02012	0.815149821	-0.115220833	0.442349027	-0.476185033	0.083621381	0.915230053	0.361383231	0.502638997	constant	Niben101Scf04509g02012;Niben101Scf05816XLOC_061342	N	PF00297	Ribosomal protein L3	NA	NA	NA
Niben101Scf05820XLOC_061357	1.855663154	-1.276224167	0.852754027	1.470644967	0.000558926	0.248302433	0.208921472	0.0472538	1st up 7 dpi	Niben101Scf05820XLOC_061357	N	PF00111	2Fe-2S iron-sulfur cluster binding domain	NA	NA	NA
Niben101Scf05822XLOC_061378	1.798643154	-0.299609167	0.594055693	0.457538301	0.002936511	0.617198357	0.326466329	0.486002142	1st up 10 dpi	Niben101Scf05822XLOC_061378	N	PF02878;PF02879;PF02880	Phosphoglucomutase/phosphomannomutase, alpha/beta/alpha domain I; Phosphoglucomutase/phosphomannomutase, alpha/beta/alpha domain II; Phosphoglucomutase/phosphomannomutase, alpha/beta/alpha domain III	NA	NA	NA
Niben101Scf05824XLOC_061407;Niben101Scf03446g10002;Niben101Scf05824XLOC_061408	3.155081488	0.523224167	0.46247236	1.258041634	0.000132611	0.661778831	0.481432212	0.000498665	1st up 7 dpi	Niben101Scf03446g10002;Niben101Scf05824XLOC_061407;Niben101Scf05824XLOC_061408	Y;N	PF02298	Plastocyanin-like domain	NA	NA	NA
Niben101Scf05824XLOC_061431;Niben101Scf05824XLOC_061416	1.481998154	-0.474720834	1.133075693	1.457149967	0.000740424	0.66659793	0.094269457	0.005161876	1st up 7 dpi	Niben101Scf05824XLOC_061416;Niben101Scf05824XLOC_061431	N	PF00180	Isocitrate/isopropylmalate dehydrogenase	NA	NA	NA
Niben101Scf05827XLOC_061463;Niben101Scf02632g04001	2.167223154	-1.359830834	0.24124736	1.095899967	0.009344831	0.269887634	0.582115948	0.049235707	1st up 7 dpi	Niben101Scf02632g04001;Niben101Scf05827XLOC_061463	N	PF04371	Porphyromonas-type peptidyl-arginine deiminase	NA	NA	NA
Niben101Scf05841XLOC_061545;Niben101Scf03634g06015;Niben101Scf00428g16011;Niben101Scf00054g01010;Niben101Scf03732g01001;Niben101Scf02475g10005	0.998061488	1.626579167	-0.161465973	-0.325343366	0.072889406	0.303036548	0.889322738	0.638804511	constant	Niben101Scf00054g01010;Niben101Scf00428g16011;Niben101Scf02475g10005;Niben101Scf03634g06015;Niben101Scf03732g01001;Niben101Scf05841XLOC_061545	N	PF01992;PF00575;PF05843	ATP synthase (C/AC39) subunit; S1 RNA binding domain; Suppressor of forked protein (Suf)	NA	NA	NA
Niben101Scf05848XLOC_061588;Niben101Scf17839XLOC_087469;Niben101Scf05848XLOC_061582	1.794248154	0.490950833	0.521400693	1.486524967	0.0001095	0.775101233	0.137840386	0.071633938	1st up 10 dpi	Niben101Scf05848XLOC_061582;Niben101Scf05848XLOC_061588;Niben101Scf17839XLOC_087469	N	PF02219	Methylenetetrahydrofolate reductase	NA	NA	NA
Niben101Scf05848XLOC_061590;Niben101Scf17839XLOC_087470	1.347473154	0.480159166	0.732150693	0.759543301	0.000282692	0.340700191	0.110755493	0.09243622	1st up 10 dpi	Niben101Scf05848XLOC_061590;Niben101Scf17839XLOC_087470	N	PF00293	NUDIX domain	NA	NA	NA
Niben101Scf05880XLOC_061719;Niben101Scf00573g01005	4.744964821	6.393099167	5.698519027	4.242214967	0.001577667	6.29E-05	0.00085582	1.07E-06	1st up 2 dpi	Niben101Scf00573g01005;Niben101Scf05880XLOC_061719	Y;N	PF13839;PF14416	GDSL/SGNH-like Acyl-Esterase family found in Pmr5 and Cas1p; PMR5 N terminal Domain	NA	NA	NA
Niben101Scf05886XLOC_061765;Niben101Scf09620XLOC_076868	0.600059821	0.174665833	0.042245693	-0.122353366	0.214198459	0.859456109	0.971309492	0.769172052	constant	Niben101Scf05886XLOC_061765;Niben101Scf09620XLOC_076868	N	PF00173	Cytochrome b5-like Heme/Steroid binding domain	NA	NA	NA
Niben101Scf05890XLOC_061782	2.111173154	-0.947530834	1.151139027	1.574263301	5.24E-05	0.152759999	0.017501786	0.000139808	1st up 5 dpi	Niben101Scf05890XLOC_061782	Y	PF00450	Serine carboxypeptidase	S10	S10	S
Niben101Scf05890XLOC_061786;Niben101Scf08032XLOC_071554	2.156383154	0.191240833	0.695815693	1.010576634	4.88E-05	0.859456109	0.122984615	0.009285796	1st up 7 dpi	Niben101Scf05890XLOC_061786;Niben101Scf08032XLOC_071554	N	PF00118	TCP-1/cpn60 chaperonin family	NA	NA	NA
Niben101Scf05890XLOC_061787;Niben101Scf04560g03026	0.366753154	-0.605429167	0.676305693	1.189788301	0.533664489	0.456164206	0.092528607	0.082454563	constant	Niben101Scf04560g03026;Niben101Scf05890XLOC_061787	N	PF01120	Alpha-L-fucosidase	NA	NA	NA
Niben101Scf05912XLOC_061850;Niben101Scf05912XLOC_061841;Niben101Scf09781XLOC_077297;Niben101Scf06621XLOC_065430;Niben101Scf00213g02005;Niben101Scf07503XLOC_069405;Niben101Ctg03218g00004	0.905098154	-0.4871325	-0.096124307	-0.310461699	0.006156485	0.411084647	0.846062621	0.361640288	constant	Niben101Ctg03218g00004;Niben101Scf00213g02005;Niben101Scf05912XLOC_061841;Niben101Scf05912XLOC_061850;Niben101Scf06621XLOC_065430;Niben101Scf07503XLOC_069405;Niben101Scf09781XLOC_077297	N	PF02151;PF00004;PF02861;PF07724;PF10431	UvrB/uvrC motif; ATPase family associated with various cellular activities (AAA); Clp amino terminal domain, pathogenicity island component; AAA domain (Cdc48 subfamily); C-terminal, D2-small domain, of ClpB protein	NA	NA	NA
Niben101Scf05912XLOC_061855;Niben101Scf08804XLOC_074540	2.742586488	0.392289167	0.89982736	1.037536634	0.000191504	0.752076223	0.211102173	0.122818749	1st up 10 dpi	Niben101Scf05912XLOC_061855;Niben101Scf08804XLOC_074540	N	PF00675;PF05193	Insulinase (Peptidase family M16); Peptidase M16 inactive domain	M16	M16A;M16B;M16C	M
Niben101Scf05929XLOC_061990;Niben101Scf00703XLOC_012581	0.755074821	-0.369425834	-0.144775973	-0.400495033	0.00662708	0.538493681	0.740490858	0.077028677	constant	Niben101Scf00703XLOC_012581;Niben101Scf05929XLOC_061990	N	PF00330	Aconitase family (aconitate hydratase)	NA	NA	NA
Niben101Scf05929XLOC_061992;Niben101Scf01221g05012;Niben101Scf05281g00006;Niben101Scf05929XLOC_061984	2.798586488	-1.4811775	1.349144027	1.350129967	0.000959814	0.333710953	0.064045204	0.056151149	1st up 10 dpi	Niben101Scf01221g05012;Niben101Scf05281g00006;Niben101Scf05929XLOC_061984;Niben101Scf05929XLOC_061992	N	PF02637;PF02934	GatB domain; GatB/GatE catalytic domain	NA	NA	NA
Niben101Scf05932XLOC_062028;Niben101Scf02486g01012	2.279996488	0.232750833	0.673529027	0.446508301	0.000520404	0.804541171	0.522401857	0.483050631	1st up 10 dpi	Niben101Scf02486g01012;Niben101Scf05932XLOC_062028	N	PF00749;PF14497;PF03950	tRNA synthetases class I (E and Q), catalytic domain; Glutathione S-transferase, C-terminal domain; tRNA synthetases class I (E and Q), anti-codon binding domain	NA	NA	NA
Niben101Scf05943XLOC_062094;Niben101Scf02608g03021	0.876716488	-0.607739167	0.04840736	0.655848301	0.072195289	0.34847864	0.933971034	0.098352063	constant	Niben101Scf02608g03021;Niben101Scf05943XLOC_062094	N	PF01716	Manganese-stabilising protein / photosystem II polypeptide	NA	NA	NA
Niben101Scf05948XLOC_062099;Niben101Scf04741g02008	3.744459821	-0.544474167	0.614975693	1.912676634	6.55E-05	0.487266205	0.326400962	0.010270053	1st up 7 dpi	Niben101Scf04741g02008;Niben101Scf05948XLOC_062099	Y	NA	NA	NA	NA	NA
Niben101Scf05948XLOC_062102;Niben101Scf07261XLOC_068442	0.834708154	-1.262325834	0.800009027	0.591598301	0.178150761	0.233245414	0.03145228	0.149309404	constant	Niben101Scf05948XLOC_062102;Niben101Scf07261XLOC_068442	N	PF01979	Amidohydrolase family	M38	M38	M
Niben101Scf05952XLOC_062149;Niben101Scf00807g03029	0.518816488	-0.540230834	0.352169027	0.266181634	0.01511328	0.273203718	0.355548569	0.328692167	constant	Niben101Scf00807g03029;Niben101Scf05952XLOC_062149	N	PF00043;PF02798	Glutathione S-transferase, C-terminal domain; Glutathione S-transferase, N-terminal domain	NA	NA	NA
Niben101Scf05955XLOC_062178	2.278854821	0.707364167	1.22209736	0.920013301	8.69E-05	0.320859616	0.011122767	0.039470094	1st up 5 dpi	Niben101Scf05955XLOC_062178	N	PF00380	Ribosomal protein S9/S16	NA	NA	NA
Niben101Scf05959XLOC_062211	1.996344821	0.198050833	1.07371736	1.635323301	9.52E-05	0.792551068	0.029327004	0.000856041	1st up 5 dpi	Niben101Scf05959XLOC_062211	N	PF00244	14-3-3 protein	NA	NA	NA
Niben101Scf05961XLOC_062223	0.579591488	-1.1349975	-0.459685973	-0.068166699	0.268709631	0.206013224	0.472048213	0.897328495	constant	Niben101Scf05961XLOC_062223	N	PF00450	Serine carboxypeptidase	S10	S10	S
Niben101Scf05961XLOC_062245	1.531744821	0.343295833	1.37415736	1.559593301	0.081453714	0.851868094	0.065137973	0.044731407	1st up 7 dpi	Niben101Scf05961XLOC_062245	N	PF02605	Photosystem I reaction centre subunit XI	NA	NA	NA
Niben101Scf05972XLOC_062281	1.862493154	-1.194055834	-0.801344307	1.271534967	0.012586967	0.419126609	0.406642434	0.020736917	1st up 7 dpi	Niben101Scf05972XLOC_062281	N	PF03079	ARD/ARD' family	NA	NA	NA
Niben101Scf05972XLOC_062282	1.510536488	-0.120410833	0.60602736	0.848708301	0.008110981	0.88495007	0.142506427	0.137589662	1st up 10 dpi	Niben101Scf05972XLOC_062282	N	PF03079	ARD/ARD' family	NA	NA	NA
Niben101Scf05989XLOC_062315	0.091824821	-0.8812325	0.083669027	-0.191195033	0.878236553	0.524763137	0.904741186	0.751745618	constant	Niben101Scf05989XLOC_062315	N	PF02431	Chalcone-flavanone isomerase	NA	NA	NA
Niben101Scf06008XLOC_062388;Niben101Scf07325XLOC_068679;Niben101Scf07325XLOC_068678	9.878739821	4.838029167	8.335850693	7.720481634	2.47E-05	0.000653661	1.68E-06	1.45E-05	1st up 2 dpi	Niben101Scf06008XLOC_062388;Niben101Scf07325XLOC_068678;Niben101Scf07325XLOC_068679	Y	PF14541;PF14543	Xylanase inhibitor C-terminal; Xylanase inhibitor N-terminal	NA	NA	A
Niben101Scf06016XLOC_062403;Niben101Scf13777XLOC_084343	1.340996488	-0.787665833	0.854289027	0.726344967	0.015302909	0.586304187	0.228910028	0.049112674	1st up 10 dpi	Niben101Scf06016XLOC_062403;Niben101Scf13777XLOC_084343	N	PF00155	Aminotransferase class I and II	NA	NA	NA
Niben101Scf06016XLOC_062406	1.887669821	-1.680115834	-0.44384764	0.866908301	0.001505768	0.111373923	0.503594133	0.114848485	1st up 10 dpi	Niben101Scf06016XLOC_062406	N	PF01658;PF07994	Myo-inositol-1-phosphate synthase	NA	NA	NA
Niben101Scf06023XLOC_062436;Niben101Scf14344XLOC_084959;Niben101Scf06023XLOC_062431	2.387471488	1.490580833	0.746914027	1.453074967	0.001729903	0.038907776	0.198352859	0.036515181	1st up 2 dpi	Niben101Scf06023XLOC_062431;Niben101Scf06023XLOC_062436;Niben101Scf14344XLOC_084959	N;Y	PF00295	Glycosyl hydrolases family 28	NA	NA	NA
Niben101Scf06025XLOC_062454	2.678641488	2.303310833	3.177444027	3.106699967	0.00252132	0.003065123	0.00085582	0.000417889	1st up 2 dpi	Niben101Scf06025XLOC_062454	Y	PF14541;PF14543	Xylanase inhibitor C-terminal; Xylanase inhibitor N-terminal	A01	A01B;A01A	A
Niben101Scf06026XLOC_062471	0.243176488	1.7310125	1.808309027	2.740604967	0.822053601	0.425579279	0.242033286	0.054973944	constant	Niben101Scf06026XLOC_062471	Y	PF02298	Plastocyanin-like domain	NA	NA	NA
Niben101Scf06033XLOC_062502;Niben101Scf04388g01005;Niben101Scf06033XLOC_062500	2.629669821	0.3830975	1.71470736	2.006428301	0.000165899	0.409765466	0.011591519	0.000323838	1st up 5 dpi	Niben101Scf04388g01005;Niben101Scf06033XLOC_062500;Niben101Scf06033XLOC_062502	N	PF00675;PF05193;PF16187	Insulinase (Peptidase family M16); Peptidase M16 inactive domain; Middle or third domain of peptidase_M16	M16	M16A;M16B;M16C	M
Niben101Scf06058XLOC_062565;Niben101Scf00820g05003	-0.649910179	-1.171679167	-0.805329307	-0.923805033	0.309624441	0.255572472	0.178598788	0.092517561	constant	Niben101Scf00820g05003;Niben101Scf06058XLOC_062565	N	PF00702	haloacid dehalogenase-like hydrolase	NA	NA	NA
Niben101Scf06081XLOC_062698;Niben101Scf05610g03019	3.250068154	-0.321964167	0.823680693	0.403161634	5.94E-07	0.805794985	0.437300197	0.518580876	1st up 10 dpi	Niben101Scf05610g03019;Niben101Scf06081XLOC_062698	Y	PF00428	60s Acidic ribosomal protein	NA	NA	NA
Niben101Scf06084XLOC_062731	2.321019821	0.691014167	0.151644027	1.028896634	0.000283636	0.467688928	0.858830633	0.131511497	1st up 10 dpi	Niben101Scf06084XLOC_062731	N	PF00076	RNA recognition motif. (a.k.a. RRM, RBD, or RNP domain)	NA	NA	NA
Niben101Scf06087XLOC_062761	1.527829821	0.9598275	0.58015236	1.797853301	0.079419638	0.585120307	0.570064894	0.028524078	1st up 7 dpi	Niben101Scf06087XLOC_062761	N	PF01722	BolA-like protein	NA	NA	NA
Niben101Scf06088XLOC_062788;Niben101Scf02182g13008	2.369096488	-0.052889167	0.021894027	1.773594967	1.91E-06	0.92911943	0.978723591	0.025127409	1st up 7 dpi	Niben101Scf02182g13008;Niben101Scf06088XLOC_062788	N	PF00013	KH domain	NA	NA	NA
Niben101Scf06112XLOC_062958;Niben101Scf04240g00007	1.110633154	-0.5873475	2.439179027	0.544448301	0.035959625	0.590440434	0.009034501	0.399187322	1st up 5 dpi	Niben101Scf04240g00007;Niben101Scf06112XLOC_062958	N	PF00557;PF01321;PF16188;PF16189	Metallopeptidase family M24; Creatinase/Prolidase N-terminal domain; C-terminal region of peptidase_M24	M24	M24A;M24B	M
[truncated: 771 more rows]
