# Supplementary material for: The transcriptome, extracellular proteome and active secretome of agroinfiltrated Nicotiana benthamiana uncover a large, diverse protease repertoire
Source: Plant Biotechnol J. 2017 Dec 17;16(5):1068–84. doi: 10.1111/pbi.12852 (PMC5902771; doi:10.1111/pbi.12852)
Supplement: Supplementary file 11 — Table S7 PFAM Domains overrepresented among proteins differential between agro‐ and mock infiltrated leaves [file PBI-16-1068-s007.csv]

pfam.No	dynamics	N.in.category	p.overrep	p.overrep.adj	DE
PF00141	up2	6	0.00103612902426098	0.00725290316982688	Peroxidase
PF00156	up2	1	0.0133790619973852	0.0401371859921555	Phosphoribosyl transferase domain
PF00182	up2	4	1.52435479439384e-06	3.04870958878768e-06	Chitinase class I
PF00187	up2	3	0	0	Chitin recognition protein
PF00188	up2	3	2.66178232071128e-05	5.32356464142256e-05	Cysteine-rich secretory protein family
PF00197	up2	3	0.000172378800326888	0.000861894001634442	Trypsin and protease inhibitor
PF00262	up2	2	0.000443922202910629	0.00133176660873189	Calreticulin family
PF00314	up2	2	0.00206295278489926	0.00825181113959702	Thaumatin family
PF00332	up2	6	0.000134483134248154	0.000672415671240768	Glycosyl hydrolases family 17
PF00348	up2	1	0.0133790619973852	0.0200685929960777	Polyprenyl synthetase
PF00378	up2	1	0.00238058532864897	0.00476117065729794	Enoyl-CoA hydratase/isomerase
PF00393	up2	1	0.0133790619973852	0.0401371859921555	6-phosphogluconate dehydrogenase, C-terminal domain
PF00560	up2	2	0.00537043348137495	0.0214817339254998	Leucine Rich Repeat
PF00637	up2	1	0.00238058532864897	0.00476117065729794	Region in Clathrin and VPS
PF00704	up2	2	0.000443922202910629	0.000887844405821258	Glycosyl hydrolases family 18
PF00722	up2	4	5.44921998880287e-05	0.000163476599664086	Glycosyl hydrolases family 16
PF00725	up2	1	0.00238058532864897	0.00476117065729794	3-hydroxyacyl-CoA dehydrogenase, C-terminal domain
PF00759	up2	2	0.000443922202910629	0.000887844405821258	Glycosyl hydrolase family 9
PF00891	up2	2	0.00348088327332853	0.0139235330933141	O-methyltransferase
PF00967	up2	2	0	0	Barwin family
PF01055	up2	1	0.00691149210014789	0.0207344763004437	Glycosyl hydrolases family 31
PF01095	up2	3	0.00139205654506206	0.00417616963518619	Pectinesterase
PF01154	up2	1	0	0	Hydroxymethylglutaryl-coenzyme A synthase N terminal
PF01357	up2	2	0.0010698787724659	0.00320963631739771	Pollen allergen
PF01394	up2	1	0.00238058532864897	0.00476117065729794	Clathrin propeller repeat
PF01397	up2	3	0	0	Terpene synthase, N-terminal domain
PF01425	up2	1	0.0313462998285473	0.0417950664380631	Amidase
PF01453	up2	2	0.000115131942899515	0.00023026388579903	D-mannose binding lectin
PF01476	up2	1	0.0133790619973852	0.0401371859921555	LysM domain
PF01565	up2	3	0.000172378800326888	0.000689515201307554	FAD binding domain
PF01657	up2	4	1.31246740692882e-05	5.2498696277153e-05	Salt stress response/antifungal
PF02737	up2	1	0.00238058532864897	0.00476117065729794	3-hydroxyacyl-CoA dehydrogenase, NAD binding domain
PF03088	up2	2	0.000115131942899515	0.00023026388579903	Strictosidine synthase
PF03330	up2	2	0.00206295278489926	0.00825181113959702	Lytic transglycolase
PF03936	up2	3	0	0	Terpene synthase family, metal binding domain
PF04043	up2	3	0.00633446541681882	0.0190033962504565	Plant invertase/pectin methylesterase inhibitor
PF04199	up2	1	0.00691149210014789	0.0207344763004437	Putative cyclase
PF04450	up2	1	0.00691149210014789	0.0207344763004437	Peptidase of plants and bacteria
PF04674	up2	1	0	0	Phosphate-induced protein 1 conserved region
PF06628	up2	1	0.00691149210014789	0.0207344763004437	Catalase-related immune-responsive
PF06955	up2	4	5.44921998880287e-05	0.000163476599664086	Xyloglucan endo-transglycosylase (XET) C-terminus
PF07250	up2	1	0	0	Glyoxal oxidase N-terminus
PF07821	up2	1	0	0	Alpha-amylase C-terminal beta-sheet domain
PF07859	up2	2	0.00348088327332853	0.0104426498199856	alpha/beta hydrolase fold
PF07983	up2	3	0.0120294672281459	0.0363356879055872	X8 domain
PF08031	up2	2	0.0010698787724659	0.00320963631739771	Berberine and berberine like
PF08100	up2	2	0.00348088327332853	0.0139235330933141	Dimerisation domain
PF08540	up2	1	0	0	Hydroxymethylglutaryl-coenzyme A synthase C terminal
PF09118	up2	1	0	0	Domain of unknown function (DUF1929)
PF09265	up2	1	0	0	Cytokinin dehydrogenase 1, FAD and cytokinin binding
PF09268	up2	1	0.00238058532864897	0.00476117065729794	Clathrin, heavy-chain linker
PF09478	up2	1	0	0	Carbohydrate binding domain CBM49
PF13793	up2	1	0.00238058532864897	0.00476117065729794	N-terminal domain of ribose phosphate pyrophosphokinase
PF13838	up2	1	0.00238058532864897	0.00476117065729794	Clathrin-H-link
PF14368	up2	1	0.0313462998285473	0.047019449742821	Probable lipid transfer
PF14380	up2	1	0	0	Wall-associated receptor kinase C-terminal
PF14541	up2	5	0.000485718545215772	0.00291431127129463	Xylanase inhibitor C-terminal
PF14543	up2	5	0.000485718545215772	0.00291431127129463	Xylanase inhibitor N-terminal
PF16863	up2	1	0.00691149210014789	0.0207344763004437	N-terminal barrel of NtMGAM and CtMGAM, maltase-glucoamylase
PF00012	up5	7	0.0121772720520485	0.048709088208194	Hsp70 protein
PF00013	up5	2	0.010491778333473	0.020983556666946	KH domain
PF00034	up5	1	0.0479768270221587	0.0479768270221587	Cytochrome c
PF00043	up5	7	0.000448412667650214	0.00179365067060086	Glutathione S-transferase, C-terminal domain
PF00067	up5	1	0.0479768270221587	0.0479768270221587	Cytochrome P450
PF00079	up5	1	0	0	Serpin (serine protease inhibitor)
PF00150	up5	2	0	0	Cellulase (glycosyl hydrolase family 5)
PF00164	up5	1	0	0	Ribosomal protein S12/S23
PF00181	up5	2	0	0	Ribosomal Proteins L2, RNA binding domain
PF00183	up5	4	0.00704318523038895	0.0281727409215558	Hsp90 protein
PF00194	up5	1	0	0	Eukaryotic-type carbonic anhydrase
PF00202	up5	3	0.0234658921672677	0.0469317843345355	Aminotransferase class-III
PF00203	up5	1	0	0	Ribosomal protein S19
PF00208	up5	1	0.0479768270221587	0.0479768270221587	Glutamate/Leucine/Phenylalanine/Valine dehydrogenase
PF00234	up5	3	0.0234658921672677	0.045610615225754	Protease inhibitor/seed storage/LTP family
PF00237	up5	2	0	0	Ribosomal protein L22p/L17e
PF00241	up5	1	0	0	Cofilin/tropomyosin-type actin-binding protein
PF00252	up5	1	0	0	Ribosomal protein L16p/L10e
PF00276	up5	1	0	0	Ribosomal protein L23
PF00281	up5	2	0	0	Ribosomal protein L5
PF00285	up5	3	0.00229192393282297	0.00458384786564595	Citrate synthase, C-terminal domain
PF00327	up5	2	0	0	Ribosomal protein L30p/L7e
PF00330	up5	4	0.00704318523038895	0.0140863704607779	Aconitase family (aconitate hydratase)
PF00331	up5	1	0	0	Glycosyl hydrolase family 10
PF00332	up5	10	0.0110373757218957	0.0275934393047394	Glycosyl hydrolases family 17
PF00338	up5	1	0.0479768270221587	0.0479768270221587	Ribosomal protein S10p/S20e
PF00346	up5	1	0	0	Respiratory-chain NADH dehydrogenase, 49 Kd subunit
PF00366	up5	1	0	0	Ribosomal protein S17
PF00410	up5	1	0	0	Ribosomal protein S8
PF00411	up5	1	0	0	Ribosomal protein S11
PF00438	up5	1	0.0479768270221587	0.0479768270221587	S-adenosylmethionine synthetase, N-terminal domain
PF00445	up5	3	0.00229192393282297	0.00458384786564595	Ribonuclease T2 family
PF00467	up5	2	0.010491778333473	0.020983556666946	KOW motif
PF00565	up5	1	0	0	Staphylococcal nuclease homologue
PF00567	up5	1	0	0	Tudor domain
PF00572	up5	2	0.010491778333473	0.020983556666946	Ribosomal protein L13
PF00573	up5	3	0.00229192393282297	0.00458384786564595	Ribosomal protein L4/L1 family
PF00637	up5	1	0.0479768270221587	0.0479768270221587	Region in Clathrin and VPS
PF00647	up5	2	0	0	Elongation factor 1 gamma, conserved domain
PF00673	up5	2	0	0	ribosomal L5P family C-terminus
PF00676	up5	2	0.010491778333473	0.020983556666946	Dehydrogenase E1 component
PF00692	up5	1	0	0	dUTPase
PF00694	up5	4	0.000500131282004653	0.00100026256400931	Aconitase C-terminal domain
PF00705	up5	1	0	0	Proliferating cell nuclear antigen, N-terminal domain
PF00722	up5	5	0.010084130535399	0.0151261958030985	Glycosyl hydrolases family 16
PF00724	up5	1	0.0479768270221587	0.0479768270221587	NADH:flavin oxidoreductase / NADH oxidase family
PF00790	up5	1	0	0	VHS domain
PF00827	up5	1	0	0	Ribosomal L15
PF00828	up5	2	0.010491778333473	0.020983556666946	Ribosomal proteins 50S-L15, 50S-L18e, 60S-L27A
PF00829	up5	1	0	0	Ribosomal prokaryotic L21 protein
PF00833	up5	1	0	0	Ribosomal S17
PF00861	up5	4	0.000500131282004653	0.00100026256400931	Ribosomal L18 of archaea, bacteria, mitoch. and chloroplast
PF00892	up5	1	0	0	EamA-like transporter family
PF00899	up5	3	0.00229192393282297	0.00458384786564595	ThiF family
PF00900	up5	1	0	0	Ribosomal family S4e
PF00984	up5	2	0	0	UDP-glucose/GDP-mannose dehydrogenase family, central domain
PF00996	up5	1	0	0	GDP dissociation inhibitor
PF01008	up5	1	0	0	Initiation factor 2 subunit family
PF01015	up5	1	0	0	Ribosomal S3Ae family
PF01058	up5	1	0	0	NADH ubiquinone oxidoreductase, 20 Kd subunit
PF01086	up5	1	0	0	Clathrin light chain
PF01090	up5	2	0	0	Ribosomal protein S19e
PF01138	up5	1	0	0	3' exoribonuclease family, domain 1
PF01145	up5	1	0.0479768270221587	0.0479768270221587	SPFH domain / Band 7 family
PF01157	up5	1	0	0	Ribosomal protein L21e
PF01159	up5	2	0.010491778333473	0.020983556666946	Ribosomal protein L6e
PF01182	up5	1	0.0479768270221587	0.0479768270221587	Glucosamine-6-phosphate isomerases/6-phosphogluconolactonase
PF01190	up5	1	0	0	Pollen proteins Ole e I like
PF01199	up5	1	0	0	Ribosomal protein L34e
PF01200	up5	1	0	0	Ribosomal protein S28e
PF01201	up5	3	0	0	Ribosomal protein S8e
PF01213	up5	1	0	0	Adenylate cyclase associated (CAP) N terminal
PF01230	up5	1	0.0479768270221587	0.0479768270221587	HIT domain
PF01247	up5	1	0	0	Ribosomal protein L35Ae
PF01248	up5	2	0	0	Ribosomal protein L7Ae/L30e/S12e/Gadd45 family
PF01249	up5	1	0	0	Ribosomal protein S21e
PF01282	up5	1	0.0479768270221587	0.0479768270221587	Ribosomal protein S24e
PF01283	up5	1	0	0	Ribosomal protein S26e
PF01287	up5	1	0	0	Eukaryotic elongation factor 5A hypusine, DNA-binding OB fold
PF01294	up5	2	0	0	Ribosomal protein L13e
PF01394	up5	1	0.0479768270221587	0.0479768270221587	Clathrin propeller repeat
PF01479	up5	2	0.010491778333473	0.020983556666946	S4 domain
PF01544	up5	1	0	0	CorA-like Mg2+ transporter protein
PF01564	up5	1	0	0	Spermine/spermidine synthase
PF01593	up5	1	0	0	Flavin containing amine oxidoreductase
PF01602	up5	2	0.010491778333473	0.020983556666946	Adaptin N terminal region
PF01655	up5	1	0	0	Ribosomal protein L32
PF01667	up5	1	0	0	Ribosomal protein S27
PF01676	up5	1	0.0479768270221587	0.0479768270221587	Metalloenzyme superfamily
PF01734	up5	1	0	0	Patatin-like phospholipase
PF01764	up5	1	0	0	Lipase (class 3)
PF01775	up5	1	0	0	Ribosomal proteins 50S-L18Ae/60S-L20/60S-L18A
PF01776	up5	2	0	0	Ribosomal L22e protein family
PF01780	up5	1	0	0	Ribosomal L37ae protein family
PF01842	up5	2	0.0350913415354231	0.0350913415354231	ACT domain
PF01851	up5	2	0.010491778333473	0.020983556666946	Proteasome/cyclosome repeat
PF01918	up5	1	0	0	Alba
PF01929	up5	2	0	0	Ribosomal protein L14
PF02018	up5	1	0	0	Carbohydrate binding domain
PF02518	up5	4	0.00704318523038895	0.0281727409215558	Histidine kinase-, DNA gyrase B-, and HSP90-like ATPase
PF02567	up5	1	0	0	Phenazine biosynthesis-like protein
PF02747	up5	1	0	0	Proliferating cell nuclear antigen, C-terminal domain
PF02772	up5	1	0.0479768270221587	0.0479768270221587	S-adenosylmethionine synthetase, central domain
PF02773	up5	1	0.0479768270221587	0.0479768270221587	S-adenosylmethionine synthetase, C-terminal domain
PF02779	up5	3	0.0453628347497729	0.0453628347497729	Transketolase, pyrimidine binding domain
PF02798	up5	7	0.00108764703712594	0.00543823518562971	Glutathione S-transferase, N-terminal domain
PF02809	up5	1	0	0	Ubiquitin interaction motif
PF02812	up5	1	0	0	Glu/Leu/Phe/Val dehydrogenase, dimerisation domain
PF02883	up5	1	0	0	Adaptin C-terminal domain
PF03009	up5	2	0.010491778333473	0.020983556666946	Glycerophosphoryl diester phosphodiesterase family
PF03015	up5	1	0	0	Male sterility protein
PF03127	up5	1	0	0	GAT domain
PF03171	up5	4	0.00704318523038895	0.0211295556911669	2OG-Fe(II) oxygenase superfamily
PF03181	up5	1	0	0	BURP domain
PF03188	up5	2	0.010491778333473	0.020983556666946	Eukaryotic cytochrome b561
PF03297	up5	1	0	0	S25 ribosomal protein
PF03332	up5	1	0	0	Eukaryotic phosphomannomutase
PF03501	up5	1	0	0	Plectin/S10 domain
PF03690	up5	1	0	0	Uncharacterised protein family (UPF0160)
PF03720	up5	2	0	0	UDP-glucose/GDP-mannose dehydrogenase family, UDP binding domain
PF03721	up5	2	0	0	UDP-glucose/GDP-mannose dehydrogenase family, NAD binding domain
PF03725	up5	1	0	0	3' exoribonuclease family, domain 2
PF03868	up5	2	0.010491778333473	0.020983556666946	Ribosomal protein L6, N-terminal domain
PF03939	up5	1	0	0	Ribosomal protein L23, N-terminal domain
PF03947	up5	2	0	0	Ribosomal Proteins L2, C-terminal domain
PF04526	up5	3	0.00229192393282297	0.00458384786564595	Protein of unknown function (DUF568)
PF04862	up5	3	0	0	Protein of unknown function (DUF642)
PF05091	up5	1	0	0	Eukaryotic translation initiation factor 3 subunit 7 (eIF-3)
PF05096	up5	1	0	0	Glutamine cyclotransferase
PF06415	up5	1	0.0479768270221587	0.0479768270221587	BPG-independent PGAM N-terminus (iPGM_N)
PF06521	up5	1	0	0	PAR1 protein
PF06955	up5	5	0.010084130535399	0.0151261958030985	Xyloglucan endo-transglycosylase (XET) C-terminus
PF07156	up5	1	0	0	Prenylcysteine lyase
PF07645	up5	1	0	0	Calcium-binding EGF domain
PF07650	up5	1	0	0	KH domain
PF07718	up5	1	0	0	Coatomer beta C-terminal region
PF07722	up5	1	0.0479768270221587	0.0479768270221587	Peptidase C26
PF07724	up5	2	0.0350913415354231	0.0395739662373432	AAA domain (Cdc48 subfamily)
PF07749	up5	2	0	0	Endoplasmic reticulum protein ERp29, C-terminal domain
PF07944	up5	1	0.0479768270221587	0.0479768270221587	Beta-L-arabinofuranosidase, GH127
PF07983	up5	8	0.0121118959685291	0.0363356879055872	X8 domain
PF07993	up5	1	0	0	Male sterility protein
PF07995	up5	1	0	0	Glucose / Sorbosone dehydrogenase
PF08071	up5	1	0	0	RS4NT (NUC023) domain
PF08079	up5	2	0	0	Ribosomal L30 N-terminal domain
PF08276	up5	1	0	0	PAN-like domain
PF08603	up5	1	0	0	Adenylate cyclase associated (CAP) C terminal
PF08662	up5	2	0	0	Eukaryotic translation initiation factor eIF2A
PF09066	up5	1	0	0	Beta2-adaptin appendage, C-terminal sub-domain
PF09268	up5	1	0.0479768270221587	0.0479768270221587	Clathrin, heavy-chain linker
PF09358	up5	3	0	0	Ubiquitin fold domain
PF09440	up5	1	0	0	eIF3 subunit 6 N terminal domain
PF10415	up5	1	0	0	Fumarase C C-terminus
PF10431	up5	2	0.0350913415354231	0.0395739662373432	C-terminal, D2-small domain, of ClpB protein
PF10585	up5	3	0	0	Ubiquitin-activating enzyme active site
PF11421	up5	1	0.0479768270221587	0.0479768270221587	ATP synthase F1 beta subunit
PF11976	up5	1	0	0	Ubiquitin-2 like Rad60 SUMO-like
PF12046	up5	1	0	0	Cofactor assembly of complex C subunit B
PF12265	up5	1	0	0	Histone-binding protein RBBP4 or subunit C of CAF1 complex
PF12353	up5	1	0	0	Eukaryotic translation initiation factor 3 subunit G
PF12847	up5	1	0	0	Methyltransferase domain
PF12848	up5	1	0	0	ABC transporter
PF12854	up5	1	0	0	PPR repeat
PF13041	up5	1	0	0	PPR repeat family
PF13088	up5	1	0	0	BNR repeat-like domain
PF13371	up5	1	0	0	Tetratricopeptide repeat
PF13393	up5	1	0	0	Histidyl-tRNA synthetase
PF13450	up5	1	0.0479768270221587	0.0479768270221587	NAD(P)-binding Rossmann-like domain
PF13519	up5	1	0	0	von Willebrand factor type A domain
PF13793	up5	1	0.0479768270221587	0.0479768270221587	N-terminal domain of ribose phosphate pyrophosphokinase
PF13838	up5	1	0.0479768270221587	0.0479768270221587	Clathrin-H-link
PF13839	up5	6	0.000560699206444774	0.00224279682577909	GDSL/SGNH-like Acyl-Esterase family found in Pmr5 and Cas1p
PF13848	up5	4	0.000500131282004653	0.00100026256400931	Thioredoxin-like domain
PF14204	up5	3	0.00229192393282297	0.00458384786564595	Ribosomal L18 C-terminal region
PF14226	up5	4	0.00704318523038895	0.0211295556911669	non-haem dioxygenase in morphine synthesis N-terminal
PF14368	up5	4	0.00245569572051052	0.00736708716153156	Probable lipid transfer
PF14374	up5	3	0	0	60S ribosomal protein L4 C-terminal domain
PF14416	up5	5	0.00202151274824585	0.00808605099298342	PMR5 N terminal Domain
PF14572	up5	1	0	0	Phosphoribosyl synthetase-associated domain
PF14749	up5	1	0	0	Acyl-coenzyme A oxidase N-terminal
PF14806	up5	1	0	0	Coatomer beta subunit appendage platform
PF16078	up5	1	0	0	2-oxoglutarate dehydrogenase N-terminus
PF16121	up5	1	0	0	40S ribosomal protein S4 C-terminus
PF16187	up5	1	0	0	Middle or third domain of peptidase_M16
PF16190	up5	3	0	0	Ubiquitin-activating enzyme E1 FCCH domain
PF16191	up5	3	0	0	Ubiquitin-activating enzyme E1 four-helix bundle
PF16205	up5	1	0	0	Ribosomal_S17 N-terminal
PF16499	up5	3	0.0234658921672677	0.0234658921672677	Alpha galactosidase A
PF16870	up5	1	0	0	2-oxoglutarate dehydrogenase C-terminal
PF16906	up5	1	0	0	Ribosomal proteins L26 eukaryotic, L24P archaeal
PF00006	up7	5	0.00385841693239329	0.0154336677295732	ATP synthase alpha/beta family, nucleotide-binding domain
PF00067	up7	1	0.0331621324116071	0.0479768270221587	Cytochrome P450
PF00081	up7	2	0.0450500981877991	0.0450500981877991	Iron/manganese superoxide dismutases, alpha-hairpin domain
PF00113	up7	2	0.00602676182307668	0.0120535236461534	Enolase, C-terminal TIM barrel domain
PF00117	up7	1	0	0	Glutamine amidotransferase class-I
PF00121	up7	4	0.00101005987281048	0.00202011974562096	Triosephosphate isomerase
PF00175	up7	3	0.0240124233157409	0.0240124233157409	Oxidoreductase NAD-binding domain
PF00208	up7	1	0.0331621324116071	0.0479768270221587	Glutamate/Leucine/Phenylalanine/Valine dehydrogenase
PF00227	up7	11	0.000616641453024282	0.00246656581209713	Proteasome subunit
PF00248	up7	5	0.00719318588512317	0.0180567230174971	Aldo/keto reductase family
PF00251	up7	2	0.00602676182307668	0.0120535236461534	Glycosyl hydrolases family 32 N-terminal domain
PF00258	up7	1	0	0	Flavodoxin
PF00300	up7	1	0.0331621324116071	0.0331621324116071	Histidine phosphatase superfamily (branch 1)
PF00306	up7	6	0.00046541212479038	0.00186164849916152	ATP synthase alpha/beta chain, C terminal domain
PF00335	up7	1	0	0	Tetraspanin family
PF00347	up7	3	0	0	Ribosomal protein L6
PF00350	up7	1	0	0	Dynamin family
PF00383	up7	1	0	0	Cytidine and deoxycytidylate deaminase zinc-binding region
PF00401	up7	1	0	0	ATP synthase, Delta/Epsilon chain, long alpha-helix domain
PF00403	up7	2	0	0	Heavy-metal-associated domain
PF00420	up7	1	0	0	NADH-ubiquinone/plastoquinone oxidoreductase chain 4L
PF00438	up7	1	0.0331621324116071	0.0479768270221587	S-adenosylmethionine synthetase, N-terminal domain
PF00462	up7	3	0.00467601675570093	0.00935203351140187	Glutaredoxin
PF00515	up7	3	0.00467601675570093	0.0140280502671028	Tetratricopeptide repeat
PF00543	up7	1	0	0	Nitrogen regulatory protein P-II
PF00544	up7	1	0	0	Pectate lyase
PF00571	up7	1	0	0	CBS domain
PF00586	up7	1	0	0	AIR synthase related protein, N-terminal domain
PF00654	up7	1	0	0	Voltage gated chloride channel
PF00667	up7	1	0	0	FAD binding domain
PF00704	up7	2	0.0208256493285402	0.0208256493285402	Glycosyl hydrolases family 18
PF00724	up7	1	0.0331621324116071	0.0479768270221587	NADH:flavin oxidoreductase / NADH oxidase family
PF00782	up7	1	0	0	Dual specificity phosphatase, catalytic domain
PF00793	up7	1	0	0	DAHP synthetase I family
PF00815	up7	2	0	0	Histidinol dehydrogenase
PF00887	up7	2	0	0	Acyl CoA binding protein
PF00928	up7	1	0	0	Adaptor complexes medium subunit family
PF01031	up7	1	0	0	Dynamin central region
PF01078	up7	1	0	0	Magnesium chelatase, subunit ChlI
PF01103	up7	1	0	0	Surface antigen
PF01132	up7	1	0	0	Elongation factor P (EF-P) OB domain
PF01145	up7	1	0.0331621324116071	0.0479768270221587	SPFH domain / Band 7 family
PF01158	up7	1	0	0	Ribosomal protein L36e
PF01182	up7	1	0.0331621324116071	0.0479768270221587	Glucosamine-6-phosphate isomerases/6-phosphogluconolactonase
PF01233	up7	1	0	0	Myristoyl-CoA:protein N-myristoyltransferase, N-terminal domain
PF01245	up7	1	0	0	Ribosomal protein L19
PF01282	up7	1	0.0331621324116071	0.0479768270221587	Ribosomal protein S24e
PF01329	up7	1	0	0	Pterin 4 alpha carbinolamine dehydratase
PF01343	up7	1	0	0	Peptidase family S49
PF01344	up7	1	0	0	Kelch motif
PF01432	up7	1	0	0	Peptidase family M3
PF01433	up7	3	0.00467601675570093	0.0140280502671028	Peptidase family M1
PF01459	up7	2	0	0	Eukaryotic porin
PF01466	up7	1	0	0	Skp1 family, dimerisation domain
PF01487	up7	1	0	0	Type I 3-dehydroquinase
PF01488	up7	1	0	0	Shikimate / quinate 5-dehydrogenase
PF01546	up7	2	0.00602676182307668	0.0120535236461534	Peptidase family M20/M25/M40
PF01652	up7	1	0	0	Eukaryotic initiation factor 4E
PF01676	up7	1	0.0331621324116071	0.0479768270221587	Metalloenzyme superfamily
PF01678	up7	1	0	0	Diaminopimelate epimerase
PF01729	up7	1	0	0	Quinolinate phosphoribosyl transferase, C-terminal domain
PF01777	up7	1	0	0	Ribosomal L27e protein family
PF01789	up7	5	0.0122001941485367	0.0366005824456101	PsbP
PF01808	up7	1	0	0	AICARFT/IMPCHase bienzyme
PF01849	up7	2	0	0	NAC domain
PF01872	up7	1	0	0	RibD C-terminal domain
PF01875	up7	1	0	0	Memo-like protein
PF01903	up7	1	0	0	CbiX
PF01975	up7	1	0	0	Survival protein SurE
PF02212	up7	1	0	0	Dynamin GTPase effector domain
PF02298	up7	7	0.00600530396670569	0.0300265198335285	Plastocyanin-like domain
PF02453	up7	1	0	0	Reticulon
PF02560	up7	2	0	0	Cyanate lyase C-terminal domain
PF02605	up7	1	0	0	Photosystem I reaction centre subunit XI
PF02686	up7	1	0	0	Glu-tRNAGln amidotransferase C subunit
PF02749	up7	1	0	0	Quinolinate phosphoribosyl transferase, N-terminal domain
PF02769	up7	2	0.0208256493285402	0.0395739662373432	AIR synthase related protein, C-terminal domain
PF02772	up7	1	0.0331621324116071	0.0479768270221587	S-adenosylmethionine synthetase, central domain
PF02773	up7	1	0.0331621324116071	0.0479768270221587	S-adenosylmethionine synthetase, C-terminal domain
PF02777	up7	2	0.0450500981877991	0.0450500981877991	Iron/manganese superoxide dismutases, C-terminal domain
PF02799	up7	1	0	0	Myristoyl-CoA:protein N-myristoyltransferase, C-terminal domain
PF02823	up7	1	0	0	ATP synthase, Delta/Epsilon chain, beta-sandwich domain
PF02833	up7	1	0	0	DHHA2 domain
PF02893	up7	1	0	0	GRAM domain
PF02970	up7	1	0	0	Tubulin binding cofactor A
PF02996	up7	1	0	0	Prefoldin subunit
PF03018	up7	1	0	0	Dirigent-like protein
PF03079	up7	2	0.00602676182307668	0.0120535236461534	ARD/ARD' family
PF03091	up7	1	0	0	CutA1 divalent ion tolerance protein
PF03227	up7	1	0	0	Gamma interferon inducible lysosomal thiol reductase (GILT)
PF03358	up7	2	0.00602676182307668	0.0120535236461534	NADPH-dependent FMN reductase
PF03629	up7	1	0	0	Carbohydrate esterase, sialic acid-specific acetylesterase
PF03639	up7	1	0	0	Glycosyl hydrolase family 81
PF03644	up7	1	0	0	Glycosyl hydrolase family 85
PF03661	up7	1	0	0	Uncharacterised protein family (UPF0121)
PF03917	up7	1	0	0	Eukaryotic glutathione synthase, ATP binding domain
PF03931	up7	1	0	0	Skp1 family, tetramerisation domain
PF03952	up7	2	0.00602676182307668	0.0120535236461534	Enolase, N-terminal domain
PF04321	up7	2	0.00602676182307668	0.0120535236461534	RmlD substrate binding domain
PF04371	up7	1	0	0	Porphyromonas-type peptidyl-arginine deiminase
PF04573	up7	1	0	0	Signal peptidase subunit
PF04832	up7	2	0.00602676182307668	0.0120535236461534	SOUL heme-binding protein
PF05185	up7	2	0	0	PRMT5 arginine-N-methyltransferase
PF05577	up7	2	0	0	Serine carboxypeptidase S28
PF05697	up7	1	0	0	Bacterial trigger factor protein (TF)
PF05698	up7	1	0	0	Bacterial trigger factor protein (TF) C-terminus
PF05739	up7	1	0	0	SNARE domain
PF06026	up7	1	0	0	Ribose 5-phosphate isomerase A (phosphoriboisomerase A)
PF06172	up7	1	0	0	Cupin superfamily (DUF985)
PF06415	up7	1	0.0331621324116071	0.0479768270221587	BPG-independent PGAM N-terminus (iPGM_N)
PF06911	up7	1	0	0	Senescence-associated protein
PF06964	up7	1	0	0	Alpha-L-arabinofuranosidase C-terminal domain
PF07137	up7	1	0	0	VDE lipocalin domain
PF07228	up7	1	0	0	Stage II sporulation protein E (SpoIIE)
PF07676	up7	1	0	0	WD40-like Beta Propeller Repeat
PF07712	up7	1	0	0	Stress up-regulated Nod 19
PF07722	up7	1	0.0331621324116071	0.0479768270221587	Peptidase C26
PF07876	up7	3	0.0010937993212555	0.002187598642511	Stress responsive A/B Barrel Domain
PF08207	up7	1	0	0	Elongation factor P (EF-P) KOW-like domain
PF08244	up7	2	0.00602676182307668	0.0120535236461534	Glycosyl hydrolases family 32 C terminal
PF08321	up7	1	0	0	PPP5 TPR repeat region
PF08324	up7	1	0	0	PUL domain
PF08328	up7	1	0	0	Adenylosuccinate lyase C-terminal
PF08501	up7	1	0	0	Shikimate dehydrogenase substrate binding domain
PF08534	up7	3	0.0120079305214818	0.0240158610429637	Redoxin
PF08538	up7	1	0	0	Protein of unknown function (DUF1749)
PF08541	up7	1	0	0	3-Oxoacyl-[acyl-carrier-protein (ACP)] synthase III C terminal
PF08543	up7	1	0	0	Phosphomethylpyrimidine kinase
PF08545	up7	1	0	0	3-Oxoacyl-[acyl-carrier-protein (ACP)] synthase III
PF09070	up7	1	0	0	PFU (PLAA family ubiquitin binding)
PF09127	up7	1	0	0	Leukotriene A4 hydrolase, C-terminal
PF09285	up7	1	0	0	Elongation factor P, C-terminal
PF09532	up7	1	0	0	FDF domain
PF10075	up7	1	0.0331621324116071	0.0331621324116071	CSN8/PSMD8/EIF3K family
PF10255	up7	1	0	0	RNA polymerase I-associated factor PAF67
PF10584	up7	6	0.0107124942146898	0.0428499768587591	Proteasome subunit A N-terminal signature
PF11421	up7	1	0.0331621324116071	0.0479768270221587	ATP synthase F1 beta subunit
PF11837	up7	2	0	0	Domain of unknown function (DUF3357)
PF11940	up7	2	0	0	Domain of unknown function (DUF3458)
PF12074	up7	1	0	0	Domain of unknown function (DUF3554)
PF12327	up7	1	0	0	FtsZ family, C-terminal domain
PF12348	up7	1	0	0	CLASP N terminal
PF12481	up7	2	0.00602676182307668	0.0120535236461534	Aluminium induced protein
PF12662	up7	1	0	0	Complement Clr-like EGF-like
PF12701	up7	1	0	0	Scd6-like Sm domain
PF12763	up7	1	0	0	Cytoskeletal-regulatory complex EF hand
PF12807	up7	1	0	0	Translation initiation factor eIF3 subunit 135
PF13023	up7	1	0	0	HD domain
PF13181	up7	2	0	0	Tetratricopeptide repeat
PF13202	up7	1	0	0	EF hand
PF13374	up7	1	0	0	Tetratricopeptide repeat
PF13415	up7	1	0	0	Galactose oxidase, central domain
PF13424	up7	2	0	0	Tetratricopeptide repeat
PF13426	up7	1	0	0	PAS domain
PF13802	up7	1	0	0	Galactose mutarotase-like
PF13854	up7	1	0	0	Kelch motif
PF14697	up7	1	0	0	4Fe-4S dicluster domain
PF15044	up7	1	0	0	Mitochondrial function, CLU-N-term
PF16363	up7	3	0.00467601675570093	0.0140280502671028	GDP-mannose 4,6 dehydratase
PF16499	up7	3	0.0120079305214818	0.0234658921672677	Alpha galactosidase A
PF00022	up10	4	0.0164553605639819	0.0164553605639819	Actin
PF00031	up10	2	0	0	Cystatin domain
PF00036	up10	1	0	0	EF hand
PF00037	up10	1	0	0	4Fe-4S binding domain
PF00081	up10	3	0.0192105003699827	0.0384210007399655	Iron/manganese superoxide dismutases, alpha-hairpin domain
PF00127	up10	3	0.00486884548875848	0.00973769097751696	Copper binding proteins, plastocyanin/azurin family
PF00132	up10	2	0	0	Bacterial transferase hexapeptide (six repeats)
PF00152	up10	4	0.00601044294209706	0.0180313288262912	tRNA synthetases class II (D, K and N)
PF00174	up10	1	0	0	Oxidoreductase molybdopterin binding domain
PF00175	up10	4	0.0164553605639819	0.0240124233157409	Oxidoreductase NAD-binding domain
PF00179	up10	2	0.0184550316475948	0.0369100632951895	Ubiquitin-conjugating enzyme
PF00189	up10	2	0.0184550316475948	0.0369100632951895	Ribosomal protein S3, C-terminal domain
PF00190	up10	3	0	0	Cupin
PF00210	up10	1	0	0	Ferritin-like domain
PF00215	up10	1	0	0	Orotidine 5'-phosphate decarboxylase / HUMPS family
PF00218	up10	1	0	0	Indole-3-glycerol phosphate synthase
PF00231	up10	1	0	0	ATP synthase
PF00234	up10	3	0.045610615225754	0.045610615225754	Protease inhibitor/seed storage/LTP family
PF00254	up10	4	0.0164553605639819	0.0493660816919458	FKBP-type peptidyl-prolyl cis-trans isomerase
PF00264	up10	1	0	0	Common central domain of tyrosinase
PF00270	up10	4	0.00128343176845242	0.00256686353690483	DEAD/DEAH box helicase
PF00271	up10	4	0.00128343176845242	0.00256686353690483	Helicase conserved C-terminal domain
PF00278	up10	1	0	0	Pyridoxal-dependent decarboxylase, C-terminal sheet domain
PF00283	up10	1	0	0	Cytochrome b559, alpha (gene psbE) and beta (gene psbF)subunits
PF00284	up10	1	0	0	Lumenal portion of Cytochrome b559, alpha (gene psbE) subunit
PF00303	up10	1	0	0	Thymidylate synthase
PF00311	up10	3	0.0192105003699827	0.0288157505549741	Phosphoenolpyruvate carboxylase
PF00333	up10	2	0.0184550316475948	0.0369100632951895	Ribosomal protein S5, N-terminal domain
PF00361	up10	1	0	0	Proton-conducting membrane transporter
PF00365	up10	3	0.0192105003699827	0.0384210007399655	Phosphofructokinase
PF00370	up10	1	0	0	FGGY family of carbohydrate kinases, N-terminal domain
PF00389	up10	4	0.0164553605639819	0.0493660816919458	D-isomer specific 2-hydroxyacid dehydrogenase, catalytic domain
PF00408	up10	3	0	0	Phosphoglucomutase/phosphomannomutase, C-terminal domain
PF00415	up10	1	0	0	Regulator of chromosome condensation (RCC1) repeat
PF00456	up10	2	0	0	Transketolase, thiamine diphosphate binding domain
PF00483	up10	4	0.0164553605639819	0.0493660816919458	Nucleotidyl transferase
PF00514	up10	2	0	0	Armadillo/beta-catenin-like repeat
PF00534	up10	2	0.0184550316475948	0.0369100632951895	Glycosyl transferases group 1
PF00551	up10	1	0	0	Formyl transferase
PF00574	up10	5	0.0132566844702606	0.0397700534107818	Clp protease
PF00583	up10	1	0	0	Acetyltransferase (GNAT) family
PF00591	up10	1	0	0	Glycosyl transferase family, a/b domain
PF00677	up10	1	0	0	Lumazine binding domain
PF00682	up10	2	0	0	HMGL-like
PF00684	up10	1	0	0	DnaJ central domain
PF00698	up10	1	0	0	Acyl transferase domain
PF00749	up10	2	0	0	tRNA synthetases class I (E and Q), catalytic domain
PF00756	up10	1	0	0	Putative esterase
PF00764	up10	1	0	0	Arginosuccinate synthase
PF00795	up10	4	0.00128343176845242	0.00256686353690483	Carbon-nitrogen hydrolase
PF00831	up10	1	0	0	Ribosomal L29 protein
PF00838	up10	2	0	0	Translationally controlled tumour protein
PF00862	up10	2	0.0184550316475948	0.0369100632951895	Sucrose synthase
PF00889	up10	1	0	0	Elongation factor TS
PF00917	up10	2	0.0184550316475948	0.0184550316475948	MATH domain
PF00939	up10	1	0	0	Sodium:sulfate symporter transmembrane region
PF00970	up10	3	0.00486884548875848	0.00973769097751696	Oxidoreductase FAD-binding domain
PF01039	up10	2	0	0	Carboxyl transferase domain
PF01043	up10	1	0	0	SecA preprotein cross-linking domain
PF01048	up10	1	0	0	Phosphorylase superfamily
PF01150	up10	1	0	0	GDA1/CD39 (nucleoside phosphatase) family
PF01187	up10	1	0	0	Macrophage migration inhibitory factor (MIF)
PF01196	up10	1	0	0	Ribosomal protein L17
PF01237	up10	1	0	0	Oxysterol-binding protein
PF01243	up10	1	0	0	Pyridoxamine 5'-phosphate oxidase
PF01246	up10	1	0	0	Ribosomal protein L24e
PF01264	up10	1	0	0	Chorismate synthase
PF01281	up10	1	0	0	Ribosomal protein L9, N-terminal domain
PF01315	up10	1	0	0	Aldehyde oxidase and xanthine dehydrogenase, a/b hammerhead domain
PF01336	up10	4	0.00601044294209706	0.0180313288262912	OB-fold nucleic acid binding domain
PF01398	up10	2	0.0184550316475948	0.0369100632951895	JAB1/Mov34/MPN/PAD-1 ubiquitin protease
PF01409	up10	2	0	0	tRNA synthetases class II core domain (F)
PF01458	up10	1	0	0	Uncharacterized protein family (UPF0051)
PF01477	up10	4	0.00601044294209706	0.0180313288262912	PLAT/LH2 domain
PF01494	up10	1	0	0	FAD binding domain
PF01496	up10	1	0	0	V-type ATPase 116kDa subunit family
PF01556	up10	1	0	0	DnaJ C terminal domain
PF01625	up10	1	0	0	Peptide methionine sulfoxide reductase
PF01649	up10	1	0	0	Ribosomal protein S20
PF01658	up10	3	0	0	Myo-inositol-1-phosphate synthase
PF01663	up10	1	0	0	Type I phosphodiesterase / nucleotide pyrophosphatase
PF01699	up10	1	0	0	Sodium/calcium exchanger protein
PF01747	up10	1	0	0	ATP-sulfurylase
PF01749	up10	2	0	0	Importin beta binding domain
PF01781	up10	1	0	0	Ribosomal L38e protein family
PF01926	up10	1	0	0	50S ribosome-binding GTPase
PF01937	up10	2	0	0	Protein of unknown function DUF89
PF01946	up10	1	0	0	Thi4 family
PF01964	up10	1	0	0	Radical SAM ThiC family
PF02170	up10	2	0	0	PAZ domain
PF02171	up10	2	0	0	Piwi domain
PF02219	up10	2	0.0184550316475948	0.0369100632951895	Methylenetetrahydrofolate reductase
PF02230	up10	1	0	0	Phospholipase/Carboxylesterase
PF02359	up10	2	0	0	Cell division protein 48 (CDC48), N-terminal domain
PF02428	up10	1	0	0	Potato type II proteinase inhibitor family
PF02450	up10	1	0	0	Lecithin:cholesterol acyltransferase
PF02637	up10	1	0	0	GatB domain
PF02738	up10	1	0	0	Molybdopterin-binding domain of aldehyde dehydrogenase
PF02777	up10	3	0.0192105003699827	0.0384210007399655	Iron/manganese superoxide dismutases, C-terminal domain
PF02779	up10	4	0.0164553605639819	0.0329107211279639	Transketolase, pyrimidine binding domain
PF02780	up10	4	0.00601044294209706	0.0120208858841941	Transketolase, C-terminal domain
PF02782	up10	1	0	0	FGGY family of carbohydrate kinases, C-terminal domain
PF02784	up10	1	0	0	Pyridoxal-dependent decarboxylase, pyridoxal binding domain
PF02824	up10	1	0	0	TGS domain
PF02826	up10	4	0.0164553605639819	0.0493660816919458	D-isomer specific 2-hydroxyacid dehydrogenase, NAD binding domain
PF02854	up10	1	0	0	MIF4G domain
PF02878	up10	5	0.000338029533723486	0.000676059067446972	Phosphoglucomutase/phosphomannomutase, alpha/beta/alpha domain I
PF02879	up10	5	0.000338029533723486	0.000676059067446972	Phosphoglucomutase/phosphomannomutase, alpha/beta/alpha domain II
PF02880	up10	5	0.000338029533723486	0.000676059067446972	Phosphoglucomutase/phosphomannomutase, alpha/beta/alpha domain III
PF02885	up10	1	0	0	Glycosyl transferase family, helical bundle domain
PF02933	up10	3	0	0	Cell division protein 48 (CDC48), domain 2
PF02934	up10	1	0	0	GatB/GatE catalytic domain
PF02985	up10	2	0	0	HEAT repeat
PF03030	up10	1	0	0	Inorganic H+ pyrophosphatase
PF03055	up10	1	0	0	Retinal pigment epithelial membrane protein
PF03143	up10	3	0.00486884548875848	0.00973769097751696	Elongation factor Tu C-terminal domain
PF03147	up10	1	0	0	Ferredoxin-fold anticodon binding domain
PF03224	up10	1	0	0	V-ATPase subunit H
PF03378	up10	1	0	0	CAS/CSE protein, C-terminus
PF03404	up10	1	0	0	Mo-co oxidoreductase dimerisation domain
PF03450	up10	1	0	0	CO dehydrogenase flavoprotein C-terminal domain
PF03483	up10	1	0	0	B3/4 domain
PF03484	up10	1	0	0	tRNA synthetase B5 domain
PF03571	up10	1	0	0	Peptidase family M49
PF03630	up10	1	0	0	Fumble
PF03719	up10	2	0.0184550316475948	0.0369100632951895	Ribosomal protein S5, C-terminal domain
PF03807	up10	1	0	0	NADP oxidoreductase coenzyme F420-dependent
PF03810	up10	5	0	0	Importin-beta N-terminal domain
PF03853	up10	1	0	0	YjeF-related protein N-terminus
PF03881	up10	1	0	0	Fructosamine kinase
PF03948	up10	1	0	0	Ribosomal protein L9, C-terminal domain
PF03950	up10	1	0	0	tRNA synthetases class I (E and Q), anti-codon binding domain
PF04012	up10	1	0	0	PspA/IM30 family
PF04051	up10	1	0	0	Transport protein particle (TRAPP) component
PF04068	up10	1	0	0	Possible Fer4-like domain in RNase L inhibitor, RLI
PF04107	up10	1	0	0	Glutamate-cysteine ligase family 2(GCS2)
PF04909	up10	2	0	0	Amidohydrolase
PF05002	up10	1	0	0	SGS domain
PF05021	up10	1	0	0	NPL4 family
PF05147	up10	1	0	0	Lanthionine synthetase C-like protein
PF05368	up10	3	0.0192105003699827	0.0384210007399655	NmrA-like family
PF05470	up10	1	0	0	Eukaryotic translation initiation factor 3 subunit 8 N-terminus
PF05479	up10	1	0	0	Photosystem I reaction centre subunit N (PSAN or PSI-N)
PF05542	up10	1	0	0	Protein of unknown function (DUF760)
PF05761	up10	1	0	0	5' nucleotidase family
PF06071	up10	1	0	0	Protein of unknown function (DUF933)
PF06280	up10	1	0	0	Fn3-like domain
PF06957	up10	1	0	0	Coatomer (COPI) alpha subunit C-terminus
PF07516	up10	1	0	0	SecA Wing and Scaffold domain
PF07517	up10	1	0	0	SecA DEAD-like domain
PF07926	up10	1	0	0	TPR/MLP1/MLP2-like protein
PF07973	up10	2	0.0184550316475948	0.0184550316475948	Threonyl and Alanyl tRNA synthetase second additional domain
PF07977	up10	1	0	0	FabA-like domain
PF07994	up10	3	0	0	Myo-inositol-1-phosphate synthase
PF08127	up10	3	0	0	Peptidase family C1 propeptide
PF08212	up10	1	0	0	Lipocalin-like domain
PF08245	up10	1	0	0	Mur ligase middle domain
PF08326	up10	1	0	0	Acetyl-CoA carboxylase, central region
PF08367	up10	1	0	0	Peptidase M16C associated
PF08389	up10	1	0	0	Exportin 1-like protein
PF08417	up10	1	0	0	Pheophorbide a oxygenase
PF08502	up10	1	0	0	LeuA allosteric (dimerisation) domain
PF08506	up10	2	0	0	Cse1
PF08699	up10	2	0	0	Argonaute linker 1 domain
PF08767	up10	1	0	0	CRM1 C terminal
PF09273	up10	1	0	0	Rubisco LSMT substrate-binding
PF09360	up10	1	0	0	Iron-binding zinc finger CDGSH type
PF09412	up10	1	0	0	Endoribonuclease XendoU
PF10509	up10	1	0	0	Galactokinase galactose-binding signature
PF10539	up10	1	0	0	Development and cell death domain
PF10590	up10	1	0	0	Pyridoxine 5'-phosphate oxidase C-terminal dimerisation region
PF10615	up10	1	0	0	Protein of unknown function (DUF2470)
PF11543	up10	1	0	0	Nuclear pore localisation protein NPL4
PF11698	up10	1	0	0	V-ATPase subunit H
PF11919	up10	1	0	0	Domain of unknown function (DUF3437)
PF11955	up10	1	0	0	Plant organelle RNA recognition domain
PF12142	up10	1	0	0	Polyphenol oxidase middle domain
PF12143	up10	1	0	0	Protein of unknown function (DUF_B2219)
PF12222	up10	3	0	0	Peptide N-acetyl-beta-D-glucosaminyl asparaginase amidase A
PF12580	up10	1	0	0	Tripeptidyl peptidase II
PF12764	up10	1	0	0	Glycine-rich region of argonaut
PF13012	up10	2	0	0	Maintenance of mitochondrial structure and function
PF13326	up10	1	0	0	Photosystem II Pbs27
PF13409	up10	1	0	0	Glutathione S-transferase, N-terminal domain
PF13513	up10	2	0.0184550316475948	0.0369100632951895	HEAT-like repeat
PF13599	up10	1	0	0	Pentapeptide repeats (9 copies)
PF13667	up10	1	0	0	ThiC-associated domain
PF13714	up10	1	0	0	Phosphoenolpyruvate phosphomutase
PF13911	up10	1	0	0	AhpC/TSA antioxidant enzyme
PF13923	up10	1	0	0	Zinc finger, C3HC4 type (RING finger)
PF14200	up10	1	0	0	Ricin-type beta-trefoil lectin domain-like
PF14306	up10	1	0	0	PUA-like domain
PF14497	up10	3	0.00486884548875848	0.00973769097751696	Glutathione S-transferase, C-terminal domain
PF14748	up10	1	0	0	Pyrroline-5-carboxylate reductase dimerisation
PF16177	up10	1	0	0	Acetyl-coenzyme A synthetase N-terminus
PF16186	up10	2	0	0	Atypical Arm repeat
PF16486	up10	2	0	0	N-terminal domain of argonaute
PF16487	up10	1	0	0	Mid domain of argonaute
PF16488	up10	2	0	0	Argonaute linker 2 domain
PF16507	up10	1	0	0	Proteasome-substrate-size regulator, mid region
PF00044	down2	1	0.00376179519838999	0.01128538559517	Glyceraldehyde 3-phosphate dehydrogenase, NAD binding domain
PF00248	down2	1	0.00722268920699885	0.0180567230174971	Aldo/keto reductase family
PF00255	down2	1	0.000831044499979195	0.00249313349993758	Glutathione peroxidase
PF00657	down2	3	0.0002565331620696	0.0017957321344872	GDSL-like Lipase/Acylhydrolase
PF00933	down2	1	0.00860171177293106	0.0215042794323276	Glycosyl hydrolase family 3 N terminal domain
PF00956	down2	1	0.000418706220607744	0.00125611866182323	Nucleosome assembly protein (NAP)
PF01016	down2	1	0	0	Ribosomal L27 protein
PF01179	down2	1	0	0	Copper amine oxidase, enzyme domain
PF01425	down2	2	3.13111930371823e-05	0.000125244772148729	Amidase
PF01571	down2	1	0	0	Aminomethyltransferase folate-binding domain
PF01915	down2	1	0.00860171177293106	0.0215042794323276	Glycosyl hydrolase family 3 C-terminal domain
PF02727	down2	1	0	0	Copper amine oxidase, N2 domain
PF02728	down2	1	0	0	Copper amine oxidase, N3 domain
PF02800	down2	1	0.00376179519838999	0.01128538559517	Glyceraldehyde 3-phosphate dehydrogenase, C-terminal domain
PF02878	down2	1	0.00204616850292582	0.00204616850292582	Phosphoglucomutase/phosphomannomutase, alpha/beta/alpha domain I
PF02879	down2	1	0.00204616850292582	0.00204616850292582	Phosphoglucomutase/phosphomannomutase, alpha/beta/alpha domain II
PF02880	down2	1	0.00204616850292582	0.00204616850292582	Phosphoglucomutase/phosphomannomutase, alpha/beta/alpha domain III
PF04253	down2	1	0	0	Transferrin receptor-like dimerisation domain
PF04389	down2	1	0	0	Peptidase family M28
PF04755	down2	1	0.00137454939962961	0.00687274699814804	PAP_fibrillin
PF06045	down2	1	0.000140638987832023	0.000281277975664046	Rhamnogalacturonate lyase family
PF07944	down2	1	0.000140638987832023	0.000281277975664046	Beta-L-arabinofuranosidase, GH127
PF08669	down2	1	0	0	Glycine cleavage T-protein C-terminal barrel domain
PF13180	down2	1	0.000140638987832023	0.000281277975664046	PDZ domain
PF13365	down2	1	0.000418706220607744	0.00125611866182323	Trypsin-like peptidase domain
PF14310	down2	1	0.00137454939962961	0.00549819759851843	Fibronectin type III-like domain
PF14683	down2	1	0.000140638987832023	0.000281277975664046	Polysaccharide lyase family 4, domain III
PF14686	down2	1	0.000140638987832023	0.000281277975664046	Polysaccharide lyase family 4, domain II
PF00022	down5	2	0.000194193444206508	0.000582580332619524	Actin
PF00044	down5	2	0.000306658793980682	0.00183995276388409	Glyceraldehyde 3-phosphate dehydrogenase, NAD binding domain
PF00149	down5	2	0.000868713853923953	0.00521228312354372	Calcineurin-like phosphoesterase
PF00197	down5	1	0.00653037687894135	0.0163259421973534	Trypsin and protease inhibitor
PF00230	down5	1	0.00860494957392824	0.011473266098571	Major intrinsic protein
PF00300	down5	1	0.000329960702221285	0.000659921404442569	Histidine phosphatase superfamily (branch 1)
PF00314	down5	1	0.0047200387547314	0.00944007750946279	Thaumatin family
PF00338	down5	1	0.000329960702221285	0.000659921404442569	Ribosomal protein S10p/S20e
PF00459	down5	1	0.00193328670959346	0.00579986012878037	Inositol monophosphatase family
PF00542	down5	1	0.000329960702221285	0.000659921404442569	Ribosomal protein L7/L12 C-terminal domain
PF01070	down5	1	0.000978186293247779	0.00293455887974334	FMN-dependent dehydrogenase
PF01301	down5	1	0.0047200387547314	0.00944007750946279	Glycosyl hydrolases family 35
PF01357	down5	1	0.00318417065333363	0.00477625598000045	Pollen allergen
PF01411	down5	1	0.000329960702221285	0.000659921404442569	tRNA synthetases class II (A)
PF01450	down5	1	0.000329960702221285	0.000659921404442569	Acetohydroxy acid isomeroreductase, catalytic domain
PF01765	down5	1	0.000329960702221285	0.000659921404442569	Ribosome recycling factor
PF02272	down5	1	0.000329960702221285	0.000659921404442569	DHHA1 domain
PF02672	down5	2	5.69607939831923e-05	0.000170882381949577	CP12 domain
PF02800	down5	2	0.000306658793980682	0.00183995276388409	Glyceraldehyde 3-phosphate dehydrogenase, C-terminal domain
PF03330	down5	1	0.0047200387547314	0.00944007750946279	Lytic transglycolase
PF03405	down5	1	0	0	Fatty acid desaturase
PF04043	down5	2	0.00276185154718185	0.0165711092830911	Plant invertase/pectin methylesterase inhibitor
PF04398	down5	1	0.00653037687894135	0.0128465661608486	Protein of unknown function, DUF538
PF04551	down5	1	0	0	GcpE protein
PF05694	down5	1	0	0	56kDa selenium binding protein (SBP56)
PF06351	down5	1	0.000329960702221285	0.000659921404442569	Allene oxide cyclase
PF07973	down5	1	0.000978186293247779	0.00195637258649556	Threonyl and Alanyl tRNA synthetase second additional domain
PF07991	down5	1	0.000329960702221285	0.000659921404442569	Acetohydroxy acid isomeroreductase, NADPH-binding domain
PF10075	down5	1	0.000329960702221285	0.000659921404442569	CSN8/PSMD8/EIF3K family
PF13364	down5	1	0.000978186293247779	0.00146727943987167	Beta-galactosidase jelly roll domain
PF13442	down5	1	0	0	Cytochrome C oxidase, cbb3-type, subunit III
PF13450	down5	1	0.000329960702221285	0.000659921404442569	NAD(P)-binding Rossmann-like domain
PF13857	down5	1	0	0	Ankyrin repeats (many copies)
PF14008	down5	1	0.00318417065333363	0.0127366826133345	Iron/zinc purple acid phosphatase-like protein C
PF14547	down5	1	0.0047200387547314	0.023600193773657	Hydrophobic seed protein
PF16035	down5	1	0	0	Chalcone isomerase like
PF16320	down5	1	0.000329960702221285	0.000659921404442569	Ribosomal protein L7/L12 dimerisation domain
PF16656	down5	1	0.00318417065333363	0.0127366826133345	Purple acid Phosphatase, N-terminal domain
PF00004	down7	2	0.00701564920581545	0.0350782460290772	ATPase family associated with various cellular activities (AAA)
PF00022	down7	1	0.00976382220251683	0.0146457333037752	Actin
PF00034	down7	1	0.00050035024517162	0.00100070049034324	Cytochrome c
PF00071	down7	1	0.00707693708957908	0.0283077483583163	Ras family
PF00091	down7	1	0.00707693708957908	0.0283077483583163	Tubulin/FtsZ family, GTPase domain
PF00109	down7	1	0.00291503812067204	0.00874511436201611	Beta-ketoacyl synthase, N-terminal domain
PF00201	down7	2	0.000566252329604065	0.00283126164802033	UDP-glucoronosyl and UDP-glucosyl transferase
PF00202	down7	1	0.00707693708957908	0.0283077483583163	Aminotransferase class-III
PF00266	down7	1	0.00147910686774825	0.00443732060324474	Aminotransferase class-V
PF00289	down7	1	0.00050035024517162	0.00100070049034324	Biotin carboxylase, N-terminal domain
PF00311	down7	1	0.00478760411486661	0.0143628123445998	Phosphoenolpyruvate carboxylase
PF00316	down7	1	0.0162565423422293	0.0243848135133439	Fructose-1-6-bisphosphatase, N-terminal domain
PF00348	down7	1	0.00291503812067204	0.00874511436201611	Polyprenyl synthetase
PF00355	down7	1	0.00147910686774825	0.00443732060324474	Rieske [2Fe-2S] domain
PF00391	down7	1	0	0	PEP-utilising enzyme, mobile domain
PF00443	down7	1	0.00291503812067204	0.00874511436201611	Ubiquitin carboxyl-terminal hydrolase
PF00484	down7	1	0.00147910686774825	0.00443732060324474	Carbonic anhydrase
PF00564	down7	1	0	0	PB1 domain
PF00578	down7	1	0.00707693708957908	0.0283077483583163	AhpC/TSA family
PF00650	down7	1	0.00147910686774825	0.00443732060324474	CRAL/TRIO domain
PF00686	down7	1	0.00147910686774825	0.00295821373549649	Starch binding domain
PF00696	down7	1	0.00050035024517162	0.00100070049034324	Amino acid kinase family
PF00742	down7	1	0	0	Homoserine dehydrogenase
PF00847	down7	1	0	0	AP2 domain
PF00891	down7	1	0.00976382220251683	0.0195276444050337	O-methyltransferase
PF00917	down7	1	0.00147910686774825	0.00295821373549649	MATH domain
PF01063	down7	1	0	0	Amino-transferase class IV
PF01230	down7	1	0.00050035024517162	0.00100070049034324	HIT domain
PF01326	down7	2	1.09719338833068e-05	2.19438677666136e-05	Pyruvate phosphate dikinase, PEP/pyruvate binding domain
PF01425	down7	1	0.00707693708957908	0.0141538741791582	Amidase
PF01553	down7	1	0.00147910686774825	0.00443732060324474	Acyltransferase
PF01641	down7	1	0.00050035024517162	0.00100070049034324	SelR domain
PF01842	down7	2	4.31756148244547e-05	8.63512296489095e-05	ACT domain
PF02042	down7	1	0	0	RWP-RK domain
PF02431	down7	1	0.00478760411486661	0.0143628123445998	Chalcone-flavanone isomerase
PF02458	down7	2	0.00410633014573517	0.024637980874411	Transferase family
PF02670	down7	1	0	0	1-deoxy-D-xylulose 5-phosphate reductoisomerase
PF02785	down7	1	0.00050035024517162	0.00100070049034324	Biotin carboxylase C-terminal domain
PF02786	down7	1	0.00147910686774825	0.00443732060324474	Carbamoyl-phosphate synthase L chain, ATP binding domain
PF02801	down7	1	0.00291503812067204	0.00874511436201611	Beta-ketoacyl synthase, C-terminal domain
PF02896	down7	1	0	0	PEP-utilising enzyme, TIM barrel domain
PF03447	down7	1	0	0	Homoserine dehydrogenase, NAD binding domain
PF03765	down7	1	0.00147910686774825	0.00443732060324474	CRAL/TRIO, N-terminal domain
PF03953	down7	1	0.00478760411486661	0.0143628123445998	Tubulin C-terminal domain
PF04116	down7	1	0	0	Fatty acid hydroxylase superfamily
PF05757	down7	1	0	0	Oxygen evolving enhancer protein 3 (PsbQ)
PF08100	down7	1	0.00976382220251683	0.0195276444050337	Dimerisation domain
PF08436	down7	1	0	0	1-deoxy-D-xylulose 5-phosphate reductoisomerase C-terminal
PF08534	down7	1	0.00707693708957908	0.0240158610429637	Redoxin
PF08802	down7	1	0.00050035024517162	0.00100070049034324	Cytochrome B6-F complex Fe-S subunit
PF10369	down7	1	0	0	Small subunit of acetolactate synthase
PF12076	down7	1	0	0	WAX2 C-terminal domain
PF12436	down7	1	0.00050035024517162	0.00100070049034324	ICP0-binding domain of Ubiquitin-specific protease 7
PF12796	down7	1	0	0	Ankyrin repeats (3 copies)
PF13288	down7	1	0	0	DXP reductoisomerase C-terminal domain
PF13365	down7	1	0.00147910686774825	0.00221866030162237	Trypsin-like peptidase domain
PF13710	down7	1	0	0	ACT domain
PF13840	down7	1	0	0	ACT domain
PF14533	down7	1	0.00050035024517162	0.00100070049034324	Ubiquitin-specific protease C-terminal
PF14829	down7	1	0.00050035024517162	0.00100070049034324	Glycerol-3-phosphate acyltransferase N-terminal
PF00112	down10	1	0.00138851363868007	0.00833108183208039	Papain family cysteine protease
PF00141	down10	1	0.0062613971366829	0.0219148899783902	Peroxidase
PF00230	down10	1	0.000329222787041362	0.00131689114816545	Major intrinsic protein
PF00274	down10	1	0.000907976125924854	0.00181595225184971	Fructose-bisphosphate aldolase class-I
PF00657	down10	1	0.00397287261791389	0.0139050541626986	GDSL-like Lipase/Acylhydrolase
PF01095	down10	1	0.000642810934033526	0.00385686560420116	Pectinesterase
PF01301	down10	1	0.000177077789874169	0.000708311159496677	Glycosyl hydrolases family 35
PF03364	down10	1	0	0	Polyketide cyclase / dehydrase and lipid transport
PF04536	down10	1	0	0	TPM domain
PF08246	down10	1	0.000907976125924854	0.00544785675554912	Cathepsin propeptide inhibitor domain (I29)
PF13364	down10	1	3.56291718671338e-05	0.000106887515601401	Beta-galactosidase jelly roll domain
PF00042	const	1	0	0	Globin
PF00101	const	4	0.000620148106602383	0.00124029621320477	Ribulose bisphosphate carboxylase, small chain
PF00111	const	2	0.0119349487664593	0.0238698975329186	2Fe-2S iron-sulfur cluster binding domain
PF00119	const	1	0	0	ATP synthase A chain
PF00122	const	1	0	0	E1-E2 ATPase
PF00124	const	4	0	0	Photosynthetic reaction centre protein
PF00173	const	3	0.011129122287747	0.033387366863241	Cytochrome b5-like Heme/Steroid binding domain
PF00213	const	1	0	0	ATP synthase delta (OSCP) subunit
PF00230	const	5	0.0025647428617526	0.00512948572350521	Major intrinsic protein
PF00274	const	9	5.37821576394213e-05	0.000215128630557685	Fructose-bisphosphate aldolase class-I
PF00275	const	1	0	0	EPSP synthase (3-phosphoshikimate 1-carboxyvinyltransferase)
PF00312	const	1	0	0	Ribosomal protein S15
PF00316	const	6	0.00074240426162761	0.00222721278488283	Fructose-1-6-bisphosphatase, N-terminal domain
PF00318	const	2	0.0119349487664593	0.0238698975329186	Ribosomal protein S2
PF00406	const	2	0	0	Adenylate kinase
PF00407	const	9	0.000357437585608772	0.00142975034243509	Pathogenesis-related protein Bet v I family
PF00413	const	1	0	0	Matrixin
PF00430	const	2	0	0	ATP synthase B/B' CF(0)
PF00458	const	1	0	0	WHEP-TRS domain
PF00485	const	1	0	0	Phosphoribulokinase / Uridine kinase family
PF00490	const	1	0	0	Delta-aminolevulinic acid dehydratase
PF00504	const	7	0.0158243475554917	0.047473042666475	Chlorophyll A-B binding protein
PF00550	const	1	0	0	Phosphopantetheine attachment site
PF00585	const	1	0	0	C-terminal regulatory domain of Threonine dehydratase
PF00627	const	2	0.0119349487664593	0.0238698975329186	UBA/TS-N domain
PF00686	const	2	0.0119349487664593	0.0119349487664593	Starch binding domain
PF00690	const	1	0	0	Cation transporter/ATPase, N-terminus
PF00702	const	2	0	0	haloacid dehalogenase-like hydrolase
PF00703	const	1	0	0	Glycosyl hydrolases family 2
PF00719	const	2	0.0119349487664593	0.0238698975329186	Inorganic pyrophosphatase
PF00728	const	3	0	0	Glycosyl hydrolase family 20, catalytic domain
PF00731	const	1	0	0	AIR carboxylase
PF00750	const	1	0	0	tRNA synthetases class I (R)
PF00789	const	1	0	0	UBX domain
PF00805	const	2	0.0119349487664593	0.0238698975329186	Pentapeptide repeats (8 copies)
PF00890	const	1	0	0	FAD binding domain
PF00923	const	2	0.0119349487664593	0.0238698975329186	Transaldolase/Fructose-6-phosphate aldolase
PF00933	const	6	0.00847462456012541	0.0215042794323276	Glycosyl hydrolase family 3 N terminal domain
PF00957	const	1	0	0	Synaptobrevin
PF01019	const	1	0	0	Gamma-glutamyltranspeptidase
PF01025	const	1	0	0	GrpE
PF01042	const	1	0	0	Endoribonuclease L-PSP
PF01077	const	2	0.0119349487664593	0.0238698975329186	Nitrite and sulphite reductase 4Fe-4S domain
PF01084	const	1	0	0	Ribosomal protein S18
PF01106	const	1	0	0	NifU-like domain
PF01116	const	1	0	0	Fructose-bisphosphate aldolase class-II
PF01120	const	1	0	0	Alpha-L-fucosidase
PF01126	const	1	0	0	Heme oxygenase
PF01128	const	1	0	0	2-C-methyl-D-erythritol 4-phosphate cytidylyltransferase
PF01168	const	1	0	0	Alanine racemase, N-terminal domain
PF01204	const	1	0	0	Trehalase
PF01208	const	3	0	0	Uroporphyrinogen decarboxylase (URO-D)
PF01241	const	2	0	0	Photosystem I psaG / psaK
PF01268	const	1	0	0	Formate--tetrahydrofolate ligase
PF01436	const	1	0	0	NHL repeat
PF01471	const	1	0	0	Putative peptidoglycan binding domain
PF01474	const	1	0	0	Class-II DAHP synthetase family
PF01588	const	1	0	0	Putative tRNA binding domain
PF01596	const	1	0	0	O-methyltransferase
PF01597	const	1	0	0	Glycine cleavage H-protein
PF01634	const	1	0	0	ATP phosphoribosyltransferase
PF01643	const	1	0	0	Acyl-ACP thioesterase
PF01680	const	2	0	0	SOR/SNZ family
PF01716	const	2	0	0	Manganese-stabilising protein / photosystem II polypeptide
PF01813	const	1	0	0	ATP synthase subunit D
PF01915	const	6	0.00847462456012541	0.0215042794323276	Glycosyl hydrolase family 3 C-terminal domain
PF01960	const	1	0	0	ArgJ family
PF01968	const	1	0	0	Hydantoinase/oxoprolinase
PF01979	const	1	0	0	Amidohydrolase family
PF01992	const	1	0	0	ATP synthase (C/AC39) subunit
PF02091	const	1	0	0	Glycyl-tRNA synthetase alpha subunit
PF02092	const	1	0	0	Glycyl-tRNA synthetase beta subunit
PF02151	const	1	0	0	UvrB/uvrC motif
PF02209	const	2	0	0	Villin headpiece domain
PF02222	const	1	0	0	ATP-grasp domain
PF02265	const	1	0	0	S1/P1 Nuclease
PF02347	const	2	0	0	Glycine cleavage system P-protein
PF02401	const	1	0	0	LytB protein
PF02427	const	3	0	0	Photosystem I reaction centre subunit IV / PsaE
PF02446	const	2	0.0119349487664593	0.0238698975329186	4-alpha-glucanotransferase
PF02496	const	2	0	0	ABA/WDS induced protein
PF02502	const	1	0	0	Ribose/Galactose Isomerase
PF02507	const	1	0	0	Photosystem I reaction centre subunit III
PF02531	const	2	0	0	PsaD
PF02538	const	1	0	0	Hydantoinase B/oxoprolinase
PF02696	const	1	0	0	Uncharacterized ACR, YdiU/UPF0061 family
PF02769	const	2	0.0395739662373432	0.0395739662373432	AIR synthase related protein, C-terminal domain
PF02771	const	1	0	0	Acyl-CoA dehydrogenase, N-terminal domain
PF02787	const	1	0	0	Carbamoyl-phosphate synthetase large chain, oligomerisation domain
PF02806	const	2	0.0119349487664593	0.0238698975329186	Alpha amylase, C-terminal all-beta domain
PF02836	const	1	0	0	Glycosyl hydrolases family 2, TIM barrel domain
PF02837	const	1	0	0	Glycosyl hydrolases family 2, sugar binding domain
PF02861	const	4	0.00856437744056571	0.0342575097622628	Clp amino terminal domain, pathogenicity island component
PF02910	const	1	0	0	Fumarate reductase flavoprotein C-term
PF02929	const	1	0	0	Beta galactosidase small chain
PF02943	const	1	0	0	Ferredoxin thioredoxin reductase catalytic beta chain
PF03080	const	1	0	0	Domain of unknown function (DUF239)
PF03094	const	1	0	0	Mlo family
PF03179	const	1	0	0	Vacuolar (H+)-ATPase G subunit
PF03244	const	1	0	0	Photosystem I reaction centre subunit VI
PF03460	const	2	0.0119349487664593	0.0238698975329186	Nitrite/Sulfite reductase ferredoxin-like half domain
PF03485	const	1	0	0	Arginyl tRNA synthetase N terminal domain
PF03737	const	2	0	0	Demethylmenaquinone methyltransferase
PF03763	const	1	0	0	Remorin, C-terminal region
PF03766	const	1	0	0	Remorin, N-terminal region
PF03912	const	1	0	0	Psb28 protein
PF03953	const	3	0.011129122287747	0.0166936834316205	Tubulin C-terminal domain
PF04185	const	1	0	0	Phosphoesterase family
PF04398	const	4	0.00856437744056571	0.0128465661608486	Protein of unknown function, DUF538
PF04418	const	1	0	0	Domain of unknown function (DUF543)
PF04725	const	1	0	0	Photosystem II 10 kDa polypeptide PsbR
PF05378	const	1	0	0	Hydantoinase/oxoprolinase N-terminal region
PF05558	const	1	0	0	DREPP plasma membrane polypeptide
PF05746	const	1	0	0	DALR anticodon binding domain
PF05843	const	1	0	0	Suppressor of forked protein (Suf)
PF05899	const	1	0	0	Protein of unknown function (DUF861)
PF06101	const	1	0	0	Plant protein of unknown function (DUF946)
PF06405	const	1	0	0	Red chlorophyll catabolite reductase (RCC reductase)
PF06697	const	1	0	0	Protein of unknown function (DUF1191)
PF06825	const	1	0	0	Heat shock factor binding protein 1
PF07005	const	1	0	0	Putative sugar-binding N-terminal domain
PF07172	const	2	0	0	Glycine rich protein family
PF07304	const	1	0	0	Steroid receptor RNA activator (SRA1)
PF07646	const	1	0	0	Kelch motif
PF07687	const	1	0	0	Peptidase dimerisation domain
PF07724	const	2	0.0395739662373432	0.0395739662373432	AAA domain (Cdc48 subfamily)
PF07727	const	1	0	0	Reverse transcriptase (RNA-dependent DNA polymerase)
PF07859	const	4	0.00856437744056571	0.0128465661608486	alpha/beta hydrolase fold
PF07883	const	1	0	0	Cupin domain
PF08029	const	1	0	0	HisG, C-terminal domain
PF08069	const	1	0	0	Ribosomal S13/S15 N-terminal domain
PF08241	const	2	0.0119349487664593	0.0238698975329186	Methyltransferase domain
PF08442	const	2	0.0119349487664593	0.0238698975329186	ATP-grasp domain
PF08472	const	1	0	0	Sucrose-6-phosphate phosphohydrolase C-terminal
PF08547	const	1	0	0	Complex I intermediate-associated protein 30 (CIA30)
PF08597	const	1	0	0	Translation initiation factor eIF3 subunit
PF08752	const	1	0	0	Coatomer gamma subunit appendage platform subdomain
PF09298	const	1	0	0	Fumarylacetoacetase N-terminal
PF09334	const	2	0.0119349487664593	0.0238698975329186	tRNA synthetases class I (M)
PF09353	const	1	0	0	Domain of unknown function (DUF1995)
PF09668	const	1	0	0	Aspartyl protease
PF10349	const	1	0	0	NA
PF10431	const	2	0.0395739662373432	0.0395739662373432	C-terminal, D2-small domain, of ClpB protein
PF10458	const	1	0	0	Valyl tRNA synthetase tRNA binding arm
PF10674	const	1	0	0	Protein of unknown function (DUF2488)
PF11264	const	2	0	0	Thylakoid formation protein
PF11721	const	1	0	0	Di-glucose binding within endoplasmic reticulum
PF11891	const	1	0	0	Protein RETICULATA-related
PF11987	const	1	0	0	Translation-initiation factor 2
PF12338	const	3	0.0027219429428313	0.00544388588566261	Ribulose-1,5-bisphosphate carboxylase small subunit
PF12710	const	1	0	0	haloacid dehalogenase-like hydrolase
PF12931	const	1	0	0	Sec23-binding domain of Sec16
PF13091	const	1	0	0	PLD-like domain
PF13419	const	3	0.0027219429428313	0.00544388588566261	Haloacid dehalogenase-like hydrolase
PF13561	const	2	0.0119349487664593	0.0238698975329186	Enoyl-(Acyl carrier protein) reductase
PF13602	const	2	0.0119349487664593	0.0238698975329186	Zinc-binding dehydrogenase
PF13603	const	1	0	0	Leucyl-tRNA synthetase, Domain 2
PF13631	const	1	0	0	Cytochrome b(N-terminal)/b6/petB
PF13774	const	1	0	0	Regulated-SNARE-like domain
PF13905	const	1	0	0	Thioredoxin-like
PF14009	const	1	0	0	Domain of unknown function (DUF4228)
PF14365	const	1	0	0	Domain of unknown function (DUF4409)
PF14555	const	1	0	0	UBA-like domain
PF14698	const	1	0	0	Argininosuccinate lyase C-terminal
PF14705	const	1	0	0	Costars
PF14833	const	3	0.0027219429428313	0.00544388588566261	NAD-binding of NADP-dependent 3-hydroxyisobutyrate dehydrogenase
PF14845	const	2	0	0	beta-acetyl hexosaminidase like
PF15511	const	1	0	0	Centromere kinetochore component CENP-T histone fold
PF16114	const	2	0.0119349487664593	0.0238698975329186	ATP citrate lyase citrate-binding
PF16134	const	1	0	0	THO complex subunit 2 N-terminus
PF16353	const	1	0	0	Domain of unknown function(DUF4981)
PF16381	const	1	0	0	Coatomer subunit gamma-1 C-terminal appendage platform
PF16529	const	1	0	0	WD40 region of Ge1, enhancer of mRNA-decapping protein
PF17042	const	1	0	0	Putative nucleotide-binding of sugar-metabolising enzyme
