# Supplementary material for: The transcriptome, extracellular proteome and active secretome of agroinfiltrated Nicotiana benthamiana uncover a large, diverse protease repertoire
Source: Plant Biotechnol J. 2017 Dec 17;16(5):1068–84. doi: 10.1111/pbi.12852 (PMC5902771; doi:10.1111/pbi.12852)
Supplement: Supplementary file 12 — Table S8 Agrobacterium proteins for which corresponding peptides were identified in the extracellular proteome [file PBI-16-1068-s008.xlsx]

## Sheet: S13_Table_Agroproteins
Protein.IDs	sample	Majority.protein.IDs	LFQ	norm.LFQ	GOno	GOevidence	GOdescription
A7TZT2	A10B	A7TZT2	17.8278	17.0358	GO:0016740;GO:0016757;GO:0016758;GO:0046351;GO:0103011	IEA;IDA	Mannosylfructose-phosphate synthase
A7TZT2	A10P	A7TZT2	21.3776	23.1706	GO:0016740;GO:0016757;GO:0016758;GO:0046351;GO:0103011	IEA;IDA	Mannosylfructose-phosphate synthase
A7TZT2	A10W	A7TZT2	22.2763	23.6859	GO:0016740;GO:0016757;GO:0016758;GO:0046351;GO:0103011	IEA;IDA	Mannosylfructose-phosphate synthase
A7TZT2	A2B	A7TZT2	19.5723	19.4583	GO:0016740;GO:0016757;GO:0016758;GO:0046351;GO:0103011	IEA;IDA	Mannosylfructose-phosphate synthase
A7TZT2	A2P	A7TZT2	19.6874	20.5735	GO:0016740;GO:0016757;GO:0016758;GO:0046351;GO:0103011	IEA;IDA	Mannosylfructose-phosphate synthase
A7TZT2	A2W	A7TZT2	19.5852	19.2787	GO:0016740;GO:0016757;GO:0016758;GO:0046351;GO:0103011	IEA;IDA	Mannosylfructose-phosphate synthase
A7TZT2	A5B	A7TZT2	17.5741	16.7821	GO:0016740;GO:0016757;GO:0016758;GO:0046351;GO:0103011	IEA;IDA	Mannosylfructose-phosphate synthase
A7TZT2	A5P	A7TZT2	19.8239	20.7099	GO:0016740;GO:0016757;GO:0016758;GO:0046351;GO:0103011	IEA;IDA	Mannosylfructose-phosphate synthase
A7TZT2	A5W	A7TZT2	19.6541	19.8621	GO:0016740;GO:0016757;GO:0016758;GO:0046351;GO:0103011	IEA;IDA	Mannosylfructose-phosphate synthase
A7TZT2	A7B	A7TZT2	17.715	16.6011	GO:0016740;GO:0016757;GO:0016758;GO:0046351;GO:0103011	IEA;IDA	Mannosylfructose-phosphate synthase
A7TZT2	A7P	A7TZT2	18.2067	19.2627	GO:0016740;GO:0016757;GO:0016758;GO:0046351;GO:0103011	IEA;IDA	Mannosylfructose-phosphate synthase
A7TZT2	A7W	A7TZT2	22.0105	22.597	GO:0016740;GO:0016757;GO:0016758;GO:0046351;GO:0103011	IEA;IDA	Mannosylfructose-phosphate synthase
A7TZT2	B10B	A7TZT2	18.6941	17.5802	GO:0016740;GO:0016757;GO:0016758;GO:0046351;GO:0103011	IEA;IDA	Mannosylfructose-phosphate synthase
A7TZT2	B10P	A7TZT2	18.782	20.1275	GO:0016740;GO:0016757;GO:0016758;GO:0046351;GO:0103011	IEA;IDA	Mannosylfructose-phosphate synthase
A7TZT2	B10W	A7TZT2	21.724	23.0024	GO:0016740;GO:0016757;GO:0016758;GO:0046351;GO:0103011	IEA;IDA	Mannosylfructose-phosphate synthase
A7TZT2	B2B	A7TZT2	18.0953	17.7888	GO:0016740;GO:0016757;GO:0016758;GO:0046351;GO:0103011	IEA;IDA	Mannosylfructose-phosphate synthase
A7TZT2	B2P	A7TZT2	18.1608	18.0469	GO:0016740;GO:0016757;GO:0016758;GO:0046351;GO:0103011	IEA;IDA	Mannosylfructose-phosphate synthase
A7TZT2	B2W	A7TZT2	17.8285	17.8846	GO:0016740;GO:0016757;GO:0016758;GO:0046351;GO:0103011	IEA;IDA	Mannosylfructose-phosphate synthase
A7TZT2	B5B	A7TZT2	17.6235	16.8315	GO:0016740;GO:0016757;GO:0016758;GO:0046351;GO:0103011	IEA;IDA	Mannosylfructose-phosphate synthase
A7TZT2	B5P	A7TZT2	21.4831	22.3692	GO:0016740;GO:0016757;GO:0016758;GO:0046351;GO:0103011	IEA;IDA	Mannosylfructose-phosphate synthase
A7TZT2	B5W	A7TZT2	17.9657	18.1737	GO:0016740;GO:0016757;GO:0016758;GO:0046351;GO:0103011	IEA;IDA	Mannosylfructose-phosphate synthase
A7TZT2	B7B	A7TZT2	18.5915	17.7995	GO:0016740;GO:0016757;GO:0016758;GO:0046351;GO:0103011	IEA;IDA	Mannosylfructose-phosphate synthase
A7TZT2	B7P	A7TZT2	18.3104	19.2839	GO:0016740;GO:0016757;GO:0016758;GO:0046351;GO:0103011	IEA;IDA	Mannosylfructose-phosphate synthase
A7TZT2	B7W	A7TZT2	22.6798	23.6533	GO:0016740;GO:0016757;GO:0016758;GO:0046351;GO:0103011	IEA;IDA	Mannosylfructose-phosphate synthase
A7TZT2	C10B	A7TZT2	19.9635	19.1715	GO:0016740;GO:0016757;GO:0016758;GO:0046351;GO:0103011	IEA;IDA	Mannosylfructose-phosphate synthase
A7TZT2	C10P	A7TZT2	22.4211	23.7666	GO:0016740;GO:0016757;GO:0016758;GO:0046351;GO:0103011	IEA;IDA	Mannosylfructose-phosphate synthase
A7TZT2	C10W	A7TZT2	21.9161	23.1241	GO:0016740;GO:0016757;GO:0016758;GO:0046351;GO:0103011	IEA;IDA	Mannosylfructose-phosphate synthase
A7TZT2	C2B	A7TZT2	18.6008	18.6568	GO:0016740;GO:0016757;GO:0016758;GO:0046351;GO:0103011	IEA;IDA	Mannosylfructose-phosphate synthase
A7TZT2	C2P	A7TZT2	19.004	18.6975	GO:0016740;GO:0016757;GO:0016758;GO:0046351;GO:0103011	IEA;IDA	Mannosylfructose-phosphate synthase
A7TZT2	C2W	A7TZT2	18.7503	18.6364	GO:0016740;GO:0016757;GO:0016758;GO:0046351;GO:0103011	IEA;IDA	Mannosylfructose-phosphate synthase
A7TZT2	C5B	A7TZT2	18.646	17.854	GO:0016740;GO:0016757;GO:0016758;GO:0046351;GO:0103011	IEA;IDA	Mannosylfructose-phosphate synthase
A7TZT2	C5P	A7TZT2	18.626	18.3195	GO:0016740;GO:0016757;GO:0016758;GO:0046351;GO:0103011	IEA;IDA	Mannosylfructose-phosphate synthase
A7TZT2	C5W	A7TZT2	18.963	19.3085	GO:0016740;GO:0016757;GO:0016758;GO:0046351;GO:0103011	IEA;IDA	Mannosylfructose-phosphate synthase
A7TZT2	C7B	A7TZT2	20.0385	19.5095	GO:0016740;GO:0016757;GO:0016758;GO:0046351;GO:0103011	IEA;IDA	Mannosylfructose-phosphate synthase
A7TZT2	C7P	A7TZT2	21.8659	22.752	GO:0016740;GO:0016757;GO:0016758;GO:0046351;GO:0103011	IEA;IDA	Mannosylfructose-phosphate synthase
A7TZT2	C7W	A7TZT2	19.0145	19.8075	GO:0016740;GO:0016757;GO:0016758;GO:0046351;GO:0103011	IEA;IDA	Mannosylfructose-phosphate synthase
A8WFE1	A10B	A8WFE1	19.3029	18.5109	GO:0009636;GO:0016020	IEA	Uncharacterized protein
A8WFE1	A10P	A8WFE1	23.4535	25.2465	GO:0009636;GO:0016020	IEA	Uncharacterized protein
A8WFE1	A10W	A8WFE1	24.383	25.7927	GO:0009636;GO:0016020	IEA	Uncharacterized protein
A8WFE1	A2B	A8WFE1	19.29	19.176	GO:0009636;GO:0016020	IEA	Uncharacterized protein
A8WFE1	A2P	A8WFE1	20.9006	21.7867	GO:0009636;GO:0016020	IEA	Uncharacterized protein
A8WFE1	A2W	A8WFE1	21.2956	20.9891	GO:0009636;GO:0016020	IEA	Uncharacterized protein
A8WFE1	A5B	A8WFE1	19.0459	18.2539	GO:0009636;GO:0016020	IEA	Uncharacterized protein
A8WFE1	A5P	A8WFE1	21.971	22.8571	GO:0009636;GO:0016020	IEA	Uncharacterized protein
A8WFE1	A5W	A8WFE1	21.8666	22.0746	GO:0009636;GO:0016020	IEA	Uncharacterized protein
A8WFE1	A7B	A8WFE1	19.1511	18.0372	GO:0009636;GO:0016020	IEA	Uncharacterized protein
A8WFE1	A7P	A8WFE1	21.9163	22.9723	GO:0009636;GO:0016020	IEA	Uncharacterized protein
A8WFE1	A7W	A8WFE1	23.2723	23.8588	GO:0009636;GO:0016020	IEA	Uncharacterized protein
A8WFE1	B10B	A8WFE1	19.5722	18.4582	GO:0009636;GO:0016020	IEA	Uncharacterized protein
A8WFE1	B10P	A8WFE1	23.9453	25.2908	GO:0009636;GO:0016020	IEA	Uncharacterized protein
A8WFE1	B10W	A8WFE1	23.9733	25.2517	GO:0009636;GO:0016020	IEA	Uncharacterized protein
A8WFE1	B2B	A8WFE1	19.4533	19.1467	GO:0009636;GO:0016020	IEA	Uncharacterized protein
A8WFE1	B2P	A8WFE1	22.9357	22.8218	GO:0009636;GO:0016020	IEA	Uncharacterized protein
A8WFE1	B2W	A8WFE1	20.5997	20.6557	GO:0009636;GO:0016020	IEA	Uncharacterized protein
A8WFE1	B5B	A8WFE1	19.0916	18.2997	GO:0009636;GO:0016020	IEA	Uncharacterized protein
A8WFE1	B5P	A8WFE1	21.9579	22.844	GO:0009636;GO:0016020	IEA	Uncharacterized protein
A8WFE1	B5W	A8WFE1	22.2076	22.4156	GO:0009636;GO:0016020	IEA	Uncharacterized protein
A8WFE1	B7B	A8WFE1	19.4726	18.6806	GO:0009636;GO:0016020	IEA	Uncharacterized protein
A8WFE1	B7P	A8WFE1	23.5082	24.4818	GO:0009636;GO:0016020	IEA	Uncharacterized protein
A8WFE1	B7W	A8WFE1	24.5761	25.5496	GO:0009636;GO:0016020	IEA	Uncharacterized protein
A8WFE1	C10B	A8WFE1	18.7755	17.9835	GO:0009636;GO:0016020	IEA	Uncharacterized protein
A8WFE1	C10P	A8WFE1	20.6707	22.0162	GO:0009636;GO:0016020	IEA	Uncharacterized protein
A8WFE1	C10W	A8WFE1	24.4682	25.6763	GO:0009636;GO:0016020	IEA	Uncharacterized protein
A8WFE1	C2B	A8WFE1	19.4644	19.5205	GO:0009636;GO:0016020	IEA	Uncharacterized protein
A8WFE1	C2P	A8WFE1	22.0645	21.7579	GO:0009636;GO:0016020	IEA	Uncharacterized protein
A8WFE1	C2W	A8WFE1	19.5839	19.47	GO:0009636;GO:0016020	IEA	Uncharacterized protein
A8WFE1	C5B	A8WFE1	19.5087	18.7167	GO:0009636;GO:0016020	IEA	Uncharacterized protein
A8WFE1	C5P	A8WFE1	23.4028	23.0962	GO:0009636;GO:0016020	IEA	Uncharacterized protein
A8WFE1	C5W	A8WFE1	23.7024	24.0479	GO:0009636;GO:0016020	IEA	Uncharacterized protein
A8WFE1	C7B	A8WFE1	18.8841	18.3552	GO:0009636;GO:0016020	IEA	Uncharacterized protein
A8WFE1	C7P	A8WFE1	23.094	23.98	GO:0009636;GO:0016020	IEA	Uncharacterized protein
A8WFE1	C7W	A8WFE1	23.6765	24.4695	GO:0009636;GO:0016020	IEA	Uncharacterized protein
A9CEL8	A10B	A9CEL8	18.6797	17.8877	NA	NA	NA
A9CEL8	A10P	A9CEL8	19.5966	21.3896	NA	NA	NA
A9CEL8	A10W	A9CEL8	19.4584	20.8681	NA	NA	NA
A9CEL8	A2B	A9CEL8	19.8294	19.7155	NA	NA	NA
A9CEL8	A2P	A9CEL8	19.2953	20.1814	NA	NA	NA
A9CEL8	A2W	A9CEL8	19.1913	18.8847	NA	NA	NA
A9CEL8	A5B	A9CEL8	18.424	17.632	NA	NA	NA
A9CEL8	A5P	A9CEL8	19.4275	20.3135	NA	NA	NA
A9CEL8	A5W	A9CEL8	21.1693	21.3773	NA	NA	NA
A9CEL8	A7B	A9CEL8	18.5443	17.4304	NA	NA	NA
A9CEL8	A7P	A9CEL8	20.9245	21.9805	NA	NA	NA
A9CEL8	A7W	A9CEL8	21.4269	22.0134	NA	NA	NA
A9CEL8	B10B	A9CEL8	19.3761	18.2622	NA	NA	NA
A9CEL8	B10P	A9CEL8	21.2746	22.6201	NA	NA	NA
A9CEL8	B10W	A9CEL8	21.975	23.2535	NA	NA	NA
A9CEL8	B2B	A9CEL8	18.8795	18.573	NA	NA	NA
A9CEL8	B2P	A9CEL8	22.0753	21.9614	NA	NA	NA
A9CEL8	B2W	A9CEL8	21.4101	21.4661	NA	NA	NA
A9CEL8	B5B	A9CEL8	18.4713	17.6794	NA	NA	NA
A9CEL8	B5P	A9CEL8	21.2922	22.1783	NA	NA	NA
A9CEL8	B5W	A9CEL8	21.6	21.808	NA	NA	NA
A9CEL8	B7B	A9CEL8	19.2759	18.4839	NA	NA	NA
A9CEL8	B7P	A9CEL8	21.367	22.3406	NA	NA	NA
A9CEL8	B7W	A9CEL8	22.4407	23.4142	NA	NA	NA
A9CEL8	C10B	A9CEL8	20.5767	19.7848	NA	NA	NA
A9CEL8	C10P	A9CEL8	22.7528	24.0984	NA	NA	NA
A9CEL8	C10W	A9CEL8	21.673	22.881	NA	NA	NA
A9CEL8	C2B	A9CEL8	19.2716	19.3276	NA	NA	NA
A9CEL8	C2P	A9CEL8	21.9007	21.5942	NA	NA	NA
A9CEL8	C2W	A9CEL8	21.8879	21.7739	NA	NA	NA
A9CEL8	C5B	A9CEL8	19.316	18.5241	NA	NA	NA
A9CEL8	C5P	A9CEL8	21.4975	21.1909	NA	NA	NA
A9CEL8	C5W	A9CEL8	21.8698	22.2153	NA	NA	NA
A9CEL8	C7B	A9CEL8	20.6344	20.1054	NA	NA	NA
A9CEL8	C7P	A9CEL8	21.7535	22.6396	NA	NA	NA
A9CEL8	C7W	A9CEL8	22.0356	22.8285	NA	NA	NA
A9CEN1	A10B	A9CEN1	18.945	18.1531	NA	NA	NA
A9CEN1	A10P	A9CEN1	23.3619	25.1548	NA	NA	NA
A9CEN1	A10W	A9CEN1	24.7403	26.1499	NA	NA	NA
A9CEN1	A2B	A9CEN1	19.2991	19.1852	NA	NA	NA
A9CEN1	A2P	A9CEN1	22.4261	23.3122	NA	NA	NA
A9CEN1	A2W	A9CEN1	22.3709	22.0643	NA	NA	NA
A9CEN1	A5B	A9CEN1	18.6888	17.8968	NA	NA	NA
A9CEN1	A5P	A9CEN1	23.0667	23.9528	NA	NA	NA
A9CEN1	A5W	A9CEN1	22.102	22.3101	NA	NA	NA
A9CEN1	A7B	A9CEN1	18.8027	17.6888	NA	NA	NA
A9CEN1	A7P	A9CEN1	22.8616	23.9176	NA	NA	NA
A9CEN1	A7W	A9CEN1	23.7762	24.3627	NA	NA	NA
A9CEN1	B10B	A9CEN1	18.0597	16.9458	NA	NA	NA
A9CEN1	B10P	A9CEN1	24.3248	25.6703	NA	NA	NA
A9CEN1	B10W	A9CEN1	24.5328	25.8113	NA	NA	NA
A9CEN1	B2B	A9CEN1	19.1238	18.8173	NA	NA	NA
A9CEN1	B2P	A9CEN1	25.1705	25.0566	NA	NA	NA
A9CEN1	B2W	A9CEN1	22.451	22.507	NA	NA	NA
A9CEN1	B5B	A9CEN1	18.7355	17.9435	NA	NA	NA
A9CEN1	B5P	A9CEN1	23.7626	24.6487	NA	NA	NA
A9CEN1	B5W	A9CEN1	23.5628	23.7708	NA	NA	NA
A9CEN1	B7B	A9CEN1	17.955	17.163	NA	NA	NA
A9CEN1	B7P	A9CEN1	24.3985	25.3721	NA	NA	NA
A9CEN1	B7W	A9CEN1	25.2205	26.1941	NA	NA	NA
A9CEN1	C10B	A9CEN1	20.7247	19.9327	NA	NA	NA
A9CEN1	C10P	A9CEN1	25.9036	27.2491	NA	NA	NA
A9CEN1	C10W	A9CEN1	24.6394	25.8474	NA	NA	NA
A9CEN1	C2B	A9CEN1	17.9768	18.0329	NA	NA	NA
A9CEN1	C2P	A9CEN1	24.2892	23.9826	NA	NA	NA
A9CEN1	C2W	A9CEN1	23.619	23.5051	NA	NA	NA
A9CEN1	C5B	A9CEN1	18.0228	17.2308	NA	NA	NA
A9CEN1	C5P	A9CEN1	24.6554	24.3489	NA	NA	NA
A9CEN1	C5W	A9CEN1	25.2508	25.5963	NA	NA	NA
A9CEN1	C7B	A9CEN1	20.7781	20.2492	NA	NA	NA
A9CEN1	C7P	A9CEN1	24.8144	25.7005	NA	NA	NA
A9CEN1	C7W	A9CEN1	25.0418	25.8348	NA	NA	NA
A9CEN5	A10B	A9CEN5	19.2701	18.4781	NA	NA	NA
A9CEN5	A10P	A9CEN5	23.778	25.5709	NA	NA	NA
A9CEN5	A10W	A9CEN5	24.1304	25.54	NA	NA	NA
A9CEN5	A2B	A9CEN5	19.2191	19.1051	NA	NA	NA
A9CEN5	A2P	A9CEN5	21.86	22.7461	NA	NA	NA
A9CEN5	A2W	A9CEN5	22.451	22.1444	NA	NA	NA
A9CEN5	A5B	A9CEN5	19.0131	18.2211	NA	NA	NA
A9CEN5	A5P	A9CEN5	22.8219	23.7079	NA	NA	NA
A9CEN5	A5W	A9CEN5	22.3377	22.5458	NA	NA	NA
A9CEN5	A7B	A9CEN5	19.1191	18.0052	NA	NA	NA
A9CEN5	A7P	A9CEN5	22.888	23.944	NA	NA	NA
A9CEN5	A7W	A9CEN5	23.7028	24.2893	NA	NA	NA
A9CEN5	B10B	A9CEN5	19.4326	18.3187	NA	NA	NA
A9CEN5	B10P	A9CEN5	24.0709	25.4164	NA	NA	NA
A9CEN5	B10W	A9CEN5	24.4507	25.7291	NA	NA	NA
A9CEN5	B2B	A9CEN5	19.423	19.1165	NA	NA	NA
A9CEN5	B2P	A9CEN5	23.7584	23.6445	NA	NA	NA
A9CEN5	B2W	A9CEN5	23.7752	23.8313	NA	NA	NA
A9CEN5	B5B	A9CEN5	19.059	18.267	NA	NA	NA
A9CEN5	B5P	A9CEN5	23.8965	24.7826	NA	NA	NA
A9CEN5	B5W	A9CEN5	23.1193	23.3274	NA	NA	NA
A9CEN5	B7B	A9CEN5	19.3326	18.5406	NA	NA	NA
A9CEN5	B7P	A9CEN5	24.0426	25.0162	NA	NA	NA
A9CEN5	B7W	A9CEN5	24.6868	25.6603	NA	NA	NA
A9CEN5	C10B	A9CEN5	19.2069	18.4149	NA	NA	NA
A9CEN5	C10P	A9CEN5	24.6282	25.9737	NA	NA	NA
A9CEN5	C10W	A9CEN5	24.5155	25.7235	NA	NA	NA
A9CEN5	C2B	A9CEN5	19.3272	19.3832	NA	NA	NA
A9CEN5	C2P	A9CEN5	23.6897	23.3831	NA	NA	NA
A9CEN5	C2W	A9CEN5	22.4803	22.3664	NA	NA	NA
A9CEN5	C5B	A9CEN5	19.3716	18.5796	NA	NA	NA
A9CEN5	C5P	A9CEN5	22.8269	22.5204	NA	NA	NA
A9CEN5	C5W	A9CEN5	23.0406	23.3861	NA	NA	NA
A9CEN5	C7B	A9CEN5	19.3033	18.7744	NA	NA	NA
A9CEN5	C7P	A9CEN5	23.42	24.306	NA	NA	NA
A9CEN5	C7W	A9CEN5	23.7987	24.5916	NA	NA	NA
A9CET7	A10B	A9CET7	19.9165	19.1246	GO:0006810;GO:0007155;GO:0030001;GO:0046872	IEA	ABC transporter, substrate binding protein
A9CET7	A10P	A9CET7	27.81	29.603	GO:0006810;GO:0007155;GO:0030001;GO:0046872	IEA	ABC transporter, substrate binding protein
A9CET7	A10W	A9CET7	28.1717	29.5813	GO:0006810;GO:0007155;GO:0030001;GO:0046872	IEA	ABC transporter, substrate binding protein
A9CET7	A2B	A9CET7	18.8999	18.786	GO:0006810;GO:0007155;GO:0030001;GO:0046872	IEA	ABC transporter, substrate binding protein
A9CET7	A2P	A9CET7	24.9207	25.8067	GO:0006810;GO:0007155;GO:0030001;GO:0046872	IEA	ABC transporter, substrate binding protein
A9CET7	A2W	A9CET7	25.754	25.4474	GO:0006810;GO:0007155;GO:0030001;GO:0046872	IEA	ABC transporter, substrate binding protein
A9CET7	A5B	A9CET7	19.6581	18.8661	GO:0006810;GO:0007155;GO:0030001;GO:0046872	IEA	ABC transporter, substrate binding protein
A9CET7	A5P	A9CET7	26.7327	27.6188	GO:0006810;GO:0007155;GO:0030001;GO:0046872	IEA	ABC transporter, substrate binding protein
A9CET7	A5W	A9CET7	26.6759	26.8839	GO:0006810;GO:0007155;GO:0030001;GO:0046872	IEA	ABC transporter, substrate binding protein
A9CET7	A7B	A9CET7	19.7485	18.6346	GO:0006810;GO:0007155;GO:0030001;GO:0046872	IEA	ABC transporter, substrate binding protein
A9CET7	A7P	A9CET7	26.9127	27.9688	GO:0006810;GO:0007155;GO:0030001;GO:0046872	IEA	ABC transporter, substrate binding protein
A9CET7	A7W	A9CET7	27.7648	28.3514	GO:0006810;GO:0007155;GO:0030001;GO:0046872	IEA	ABC transporter, substrate binding protein
A9CET7	B10B	A9CET7	21.1746	20.0607	GO:0006810;GO:0007155;GO:0030001;GO:0046872	IEA	ABC transporter, substrate binding protein
A9CET7	B10P	A9CET7	27.7981	29.1436	GO:0006810;GO:0007155;GO:0030001;GO:0046872	IEA	ABC transporter, substrate binding protein
A9CET7	B10W	A9CET7	28.1575	29.4359	GO:0006810;GO:0007155;GO:0030001;GO:0046872	IEA	ABC transporter, substrate binding protein
A9CET7	B2B	A9CET7	20.0181	19.7116	GO:0006810;GO:0007155;GO:0030001;GO:0046872	IEA	ABC transporter, substrate binding protein
A9CET7	B2P	A9CET7	25.9022	25.7883	GO:0006810;GO:0007155;GO:0030001;GO:0046872	IEA	ABC transporter, substrate binding protein
A9CET7	B2W	A9CET7	26.3826	26.4386	GO:0006810;GO:0007155;GO:0030001;GO:0046872	IEA	ABC transporter, substrate binding protein
A9CET7	B5B	A9CET7	19.7024	18.9104	GO:0006810;GO:0007155;GO:0030001;GO:0046872	IEA	ABC transporter, substrate binding protein
A9CET7	B5P	A9CET7	27.5128	28.3989	GO:0006810;GO:0007155;GO:0030001;GO:0046872	IEA	ABC transporter, substrate binding protein
A9CET7	B5W	A9CET7	27.4493	27.6573	GO:0006810;GO:0007155;GO:0030001;GO:0046872	IEA	ABC transporter, substrate binding protein
A9CET7	B7B	A9CET7	21.8472	21.0552	GO:0006810;GO:0007155;GO:0030001;GO:0046872	IEA	ABC transporter, substrate binding protein
A9CET7	B7P	A9CET7	28.134	29.1075	GO:0006810;GO:0007155;GO:0030001;GO:0046872	IEA	ABC transporter, substrate binding protein
A9CET7	B7W	A9CET7	28.651	29.6246	GO:0006810;GO:0007155;GO:0030001;GO:0046872	IEA	ABC transporter, substrate binding protein
A9CET7	C10B	A9CET7	20.0274	19.2354	GO:0006810;GO:0007155;GO:0030001;GO:0046872	IEA	ABC transporter, substrate binding protein
A9CET7	C10P	A9CET7	29.3853	30.7309	GO:0006810;GO:0007155;GO:0030001;GO:0046872	IEA	ABC transporter, substrate binding protein
A9CET7	C10W	A9CET7	28.2459	29.4539	GO:0006810;GO:0007155;GO:0030001;GO:0046872	IEA	ABC transporter, substrate binding protein
A9CET7	C2B	A9CET7	18.5346	18.5907	GO:0006810;GO:0007155;GO:0030001;GO:0046872	IEA	ABC transporter, substrate binding protein
A9CET7	C2P	A9CET7	26.4748	26.1682	GO:0006810;GO:0007155;GO:0030001;GO:0046872	IEA	ABC transporter, substrate binding protein
A9CET7	C2W	A9CET7	25.7844	25.6705	GO:0006810;GO:0007155;GO:0030001;GO:0046872	IEA	ABC transporter, substrate binding protein
A9CET7	C5B	A9CET7	18.58	17.788	GO:0006810;GO:0007155;GO:0030001;GO:0046872	IEA	ABC transporter, substrate binding protein
A9CET7	C5P	A9CET7	27.2333	26.9267	GO:0006810;GO:0007155;GO:0030001;GO:0046872	IEA	ABC transporter, substrate binding protein
A9CET7	C5W	A9CET7	27.5917	27.9372	GO:0006810;GO:0007155;GO:0030001;GO:0046872	IEA	ABC transporter, substrate binding protein
A9CET7	C7B	A9CET7	18.6831	18.1542	GO:0006810;GO:0007155;GO:0030001;GO:0046872	IEA	ABC transporter, substrate binding protein
A9CET7	C7P	A9CET7	27.7446	28.6307	GO:0006810;GO:0007155;GO:0030001;GO:0046872	IEA	ABC transporter, substrate binding protein
A9CET7	C7W	A9CET7	27.4295	28.2225	GO:0006810;GO:0007155;GO:0030001;GO:0046872	IEA	ABC transporter, substrate binding protein
A9CEV6	A10B	A9CEV6	19.2518	18.4598	GO:0003824;GO:0008152;GO:0016829	IEA	Dihydroxy-acid dehydratase
A9CEV6	A10P	A9CEV6	23.548	25.341	GO:0003824;GO:0008152;GO:0016829	IEA	Dihydroxy-acid dehydratase
A9CEV6	A10W	A9CEV6	23.9705	25.3802	GO:0003824;GO:0008152;GO:0016829	IEA	Dihydroxy-acid dehydratase
A9CEV6	A2B	A9CEV6	18.3609	18.247	GO:0003824;GO:0008152;GO:0016829	IEA	Dihydroxy-acid dehydratase
A9CEV6	A2P	A9CEV6	20.4091	21.2952	GO:0003824;GO:0008152;GO:0016829	IEA	Dihydroxy-acid dehydratase
A9CEV6	A2W	A9CEV6	21.7117	21.4052	GO:0003824;GO:0008152;GO:0016829	IEA	Dihydroxy-acid dehydratase
A9CEV6	A5B	A9CEV6	18.9948	18.2028	GO:0003824;GO:0008152;GO:0016829	IEA	Dihydroxy-acid dehydratase
A9CEV6	A5P	A9CEV6	20.052	20.9381	GO:0003824;GO:0008152;GO:0016829	IEA	Dihydroxy-acid dehydratase
A9CEV6	A5W	A9CEV6	22.5588	22.7669	GO:0003824;GO:0008152;GO:0016829	IEA	Dihydroxy-acid dehydratase
A9CEV6	A7B	A9CEV6	19.1013	17.9874	GO:0003824;GO:0008152;GO:0016829	IEA	Dihydroxy-acid dehydratase
A9CEV6	A7P	A9CEV6	23.348	24.404	GO:0003824;GO:0008152;GO:0016829	IEA	Dihydroxy-acid dehydratase
A9CEV6	A7W	A9CEV6	24.2511	24.8376	GO:0003824;GO:0008152;GO:0016829	IEA	Dihydroxy-acid dehydratase
A9CEV6	B10B	A9CEV6	18.6269	17.5129	GO:0003824;GO:0008152;GO:0016829	IEA	Dihydroxy-acid dehydratase
A9CEV6	B10P	A9CEV6	23.2408	24.5863	GO:0003824;GO:0008152;GO:0016829	IEA	Dihydroxy-acid dehydratase
A9CEV6	B10W	A9CEV6	23.8809	25.1593	GO:0003824;GO:0008152;GO:0016829	IEA	Dihydroxy-acid dehydratase
A9CEV6	B2B	A9CEV6	19.4062	19.0996	GO:0003824;GO:0008152;GO:0016829	IEA	Dihydroxy-acid dehydratase
A9CEV6	B2P	A9CEV6	24.047	23.9331	GO:0003824;GO:0008152;GO:0016829	IEA	Dihydroxy-acid dehydratase
A9CEV6	B2W	A9CEV6	23.4197	23.4757	GO:0003824;GO:0008152;GO:0016829	IEA	Dihydroxy-acid dehydratase
A9CEV6	B5B	A9CEV6	19.0407	18.2488	GO:0003824;GO:0008152;GO:0016829	IEA	Dihydroxy-acid dehydratase
A9CEV6	B5P	A9CEV6	23.297	24.1831	GO:0003824;GO:0008152;GO:0016829	IEA	Dihydroxy-acid dehydratase
A9CEV6	B5W	A9CEV6	24.2888	24.4968	GO:0003824;GO:0008152;GO:0016829	IEA	Dihydroxy-acid dehydratase
A9CEV6	B7B	A9CEV6	18.5241	17.7321	GO:0003824;GO:0008152;GO:0016829	IEA	Dihydroxy-acid dehydratase
A9CEV6	B7P	A9CEV6	24.5483	25.5219	GO:0003824;GO:0008152;GO:0016829	IEA	Dihydroxy-acid dehydratase
A9CEV6	B7W	A9CEV6	25.5098	26.4833	GO:0003824;GO:0008152;GO:0016829	IEA	Dihydroxy-acid dehydratase
A9CEV6	C10B	A9CEV6	18.5686	17.7766	GO:0003824;GO:0008152;GO:0016829	IEA	Dihydroxy-acid dehydratase
A9CEV6	C10P	A9CEV6	24.852	26.1976	GO:0003824;GO:0008152;GO:0016829	IEA	Dihydroxy-acid dehydratase
A9CEV6	C10W	A9CEV6	24.6033	25.8113	GO:0003824;GO:0008152;GO:0016829	IEA	Dihydroxy-acid dehydratase
A9CEV6	C2B	A9CEV6	18.3851	18.4411	GO:0003824;GO:0008152;GO:0016829	IEA	Dihydroxy-acid dehydratase
A9CEV6	C2P	A9CEV6	24.0043	23.6977	GO:0003824;GO:0008152;GO:0016829	IEA	Dihydroxy-acid dehydratase
A9CEV6	C2W	A9CEV6	22.4493	22.3354	GO:0003824;GO:0008152;GO:0016829	IEA	Dihydroxy-acid dehydratase
A9CEV6	C5B	A9CEV6	18.4306	17.6386	GO:0003824;GO:0008152;GO:0016829	IEA	Dihydroxy-acid dehydratase
A9CEV6	C5P	A9CEV6	23.7889	23.4823	GO:0003824;GO:0008152;GO:0016829	IEA	Dihydroxy-acid dehydratase
A9CEV6	C5W	A9CEV6	25.0544	25.3999	GO:0003824;GO:0008152;GO:0016829	IEA	Dihydroxy-acid dehydratase
A9CEV6	C7B	A9CEV6	20.7452	20.2163	GO:0003824;GO:0008152;GO:0016829	IEA	Dihydroxy-acid dehydratase
A9CEV6	C7P	A9CEV6	24.6258	25.5119	GO:0003824;GO:0008152;GO:0016829	IEA	Dihydroxy-acid dehydratase
A9CEV6	C7W	A9CEV6	24.3753	25.1683	GO:0003824;GO:0008152;GO:0016829	IEA	Dihydroxy-acid dehydratase
A9CEV8	A10B	A9CEV8	19.1898	18.3978	GO:0005534;GO:0015757	IEA	ABC transporter, substrate binding protein (Ribose)
A9CEV8	A10P	A9CEV8	24.1004	25.8933	GO:0005534;GO:0015757	IEA	ABC transporter, substrate binding protein (Ribose)
A9CEV8	A10W	A9CEV8	24.7295	26.1391	GO:0005534;GO:0015757	IEA	ABC transporter, substrate binding protein (Ribose)
A9CEV8	A2B	A9CEV8	18.1027	17.9887	GO:0005534;GO:0015757	IEA	ABC transporter, substrate binding protein (Ribose)
A9CEV8	A2P	A9CEV8	22.7516	23.6377	GO:0005534;GO:0015757	IEA	ABC transporter, substrate binding protein (Ribose)
A9CEV8	A2W	A9CEV8	23.2106	22.9041	GO:0005534;GO:0015757	IEA	ABC transporter, substrate binding protein (Ribose)
A9CEV8	A5B	A9CEV8	18.933	18.141	GO:0005534;GO:0015757	IEA	ABC transporter, substrate binding protein (Ribose)
A9CEV8	A5P	A9CEV8	23.621	24.5071	GO:0005534;GO:0015757	IEA	ABC transporter, substrate binding protein (Ribose)
A9CEV8	A5W	A9CEV8	23.7171	23.9251	GO:0005534;GO:0015757	IEA	ABC transporter, substrate binding protein (Ribose)
A9CEV8	A7B	A9CEV8	19.0409	17.927	GO:0005534;GO:0015757	IEA	ABC transporter, substrate binding protein (Ribose)
A9CEV8	A7P	A9CEV8	23.844	24.9	GO:0005534;GO:0015757	IEA	ABC transporter, substrate binding protein (Ribose)
A9CEV8	A7W	A9CEV8	24.7922	25.3787	GO:0005534;GO:0015757	IEA	ABC transporter, substrate binding protein (Ribose)
A9CEV8	B10B	A9CEV8	18.4748	17.3609	GO:0005534;GO:0015757	IEA	ABC transporter, substrate binding protein (Ribose)
A9CEV8	B10P	A9CEV8	23.9359	25.2814	GO:0005534;GO:0015757	IEA	ABC transporter, substrate binding protein (Ribose)
A9CEV8	B10W	A9CEV8	24.6259	25.9044	GO:0005534;GO:0015757	IEA	ABC transporter, substrate binding protein (Ribose)
A9CEV8	B2B	A9CEV8	19.3491	19.0425	GO:0005534;GO:0015757	IEA	ABC transporter, substrate binding protein (Ribose)
A9CEV8	B2P	A9CEV8	23.2795	23.1656	GO:0005534;GO:0015757	IEA	ABC transporter, substrate binding protein (Ribose)
A9CEV8	B2W	A9CEV8	23.7903	23.8463	GO:0005534;GO:0015757	IEA	ABC transporter, substrate binding protein (Ribose)
A9CEV8	B5B	A9CEV8	18.979	18.187	GO:0005534;GO:0015757	IEA	ABC transporter, substrate binding protein (Ribose)
A9CEV8	B5P	A9CEV8	23.9667	24.8528	GO:0005534;GO:0015757	IEA	ABC transporter, substrate binding protein (Ribose)
A9CEV8	B5W	A9CEV8	24.6508	24.8588	GO:0005534;GO:0015757	IEA	ABC transporter, substrate binding protein (Ribose)
A9CEV8	B7B	A9CEV8	18.3715	17.5795	GO:0005534;GO:0015757	IEA	ABC transporter, substrate binding protein (Ribose)
A9CEV8	B7P	A9CEV8	24.5195	25.4931	GO:0005534;GO:0015757	IEA	ABC transporter, substrate binding protein (Ribose)
A9CEV8	B7W	A9CEV8	25.1142	26.0878	GO:0005534;GO:0015757	IEA	ABC transporter, substrate binding protein (Ribose)
A9CEV8	C10B	A9CEV8	20.6908	19.8988	GO:0005534;GO:0015757	IEA	ABC transporter, substrate binding protein (Ribose)
A9CEV8	C10P	A9CEV8	23.1534	24.4989	GO:0005534;GO:0015757	IEA	ABC transporter, substrate binding protein (Ribose)
A9CEV8	C10W	A9CEV8	25.0301	26.2381	GO:0005534;GO:0015757	IEA	ABC transporter, substrate binding protein (Ribose)
A9CEV8	C2B	A9CEV8	18.1518	18.2078	GO:0005534;GO:0015757	IEA	ABC transporter, substrate binding protein (Ribose)
A9CEV8	C2P	A9CEV8	24.4815	24.1749	GO:0005534;GO:0015757	IEA	ABC transporter, substrate binding protein (Ribose)
A9CEV8	C2W	A9CEV8	23.2382	23.1243	GO:0005534;GO:0015757	IEA	ABC transporter, substrate binding protein (Ribose)
A9CEV8	C5B	A9CEV8	18.1975	17.4055	GO:0005534;GO:0015757	IEA	ABC transporter, substrate binding protein (Ribose)
A9CEV8	C5P	A9CEV8	23.8314	23.5249	GO:0005534;GO:0015757	IEA	ABC transporter, substrate binding protein (Ribose)
A9CEV8	C5W	A9CEV8	24.3115	24.657	GO:0005534;GO:0015757	IEA	ABC transporter, substrate binding protein (Ribose)
A9CEV8	C7B	A9CEV8	21.0594	20.5305	GO:0005534;GO:0015757	IEA	ABC transporter, substrate binding protein (Ribose)
A9CEV8	C7P	A9CEV8	24.0564	24.9425	GO:0005534;GO:0015757	IEA	ABC transporter, substrate binding protein (Ribose)
A9CEV8	C7W	A9CEV8	24.414	25.2069	GO:0005534;GO:0015757	IEA	ABC transporter, substrate binding protein (Ribose)
A9CEW4	A10B	A9CEW4	18.8461	18.0541	GO:0008152;GO:0016491;GO:0055114	IEA	NAD binding oxidoreductaseD binding oxidoreductaseD binding oxidoreductase
A9CEW4	A10P	A9CEW4	20.5226	22.3156	GO:0008152;GO:0016491;GO:0055114	IEA	NAD binding oxidoreductaseD binding oxidoreductaseD binding oxidoreductase
A9CEW4	A10W	A9CEW4	21.5279	22.9376	GO:0008152;GO:0016491;GO:0055114	IEA	NAD binding oxidoreductaseD binding oxidoreductaseD binding oxidoreductase
A9CEW4	A2B	A9CEW4	20.2097	20.0958	GO:0008152;GO:0016491;GO:0055114	IEA	NAD binding oxidoreductaseD binding oxidoreductaseD binding oxidoreductase
A9CEW4	A2P	A9CEW4	19.9131	20.7992	GO:0008152;GO:0016491;GO:0055114	IEA	NAD binding oxidoreductaseD binding oxidoreductaseD binding oxidoreductase
A9CEW4	A2W	A9CEW4	19.812	19.5054	GO:0008152;GO:0016491;GO:0055114	IEA	NAD binding oxidoreductaseD binding oxidoreductaseD binding oxidoreductase
A9CEW4	A5B	A9CEW4	18.5901	17.7981	GO:0008152;GO:0016491;GO:0055114	IEA	NAD binding oxidoreductaseD binding oxidoreductaseD binding oxidoreductase
A9CEW4	A5P	A9CEW4	19.5814	20.4675	GO:0008152;GO:0016491;GO:0055114	IEA	NAD binding oxidoreductaseD binding oxidoreductaseD binding oxidoreductase
A9CEW4	A5W	A9CEW4	19.2539	19.4619	GO:0008152;GO:0016491;GO:0055114	IEA	NAD binding oxidoreductaseD binding oxidoreductaseD binding oxidoreductase
A9CEW4	A7B	A9CEW4	18.7064	17.5925	GO:0008152;GO:0016491;GO:0055114	IEA	NAD binding oxidoreductaseD binding oxidoreductaseD binding oxidoreductase
A9CEW4	A7P	A9CEW4	20.5077	21.5637	GO:0008152;GO:0016491;GO:0055114	IEA	NAD binding oxidoreductaseD binding oxidoreductaseD binding oxidoreductase
A9CEW4	A7W	A9CEW4	21.3873	21.9738	GO:0008152;GO:0016491;GO:0055114	IEA	NAD binding oxidoreductaseD binding oxidoreductaseD binding oxidoreductase
A9CEW4	B10B	A9CEW4	18.2376	17.1237	GO:0008152;GO:0016491;GO:0055114	IEA	NAD binding oxidoreductaseD binding oxidoreductaseD binding oxidoreductase
A9CEW4	B10P	A9CEW4	21.0476	22.3931	GO:0008152;GO:0016491;GO:0055114	IEA	NAD binding oxidoreductaseD binding oxidoreductaseD binding oxidoreductase
A9CEW4	B10W	A9CEW4	19.5263	20.8047	GO:0008152;GO:0016491;GO:0055114	IEA	NAD binding oxidoreductaseD binding oxidoreductaseD binding oxidoreductase
A9CEW4	B2B	A9CEW4	19.0328	18.7262	GO:0008152;GO:0016491;GO:0055114	IEA	NAD binding oxidoreductaseD binding oxidoreductaseD binding oxidoreductase
A9CEW4	B2P	A9CEW4	20.3629	20.249	GO:0008152;GO:0016491;GO:0055114	IEA	NAD binding oxidoreductaseD binding oxidoreductaseD binding oxidoreductase
A9CEW4	B2W	A9CEW4	21.0881	21.1441	GO:0008152;GO:0016491;GO:0055114	IEA	NAD binding oxidoreductaseD binding oxidoreductaseD binding oxidoreductase
A9CEW4	B5B	A9CEW4	18.637	17.845	GO:0008152;GO:0016491;GO:0055114	IEA	NAD binding oxidoreductaseD binding oxidoreductaseD binding oxidoreductase
A9CEW4	B5P	A9CEW4	21.4139	22.2999	GO:0008152;GO:0016491;GO:0055114	IEA	NAD binding oxidoreductaseD binding oxidoreductaseD binding oxidoreductase
A9CEW4	B5W	A9CEW4	21.8394	22.0474	GO:0008152;GO:0016491;GO:0055114	IEA	NAD binding oxidoreductaseD binding oxidoreductaseD binding oxidoreductase
A9CEW4	B7B	A9CEW4	18.1335	17.3415	GO:0008152;GO:0016491;GO:0055114	IEA	NAD binding oxidoreductaseD binding oxidoreductaseD binding oxidoreductase
A9CEW4	B7P	A9CEW4	20.5517	21.5253	GO:0008152;GO:0016491;GO:0055114	IEA	NAD binding oxidoreductaseD binding oxidoreductaseD binding oxidoreductase
A9CEW4	B7W	A9CEW4	23.122	24.0956	GO:0008152;GO:0016491;GO:0055114	IEA	NAD binding oxidoreductaseD binding oxidoreductaseD binding oxidoreductase
A9CEW4	C10B	A9CEW4	21.0142	20.2222	GO:0008152;GO:0016491;GO:0055114	IEA	NAD binding oxidoreductaseD binding oxidoreductaseD binding oxidoreductase
A9CEW4	C10P	A9CEW4	22.3582	23.7037	GO:0008152;GO:0016491;GO:0055114	IEA	NAD binding oxidoreductaseD binding oxidoreductaseD binding oxidoreductase
A9CEW4	C10W	A9CEW4	21.5085	22.7165	GO:0008152;GO:0016491;GO:0055114	IEA	NAD binding oxidoreductaseD binding oxidoreductaseD binding oxidoreductase
A9CEW4	C2B	A9CEW4	20.0169	20.0729	GO:0008152;GO:0016491;GO:0055114	IEA	NAD binding oxidoreductaseD binding oxidoreductaseD binding oxidoreductase
A9CEW4	C2P	A9CEW4	19.8105	19.5039	GO:0008152;GO:0016491;GO:0055114	IEA	NAD binding oxidoreductaseD binding oxidoreductaseD binding oxidoreductase
A9CEW4	C2W	A9CEW4	19.3978	19.2839	GO:0008152;GO:0016491;GO:0055114	IEA	NAD binding oxidoreductaseD binding oxidoreductaseD binding oxidoreductase
A9CEW4	C5B	A9CEW4	20.0605	19.2685	GO:0008152;GO:0016491;GO:0055114	IEA	NAD binding oxidoreductaseD binding oxidoreductaseD binding oxidoreductase
A9CEW4	C5P	A9CEW4	21.0169	20.7104	GO:0008152;GO:0016491;GO:0055114	IEA	NAD binding oxidoreductaseD binding oxidoreductaseD binding oxidoreductase
A9CEW4	C5W	A9CEW4	21.756	22.1015	GO:0008152;GO:0016491;GO:0055114	IEA	NAD binding oxidoreductaseD binding oxidoreductaseD binding oxidoreductase
A9CEW4	C7B	A9CEW4	19.5291	19.0002	GO:0008152;GO:0016491;GO:0055114	IEA	NAD binding oxidoreductaseD binding oxidoreductaseD binding oxidoreductase
A9CEW4	C7P	A9CEW4	21.7174	22.6035	GO:0008152;GO:0016491;GO:0055114	IEA	NAD binding oxidoreductaseD binding oxidoreductaseD binding oxidoreductase
A9CEW4	C7W	A9CEW4	20.6341	21.427	GO:0008152;GO:0016491;GO:0055114	IEA	NAD binding oxidoreductaseD binding oxidoreductaseD binding oxidoreductase
A9CEX8	A10B	A9CEX8	19.4349	18.6429	GO:0008152;GO:0016491;GO:0055114	IEA	Dehydrogenase
A9CEX8	A10P	A9CEX8	23.6827	25.4757	GO:0008152;GO:0016491;GO:0055114	IEA	Dehydrogenase
A9CEX8	A10W	A9CEX8	24.2752	25.6848	GO:0008152;GO:0016491;GO:0055114	IEA	Dehydrogenase
A9CEX8	A2B	A9CEX8	18.7087	18.5948	GO:0008152;GO:0016491;GO:0055114	IEA	Dehydrogenase
A9CEX8	A2P	A9CEX8	21.5904	22.4765	GO:0008152;GO:0016491;GO:0055114	IEA	Dehydrogenase
A9CEX8	A2W	A9CEX8	21.631	21.3244	GO:0008152;GO:0016491;GO:0055114	IEA	Dehydrogenase
A9CEX8	A5B	A9CEX8	19.1775	18.3856	GO:0008152;GO:0016491;GO:0055114	IEA	Dehydrogenase
A9CEX8	A5P	A9CEX8	21.2509	22.137	GO:0008152;GO:0016491;GO:0055114	IEA	Dehydrogenase
A9CEX8	A5W	A9CEX8	22.1804	22.3884	GO:0008152;GO:0016491;GO:0055114	IEA	Dehydrogenase
A9CEX8	A7B	A9CEX8	19.2796	18.1657	GO:0008152;GO:0016491;GO:0055114	IEA	Dehydrogenase
A9CEX8	A7P	A9CEX8	23.3508	24.4069	GO:0008152;GO:0016491;GO:0055114	IEA	Dehydrogenase
A9CEX8	A7W	A9CEX8	23.8171	24.4037	GO:0008152;GO:0016491;GO:0055114	IEA	Dehydrogenase
A9CEX8	B10B	A9CEX8	20.1338	19.0199	GO:0008152;GO:0016491;GO:0055114	IEA	Dehydrogenase
A9CEX8	B10P	A9CEX8	23.3419	24.6874	GO:0008152;GO:0016491;GO:0055114	IEA	Dehydrogenase
A9CEX8	B10W	A9CEX8	24.1719	25.4503	GO:0008152;GO:0016491;GO:0055114	IEA	Dehydrogenase
A9CEX8	B2B	A9CEX8	19.5747	19.2682	GO:0008152;GO:0016491;GO:0055114	IEA	Dehydrogenase
A9CEX8	B2P	A9CEX8	23.5186	23.4047	GO:0008152;GO:0016491;GO:0055114	IEA	Dehydrogenase
A9CEX8	B2W	A9CEX8	23.0978	23.1538	GO:0008152;GO:0016491;GO:0055114	IEA	Dehydrogenase
A9CEX8	B5B	A9CEX8	19.223	18.431	GO:0008152;GO:0016491;GO:0055114	IEA	Dehydrogenase
A9CEX8	B5P	A9CEX8	23.0775	23.9636	GO:0008152;GO:0016491;GO:0055114	IEA	Dehydrogenase
A9CEX8	B5W	A9CEX8	23.8788	24.0868	GO:0008152;GO:0016491;GO:0055114	IEA	Dehydrogenase
A9CEX8	B7B	A9CEX8	20.0362	19.2442	GO:0008152;GO:0016491;GO:0055114	IEA	Dehydrogenase
A9CEX8	B7P	A9CEX8	24.4063	25.3798	GO:0008152;GO:0016491;GO:0055114	IEA	Dehydrogenase
A9CEX8	B7W	A9CEX8	25.0093	25.9828	GO:0008152;GO:0016491;GO:0055114	IEA	Dehydrogenase
A9CEX8	C10B	A9CEX8	19.4393	18.6473	GO:0008152;GO:0016491;GO:0055114	IEA	Dehydrogenase
A9CEX8	C10P	A9CEX8	24.8094	26.1549	GO:0008152;GO:0016491;GO:0055114	IEA	Dehydrogenase
A9CEX8	C10W	A9CEX8	24.4207	25.6287	GO:0008152;GO:0016491;GO:0055114	IEA	Dehydrogenase
A9CEX8	C2B	A9CEX8	19.3622	19.4182	GO:0008152;GO:0016491;GO:0055114	IEA	Dehydrogenase
A9CEX8	C2P	A9CEX8	23.5866	23.28	GO:0008152;GO:0016491;GO:0055114	IEA	Dehydrogenase
A9CEX8	C2W	A9CEX8	21.3181	21.2042	GO:0008152;GO:0016491;GO:0055114	IEA	Dehydrogenase
A9CEX8	C5B	A9CEX8	19.4065	18.6145	GO:0008152;GO:0016491;GO:0055114	IEA	Dehydrogenase
A9CEX8	C5P	A9CEX8	23.6166	23.3101	GO:0008152;GO:0016491;GO:0055114	IEA	Dehydrogenase
A9CEX8	C5W	A9CEX8	23.8931	24.2386	GO:0008152;GO:0016491;GO:0055114	IEA	Dehydrogenase
A9CEX8	C7B	A9CEX8	18.1247	17.5958	GO:0008152;GO:0016491;GO:0055114	IEA	Dehydrogenase
A9CEX8	C7P	A9CEX8	24.328	25.2141	GO:0008152;GO:0016491;GO:0055114	IEA	Dehydrogenase
A9CEX8	C7W	A9CEX8	24.318	25.111	GO:0008152;GO:0016491;GO:0055114	IEA	Dehydrogenase
A9CEY9	A10B	A9CEY9	19.2518	18.4598	GO:0005215;GO:0006810	IEA	ABC transporter, substrate binding protein (Sugar)
A9CEY9	A10P	A9CEY9	19.0183	20.8113	GO:0005215;GO:0006810	IEA	ABC transporter, substrate binding protein (Sugar)
A9CEY9	A10W	A9CEY9	20.3756	21.7852	GO:0005215;GO:0006810	IEA	ABC transporter, substrate binding protein (Sugar)
A9CEY9	A2B	A9CEY9	18.7082	18.5943	GO:0005215;GO:0006810	IEA	ABC transporter, substrate binding protein (Sugar)
A9CEY9	A2P	A9CEY9	19.9287	20.8147	GO:0005215;GO:0006810	IEA	ABC transporter, substrate binding protein (Sugar)
A9CEY9	A2W	A9CEY9	19.8132	19.5066	GO:0005215;GO:0006810	IEA	ABC transporter, substrate binding protein (Sugar)
A9CEY9	A5B	A9CEY9	18.9948	18.2029	GO:0005215;GO:0006810	IEA	ABC transporter, substrate binding protein (Sugar)
A9CEY9	A5P	A9CEY9	19.5104	20.3965	GO:0005215;GO:0006810	IEA	ABC transporter, substrate binding protein (Sugar)
A9CEY9	A5W	A9CEY9	19.8345	20.0425	GO:0005215;GO:0006810	IEA	ABC transporter, substrate binding protein (Sugar)
A9CEY9	A7B	A9CEY9	19.1013	17.9874	GO:0005215;GO:0006810	IEA	ABC transporter, substrate binding protein (Sugar)
A9CEY9	A7P	A9CEY9	18.9993	20.0553	GO:0005215;GO:0006810	IEA	ABC transporter, substrate binding protein (Sugar)
A9CEY9	A7W	A9CEY9	21.6167	22.2032	GO:0005215;GO:0006810	IEA	ABC transporter, substrate binding protein (Sugar)
A9CEY9	B10B	A9CEY9	19.4682	18.3543	GO:0005215;GO:0006810	IEA	ABC transporter, substrate binding protein (Sugar)
A9CEY9	B10P	A9CEY9	20.4907	21.8362	GO:0005215;GO:0006810	IEA	ABC transporter, substrate binding protein (Sugar)
A9CEY9	B10W	A9CEY9	20.3297	21.6081	GO:0005215;GO:0006810	IEA	ABC transporter, substrate binding protein (Sugar)
A9CEY9	B2B	A9CEY9	19.4062	19.0996	GO:0005215;GO:0006810	IEA	ABC transporter, substrate binding protein (Sugar)
A9CEY9	B2P	A9CEY9	18.9194	18.8054	GO:0005215;GO:0006810	IEA	ABC transporter, substrate binding protein (Sugar)
A9CEY9	B2W	A9CEY9	20.3501	20.4062	GO:0005215;GO:0006810	IEA	ABC transporter, substrate binding protein (Sugar)
A9CEY9	B5B	A9CEY9	19.0408	18.2488	GO:0005215;GO:0006810	IEA	ABC transporter, substrate binding protein (Sugar)
A9CEY9	B5P	A9CEY9	19.4256	20.3116	GO:0005215;GO:0006810	IEA	ABC transporter, substrate binding protein (Sugar)
A9CEY9	B5W	A9CEY9	20.2682	20.4762	GO:0005215;GO:0006810	IEA	ABC transporter, substrate binding protein (Sugar)
A9CEY9	B7B	A9CEY9	19.3683	18.5763	GO:0005215;GO:0006810	IEA	ABC transporter, substrate binding protein (Sugar)
A9CEY9	B7P	A9CEY9	19.0825	20.056	GO:0005215;GO:0006810	IEA	ABC transporter, substrate binding protein (Sugar)
A9CEY9	B7W	A9CEY9	18.1327	19.1063	GO:0005215;GO:0006810	IEA	ABC transporter, substrate binding protein (Sugar)
A9CEY9	C10B	A9CEY9	17.994	17.202	GO:0005215;GO:0006810	IEA	ABC transporter, substrate binding protein (Sugar)
A9CEY9	C10P	A9CEY9	19.066	20.4116	GO:0005215;GO:0006810	IEA	ABC transporter, substrate binding protein (Sugar)
A9CEY9	C10W	A9CEY9	19.9718	21.1798	GO:0005215;GO:0006810	IEA	ABC transporter, substrate binding protein (Sugar)
A9CEY9	C2B	A9CEY9	20.8838	20.9398	GO:0005215;GO:0006810	IEA	ABC transporter, substrate binding protein (Sugar)
A9CEY9	C2P	A9CEY9	20.8682	20.5617	GO:0005215;GO:0006810	IEA	ABC transporter, substrate binding protein (Sugar)
A9CEY9	C2W	A9CEY9	18.1481	18.0342	GO:0005215;GO:0006810	IEA	ABC transporter, substrate binding protein (Sugar)
A9CEY9	C5B	A9CEY9	20.9264	20.1344	GO:0005215;GO:0006810	IEA	ABC transporter, substrate binding protein (Sugar)
A9CEY9	C5P	A9CEY9	20.2701	19.9635	GO:0005215;GO:0006810	IEA	ABC transporter, substrate binding protein (Sugar)
A9CEY9	C5W	A9CEY9	19.7779	20.1234	GO:0005215;GO:0006810	IEA	ABC transporter, substrate binding protein (Sugar)
A9CEY9	C7B	A9CEY9	19.881	19.352	GO:0005215;GO:0006810	IEA	ABC transporter, substrate binding protein (Sugar)
A9CEY9	C7P	A9CEY9	19.6732	20.5593	GO:0005215;GO:0006810	IEA	ABC transporter, substrate binding protein (Sugar)
A9CEY9	C7W	A9CEY9	19.6575	20.4505	GO:0005215;GO:0006810	IEA	ABC transporter, substrate binding protein (Sugar)
A9CEZ4	A10B	A9CEZ4	19.0057	18.2137	GO:0003824;GO:0008483;GO:0016740;GO:0030170	IEA	Aminotransferase
A9CEZ4	A10P	A9CEZ4	22.811	24.6039	GO:0003824;GO:0008483;GO:0016740;GO:0030170	IEA	Aminotransferase
A9CEZ4	A10W	A9CEZ4	23.9397	25.3493	GO:0003824;GO:0008483;GO:0016740;GO:0030170	IEA	Aminotransferase
A9CEZ4	A2B	A9CEZ4	20.3951	20.2811	GO:0003824;GO:0008483;GO:0016740;GO:0030170	IEA	Aminotransferase
A9CEZ4	A2P	A9CEZ4	21.5247	22.4108	GO:0003824;GO:0008483;GO:0016740;GO:0030170	IEA	Aminotransferase
A9CEZ4	A2W	A9CEZ4	19.3443	19.0377	GO:0003824;GO:0008483;GO:0016740;GO:0030170	IEA	Aminotransferase
A9CEZ4	A5B	A9CEZ4	18.7493	17.9574	GO:0003824;GO:0008483;GO:0016740;GO:0030170	IEA	Aminotransferase
A9CEZ4	A5P	A9CEZ4	21.2824	22.1684	GO:0003824;GO:0008483;GO:0016740;GO:0030170	IEA	Aminotransferase
A9CEZ4	A5W	A9CEZ4	21.8453	22.0533	GO:0003824;GO:0008483;GO:0016740;GO:0030170	IEA	Aminotransferase
A9CEZ4	A7B	A9CEZ4	18.8618	17.7478	GO:0003824;GO:0008483;GO:0016740;GO:0030170	IEA	Aminotransferase
A9CEZ4	A7P	A9CEZ4	22.6173	23.6733	GO:0003824;GO:0008483;GO:0016740;GO:0030170	IEA	Aminotransferase
A9CEZ4	A7W	A9CEZ4	23.7683	24.3548	GO:0003824;GO:0008483;GO:0016740;GO:0030170	IEA	Aminotransferase
A9CEZ4	B10B	A9CEZ4	21.0152	19.9013	GO:0003824;GO:0008483;GO:0016740;GO:0030170	IEA	Aminotransferase
A9CEZ4	B10P	A9CEZ4	22.6744	24.0199	GO:0003824;GO:0008483;GO:0016740;GO:0030170	IEA	Aminotransferase
A9CEZ4	B10W	A9CEZ4	22.9695	24.2479	GO:0003824;GO:0008483;GO:0016740;GO:0030170	IEA	Aminotransferase
A9CEZ4	B2B	A9CEZ4	19.1797	18.8731	GO:0003824;GO:0008483;GO:0016740;GO:0030170	IEA	Aminotransferase
A9CEZ4	B2P	A9CEZ4	23.496	23.382	GO:0003824;GO:0008483;GO:0016740;GO:0030170	IEA	Aminotransferase
A9CEZ4	B2W	A9CEZ4	22.2402	22.2962	GO:0003824;GO:0008483;GO:0016740;GO:0030170	IEA	Aminotransferase
A9CEZ4	B5B	A9CEZ4	18.7959	18.0039	GO:0003824;GO:0008483;GO:0016740;GO:0030170	IEA	Aminotransferase
A9CEZ4	B5P	A9CEZ4	22.2029	23.089	GO:0003824;GO:0008483;GO:0016740;GO:0030170	IEA	Aminotransferase
A9CEZ4	B5W	A9CEZ4	22.8152	23.0232	GO:0003824;GO:0008483;GO:0016740;GO:0030170	IEA	Aminotransferase
A9CEZ4	B7B	A9CEZ4	20.9206	20.1286	GO:0003824;GO:0008483;GO:0016740;GO:0030170	IEA	Aminotransferase
A9CEZ4	B7P	A9CEZ4	23.6763	24.6498	GO:0003824;GO:0008483;GO:0016740;GO:0030170	IEA	Aminotransferase
A9CEZ4	B7W	A9CEZ4	24.209	25.1826	GO:0003824;GO:0008483;GO:0016740;GO:0030170	IEA	Aminotransferase
A9CEZ4	C10B	A9CEZ4	19.8014	19.0094	GO:0003824;GO:0008483;GO:0016740;GO:0030170	IEA	Aminotransferase
A9CEZ4	C10P	A9CEZ4	24.5759	25.9214	GO:0003824;GO:0008483;GO:0016740;GO:0030170	IEA	Aminotransferase
A9CEZ4	C10W	A9CEZ4	23.1943	24.4023	GO:0003824;GO:0008483;GO:0016740;GO:0030170	IEA	Aminotransferase
A9CEZ4	C2B	A9CEZ4	18.7337	18.7897	GO:0003824;GO:0008483;GO:0016740;GO:0030170	IEA	Aminotransferase
A9CEZ4	C2P	A9CEZ4	22.7439	22.4373	GO:0003824;GO:0008483;GO:0016740;GO:0030170	IEA	Aminotransferase
A9CEZ4	C2W	A9CEZ4	21.6685	21.5546	GO:0003824;GO:0008483;GO:0016740;GO:0030170	IEA	Aminotransferase
A9CEZ4	C5B	A9CEZ4	18.7787	17.9867	GO:0003824;GO:0008483;GO:0016740;GO:0030170	IEA	Aminotransferase
A9CEZ4	C5P	A9CEZ4	22.2965	21.9899	GO:0003824;GO:0008483;GO:0016740;GO:0030170	IEA	Aminotransferase
A9CEZ4	C5W	A9CEZ4	23.7828	24.1283	GO:0003824;GO:0008483;GO:0016740;GO:0030170	IEA	Aminotransferase
A9CEZ4	C7B	A9CEZ4	19.847	19.318	GO:0003824;GO:0008483;GO:0016740;GO:0030170	IEA	Aminotransferase
A9CEZ4	C7P	A9CEZ4	23.4434	24.3295	GO:0003824;GO:0008483;GO:0016740;GO:0030170	IEA	Aminotransferase
A9CEZ4	C7W	A9CEZ4	24.0145	24.8075	GO:0003824;GO:0008483;GO:0016740;GO:0030170	IEA	Aminotransferase
A9CF05	A10B	A9CF05	18.57	17.778	GO:0015159;GO:0015774;GO:0016020	IEA	Exopolysaccharide production protein
A9CF05	A10P	A9CF05	24.1739	25.9668	GO:0015159;GO:0015774;GO:0016020	IEA	Exopolysaccharide production protein
A9CF05	A10W	A9CF05	24.8307	26.2404	GO:0015159;GO:0015774;GO:0016020	IEA	Exopolysaccharide production protein
A9CF05	A2B	A9CF05	18.9343	18.8204	GO:0015159;GO:0015774;GO:0016020	IEA	Exopolysaccharide production protein
A9CF05	A2P	A9CF05	20.5365	21.4226	GO:0015159;GO:0015774;GO:0016020	IEA	Exopolysaccharide production protein
A9CF05	A2W	A9CF05	21.8996	21.593	GO:0015159;GO:0015774;GO:0016020	IEA	Exopolysaccharide production protein
A9CF05	A5B	A9CF05	18.3146	17.5226	GO:0015159;GO:0015774;GO:0016020	IEA	Exopolysaccharide production protein
A9CF05	A5P	A9CF05	22.2299	23.116	GO:0015159;GO:0015774;GO:0016020	IEA	Exopolysaccharide production protein
A9CF05	A5W	A9CF05	22.4378	22.6458	GO:0015159;GO:0015774;GO:0016020	IEA	Exopolysaccharide production protein
A9CF05	A7B	A9CF05	18.4376	17.3237	GO:0015159;GO:0015774;GO:0016020	IEA	Exopolysaccharide production protein
A9CF05	A7P	A9CF05	22.6948	23.7509	GO:0015159;GO:0015774;GO:0016020	IEA	Exopolysaccharide production protein
A9CF05	A7W	A9CF05	24.6978	25.2844	GO:0015159;GO:0015774;GO:0016020	IEA	Exopolysaccharide production protein
A9CF05	B10B	A9CF05	18.8292	17.7153	GO:0015159;GO:0015774;GO:0016020	IEA	Exopolysaccharide production protein
A9CF05	B10P	A9CF05	23.8602	25.2057	GO:0015159;GO:0015774;GO:0016020	IEA	Exopolysaccharide production protein
A9CF05	B10W	A9CF05	25.5949	26.8733	GO:0015159;GO:0015774;GO:0016020	IEA	Exopolysaccharide production protein
A9CF05	B2B	A9CF05	18.7786	18.472	GO:0015159;GO:0015774;GO:0016020	IEA	Exopolysaccharide production protein
A9CF05	B2P	A9CF05	24.2952	24.1812	GO:0015159;GO:0015774;GO:0016020	IEA	Exopolysaccharide production protein
A9CF05	B2W	A9CF05	22.7733	22.8294	GO:0015159;GO:0015774;GO:0016020	IEA	Exopolysaccharide production protein
A9CF05	B5B	A9CF05	18.3622	17.5702	GO:0015159;GO:0015774;GO:0016020	IEA	Exopolysaccharide production protein
A9CF05	B5P	A9CF05	24.2784	25.1645	GO:0015159;GO:0015774;GO:0016020	IEA	Exopolysaccharide production protein
A9CF05	B5W	A9CF05	24.478	24.686	GO:0015159;GO:0015774;GO:0016020	IEA	Exopolysaccharide production protein
A9CF05	B7B	A9CF05	18.7271	17.9351	GO:0015159;GO:0015774;GO:0016020	IEA	Exopolysaccharide production protein
A9CF05	B7P	A9CF05	24.736	25.7096	GO:0015159;GO:0015774;GO:0016020	IEA	Exopolysaccharide production protein
A9CF05	B7W	A9CF05	26.2376	27.2112	GO:0015159;GO:0015774;GO:0016020	IEA	Exopolysaccharide production protein
A9CF05	C10B	A9CF05	19.7664	18.9744	GO:0015159;GO:0015774;GO:0016020	IEA	Exopolysaccharide production protein
A9CF05	C10P	A9CF05	25.6312	26.9767	GO:0015159;GO:0015774;GO:0016020	IEA	Exopolysaccharide production protein
A9CF05	C10W	A9CF05	25.4762	26.6842	GO:0015159;GO:0015774;GO:0016020	IEA	Exopolysaccharide production protein
A9CF05	C2B	A9CF05	19.7162	19.7723	GO:0015159;GO:0015774;GO:0016020	IEA	Exopolysaccharide production protein
A9CF05	C2P	A9CF05	24.0125	23.7059	GO:0015159;GO:0015774;GO:0016020	IEA	Exopolysaccharide production protein
A9CF05	C2W	A9CF05	21.9835	21.8696	GO:0015159;GO:0015774;GO:0016020	IEA	Exopolysaccharide production protein
A9CF05	C5B	A9CF05	19.7602	18.9682	GO:0015159;GO:0015774;GO:0016020	IEA	Exopolysaccharide production protein
A9CF05	C5P	A9CF05	24.1164	23.8098	GO:0015159;GO:0015774;GO:0016020	IEA	Exopolysaccharide production protein
A9CF05	C5W	A9CF05	24.4468	24.7923	GO:0015159;GO:0015774;GO:0016020	IEA	Exopolysaccharide production protein
A9CF05	C7B	A9CF05	19.7693	19.2404	GO:0015159;GO:0015774;GO:0016020	IEA	Exopolysaccharide production protein
A9CF05	C7P	A9CF05	25.1549	26.041	GO:0015159;GO:0015774;GO:0016020	IEA	Exopolysaccharide production protein
A9CF05	C7W	A9CF05	25.2614	26.0544	GO:0015159;GO:0015774;GO:0016020	IEA	Exopolysaccharide production protein
A9CF07	A10B	A9CF07	19.1952	18.4032	GO:0003824;GO:0008483;GO:0016740;GO:0030170	IEA	Adenosylmethionine-8-amino-7-oxononanoate aminotransferase
A9CF07	A10P	A9CF07	19.2646	21.0575	GO:0003824;GO:0008483;GO:0016740;GO:0030170	IEA	Adenosylmethionine-8-amino-7-oxononanoate aminotransferase
A9CF07	A10W	A9CF07	20.6239	22.0336	GO:0003824;GO:0008483;GO:0016740;GO:0030170	IEA	Adenosylmethionine-8-amino-7-oxononanoate aminotransferase
A9CF07	A2B	A9CF07	20.3448	20.2308	GO:0003824;GO:0008483;GO:0016740;GO:0030170	IEA	Adenosylmethionine-8-amino-7-oxononanoate aminotransferase
A9CF07	A2P	A9CF07	19.4476	20.3337	GO:0003824;GO:0008483;GO:0016740;GO:0030170	IEA	Adenosylmethionine-8-amino-7-oxononanoate aminotransferase
A9CF07	A2W	A9CF07	19.2737	18.9672	GO:0003824;GO:0008483;GO:0016740;GO:0030170	IEA	Adenosylmethionine-8-amino-7-oxononanoate aminotransferase
A9CF07	A5B	A9CF07	18.9384	18.1464	GO:0003824;GO:0008483;GO:0016740;GO:0030170	IEA	Adenosylmethionine-8-amino-7-oxononanoate aminotransferase
A9CF07	A5P	A9CF07	19.2272	20.1133	GO:0003824;GO:0008483;GO:0016740;GO:0030170	IEA	Adenosylmethionine-8-amino-7-oxononanoate aminotransferase
A9CF07	A5W	A9CF07	19.8845	20.0925	GO:0003824;GO:0008483;GO:0016740;GO:0030170	IEA	Adenosylmethionine-8-amino-7-oxononanoate aminotransferase
A9CF07	A7B	A9CF07	19.0462	17.9323	GO:0003824;GO:0008483;GO:0016740;GO:0030170	IEA	Adenosylmethionine-8-amino-7-oxononanoate aminotransferase
A9CF07	A7P	A9CF07	19.2462	20.3023	GO:0003824;GO:0008483;GO:0016740;GO:0030170	IEA	Adenosylmethionine-8-amino-7-oxononanoate aminotransferase
A9CF07	A7W	A9CF07	19.4949	20.0815	GO:0003824;GO:0008483;GO:0016740;GO:0030170	IEA	Adenosylmethionine-8-amino-7-oxononanoate aminotransferase
A9CF07	B10B	A9CF07	19.8282	18.7143	GO:0003824;GO:0008483;GO:0016740;GO:0030170	IEA	Adenosylmethionine-8-amino-7-oxononanoate aminotransferase
A9CF07	B10P	A9CF07	20.4588	21.8044	GO:0003824;GO:0008483;GO:0016740;GO:0030170	IEA	Adenosylmethionine-8-amino-7-oxononanoate aminotransferase
A9CF07	B10W	A9CF07	20.3636	21.642	GO:0003824;GO:0008483;GO:0016740;GO:0030170	IEA	Adenosylmethionine-8-amino-7-oxononanoate aminotransferase
A9CF07	B2B	A9CF07	19.3541	19.0475	GO:0003824;GO:0008483;GO:0016740;GO:0030170	IEA	Adenosylmethionine-8-amino-7-oxononanoate aminotransferase
A9CF07	B2P	A9CF07	20.7548	20.6409	GO:0003824;GO:0008483;GO:0016740;GO:0030170	IEA	Adenosylmethionine-8-amino-7-oxononanoate aminotransferase
A9CF07	B2W	A9CF07	20.153	20.209	GO:0003824;GO:0008483;GO:0016740;GO:0030170	IEA	Adenosylmethionine-8-amino-7-oxononanoate aminotransferase
A9CF07	B5B	A9CF07	18.9844	18.1924	GO:0003824;GO:0008483;GO:0016740;GO:0030170	IEA	Adenosylmethionine-8-amino-7-oxononanoate aminotransferase
A9CF07	B5P	A9CF07	20.3532	21.2393	GO:0003824;GO:0008483;GO:0016740;GO:0030170	IEA	Adenosylmethionine-8-amino-7-oxononanoate aminotransferase
A9CF07	B5W	A9CF07	20.9211	21.1291	GO:0003824;GO:0008483;GO:0016740;GO:0030170	IEA	Adenosylmethionine-8-amino-7-oxononanoate aminotransferase
A9CF07	B7B	A9CF07	19.7295	18.9375	GO:0003824;GO:0008483;GO:0016740;GO:0030170	IEA	Adenosylmethionine-8-amino-7-oxononanoate aminotransferase
A9CF07	B7P	A9CF07	20.8363	21.8099	GO:0003824;GO:0008483;GO:0016740;GO:0030170	IEA	Adenosylmethionine-8-amino-7-oxononanoate aminotransferase
A9CF07	B7W	A9CF07	21.1318	22.1054	GO:0003824;GO:0008483;GO:0016740;GO:0030170	IEA	Adenosylmethionine-8-amino-7-oxononanoate aminotransferase
A9CF07	C10B	A9CF07	19.6865	18.8945	GO:0003824;GO:0008483;GO:0016740;GO:0030170	IEA	Adenosylmethionine-8-amino-7-oxononanoate aminotransferase
A9CF07	C10P	A9CF07	19.9587	21.3043	GO:0003824;GO:0008483;GO:0016740;GO:0030170	IEA	Adenosylmethionine-8-amino-7-oxononanoate aminotransferase
A9CF07	C10W	A9CF07	20.8743	22.0823	GO:0003824;GO:0008483;GO:0016740;GO:0030170	IEA	Adenosylmethionine-8-amino-7-oxononanoate aminotransferase
A9CF07	C2B	A9CF07	17.4694	17.5254	GO:0003824;GO:0008483;GO:0016740;GO:0030170	IEA	Adenosylmethionine-8-amino-7-oxononanoate aminotransferase
A9CF07	C2P	A9CF07	20.5817	20.2752	GO:0003824;GO:0008483;GO:0016740;GO:0030170	IEA	Adenosylmethionine-8-amino-7-oxononanoate aminotransferase
A9CF07	C2W	A9CF07	19.4515	19.3376	GO:0003824;GO:0008483;GO:0016740;GO:0030170	IEA	Adenosylmethionine-8-amino-7-oxononanoate aminotransferase
A9CF07	C5B	A9CF07	17.5159	16.7239	GO:0003824;GO:0008483;GO:0016740;GO:0030170	IEA	Adenosylmethionine-8-amino-7-oxononanoate aminotransferase
A9CF07	C5P	A9CF07	20.6812	20.3747	GO:0003824;GO:0008483;GO:0016740;GO:0030170	IEA	Adenosylmethionine-8-amino-7-oxononanoate aminotransferase
A9CF07	C5W	A9CF07	20.5572	20.9027	GO:0003824;GO:0008483;GO:0016740;GO:0030170	IEA	Adenosylmethionine-8-amino-7-oxononanoate aminotransferase
A9CF07	C7B	A9CF07	18.892	18.363	GO:0003824;GO:0008483;GO:0016740;GO:0030170	IEA	Adenosylmethionine-8-amino-7-oxononanoate aminotransferase
A9CF07	C7P	A9CF07	21.5088	22.3949	GO:0003824;GO:0008483;GO:0016740;GO:0030170	IEA	Adenosylmethionine-8-amino-7-oxononanoate aminotransferase
A9CF07	C7W	A9CF07	20.9013	21.6943	GO:0003824;GO:0008483;GO:0016740;GO:0030170	IEA	Adenosylmethionine-8-amino-7-oxononanoate aminotransferase
A9CF08;Q7D0J7	A10B	A9CF08	19.2305	18.4385	GO:0016740	IEA	Uncharacterized protein
A9CF08;Q7D0J7	A10P	A9CF08	19.5662	21.3591	GO:0016740	IEA	Uncharacterized protein
A9CF08;Q7D0J7	A10W	A9CF08	21.1305	22.5402	GO:0016740	IEA	Uncharacterized protein
A9CF08;Q7D0J7	A2B	A9CF08	18.3458	18.2319	GO:0016740	IEA	Uncharacterized protein
A9CF08;Q7D0J7	A2P	A9CF08	19.3774	20.2635	GO:0016740	IEA	Uncharacterized protein
A9CF08;Q7D0J7	A2W	A9CF08	20.4638	20.1573	GO:0016740	IEA	Uncharacterized protein
A9CF08;Q7D0J7	A5B	A9CF08	18.9736	18.1817	GO:0016740	IEA	Uncharacterized protein
A9CF08;Q7D0J7	A5P	A9CF08	18.7489	19.635	GO:0016740	IEA	Uncharacterized protein
A9CF08;Q7D0J7	A5W	A9CF08	19.4093	19.6174	GO:0016740	IEA	Uncharacterized protein
A9CF08;Q7D0J7	A7B	A9CF08	19.0806	17.9667	GO:0016740	IEA	Uncharacterized protein
A9CF08;Q7D0J7	A7P	A9CF08	19.5486	20.6047	GO:0016740	IEA	Uncharacterized protein
A9CF08;Q7D0J7	A7W	A9CF08	20.8875	21.474	GO:0016740	IEA	Uncharacterized protein
A9CF08;Q7D0J7	B10B	A9CF08	17.5438	16.4299	GO:0016740	IEA	Uncharacterized protein
A9CF08;Q7D0J7	B10P	A9CF08	20.345	21.6905	GO:0016740	IEA	Uncharacterized protein
A9CF08;Q7D0J7	B10W	A9CF08	20.9927	22.2711	GO:0016740	IEA	Uncharacterized protein
A9CF08;Q7D0J7	B2B	A9CF08	19.3866	19.0801	GO:0016740	IEA	Uncharacterized protein
A9CF08;Q7D0J7	B2P	A9CF08	21.2574	21.1434	GO:0016740	IEA	Uncharacterized protein
A9CF08;Q7D0J7	B2W	A9CF08	20.3627	20.4187	GO:0016740	IEA	Uncharacterized protein
A9CF08;Q7D0J7	B5B	A9CF08	19.0196	18.2276	GO:0016740	IEA	Uncharacterized protein
A9CF08;Q7D0J7	B5P	A9CF08	20.4699	21.356	GO:0016740	IEA	Uncharacterized protein
A9CF08;Q7D0J7	B5W	A9CF08	20.6256	20.8336	GO:0016740	IEA	Uncharacterized protein
A9CF08;Q7D0J7	B7B	A9CF08	17.4373	16.6454	GO:0016740	IEA	Uncharacterized protein
A9CF08;Q7D0J7	B7P	A9CF08	21.2835	22.257	GO:0016740	IEA	Uncharacterized protein
A9CF08;Q7D0J7	B7W	A9CF08	22.5293	23.5028	GO:0016740	IEA	Uncharacterized protein
A9CF08;Q7D0J7	C10B	A9CF08	18.7836	17.9916	GO:0016740	IEA	Uncharacterized protein
A9CF08;Q7D0J7	C10P	A9CF08	21.3431	22.6886	GO:0016740	IEA	Uncharacterized protein
A9CF08;Q7D0J7	C10W	A9CF08	21.8225	23.0305	GO:0016740	IEA	Uncharacterized protein
A9CF08;Q7D0J7	C2B	A9CF08	18.7435	18.7996	GO:0016740	IEA	Uncharacterized protein
A9CF08;Q7D0J7	C2P	A9CF08	21.2354	20.9289	GO:0016740	IEA	Uncharacterized protein
A9CF08;Q7D0J7	C2W	A9CF08	18.6865	18.5726	GO:0016740	IEA	Uncharacterized protein
A9CF08;Q7D0J7	C5B	A9CF08	18.7886	17.9966	GO:0016740	IEA	Uncharacterized protein
A9CF08;Q7D0J7	C5P	A9CF08	20.6763	20.3698	GO:0016740	IEA	Uncharacterized protein
A9CF08;Q7D0J7	C5W	A9CF08	20.8498	21.1953	GO:0016740	IEA	Uncharacterized protein
A9CF08;Q7D0J7	C7B	A9CF08	20.1647	19.6358	GO:0016740	IEA	Uncharacterized protein
A9CF08;Q7D0J7	C7P	A9CF08	21.2303	22.1164	GO:0016740	IEA	Uncharacterized protein
A9CF08;Q7D0J7	C7W	A9CF08	18.4165	19.2094	GO:0016740	IEA	Uncharacterized protein
A9CF11	A10B	A9CF11	19.7669	18.9749	GO:0005215;GO:0006810;GO:0019867	IEA	ABC transporter, substrate binding protein (Trehalose/maltose)
A9CF11	A10P	A9CF11	28.19	29.983	GO:0005215;GO:0006810;GO:0019867	IEA	ABC transporter, substrate binding protein (Trehalose/maltose)
A9CF11	A10W	A9CF11	28.5605	29.9701	GO:0005215;GO:0006810;GO:0019867	IEA	ABC transporter, substrate binding protein (Trehalose/maltose)
A9CF11	A2B	A9CF11	18.1909	18.077	GO:0005215;GO:0006810;GO:0019867	IEA	ABC transporter, substrate binding protein (Trehalose/maltose)
A9CF11	A2P	A9CF11	26.5372	27.4233	GO:0005215;GO:0006810;GO:0019867	IEA	ABC transporter, substrate binding protein (Trehalose/maltose)
A9CF11	A2W	A9CF11	26.6922	26.3856	GO:0005215;GO:0006810;GO:0019867	IEA	ABC transporter, substrate binding protein (Trehalose/maltose)
A9CF11	A5B	A9CF11	19.5088	18.7168	GO:0005215;GO:0006810;GO:0019867	IEA	ABC transporter, substrate binding protein (Trehalose/maltose)
A9CF11	A5P	A9CF11	27.2285	28.1146	GO:0005215;GO:0006810;GO:0019867	IEA	ABC transporter, substrate binding protein (Trehalose/maltose)
A9CF11	A5W	A9CF11	27.3157	27.5237	GO:0005215;GO:0006810;GO:0019867	IEA	ABC transporter, substrate binding protein (Trehalose/maltose)
A9CF11	A7B	A9CF11	19.6028	18.4889	GO:0005215;GO:0006810;GO:0019867	IEA	ABC transporter, substrate binding protein (Trehalose/maltose)
A9CF11	A7P	A9CF11	27.1251	28.1812	GO:0005215;GO:0006810;GO:0019867	IEA	ABC transporter, substrate binding protein (Trehalose/maltose)
A9CF11	A7W	A9CF11	28.6458	29.2323	GO:0005215;GO:0006810;GO:0019867	IEA	ABC transporter, substrate binding protein (Trehalose/maltose)
A9CF11	B10B	A9CF11	18.8392	17.7253	GO:0005215;GO:0006810;GO:0019867	IEA	ABC transporter, substrate binding protein (Trehalose/maltose)
A9CF11	B10P	A9CF11	27.8628	29.2083	GO:0005215;GO:0006810;GO:0019867	IEA	ABC transporter, substrate binding protein (Trehalose/maltose)
A9CF11	B10W	A9CF11	28.3999	29.6783	GO:0005215;GO:0006810;GO:0019867	IEA	ABC transporter, substrate binding protein (Trehalose/maltose)
A9CF11	B2B	A9CF11	19.9683	19.6618	GO:0005215;GO:0006810;GO:0019867	IEA	ABC transporter, substrate binding protein (Trehalose/maltose)
A9CF11	B2P	A9CF11	28.1751	28.0612	GO:0005215;GO:0006810;GO:0019867	IEA	ABC transporter, substrate binding protein (Trehalose/maltose)
A9CF11	B2W	A9CF11	27.7573	27.8134	GO:0005215;GO:0006810;GO:0019867	IEA	ABC transporter, substrate binding protein (Trehalose/maltose)
A9CF11	B5B	A9CF11	19.5534	18.7615	GO:0005215;GO:0006810;GO:0019867	IEA	ABC transporter, substrate binding protein (Trehalose/maltose)
A9CF11	B5P	A9CF11	27.8418	28.7279	GO:0005215;GO:0006810;GO:0019867	IEA	ABC transporter, substrate binding protein (Trehalose/maltose)
A9CF11	B5W	A9CF11	28.7638	28.9718	GO:0005215;GO:0006810;GO:0019867	IEA	ABC transporter, substrate binding protein (Trehalose/maltose)
A9CF11	B7B	A9CF11	20.2618	19.4698	GO:0005215;GO:0006810;GO:0019867	IEA	ABC transporter, substrate binding protein (Trehalose/maltose)
A9CF11	B7P	A9CF11	28.2424	29.216	GO:0005215;GO:0006810;GO:0019867	IEA	ABC transporter, substrate binding protein (Trehalose/maltose)
A9CF11	B7W	A9CF11	28.7108	29.6843	GO:0005215;GO:0006810;GO:0019867	IEA	ABC transporter, substrate binding protein (Trehalose/maltose)
A9CF11	C10B	A9CF11	19.8947	19.1027	GO:0005215;GO:0006810;GO:0019867	IEA	ABC transporter, substrate binding protein (Trehalose/maltose)
A9CF11	C10P	A9CF11	28.7665	30.112	GO:0005215;GO:0006810;GO:0019867	IEA	ABC transporter, substrate binding protein (Trehalose/maltose)
A9CF11	C10W	A9CF11	28.6425	29.8505	GO:0005215;GO:0006810;GO:0019867	IEA	ABC transporter, substrate binding protein (Trehalose/maltose)
A9CF11	C2B	A9CF11	20.4585	20.5146	GO:0005215;GO:0006810;GO:0019867	IEA	ABC transporter, substrate binding protein (Trehalose/maltose)
A9CF11	C2P	A9CF11	27.6653	27.3588	GO:0005215;GO:0006810;GO:0019867	IEA	ABC transporter, substrate binding protein (Trehalose/maltose)
A9CF11	C2W	A9CF11	26.9617	26.8478	GO:0005215;GO:0006810;GO:0019867	IEA	ABC transporter, substrate binding protein (Trehalose/maltose)
A9CF11	C5B	A9CF11	20.5017	19.7097	GO:0005215;GO:0006810;GO:0019867	IEA	ABC transporter, substrate binding protein (Trehalose/maltose)
A9CF11	C5P	A9CF11	27.5996	27.293	GO:0005215;GO:0006810;GO:0019867	IEA	ABC transporter, substrate binding protein (Trehalose/maltose)
A9CF11	C5W	A9CF11	28.128	28.4735	GO:0005215;GO:0006810;GO:0019867	IEA	ABC transporter, substrate binding protein (Trehalose/maltose)
A9CF11	C7B	A9CF11	19.0977	18.5688	GO:0005215;GO:0006810;GO:0019867	IEA	ABC transporter, substrate binding protein (Trehalose/maltose)
A9CF11	C7P	A9CF11	27.7737	28.6598	GO:0005215;GO:0006810;GO:0019867	IEA	ABC transporter, substrate binding protein (Trehalose/maltose)
A9CF11	C7W	A9CF11	27.6529	28.4459	GO:0005215;GO:0006810;GO:0019867	IEA	ABC transporter, substrate binding protein (Trehalose/maltose)
A9CF13	A10B	A9CF13	18.7886	17.9966	GO:0000166;GO:0005215;GO:0005524;GO:0006810;GO:0016820;GO:0016887;GO:0043190;GO:0055085	IEA	ABC transporter, nucleotide binding/ATPase protein (Trehalose/maltose)
A9CF13	A10P	A9CF13	26.7719	28.5649	GO:0000166;GO:0005215;GO:0005524;GO:0006810;GO:0016820;GO:0016887;GO:0043190;GO:0055085	IEA	ABC transporter, nucleotide binding/ATPase protein (Trehalose/maltose)
A9CF13	A10W	A9CF13	26.5518	27.9615	GO:0000166;GO:0005215;GO:0005524;GO:0006810;GO:0016820;GO:0016887;GO:0043190;GO:0055085	IEA	ABC transporter, nucleotide binding/ATPase protein (Trehalose/maltose)
A9CF13	A2B	A9CF13	19.6586	19.5446	GO:0000166;GO:0005215;GO:0005524;GO:0006810;GO:0016820;GO:0016887;GO:0043190;GO:0055085	IEA	ABC transporter, nucleotide binding/ATPase protein (Trehalose/maltose)
A9CF13	A2P	A9CF13	22.3193	23.2053	GO:0000166;GO:0005215;GO:0005524;GO:0006810;GO:0016820;GO:0016887;GO:0043190;GO:0055085	IEA	ABC transporter, nucleotide binding/ATPase protein (Trehalose/maltose)
A9CF13	A2W	A9CF13	22.7013	22.3947	GO:0000166;GO:0005215;GO:0005524;GO:0006810;GO:0016820;GO:0016887;GO:0043190;GO:0055085	IEA	ABC transporter, nucleotide binding/ATPase protein (Trehalose/maltose)
A9CF13	A5B	A9CF13	18.5327	17.7407	GO:0000166;GO:0005215;GO:0005524;GO:0006810;GO:0016820;GO:0016887;GO:0043190;GO:0055085	IEA	ABC transporter, nucleotide binding/ATPase protein (Trehalose/maltose)
A9CF13	A5P	A9CF13	23.6687	24.5548	GO:0000166;GO:0005215;GO:0005524;GO:0006810;GO:0016820;GO:0016887;GO:0043190;GO:0055085	IEA	ABC transporter, nucleotide binding/ATPase protein (Trehalose/maltose)
A9CF13	A5W	A9CF13	24.9318	25.1398	GO:0000166;GO:0005215;GO:0005524;GO:0006810;GO:0016820;GO:0016887;GO:0043190;GO:0055085	IEA	ABC transporter, nucleotide binding/ATPase protein (Trehalose/maltose)
A9CF13	A7B	A9CF13	18.6504	17.5365	GO:0000166;GO:0005215;GO:0005524;GO:0006810;GO:0016820;GO:0016887;GO:0043190;GO:0055085	IEA	ABC transporter, nucleotide binding/ATPase protein (Trehalose/maltose)
A9CF13	A7P	A9CF13	25.6208	26.6768	GO:0000166;GO:0005215;GO:0005524;GO:0006810;GO:0016820;GO:0016887;GO:0043190;GO:0055085	IEA	ABC transporter, nucleotide binding/ATPase protein (Trehalose/maltose)
A9CF13	A7W	A9CF13	26.6157	27.2022	GO:0000166;GO:0005215;GO:0005524;GO:0006810;GO:0016820;GO:0016887;GO:0043190;GO:0055085	IEA	ABC transporter, nucleotide binding/ATPase protein (Trehalose/maltose)
A9CF13	B10B	A9CF13	20.5829	19.469	GO:0000166;GO:0005215;GO:0005524;GO:0006810;GO:0016820;GO:0016887;GO:0043190;GO:0055085	IEA	ABC transporter, nucleotide binding/ATPase protein (Trehalose/maltose)
A9CF13	B10P	A9CF13	25.6709	27.0165	GO:0000166;GO:0005215;GO:0005524;GO:0006810;GO:0016820;GO:0016887;GO:0043190;GO:0055085	IEA	ABC transporter, nucleotide binding/ATPase protein (Trehalose/maltose)
A9CF13	B10W	A9CF13	26.3787	27.6571	GO:0000166;GO:0005215;GO:0005524;GO:0006810;GO:0016820;GO:0016887;GO:0043190;GO:0055085	IEA	ABC transporter, nucleotide binding/ATPase protein (Trehalose/maltose)
A9CF13	B2B	A9CF13	19.8804	19.5738	GO:0000166;GO:0005215;GO:0005524;GO:0006810;GO:0016820;GO:0016887;GO:0043190;GO:0055085	IEA	ABC transporter, nucleotide binding/ATPase protein (Trehalose/maltose)
A9CF13	B2P	A9CF13	25.1552	25.0413	GO:0000166;GO:0005215;GO:0005524;GO:0006810;GO:0016820;GO:0016887;GO:0043190;GO:0055085	IEA	ABC transporter, nucleotide binding/ATPase protein (Trehalose/maltose)
A9CF13	B2W	A9CF13	25.1132	25.1692	GO:0000166;GO:0005215;GO:0005524;GO:0006810;GO:0016820;GO:0016887;GO:0043190;GO:0055085	IEA	ABC transporter, nucleotide binding/ATPase protein (Trehalose/maltose)
A9CF13	B5B	A9CF13	18.5797	17.7878	GO:0000166;GO:0005215;GO:0005524;GO:0006810;GO:0016820;GO:0016887;GO:0043190;GO:0055085	IEA	ABC transporter, nucleotide binding/ATPase protein (Trehalose/maltose)
A9CF13	B5P	A9CF13	25.5396	26.4257	GO:0000166;GO:0005215;GO:0005524;GO:0006810;GO:0016820;GO:0016887;GO:0043190;GO:0055085	IEA	ABC transporter, nucleotide binding/ATPase protein (Trehalose/maltose)
A9CF13	B5W	A9CF13	26.6034	26.8114	GO:0000166;GO:0005215;GO:0005524;GO:0006810;GO:0016820;GO:0016887;GO:0043190;GO:0055085	IEA	ABC transporter, nucleotide binding/ATPase protein (Trehalose/maltose)
A9CF13	B7B	A9CF13	18.7372	17.9452	GO:0000166;GO:0005215;GO:0005524;GO:0006810;GO:0016820;GO:0016887;GO:0043190;GO:0055085	IEA	ABC transporter, nucleotide binding/ATPase protein (Trehalose/maltose)
A9CF13	B7P	A9CF13	26.6688	27.6424	GO:0000166;GO:0005215;GO:0005524;GO:0006810;GO:0016820;GO:0016887;GO:0043190;GO:0055085	IEA	ABC transporter, nucleotide binding/ATPase protein (Trehalose/maltose)
A9CF13	B7W	A9CF13	27.3439	28.3175	GO:0000166;GO:0005215;GO:0005524;GO:0006810;GO:0016820;GO:0016887;GO:0043190;GO:0055085	IEA	ABC transporter, nucleotide binding/ATPase protein (Trehalose/maltose)
A9CF13	C10B	A9CF13	20.0934	19.3014	GO:0000166;GO:0005215;GO:0005524;GO:0006810;GO:0016820;GO:0016887;GO:0043190;GO:0055085	IEA	ABC transporter, nucleotide binding/ATPase protein (Trehalose/maltose)
A9CF13	C10P	A9CF13	26.8389	28.1845	GO:0000166;GO:0005215;GO:0005524;GO:0006810;GO:0016820;GO:0016887;GO:0043190;GO:0055085	IEA	ABC transporter, nucleotide binding/ATPase protein (Trehalose/maltose)
A9CF13	C10W	A9CF13	26.7209	27.9289	GO:0000166;GO:0005215;GO:0005524;GO:0006810;GO:0016820;GO:0016887;GO:0043190;GO:0055085	IEA	ABC transporter, nucleotide binding/ATPase protein (Trehalose/maltose)
A9CF13	C2B	A9CF13	20.0399	20.0959	GO:0000166;GO:0005215;GO:0005524;GO:0006810;GO:0016820;GO:0016887;GO:0043190;GO:0055085	IEA	ABC transporter, nucleotide binding/ATPase protein (Trehalose/maltose)
A9CF13	C2P	A9CF13	24.5417	24.2352	GO:0000166;GO:0005215;GO:0005524;GO:0006810;GO:0016820;GO:0016887;GO:0043190;GO:0055085	IEA	ABC transporter, nucleotide binding/ATPase protein (Trehalose/maltose)
A9CF13	C2W	A9CF13	22.0215	21.9076	GO:0000166;GO:0005215;GO:0005524;GO:0006810;GO:0016820;GO:0016887;GO:0043190;GO:0055085	IEA	ABC transporter, nucleotide binding/ATPase protein (Trehalose/maltose)
A9CF13	C5B	A9CF13	20.0835	19.2915	GO:0000166;GO:0005215;GO:0005524;GO:0006810;GO:0016820;GO:0016887;GO:0043190;GO:0055085	IEA	ABC transporter, nucleotide binding/ATPase protein (Trehalose/maltose)
A9CF13	C5P	A9CF13	25.648	25.3415	GO:0000166;GO:0005215;GO:0005524;GO:0006810;GO:0016820;GO:0016887;GO:0043190;GO:0055085	IEA	ABC transporter, nucleotide binding/ATPase protein (Trehalose/maltose)
A9CF13	C5W	A9CF13	26.2114	26.557	GO:0000166;GO:0005215;GO:0005524;GO:0006810;GO:0016820;GO:0016887;GO:0043190;GO:0055085	IEA	ABC transporter, nucleotide binding/ATPase protein (Trehalose/maltose)
A9CF13	C7B	A9CF13	19.3742	18.8452	GO:0000166;GO:0005215;GO:0005524;GO:0006810;GO:0016820;GO:0016887;GO:0043190;GO:0055085	IEA	ABC transporter, nucleotide binding/ATPase protein (Trehalose/maltose)
A9CF13	C7P	A9CF13	26.4291	27.3152	GO:0000166;GO:0005215;GO:0005524;GO:0006810;GO:0016820;GO:0016887;GO:0043190;GO:0055085	IEA	ABC transporter, nucleotide binding/ATPase protein (Trehalose/maltose)
A9CF13	C7W	A9CF13	26.2382	27.0312	GO:0000166;GO:0005215;GO:0005524;GO:0006810;GO:0016820;GO:0016887;GO:0043190;GO:0055085	IEA	ABC transporter, nucleotide binding/ATPase protein (Trehalose/maltose)
A9CF14	A10B	A9CF14	17.5167	16.7248	NA	NA	NA
A9CF14	A10P	A9CF14	28.1607	29.9537	NA	NA	NA
A9CF14	A10W	A9CF14	28.6516	30.0613	NA	NA	NA
A9CF14	A2B	A9CF14	18.6972	18.5833	NA	NA	NA
A9CF14	A2P	A9CF14	25.9454	26.8315	NA	NA	NA
A9CF14	A2W	A9CF14	26.023	25.7165	NA	NA	NA
A9CF14	A5B	A9CF14	17.2638	16.4718	NA	NA	NA
A9CF14	A5P	A9CF14	26.43	27.316	NA	NA	NA
A9CF14	A5W	A9CF14	26.7525	26.9605	NA	NA	NA
A9CF14	A7B	A9CF14	17.4122	16.2983	NA	NA	NA
A9CF14	A7P	A9CF14	27.1466	28.2026	NA	NA	NA
A9CF14	A7W	A9CF14	28.6817	29.2683	NA	NA	NA
A9CF14	B10B	A9CF14	20.1573	19.0434	NA	NA	NA
A9CF14	B10P	A9CF14	28.0264	29.372	NA	NA	NA
A9CF14	B10W	A9CF14	28.5649	29.8433	NA	NA	NA
A9CF14	B2B	A9CF14	20.9846	20.6781	NA	NA	NA
A9CF14	B2P	A9CF14	27.2601	27.1461	NA	NA	NA
A9CF14	B2W	A9CF14	26.952	27.0081	NA	NA	NA
A9CF14	B5B	A9CF14	17.3139	16.522	NA	NA	NA
A9CF14	B5P	A9CF14	26.9642	27.8503	NA	NA	NA
A9CF14	B5W	A9CF14	28.6651	28.8731	NA	NA	NA
A9CF14	B7B	A9CF14	20.4868	19.6948	NA	NA	NA
A9CF14	B7P	A9CF14	28.5122	29.4857	NA	NA	NA
A9CF14	B7W	A9CF14	28.896	29.8696	NA	NA	NA
A9CF14	C10B	A9CF14	21.2776	20.4856	NA	NA	NA
A9CF14	C10P	A9CF14	27.3735	28.719	NA	NA	NA
A9CF14	C10W	A9CF14	28.8523	30.0604	NA	NA	NA
A9CF14	C2B	A9CF14	19.7564	19.8124	NA	NA	NA
A9CF14	C2P	A9CF14	26.9828	26.6763	NA	NA	NA
A9CF14	C2W	A9CF14	25.7283	25.6144	NA	NA	NA
A9CF14	C5B	A9CF14	19.8003	19.0083	NA	NA	NA
A9CF14	C5P	A9CF14	28.1615	27.8549	NA	NA	NA
A9CF14	C5W	A9CF14	28.3675	28.713	NA	NA	NA
A9CF14	C7B	A9CF14	19.3961	18.8672	NA	NA	NA
A9CF14	C7P	A9CF14	28.8666	29.7526	NA	NA	NA
A9CF14	C7W	A9CF14	28.2518	29.0448	NA	NA	NA
A9CF15	A10B	A9CF15	18.5191	17.7271	GO:0008152;GO:0016491;GO:0055114	IEA	Trehalose utilization-related protein
A9CF15	A10P	A9CF15	26.9375	28.7305	GO:0008152;GO:0016491;GO:0055114	IEA	Trehalose utilization-related protein
A9CF15	A10W	A9CF15	27.5745	28.9841	GO:0008152;GO:0016491;GO:0055114	IEA	Trehalose utilization-related protein
A9CF15	A2B	A9CF15	19.5721	19.4582	GO:0008152;GO:0016491;GO:0055114	IEA	Trehalose utilization-related protein
A9CF15	A2P	A9CF15	23.8928	24.7789	GO:0008152;GO:0016491;GO:0055114	IEA	Trehalose utilization-related protein
A9CF15	A2W	A9CF15	24.3124	24.0059	GO:0008152;GO:0016491;GO:0055114	IEA	Trehalose utilization-related protein
A9CF15	A5B	A9CF15	18.2638	17.4718	GO:0008152;GO:0016491;GO:0055114	IEA	Trehalose utilization-related protein
A9CF15	A5P	A9CF15	24.4968	25.3829	GO:0008152;GO:0016491;GO:0055114	IEA	Trehalose utilization-related protein
A9CF15	A5W	A9CF15	25.4597	25.6677	GO:0008152;GO:0016491;GO:0055114	IEA	Trehalose utilization-related protein
A9CF15	A7B	A9CF15	18.388	17.2741	GO:0008152;GO:0016491;GO:0055114	IEA	Trehalose utilization-related protein
A9CF15	A7P	A9CF15	26.3154	27.3714	GO:0008152;GO:0016491;GO:0055114	IEA	Trehalose utilization-related protein
A9CF15	A7W	A9CF15	27.3695	27.9561	GO:0008152;GO:0016491;GO:0055114	IEA	Trehalose utilization-related protein
A9CF15	B10B	A9CF15	19.869	18.7551	GO:0008152;GO:0016491;GO:0055114	IEA	Trehalose utilization-related protein
A9CF15	B10P	A9CF15	26.517	27.8625	GO:0008152;GO:0016491;GO:0055114	IEA	Trehalose utilization-related protein
A9CF15	B10W	A9CF15	26.8566	28.135	GO:0008152;GO:0016491;GO:0055114	IEA	Trehalose utilization-related protein
A9CF15	B2B	A9CF15	18.9798	18.6732	GO:0008152;GO:0016491;GO:0055114	IEA	Trehalose utilization-related protein
A9CF15	B2P	A9CF15	25.9757	25.8618	GO:0008152;GO:0016491;GO:0055114	IEA	Trehalose utilization-related protein
A9CF15	B2W	A9CF15	25.4927	25.5487	GO:0008152;GO:0016491;GO:0055114	IEA	Trehalose utilization-related protein
A9CF15	B5B	A9CF15	18.3115	17.5195	GO:0008152;GO:0016491;GO:0055114	IEA	Trehalose utilization-related protein
A9CF15	B5P	A9CF15	26.04	26.9261	GO:0008152;GO:0016491;GO:0055114	IEA	Trehalose utilization-related protein
A9CF15	B5W	A9CF15	27.5584	27.7665	GO:0008152;GO:0016491;GO:0055114	IEA	Trehalose utilization-related protein
A9CF15	B7B	A9CF15	20.0597	19.2677	GO:0008152;GO:0016491;GO:0055114	IEA	Trehalose utilization-related protein
A9CF15	B7P	A9CF15	27.3438	28.3174	GO:0008152;GO:0016491;GO:0055114	IEA	Trehalose utilization-related protein
A9CF15	B7W	A9CF15	28.0554	29.029	GO:0008152;GO:0016491;GO:0055114	IEA	Trehalose utilization-related protein
A9CF15	C10B	A9CF15	18.9953	18.2033	GO:0008152;GO:0016491;GO:0055114	IEA	Trehalose utilization-related protein
A9CF15	C10P	A9CF15	27.6253	28.9708	GO:0008152;GO:0016491;GO:0055114	IEA	Trehalose utilization-related protein
A9CF15	C10W	A9CF15	27.4708	28.6788	GO:0008152;GO:0016491;GO:0055114	IEA	Trehalose utilization-related protein
A9CF15	C2B	A9CF15	18.7404	18.7964	GO:0008152;GO:0016491;GO:0055114	IEA	Trehalose utilization-related protein
A9CF15	C2P	A9CF15	25.7613	25.4548	GO:0008152;GO:0016491;GO:0055114	IEA	Trehalose utilization-related protein
A9CF15	C2W	A9CF15	24.3176	24.2037	GO:0008152;GO:0016491;GO:0055114	IEA	Trehalose utilization-related protein
A9CF15	C5B	A9CF15	18.7855	17.9935	GO:0008152;GO:0016491;GO:0055114	IEA	Trehalose utilization-related protein
A9CF15	C5P	A9CF15	26.1871	25.8805	GO:0008152;GO:0016491;GO:0055114	IEA	Trehalose utilization-related protein
A9CF15	C5W	A9CF15	26.934	27.2796	GO:0008152;GO:0016491;GO:0055114	IEA	Trehalose utilization-related protein
A9CF15	C7B	A9CF15	18.3865	17.8575	GO:0008152;GO:0016491;GO:0055114	IEA	Trehalose utilization-related protein
A9CF15	C7P	A9CF15	27.1093	27.9954	GO:0008152;GO:0016491;GO:0055114	IEA	Trehalose utilization-related protein
A9CF15	C7W	A9CF15	27.1062	27.8992	GO:0008152;GO:0016491;GO:0055114	IEA	Trehalose utilization-related protein
A9CF22	A10B	A9CF22	19.4021	18.6101	GO:0005215;GO:0006810	IEA	ABC transporter, substrate binding protein (Sugar)
A9CF22	A10P	A9CF22	22.116	23.909	GO:0005215;GO:0006810	IEA	ABC transporter, substrate binding protein (Sugar)
A9CF22	A10W	A9CF22	22.4989	23.9086	GO:0005215;GO:0006810	IEA	ABC transporter, substrate binding protein (Sugar)
A9CF22	A2B	A9CF22	20.5083	20.3944	GO:0005215;GO:0006810	IEA	ABC transporter, substrate binding protein (Sugar)
A9CF22	A2P	A9CF22	19.0973	19.9834	GO:0005215;GO:0006810	IEA	ABC transporter, substrate binding protein (Sugar)
A9CF22	A2W	A9CF22	20.4187	20.1122	GO:0005215;GO:0006810	IEA	ABC transporter, substrate binding protein (Sugar)
A9CF22	A5B	A9CF22	19.1449	18.3529	GO:0005215;GO:0006810	IEA	ABC transporter, substrate binding protein (Sugar)
A9CF22	A5P	A9CF22	18.5197	19.4058	GO:0005215;GO:0006810	IEA	ABC transporter, substrate binding protein (Sugar)
A9CF22	A5W	A9CF22	19.3377	19.5457	GO:0005215;GO:0006810	IEA	ABC transporter, substrate binding protein (Sugar)
A9CF22	A7B	A9CF22	19.2477	18.1338	GO:0005215;GO:0006810	IEA	ABC transporter, substrate binding protein (Sugar)
A9CF22	A7P	A9CF22	20.1501	21.2061	GO:0005215;GO:0006810	IEA	ABC transporter, substrate binding protein (Sugar)
A9CF22	A7W	A9CF22	21.7997	22.3862	GO:0005215;GO:0006810	IEA	ABC transporter, substrate binding protein (Sugar)
A9CF22	B10B	A9CF22	18.836	17.7221	GO:0005215;GO:0006810	IEA	ABC transporter, substrate binding protein (Sugar)
A9CF22	B10P	A9CF22	20.7516	22.0971	GO:0005215;GO:0006810	IEA	ABC transporter, substrate binding protein (Sugar)
A9CF22	B10W	A9CF22	21.5577	22.8361	GO:0005215;GO:0006810	IEA	ABC transporter, substrate binding protein (Sugar)
A9CF22	B2B	A9CF22	17.809	17.5025	GO:0005215;GO:0006810	IEA	ABC transporter, substrate binding protein (Sugar)
A9CF22	B2P	A9CF22	20.3831	20.2692	GO:0005215;GO:0006810	IEA	ABC transporter, substrate binding protein (Sugar)
A9CF22	B2W	A9CF22	21.3929	21.4489	GO:0005215;GO:0006810	IEA	ABC transporter, substrate binding protein (Sugar)
A9CF22	B5B	A9CF22	19.1904	18.3984	GO:0005215;GO:0006810	IEA	ABC transporter, substrate binding protein (Sugar)
A9CF22	B5P	A9CF22	21.7581	22.6442	GO:0005215;GO:0006810	IEA	ABC transporter, substrate binding protein (Sugar)
A9CF22	B5W	A9CF22	22.4411	22.6492	GO:0005215;GO:0006810	IEA	ABC transporter, substrate binding protein (Sugar)
A9CF22	B7B	A9CF22	19.7705	18.9785	GO:0005215;GO:0006810	IEA	ABC transporter, substrate binding protein (Sugar)
A9CF22	B7P	A9CF22	21.6897	22.6633	GO:0005215;GO:0006810	IEA	ABC transporter, substrate binding protein (Sugar)
A9CF22	B7W	A9CF22	23.0609	24.0345	GO:0005215;GO:0006810	IEA	ABC transporter, substrate binding protein (Sugar)
A9CF22	C10B	A9CF22	19.2798	18.4879	GO:0005215;GO:0006810	IEA	ABC transporter, substrate binding protein (Sugar)
A9CF22	C10P	A9CF22	22.406	23.7515	GO:0005215;GO:0006810	IEA	ABC transporter, substrate binding protein (Sugar)
A9CF22	C10W	A9CF22	22.1018	23.3098	GO:0005215;GO:0006810	IEA	ABC transporter, substrate binding protein (Sugar)
A9CF22	C2B	A9CF22	18.595	18.651	GO:0005215;GO:0006810	IEA	ABC transporter, substrate binding protein (Sugar)
A9CF22	C2P	A9CF22	21.1983	20.8917	GO:0005215;GO:0006810	IEA	ABC transporter, substrate binding protein (Sugar)
A9CF22	C2W	A9CF22	18.5422	18.4282	GO:0005215;GO:0006810	IEA	ABC transporter, substrate binding protein (Sugar)
A9CF22	C5B	A9CF22	18.6402	17.8482	GO:0005215;GO:0006810	IEA	ABC transporter, substrate binding protein (Sugar)
A9CF22	C5P	A9CF22	21.0505	20.744	GO:0005215;GO:0006810	IEA	ABC transporter, substrate binding protein (Sugar)
A9CF22	C5W	A9CF22	23.4848	23.8303	GO:0005215;GO:0006810	IEA	ABC transporter, substrate binding protein (Sugar)
A9CF22	C7B	A9CF22	19.0872	18.5582	GO:0005215;GO:0006810	IEA	ABC transporter, substrate binding protein (Sugar)
A9CF22	C7P	A9CF22	21.5673	22.4534	GO:0005215;GO:0006810	IEA	ABC transporter, substrate binding protein (Sugar)
A9CF22	C7W	A9CF22	21.5229	22.3159	GO:0005215;GO:0006810	IEA	ABC transporter, substrate binding protein (Sugar)
A9CF23	A10B	A9CF23	20.5256	19.7336	GO:0000271;GO:0005976;GO:0009058;GO:0016740;GO:0016779	IEA	Mannose-1-phosphate guanylyltransferase (GDP)
A9CF23	A10P	A9CF23	20.166	21.959	GO:0000271;GO:0005976;GO:0009058;GO:0016740;GO:0016779	IEA	Mannose-1-phosphate guanylyltransferase (GDP)
A9CF23	A10W	A9CF23	18.8856	20.2953	GO:0000271;GO:0005976;GO:0009058;GO:0016740;GO:0016779	IEA	Mannose-1-phosphate guanylyltransferase (GDP)
A9CF23	A2B	A9CF23	18.7909	18.677	GO:0000271;GO:0005976;GO:0009058;GO:0016740;GO:0016779	IEA	Mannose-1-phosphate guanylyltransferase (GDP)
A9CF23	A2P	A9CF23	18.6242	19.5103	GO:0000271;GO:0005976;GO:0009058;GO:0016740;GO:0016779	IEA	Mannose-1-phosphate guanylyltransferase (GDP)
A9CF23	A2W	A9CF23	18.9923	18.6857	GO:0000271;GO:0005976;GO:0009058;GO:0016740;GO:0016779	IEA	Mannose-1-phosphate guanylyltransferase (GDP)
A9CF23	A5B	A9CF23	20.2658	19.4738	GO:0000271;GO:0005976;GO:0009058;GO:0016740;GO:0016779	IEA	Mannose-1-phosphate guanylyltransferase (GDP)
A9CF23	A5P	A9CF23	20.3895	21.2756	GO:0000271;GO:0005976;GO:0009058;GO:0016740;GO:0016779	IEA	Mannose-1-phosphate guanylyltransferase (GDP)
A9CF23	A5W	A9CF23	19.0517	19.2598	GO:0000271;GO:0005976;GO:0009058;GO:0016740;GO:0016779	IEA	Mannose-1-phosphate guanylyltransferase (GDP)
A9CF23	A7B	A9CF23	20.3414	19.2275	GO:0000271;GO:0005976;GO:0009058;GO:0016740;GO:0016779	IEA	Mannose-1-phosphate guanylyltransferase (GDP)
A9CF23	A7P	A9CF23	19.5316	20.5876	GO:0000271;GO:0005976;GO:0009058;GO:0016740;GO:0016779	IEA	Mannose-1-phosphate guanylyltransferase (GDP)
A9CF23	A7W	A9CF23	20.4256	21.0121	GO:0000271;GO:0005976;GO:0009058;GO:0016740;GO:0016779	IEA	Mannose-1-phosphate guanylyltransferase (GDP)
A9CF23	B10B	A9CF23	18.6882	17.5743	GO:0000271;GO:0005976;GO:0009058;GO:0016740;GO:0016779	IEA	Mannose-1-phosphate guanylyltransferase (GDP)
A9CF23	B10P	A9CF23	19.4477	20.7932	GO:0000271;GO:0005976;GO:0009058;GO:0016740;GO:0016779	IEA	Mannose-1-phosphate guanylyltransferase (GDP)
A9CF23	B10W	A9CF23	19.3387	20.6171	GO:0000271;GO:0005976;GO:0009058;GO:0016740;GO:0016779	IEA	Mannose-1-phosphate guanylyltransferase (GDP)
A9CF23	B2B	A9CF23	18.7317	18.4251	GO:0000271;GO:0005976;GO:0009058;GO:0016740;GO:0016779	IEA	Mannose-1-phosphate guanylyltransferase (GDP)
A9CF23	B2P	A9CF23	19.1557	19.0418	GO:0000271;GO:0005976;GO:0009058;GO:0016740;GO:0016779	IEA	Mannose-1-phosphate guanylyltransferase (GDP)
A9CF23	B2W	A9CF23	18.6292	18.6852	GO:0000271;GO:0005976;GO:0009058;GO:0016740;GO:0016779	IEA	Mannose-1-phosphate guanylyltransferase (GDP)
A9CF23	B5B	A9CF23	20.3085	19.5165	GO:0000271;GO:0005976;GO:0009058;GO:0016740;GO:0016779	IEA	Mannose-1-phosphate guanylyltransferase (GDP)
A9CF23	B5P	A9CF23	18.8462	19.7323	GO:0000271;GO:0005976;GO:0009058;GO:0016740;GO:0016779	IEA	Mannose-1-phosphate guanylyltransferase (GDP)
A9CF23	B5W	A9CF23	18.7589	18.9669	GO:0000271;GO:0005976;GO:0009058;GO:0016740;GO:0016779	IEA	Mannose-1-phosphate guanylyltransferase (GDP)
A9CF23	B7B	A9CF23	18.734	17.942	GO:0000271;GO:0005976;GO:0009058;GO:0016740;GO:0016779	IEA	Mannose-1-phosphate guanylyltransferase (GDP)
A9CF23	B7P	A9CF23	19.323	20.2965	GO:0000271;GO:0005976;GO:0009058;GO:0016740;GO:0016779	IEA	Mannose-1-phosphate guanylyltransferase (GDP)
A9CF23	B7W	A9CF23	20.6619	21.6354	GO:0000271;GO:0005976;GO:0009058;GO:0016740;GO:0016779	IEA	Mannose-1-phosphate guanylyltransferase (GDP)
A9CF23	C10B	A9CF23	19.3024	18.5104	GO:0000271;GO:0005976;GO:0009058;GO:0016740;GO:0016779	IEA	Mannose-1-phosphate guanylyltransferase (GDP)
A9CF23	C10P	A9CF23	20.8232	22.1687	GO:0000271;GO:0005976;GO:0009058;GO:0016740;GO:0016779	IEA	Mannose-1-phosphate guanylyltransferase (GDP)
A9CF23	C10W	A9CF23	18.8248	20.0328	GO:0000271;GO:0005976;GO:0009058;GO:0016740;GO:0016779	IEA	Mannose-1-phosphate guanylyltransferase (GDP)
A9CF23	C2B	A9CF23	19.1466	19.2026	GO:0000271;GO:0005976;GO:0009058;GO:0016740;GO:0016779	IEA	Mannose-1-phosphate guanylyltransferase (GDP)
A9CF23	C2P	A9CF23	19.6304	19.3238	GO:0000271;GO:0005976;GO:0009058;GO:0016740;GO:0016779	IEA	Mannose-1-phosphate guanylyltransferase (GDP)
A9CF23	C2W	A9CF23	18.317	18.2031	GO:0000271;GO:0005976;GO:0009058;GO:0016740;GO:0016779	IEA	Mannose-1-phosphate guanylyltransferase (GDP)
A9CF23	C5B	A9CF23	19.1912	18.3992	GO:0000271;GO:0005976;GO:0009058;GO:0016740;GO:0016779	IEA	Mannose-1-phosphate guanylyltransferase (GDP)
A9CF23	C5P	A9CF23	19.9449	19.6384	GO:0000271;GO:0005976;GO:0009058;GO:0016740;GO:0016779	IEA	Mannose-1-phosphate guanylyltransferase (GDP)
A9CF23	C5W	A9CF23	20.2341	20.5796	GO:0000271;GO:0005976;GO:0009058;GO:0016740;GO:0016779	IEA	Mannose-1-phosphate guanylyltransferase (GDP)
A9CF23	C7B	A9CF23	18.7167	18.1877	GO:0000271;GO:0005976;GO:0009058;GO:0016740;GO:0016779	IEA	Mannose-1-phosphate guanylyltransferase (GDP)
A9CF23	C7P	A9CF23	20.477	21.3631	GO:0000271;GO:0005976;GO:0009058;GO:0016740;GO:0016779	IEA	Mannose-1-phosphate guanylyltransferase (GDP)
A9CF23	C7W	A9CF23	19.7108	20.5038	GO:0000271;GO:0005976;GO:0009058;GO:0016740;GO:0016779	IEA	Mannose-1-phosphate guanylyltransferase (GDP)
A9CF24	A10B	A9CF24	19.645	18.853	GO:0016020;GO:0016021;GO:0016614;GO:0030288;GO:0048038;GO:0055114	IEA	Pyrroloquinoline-quinone-dependent quinate dehydrogenase
A9CF24	A10P	A9CF24	19.5492	21.3421	GO:0016020;GO:0016021;GO:0016614;GO:0030288;GO:0048038;GO:0055114	IEA	Pyrroloquinoline-quinone-dependent quinate dehydrogenase
A9CF24	A10W	A9CF24	21.0591	22.4688	GO:0016020;GO:0016021;GO:0016614;GO:0030288;GO:0048038;GO:0055114	IEA	Pyrroloquinoline-quinone-dependent quinate dehydrogenase
A9CF24	A2B	A9CF24	19.2339	19.12	GO:0016020;GO:0016021;GO:0016614;GO:0030288;GO:0048038;GO:0055114	IEA	Pyrroloquinoline-quinone-dependent quinate dehydrogenase
A9CF24	A2P	A9CF24	18.3975	19.2836	GO:0016020;GO:0016021;GO:0016614;GO:0030288;GO:0048038;GO:0055114	IEA	Pyrroloquinoline-quinone-dependent quinate dehydrogenase
A9CF24	A2W	A9CF24	18.5169	18.2103	GO:0016020;GO:0016021;GO:0016614;GO:0030288;GO:0048038;GO:0055114	IEA	Pyrroloquinoline-quinone-dependent quinate dehydrogenase
A9CF24	A5B	A9CF24	19.3871	18.5952	GO:0016020;GO:0016021;GO:0016614;GO:0030288;GO:0048038;GO:0055114	IEA	Pyrroloquinoline-quinone-dependent quinate dehydrogenase
A9CF24	A5P	A9CF24	19.0575	19.9436	GO:0016020;GO:0016021;GO:0016614;GO:0030288;GO:0048038;GO:0055114	IEA	Pyrroloquinoline-quinone-dependent quinate dehydrogenase
A9CF24	A5W	A9CF24	18.5688	18.7768	GO:0016020;GO:0016021;GO:0016614;GO:0030288;GO:0048038;GO:0055114	IEA	Pyrroloquinoline-quinone-dependent quinate dehydrogenase
A9CF24	A7B	A9CF24	19.4841	18.3702	GO:0016020;GO:0016021;GO:0016614;GO:0030288;GO:0048038;GO:0055114	IEA	Pyrroloquinoline-quinone-dependent quinate dehydrogenase
A9CF24	A7P	A9CF24	19.4739	20.5299	GO:0016020;GO:0016021;GO:0016614;GO:0030288;GO:0048038;GO:0055114	IEA	Pyrroloquinoline-quinone-dependent quinate dehydrogenase
A9CF24	A7W	A9CF24	20.6321	21.2186	GO:0016020;GO:0016021;GO:0016614;GO:0030288;GO:0048038;GO:0055114	IEA	Pyrroloquinoline-quinone-dependent quinate dehydrogenase
A9CF24	B10B	A9CF24	19.249	18.1351	GO:0016020;GO:0016021;GO:0016614;GO:0030288;GO:0048038;GO:0055114	IEA	Pyrroloquinoline-quinone-dependent quinate dehydrogenase
A9CF24	B10P	A9CF24	20.5952	21.9408	GO:0016020;GO:0016021;GO:0016614;GO:0030288;GO:0048038;GO:0055114	IEA	Pyrroloquinoline-quinone-dependent quinate dehydrogenase
A9CF24	B10W	A9CF24	20.9856	22.264	GO:0016020;GO:0016021;GO:0016614;GO:0030288;GO:0048038;GO:0055114	IEA	Pyrroloquinoline-quinone-dependent quinate dehydrogenase
A9CF24	B2B	A9CF24	19.5446	19.238	GO:0016020;GO:0016021;GO:0016614;GO:0030288;GO:0048038;GO:0055114	IEA	Pyrroloquinoline-quinone-dependent quinate dehydrogenase
A9CF24	B2P	A9CF24	20.2164	20.1025	GO:0016020;GO:0016021;GO:0016614;GO:0030288;GO:0048038;GO:0055114	IEA	Pyrroloquinoline-quinone-dependent quinate dehydrogenase
A9CF24	B2W	A9CF24	18.8787	18.9347	GO:0016020;GO:0016021;GO:0016614;GO:0030288;GO:0048038;GO:0055114	IEA	Pyrroloquinoline-quinone-dependent quinate dehydrogenase
A9CF24	B5B	A9CF24	19.4321	18.6401	GO:0016020;GO:0016021;GO:0016614;GO:0030288;GO:0048038;GO:0055114	IEA	Pyrroloquinoline-quinone-dependent quinate dehydrogenase
A9CF24	B5P	A9CF24	20.5272	21.4133	GO:0016020;GO:0016021;GO:0016614;GO:0030288;GO:0048038;GO:0055114	IEA	Pyrroloquinoline-quinone-dependent quinate dehydrogenase
A9CF24	B5W	A9CF24	19.0059	19.214	GO:0016020;GO:0016021;GO:0016614;GO:0030288;GO:0048038;GO:0055114	IEA	Pyrroloquinoline-quinone-dependent quinate dehydrogenase
A9CF24	B7B	A9CF24	18.5856	17.7936	GO:0016020;GO:0016021;GO:0016614;GO:0030288;GO:0048038;GO:0055114	IEA	Pyrroloquinoline-quinone-dependent quinate dehydrogenase
A9CF24	B7P	A9CF24	19.6175	20.5911	GO:0016020;GO:0016021;GO:0016614;GO:0030288;GO:0048038;GO:0055114	IEA	Pyrroloquinoline-quinone-dependent quinate dehydrogenase
A9CF24	B7W	A9CF24	22.5156	23.4891	GO:0016020;GO:0016021;GO:0016614;GO:0030288;GO:0048038;GO:0055114	IEA	Pyrroloquinoline-quinone-dependent quinate dehydrogenase
A9CF24	C10B	A9CF24	18.2634	17.4714	GO:0016020;GO:0016021;GO:0016614;GO:0030288;GO:0048038;GO:0055114	IEA	Pyrroloquinoline-quinone-dependent quinate dehydrogenase
A9CF24	C10P	A9CF24	21.567	22.9125	GO:0016020;GO:0016021;GO:0016614;GO:0030288;GO:0048038;GO:0055114	IEA	Pyrroloquinoline-quinone-dependent quinate dehydrogenase
A9CF24	C10W	A9CF24	20.7846	21.9926	GO:0016020;GO:0016021;GO:0016614;GO:0030288;GO:0048038;GO:0055114	IEA	Pyrroloquinoline-quinone-dependent quinate dehydrogenase
A9CF24	C2B	A9CF24	19.4812	19.5372	GO:0016020;GO:0016021;GO:0016614;GO:0030288;GO:0048038;GO:0055114	IEA	Pyrroloquinoline-quinone-dependent quinate dehydrogenase
A9CF24	C2P	A9CF24	18.4214	18.1148	GO:0016020;GO:0016021;GO:0016614;GO:0030288;GO:0048038;GO:0055114	IEA	Pyrroloquinoline-quinone-dependent quinate dehydrogenase
A9CF24	C2W	A9CF24	20.1171	20.0032	GO:0016020;GO:0016021;GO:0016614;GO:0030288;GO:0048038;GO:0055114	IEA	Pyrroloquinoline-quinone-dependent quinate dehydrogenase
A9CF24	C5B	A9CF24	19.5254	18.7334	GO:0016020;GO:0016021;GO:0016614;GO:0030288;GO:0048038;GO:0055114	IEA	Pyrroloquinoline-quinone-dependent quinate dehydrogenase
A9CF24	C5P	A9CF24	20.4687	20.1622	GO:0016020;GO:0016021;GO:0016614;GO:0030288;GO:0048038;GO:0055114	IEA	Pyrroloquinoline-quinone-dependent quinate dehydrogenase
A9CF24	C5W	A9CF24	21.2271	21.5726	GO:0016020;GO:0016021;GO:0016614;GO:0030288;GO:0048038;GO:0055114	IEA	Pyrroloquinoline-quinone-dependent quinate dehydrogenase
A9CF24	C7B	A9CF24	19.5785	19.0496	GO:0016020;GO:0016021;GO:0016614;GO:0030288;GO:0048038;GO:0055114	IEA	Pyrroloquinoline-quinone-dependent quinate dehydrogenase
A9CF24	C7P	A9CF24	21.0363	21.9224	GO:0016020;GO:0016021;GO:0016614;GO:0030288;GO:0048038;GO:0055114	IEA	Pyrroloquinoline-quinone-dependent quinate dehydrogenase
A9CF24	C7W	A9CF24	20.6462	21.4392	GO:0016020;GO:0016021;GO:0016614;GO:0030288;GO:0048038;GO:0055114	IEA	Pyrroloquinoline-quinone-dependent quinate dehydrogenase
A9CF25	A10B	A9CF25	18.8046	18.0127	GO:0004470;GO:0004471;GO:0006108;GO:0008152;GO:0016746;GO:0046872;GO:0051287;GO:0055114	IEA	NADP-dependent malic enzymeDP-dependent malic enzymeDP-dependent malic enzymeDP-dependent malic enzymeDP-dependent malic enzymeDP-dependent malic enzymeDP-dependent malic enzymeDP-dependent malic enzyme
A9CF25	A10P	A9CF25	21.4282	23.2212	GO:0004470;GO:0004471;GO:0006108;GO:0008152;GO:0016746;GO:0046872;GO:0051287;GO:0055114	IEA	NADP-dependent malic enzymeDP-dependent malic enzymeDP-dependent malic enzymeDP-dependent malic enzymeDP-dependent malic enzymeDP-dependent malic enzymeDP-dependent malic enzymeDP-dependent malic enzyme
A9CF25	A10W	A9CF25	21.4446	22.8543	GO:0004470;GO:0004471;GO:0006108;GO:0008152;GO:0016746;GO:0046872;GO:0051287;GO:0055114	IEA	NADP-dependent malic enzymeDP-dependent malic enzymeDP-dependent malic enzymeDP-dependent malic enzymeDP-dependent malic enzymeDP-dependent malic enzymeDP-dependent malic enzymeDP-dependent malic enzyme
A9CF25	A2B	A9CF25	19.1647	19.0508	GO:0004470;GO:0004471;GO:0006108;GO:0008152;GO:0016746;GO:0046872;GO:0051287;GO:0055114	IEA	NADP-dependent malic enzymeDP-dependent malic enzymeDP-dependent malic enzymeDP-dependent malic enzymeDP-dependent malic enzymeDP-dependent malic enzymeDP-dependent malic enzymeDP-dependent malic enzyme
A9CF25	A2P	A9CF25	20.2469	21.1329	GO:0004470;GO:0004471;GO:0006108;GO:0008152;GO:0016746;GO:0046872;GO:0051287;GO:0055114	IEA	NADP-dependent malic enzymeDP-dependent malic enzymeDP-dependent malic enzymeDP-dependent malic enzymeDP-dependent malic enzymeDP-dependent malic enzymeDP-dependent malic enzymeDP-dependent malic enzyme
A9CF25	A2W	A9CF25	18.2891	17.9826	GO:0004470;GO:0004471;GO:0006108;GO:0008152;GO:0016746;GO:0046872;GO:0051287;GO:0055114	IEA	NADP-dependent malic enzymeDP-dependent malic enzymeDP-dependent malic enzymeDP-dependent malic enzymeDP-dependent malic enzymeDP-dependent malic enzymeDP-dependent malic enzymeDP-dependent malic enzyme
A9CF25	A5B	A9CF25	18.5487	17.7568	GO:0004470;GO:0004471;GO:0006108;GO:0008152;GO:0016746;GO:0046872;GO:0051287;GO:0055114	IEA	NADP-dependent malic enzymeDP-dependent malic enzymeDP-dependent malic enzymeDP-dependent malic enzymeDP-dependent malic enzymeDP-dependent malic enzymeDP-dependent malic enzymeDP-dependent malic enzyme
A9CF25	A5P	A9CF25	19.0571	19.9432	GO:0004470;GO:0004471;GO:0006108;GO:0008152;GO:0016746;GO:0046872;GO:0051287;GO:0055114	IEA	NADP-dependent malic enzymeDP-dependent malic enzymeDP-dependent malic enzymeDP-dependent malic enzymeDP-dependent malic enzymeDP-dependent malic enzymeDP-dependent malic enzymeDP-dependent malic enzyme
A9CF25	A5W	A9CF25	18.3374	18.5454	GO:0004470;GO:0004471;GO:0006108;GO:0008152;GO:0016746;GO:0046872;GO:0051287;GO:0055114	IEA	NADP-dependent malic enzymeDP-dependent malic enzymeDP-dependent malic enzymeDP-dependent malic enzymeDP-dependent malic enzymeDP-dependent malic enzymeDP-dependent malic enzymeDP-dependent malic enzyme
A9CF25	A7B	A9CF25	18.666	17.5521	GO:0004470;GO:0004471;GO:0006108;GO:0008152;GO:0016746;GO:0046872;GO:0051287;GO:0055114	IEA	NADP-dependent malic enzymeDP-dependent malic enzymeDP-dependent malic enzymeDP-dependent malic enzymeDP-dependent malic enzymeDP-dependent malic enzymeDP-dependent malic enzymeDP-dependent malic enzyme
A9CF25	A7P	A9CF25	21.199	22.2551	GO:0004470;GO:0004471;GO:0006108;GO:0008152;GO:0016746;GO:0046872;GO:0051287;GO:0055114	IEA	NADP-dependent malic enzymeDP-dependent malic enzymeDP-dependent malic enzymeDP-dependent malic enzymeDP-dependent malic enzymeDP-dependent malic enzymeDP-dependent malic enzymeDP-dependent malic enzyme
A9CF25	A7W	A9CF25	21.8114	22.3979	GO:0004470;GO:0004471;GO:0006108;GO:0008152;GO:0016746;GO:0046872;GO:0051287;GO:0055114	IEA	NADP-dependent malic enzymeDP-dependent malic enzymeDP-dependent malic enzymeDP-dependent malic enzymeDP-dependent malic enzymeDP-dependent malic enzymeDP-dependent malic enzymeDP-dependent malic enzyme
A9CF25	B10B	A9CF25	19.5892	18.4753	GO:0004470;GO:0004471;GO:0006108;GO:0008152;GO:0016746;GO:0046872;GO:0051287;GO:0055114	IEA	NADP-dependent malic enzymeDP-dependent malic enzymeDP-dependent malic enzymeDP-dependent malic enzymeDP-dependent malic enzymeDP-dependent malic enzymeDP-dependent malic enzymeDP-dependent malic enzyme
A9CF25	B10P	A9CF25	21.379	22.7246	GO:0004470;GO:0004471;GO:0006108;GO:0008152;GO:0016746;GO:0046872;GO:0051287;GO:0055114	IEA	NADP-dependent malic enzymeDP-dependent malic enzymeDP-dependent malic enzymeDP-dependent malic enzymeDP-dependent malic enzymeDP-dependent malic enzymeDP-dependent malic enzymeDP-dependent malic enzyme
A9CF25	B10W	A9CF25	21.7011	22.9795	GO:0004470;GO:0004471;GO:0006108;GO:0008152;GO:0016746;GO:0046872;GO:0051287;GO:0055114	IEA	NADP-dependent malic enzymeDP-dependent malic enzymeDP-dependent malic enzymeDP-dependent malic enzymeDP-dependent malic enzymeDP-dependent malic enzymeDP-dependent malic enzymeDP-dependent malic enzyme
A9CF25	B2B	A9CF25	20.5787	20.2722	GO:0004470;GO:0004471;GO:0006108;GO:0008152;GO:0016746;GO:0046872;GO:0051287;GO:0055114	IEA	NADP-dependent malic enzymeDP-dependent malic enzymeDP-dependent malic enzymeDP-dependent malic enzymeDP-dependent malic enzymeDP-dependent malic enzymeDP-dependent malic enzymeDP-dependent malic enzyme
A9CF25	B2P	A9CF25	21.4183	21.3044	GO:0004470;GO:0004471;GO:0006108;GO:0008152;GO:0016746;GO:0046872;GO:0051287;GO:0055114	IEA	NADP-dependent malic enzymeDP-dependent malic enzymeDP-dependent malic enzymeDP-dependent malic enzymeDP-dependent malic enzymeDP-dependent malic enzymeDP-dependent malic enzymeDP-dependent malic enzyme
A9CF25	B2W	A9CF25	20.8525	20.9085	GO:0004470;GO:0004471;GO:0006108;GO:0008152;GO:0016746;GO:0046872;GO:0051287;GO:0055114	IEA	NADP-dependent malic enzymeDP-dependent malic enzymeDP-dependent malic enzymeDP-dependent malic enzymeDP-dependent malic enzymeDP-dependent malic enzymeDP-dependent malic enzymeDP-dependent malic enzyme
A9CF25	B5B	A9CF25	18.5957	17.8038	GO:0004470;GO:0004471;GO:0006108;GO:0008152;GO:0016746;GO:0046872;GO:0051287;GO:0055114	IEA	NADP-dependent malic enzymeDP-dependent malic enzymeDP-dependent malic enzymeDP-dependent malic enzymeDP-dependent malic enzymeDP-dependent malic enzymeDP-dependent malic enzymeDP-dependent malic enzyme
A9CF25	B5P	A9CF25	21.3702	22.2563	GO:0004470;GO:0004471;GO:0006108;GO:0008152;GO:0016746;GO:0046872;GO:0051287;GO:0055114	IEA	NADP-dependent malic enzymeDP-dependent malic enzymeDP-dependent malic enzymeDP-dependent malic enzymeDP-dependent malic enzymeDP-dependent malic enzymeDP-dependent malic enzymeDP-dependent malic enzyme
A9CF25	B5W	A9CF25	22.13	22.338	GO:0004470;GO:0004471;GO:0006108;GO:0008152;GO:0016746;GO:0046872;GO:0051287;GO:0055114	IEA	NADP-dependent malic enzymeDP-dependent malic enzymeDP-dependent malic enzymeDP-dependent malic enzymeDP-dependent malic enzymeDP-dependent malic enzymeDP-dependent malic enzymeDP-dependent malic enzyme
A9CF25	B7B	A9CF25	19.1483	18.3563	GO:0004470;GO:0004471;GO:0006108;GO:0008152;GO:0016746;GO:0046872;GO:0051287;GO:0055114	IEA	NADP-dependent malic enzymeDP-dependent malic enzymeDP-dependent malic enzymeDP-dependent malic enzymeDP-dependent malic enzymeDP-dependent malic enzymeDP-dependent malic enzymeDP-dependent malic enzyme
A9CF25	B7P	A9CF25	21.6712	22.6448	GO:0004470;GO:0004471;GO:0006108;GO:0008152;GO:0016746;GO:0046872;GO:0051287;GO:0055114	IEA	NADP-dependent malic enzymeDP-dependent malic enzymeDP-dependent malic enzymeDP-dependent malic enzymeDP-dependent malic enzymeDP-dependent malic enzymeDP-dependent malic enzymeDP-dependent malic enzyme
A9CF25	B7W	A9CF25	23.2807	24.2542	GO:0004470;GO:0004471;GO:0006108;GO:0008152;GO:0016746;GO:0046872;GO:0051287;GO:0055114	IEA	NADP-dependent malic enzymeDP-dependent malic enzymeDP-dependent malic enzymeDP-dependent malic enzymeDP-dependent malic enzymeDP-dependent malic enzymeDP-dependent malic enzymeDP-dependent malic enzyme
A9CF25	C10B	A9CF25	18.9845	18.1925	GO:0004470;GO:0004471;GO:0006108;GO:0008152;GO:0016746;GO:0046872;GO:0051287;GO:0055114	IEA	NADP-dependent malic enzymeDP-dependent malic enzymeDP-dependent malic enzymeDP-dependent malic enzymeDP-dependent malic enzymeDP-dependent malic enzymeDP-dependent malic enzymeDP-dependent malic enzyme
A9CF25	C10P	A9CF25	22.5716	23.9171	GO:0004470;GO:0004471;GO:0006108;GO:0008152;GO:0016746;GO:0046872;GO:0051287;GO:0055114	IEA	NADP-dependent malic enzymeDP-dependent malic enzymeDP-dependent malic enzymeDP-dependent malic enzymeDP-dependent malic enzymeDP-dependent malic enzymeDP-dependent malic enzymeDP-dependent malic enzyme
A9CF25	C10W	A9CF25	21.9641	23.1721	GO:0004470;GO:0004471;GO:0006108;GO:0008152;GO:0016746;GO:0046872;GO:0051287;GO:0055114	IEA	NADP-dependent malic enzymeDP-dependent malic enzymeDP-dependent malic enzymeDP-dependent malic enzymeDP-dependent malic enzymeDP-dependent malic enzymeDP-dependent malic enzymeDP-dependent malic enzyme
A9CF25	C2B	A9CF25	19.0412	19.0972	GO:0004470;GO:0004471;GO:0006108;GO:0008152;GO:0016746;GO:0046872;GO:0051287;GO:0055114	IEA	NADP-dependent malic enzymeDP-dependent malic enzymeDP-dependent malic enzymeDP-dependent malic enzymeDP-dependent malic enzymeDP-dependent malic enzymeDP-dependent malic enzymeDP-dependent malic enzyme
A9CF25	C2P	A9CF25	21.2301	20.9236	GO:0004470;GO:0004471;GO:0006108;GO:0008152;GO:0016746;GO:0046872;GO:0051287;GO:0055114	IEA	NADP-dependent malic enzymeDP-dependent malic enzymeDP-dependent malic enzymeDP-dependent malic enzymeDP-dependent malic enzymeDP-dependent malic enzymeDP-dependent malic enzymeDP-dependent malic enzyme
A9CF25	C2W	A9CF25	19.4852	19.3713	GO:0004470;GO:0004471;GO:0006108;GO:0008152;GO:0016746;GO:0046872;GO:0051287;GO:0055114	IEA	NADP-dependent malic enzymeDP-dependent malic enzymeDP-dependent malic enzymeDP-dependent malic enzymeDP-dependent malic enzymeDP-dependent malic enzymeDP-dependent malic enzymeDP-dependent malic enzyme
A9CF25	C5B	A9CF25	19.0859	18.294	GO:0004470;GO:0004471;GO:0006108;GO:0008152;GO:0016746;GO:0046872;GO:0051287;GO:0055114	IEA	NADP-dependent malic enzymeDP-dependent malic enzymeDP-dependent malic enzymeDP-dependent malic enzymeDP-dependent malic enzymeDP-dependent malic enzymeDP-dependent malic enzymeDP-dependent malic enzyme
A9CF25	C5P	A9CF25	21.3197	21.0131	GO:0004470;GO:0004471;GO:0006108;GO:0008152;GO:0016746;GO:0046872;GO:0051287;GO:0055114	IEA	NADP-dependent malic enzymeDP-dependent malic enzymeDP-dependent malic enzymeDP-dependent malic enzymeDP-dependent malic enzymeDP-dependent malic enzymeDP-dependent malic enzymeDP-dependent malic enzyme
A9CF25	C5W	A9CF25	22.5264	22.8719	GO:0004470;GO:0004471;GO:0006108;GO:0008152;GO:0016746;GO:0046872;GO:0051287;GO:0055114	IEA	NADP-dependent malic enzymeDP-dependent malic enzymeDP-dependent malic enzymeDP-dependent malic enzymeDP-dependent malic enzymeDP-dependent malic enzymeDP-dependent malic enzymeDP-dependent malic enzyme
A9CF25	C7B	A9CF25	19.2846	18.7557	GO:0004470;GO:0004471;GO:0006108;GO:0008152;GO:0016746;GO:0046872;GO:0051287;GO:0055114	IEA	NADP-dependent malic enzymeDP-dependent malic enzymeDP-dependent malic enzymeDP-dependent malic enzymeDP-dependent malic enzymeDP-dependent malic enzymeDP-dependent malic enzymeDP-dependent malic enzyme
A9CF25	C7P	A9CF25	21.7102	22.5963	GO:0004470;GO:0004471;GO:0006108;GO:0008152;GO:0016746;GO:0046872;GO:0051287;GO:0055114	IEA	NADP-dependent malic enzymeDP-dependent malic enzymeDP-dependent malic enzymeDP-dependent malic enzymeDP-dependent malic enzymeDP-dependent malic enzymeDP-dependent malic enzymeDP-dependent malic enzyme
A9CF25	C7W	A9CF25	21.5659	22.3589	GO:0004470;GO:0004471;GO:0006108;GO:0008152;GO:0016746;GO:0046872;GO:0051287;GO:0055114	IEA	NADP-dependent malic enzymeDP-dependent malic enzymeDP-dependent malic enzymeDP-dependent malic enzymeDP-dependent malic enzymeDP-dependent malic enzymeDP-dependent malic enzymeDP-dependent malic enzyme
A9CF28	A10B	A9CF28	18.6907	17.8987	GO:0004497;GO:0016705;GO:0055114	IEA	Monooxygenase
A9CF28	A10P	A9CF28	19.4916	21.2846	GO:0004497;GO:0016705;GO:0055114	IEA	Monooxygenase
A9CF28	A10W	A9CF28	21.6746	23.0843	GO:0004497;GO:0016705;GO:0055114	IEA	Monooxygenase
A9CF28	A2B	A9CF28	20.0879	19.974	GO:0004497;GO:0016705;GO:0055114	IEA	Monooxygenase
A9CF28	A2P	A9CF28	18.9295	19.8156	GO:0004497;GO:0016705;GO:0055114	IEA	Monooxygenase
A9CF28	A2W	A9CF28	20.1474	19.8408	GO:0004497;GO:0016705;GO:0055114	IEA	Monooxygenase
A9CF28	A5B	A9CF28	18.4351	17.6431	GO:0004497;GO:0016705;GO:0055114	IEA	Monooxygenase
A9CF28	A5P	A9CF28	20.554	21.4401	GO:0004497;GO:0016705;GO:0055114	IEA	Monooxygenase
A9CF28	A5W	A9CF28	20.2252	20.4332	GO:0004497;GO:0016705;GO:0055114	IEA	Monooxygenase
A9CF28	A7B	A9CF28	18.5551	17.4412	GO:0004497;GO:0016705;GO:0055114	IEA	Monooxygenase
A9CF28	A7P	A9CF28	19.1542	20.2102	GO:0004497;GO:0016705;GO:0055114	IEA	Monooxygenase
A9CF28	A7W	A9CF28	18.9137	19.5002	GO:0004497;GO:0016705;GO:0055114	IEA	Monooxygenase
A9CF28	B10B	A9CF28	19.1419	18.028	GO:0004497;GO:0016705;GO:0055114	IEA	Monooxygenase
A9CF28	B10P	A9CF28	18.1627	19.5082	GO:0004497;GO:0016705;GO:0055114	IEA	Monooxygenase
A9CF28	B10W	A9CF28	18.0792	19.3576	GO:0004497;GO:0016705;GO:0055114	IEA	Monooxygenase
A9CF28	B2B	A9CF28	19.7681	19.4616	GO:0004497;GO:0016705;GO:0055114	IEA	Monooxygenase
A9CF28	B2P	A9CF28	21.2143	21.1004	GO:0004497;GO:0016705;GO:0055114	IEA	Monooxygenase
A9CF28	B2W	A9CF28	20.8074	20.8634	GO:0004497;GO:0016705;GO:0055114	IEA	Monooxygenase
A9CF28	B5B	A9CF28	18.4823	17.6904	GO:0004497;GO:0016705;GO:0055114	IEA	Monooxygenase
A9CF28	B5P	A9CF28	19.0929	19.979	GO:0004497;GO:0016705;GO:0055114	IEA	Monooxygenase
A9CF28	B5W	A9CF28	20.7835	20.9915	GO:0004497;GO:0016705;GO:0055114	IEA	Monooxygenase
A9CF28	B7B	A9CF28	19.4897	18.6977	GO:0004497;GO:0016705;GO:0055114	IEA	Monooxygenase
A9CF28	B7P	A9CF28	21.4507	22.4243	GO:0004497;GO:0016705;GO:0055114	IEA	Monooxygenase
A9CF28	B7W	A9CF28	22.5687	23.5422	GO:0004497;GO:0016705;GO:0055114	IEA	Monooxygenase
A9CF28	C10B	A9CF28	18.6032	17.8112	GO:0004497;GO:0016705;GO:0055114	IEA	Monooxygenase
A9CF28	C10P	A9CF28	22.5284	23.8739	GO:0004497;GO:0016705;GO:0055114	IEA	Monooxygenase
A9CF28	C10W	A9CF28	21.3783	22.5863	GO:0004497;GO:0016705;GO:0055114	IEA	Monooxygenase
A9CF28	C2B	A9CF28	19.753	19.809	GO:0004497;GO:0016705;GO:0055114	IEA	Monooxygenase
A9CF28	C2P	A9CF28	21.1241	20.8176	GO:0004497;GO:0016705;GO:0055114	IEA	Monooxygenase
A9CF28	C2W	A9CF28	20.9538	20.8399	GO:0004497;GO:0016705;GO:0055114	IEA	Monooxygenase
A9CF28	C5B	A9CF28	19.7969	19.0049	GO:0004497;GO:0016705;GO:0055114	IEA	Monooxygenase
A9CF28	C5P	A9CF28	21.3455	21.039	GO:0004497;GO:0016705;GO:0055114	IEA	Monooxygenase
A9CF28	C5W	A9CF28	22.047	22.3926	GO:0004497;GO:0016705;GO:0055114	IEA	Monooxygenase
A9CF28	C7B	A9CF28	18.9629	18.434	GO:0004497;GO:0016705;GO:0055114	IEA	Monooxygenase
A9CF28	C7P	A9CF28	21.9907	22.8768	GO:0004497;GO:0016705;GO:0055114	IEA	Monooxygenase
A9CF28	C7W	A9CF28	18.9511	19.7441	GO:0004497;GO:0016705;GO:0055114	IEA	Monooxygenase
A9CF36;Q7CV87	A10B	A9CF36	20.0389	19.2469	NA	NA	NA
A9CF36;Q7CV87	A10P	A9CF36	25.9966	27.7896	NA	NA	NA
A9CF36;Q7CV87	A10W	A9CF36	27.1789	28.5886	NA	NA	NA
A9CF36;Q7CV87	A2B	A9CF36	19.3699	19.2559	NA	NA	NA
A9CF36;Q7CV87	A2P	A9CF36	24.7645	25.6505	NA	NA	NA
A9CF36;Q7CV87	A2W	A9CF36	24.4483	24.1417	NA	NA	NA
A9CF36;Q7CV87	A5B	A9CF36	19.7802	18.9882	NA	NA	NA
A9CF36;Q7CV87	A5P	A9CF36	25.3525	26.2386	NA	NA	NA
A9CF36;Q7CV87	A5W	A9CF36	25.4946	25.7026	NA	NA	NA
A9CF36;Q7CV87	A7B	A9CF36	19.8676	18.7537	NA	NA	NA
A9CF36;Q7CV87	A7P	A9CF36	25.5524	26.6084	NA	NA	NA
A9CF36;Q7CV87	A7W	A9CF36	26.8253	27.4118	NA	NA	NA
A9CF36;Q7CV87	B10B	A9CF36	19.8655	18.7516	NA	NA	NA
A9CF36;Q7CV87	B10P	A9CF36	26.68	28.0256	NA	NA	NA
A9CF36;Q7CV87	B10W	A9CF36	26.6182	27.8966	NA	NA	NA
A9CF36;Q7CV87	B2B	A9CF36	18.9946	18.688	NA	NA	NA
A9CF36;Q7CV87	B2P	A9CF36	26.0012	25.8872	NA	NA	NA
A9CF36;Q7CV87	B2W	A9CF36	24.8299	24.8859	NA	NA	NA
A9CF36;Q7CV87	B5B	A9CF36	19.8242	19.0322	NA	NA	NA
A9CF36;Q7CV87	B5P	A9CF36	25.9907	26.8768	NA	NA	NA
A9CF36;Q7CV87	B5W	A9CF36	25.8953	26.1033	NA	NA	NA
A9CF36;Q7CV87	B7B	A9CF36	19.0409	18.2489	NA	NA	NA
A9CF36;Q7CV87	B7P	A9CF36	26.4201	27.3937	NA	NA	NA
A9CF36;Q7CV87	B7W	A9CF36	26.909	27.8825	NA	NA	NA
A9CF36;Q7CV87	C10B	A9CF36	19.4901	18.6982	NA	NA	NA
A9CF36;Q7CV87	C10P	A9CF36	26.989	28.3345	NA	NA	NA
A9CF36;Q7CV87	C10W	A9CF36	26.8101	28.0181	NA	NA	NA
A9CF36;Q7CV87	C2B	A9CF36	18.1538	18.2098	NA	NA	NA
A9CF36;Q7CV87	C2P	A9CF36	26.0344	25.7279	NA	NA	NA
A9CF36;Q7CV87	C2W	A9CF36	25.5588	25.4449	NA	NA	NA
A9CF36;Q7CV87	C5B	A9CF36	18.1995	17.4075	NA	NA	NA
A9CF36;Q7CV87	C5P	A9CF36	26.0866	25.78	NA	NA	NA
A9CF36;Q7CV87	C5W	A9CF36	26.4306	26.7761	NA	NA	NA
A9CF36;Q7CV87	C7B	A9CF36	19.7466	19.2177	NA	NA	NA
A9CF36;Q7CV87	C7P	A9CF36	26.7375	27.6236	NA	NA	NA
A9CF36;Q7CV87	C7W	A9CF36	26.4721	27.2651	NA	NA	NA
A9CF49	A10B	A9CF49	19.1184	18.3264	NA	NA	NA
A9CF49	A10P	A9CF49	22.6218	24.4148	NA	NA	NA
A9CF49	A10W	A9CF49	23.8898	25.2995	NA	NA	NA
A9CF49	A2B	A9CF49	19.8582	19.7443	NA	NA	NA
A9CF49	A2P	A9CF49	18.9291	19.8152	NA	NA	NA
A9CF49	A2W	A9CF49	18.8237	18.5171	NA	NA	NA
A9CF49	A5B	A9CF49	18.8618	18.0698	NA	NA	NA
A9CF49	A5P	A9CF49	21.2045	22.0906	NA	NA	NA
A9CF49	A5W	A9CF49	22.6758	22.8838	NA	NA	NA
A9CF49	A7B	A9CF49	18.9715	17.8576	NA	NA	NA
A9CF49	A7P	A9CF49	21.7919	22.8479	NA	NA	NA
A9CF49	A7W	A9CF49	22.6418	23.2283	NA	NA	NA
A9CF49	B10B	A9CF49	18.2397	17.1257	NA	NA	NA
A9CF49	B10P	A9CF49	22.3096	23.6551	NA	NA	NA
A9CF49	B10W	A9CF49	23.7863	25.0647	NA	NA	NA
A9CF49	B2B	A9CF49	18.8897	18.5832	NA	NA	NA
A9CF49	B2P	A9CF49	20.984	20.8701	NA	NA	NA
A9CF49	B2W	A9CF49	21.5146	21.5706	NA	NA	NA
A9CF49	B5B	A9CF49	18.908	18.116	NA	NA	NA
A9CF49	B5P	A9CF49	22.6732	23.5593	NA	NA	NA
A9CF49	B5W	A9CF49	23.3978	23.6058	NA	NA	NA
A9CF49	B7B	A9CF49	19.767	18.975	NA	NA	NA
A9CF49	B7P	A9CF49	22.5061	23.4796	NA	NA	NA
A9CF49	B7W	A9CF49	23.9767	24.9502	NA	NA	NA
A9CF49	C10B	A9CF49	19.1876	18.3957	NA	NA	NA
A9CF49	C10P	A9CF49	23.4574	24.8029	NA	NA	NA
A9CF49	C10W	A9CF49	23.6316	24.8396	NA	NA	NA
A9CF49	C2B	A9CF49	20.2845	20.3405	NA	NA	NA
A9CF49	C2P	A9CF49	22.2888	21.9822	NA	NA	NA
A9CF49	C2W	A9CF49	22.441	22.3271	NA	NA	NA
A9CF49	C5B	A9CF49	20.3278	19.5359	NA	NA	NA
A9CF49	C5P	A9CF49	21.7236	21.4171	NA	NA	NA
A9CF49	C5W	A9CF49	22.667	23.0125	NA	NA	NA
A9CF49	C7B	A9CF49	20.0155	19.4865	NA	NA	NA
A9CF49	C7P	A9CF49	22.3524	23.2384	NA	NA	NA
A9CF49	C7W	A9CF49	22.2824	23.0754	NA	NA	NA
A9CF53	A10B	A9CF53	20.1841	19.3922	NA	NA	NA
A9CF53	A10P	A9CF53	23.0394	24.8323	NA	NA	NA
A9CF53	A10W	A9CF53	24.1253	25.5349	NA	NA	NA
A9CF53	A2B	A9CF53	18.8376	18.7237	NA	NA	NA
A9CF53	A2P	A9CF53	21.7494	22.6354	NA	NA	NA
A9CF53	A2W	A9CF53	22.0447	21.7381	NA	NA	NA
A9CF53	A5B	A9CF53	19.9251	19.1331	NA	NA	NA
A9CF53	A5P	A9CF53	22.352	23.2381	NA	NA	NA
A9CF53	A5W	A9CF53	22.5604	22.7684	NA	NA	NA
A9CF53	A7B	A9CF53	20.009	18.8951	NA	NA	NA
A9CF53	A7P	A9CF53	22.7718	23.8278	NA	NA	NA
A9CF53	A7W	A9CF53	23.3615	23.948	NA	NA	NA
A9CF53	B10B	A9CF53	20.4059	19.292	NA	NA	NA
A9CF53	B10P	A9CF53	23.1674	24.5129	NA	NA	NA
A9CF53	B10W	A9CF53	23.5767	24.8551	NA	NA	NA
A9CF53	B2B	A9CF53	20.1308	19.8242	NA	NA	NA
A9CF53	B2P	A9CF53	23.2107	23.0968	NA	NA	NA
A9CF53	B2W	A9CF53	23.4765	23.5326	NA	NA	NA
A9CF53	B5B	A9CF53	19.9687	19.1767	NA	NA	NA
A9CF53	B5P	A9CF53	23.4608	24.3468	NA	NA	NA
A9CF53	B5W	A9CF53	24.2765	24.4845	NA	NA	NA
A9CF53	B7B	A9CF53	18.1356	17.3436	NA	NA	NA
A9CF53	B7P	A9CF53	24.0109	24.9844	NA	NA	NA
A9CF53	B7W	A9CF53	24.4897	25.4633	NA	NA	NA
A9CF53	C10B	A9CF53	18.8566	18.0646	NA	NA	NA
A9CF53	C10P	A9CF53	24.6602	26.0057	NA	NA	NA
A9CF53	C10W	A9CF53	23.6982	24.9062	NA	NA	NA
A9CF53	C2B	A9CF53	19.3725	19.4285	NA	NA	NA
A9CF53	C2P	A9CF53	23.7098	23.4032	NA	NA	NA
A9CF53	C2W	A9CF53	22.9703	22.8564	NA	NA	NA
A9CF53	C5B	A9CF53	19.4169	18.6249	NA	NA	NA
A9CF53	C5P	A9CF53	23.7891	23.4826	NA	NA	NA
A9CF53	C5W	A9CF53	23.9904	24.3359	NA	NA	NA
A9CF53	C7B	A9CF53	19.3294	18.8005	NA	NA	NA
A9CF53	C7P	A9CF53	23.1249	24.011	NA	NA	NA
A9CF53	C7W	A9CF53	23.4252	24.2182	NA	NA	NA
A9CF60	A10B	A9CF60	20.0711	19.2791	GO:0016020;GO:0016021;GO:0043190;GO:0055085	IEA	ABC transporter, substrate binding protein (Oligopeptide)
A9CF60	A10P	A9CF60	19.1728	20.9657	GO:0016020;GO:0016021;GO:0043190;GO:0055085	IEA	ABC transporter, substrate binding protein (Oligopeptide)
A9CF60	A10W	A9CF60	21.3922	22.8018	GO:0016020;GO:0016021;GO:0043190;GO:0055085	IEA	ABC transporter, substrate binding protein (Oligopeptide)
A9CF60	A2B	A9CF60	18.813	18.6991	GO:0016020;GO:0016021;GO:0043190;GO:0055085	IEA	ABC transporter, substrate binding protein (Oligopeptide)
A9CF60	A2P	A9CF60	20.9814	21.8675	GO:0016020;GO:0016021;GO:0043190;GO:0055085	IEA	ABC transporter, substrate binding protein (Oligopeptide)
A9CF60	A2W	A9CF60	20.929	20.6225	GO:0016020;GO:0016021;GO:0043190;GO:0055085	IEA	ABC transporter, substrate binding protein (Oligopeptide)
A9CF60	A5B	A9CF60	19.8123	19.0203	GO:0016020;GO:0016021;GO:0043190;GO:0055085	IEA	ABC transporter, substrate binding protein (Oligopeptide)
A9CF60	A5P	A9CF60	19.2577	20.1438	GO:0016020;GO:0016021;GO:0043190;GO:0055085	IEA	ABC transporter, substrate binding protein (Oligopeptide)
A9CF60	A5W	A9CF60	18.8804	19.0884	GO:0016020;GO:0016021;GO:0043190;GO:0055085	IEA	ABC transporter, substrate binding protein (Oligopeptide)
A9CF60	A7B	A9CF60	19.8989	18.785	GO:0016020;GO:0016021;GO:0043190;GO:0055085	IEA	ABC transporter, substrate binding protein (Oligopeptide)
A9CF60	A7P	A9CF60	19.702	20.758	GO:0016020;GO:0016021;GO:0043190;GO:0055085	IEA	ABC transporter, substrate binding protein (Oligopeptide)
A9CF60	A7W	A9CF60	21.2096	21.7961	GO:0016020;GO:0016021;GO:0043190;GO:0055085	IEA	ABC transporter, substrate binding protein (Oligopeptide)
A9CF60	B10B	A9CF60	19.4787	18.3648	GO:0016020;GO:0016021;GO:0043190;GO:0055085	IEA	ABC transporter, substrate binding protein (Oligopeptide)
A9CF60	B10P	A9CF60	19.5029	20.8484	GO:0016020;GO:0016021;GO:0043190;GO:0055085	IEA	ABC transporter, substrate binding protein (Oligopeptide)
A9CF60	B10W	A9CF60	21.2048	22.4832	GO:0016020;GO:0016021;GO:0043190;GO:0055085	IEA	ABC transporter, substrate binding protein (Oligopeptide)
A9CF60	B2B	A9CF60	19.2834	18.9769	GO:0016020;GO:0016021;GO:0043190;GO:0055085	IEA	ABC transporter, substrate binding protein (Oligopeptide)
A9CF60	B2P	A9CF60	21.8755	21.7615	GO:0016020;GO:0016021;GO:0043190;GO:0055085	IEA	ABC transporter, substrate binding protein (Oligopeptide)
A9CF60	B2W	A9CF60	21.0152	21.0712	GO:0016020;GO:0016021;GO:0043190;GO:0055085	IEA	ABC transporter, substrate binding protein (Oligopeptide)
A9CF60	B5B	A9CF60	19.8562	19.0642	GO:0016020;GO:0016021;GO:0043190;GO:0055085	IEA	ABC transporter, substrate binding protein (Oligopeptide)
A9CF60	B5P	A9CF60	19.395	20.2811	GO:0016020;GO:0016021;GO:0043190;GO:0055085	IEA	ABC transporter, substrate binding protein (Oligopeptide)
A9CF60	B5W	A9CF60	21.5649	21.7729	GO:0016020;GO:0016021;GO:0043190;GO:0055085	IEA	ABC transporter, substrate binding protein (Oligopeptide)
A9CF60	B7B	A9CF60	20.3092	19.5172	GO:0016020;GO:0016021;GO:0043190;GO:0055085	IEA	ABC transporter, substrate binding protein (Oligopeptide)
A9CF60	B7P	A9CF60	20.2034	21.177	GO:0016020;GO:0016021;GO:0043190;GO:0055085	IEA	ABC transporter, substrate binding protein (Oligopeptide)
A9CF60	B7W	A9CF60	22.3052	23.2788	GO:0016020;GO:0016021;GO:0043190;GO:0055085	IEA	ABC transporter, substrate binding protein (Oligopeptide)
A9CF60	C10B	A9CF60	19.6631	18.8711	GO:0016020;GO:0016021;GO:0043190;GO:0055085	IEA	ABC transporter, substrate binding protein (Oligopeptide)
A9CF60	C10P	A9CF60	21.7482	23.0938	GO:0016020;GO:0016021;GO:0043190;GO:0055085	IEA	ABC transporter, substrate binding protein (Oligopeptide)
A9CF60	C10W	A9CF60	22.3451	23.5531	GO:0016020;GO:0016021;GO:0043190;GO:0055085	IEA	ABC transporter, substrate binding protein (Oligopeptide)
A9CF60	C2B	A9CF60	19.7501	19.8061	GO:0016020;GO:0016021;GO:0043190;GO:0055085	IEA	ABC transporter, substrate binding protein (Oligopeptide)
A9CF60	C2P	A9CF60	22.396	22.0894	GO:0016020;GO:0016021;GO:0043190;GO:0055085	IEA	ABC transporter, substrate binding protein (Oligopeptide)
A9CF60	C2W	A9CF60	20.5587	20.4448	GO:0016020;GO:0016021;GO:0043190;GO:0055085	IEA	ABC transporter, substrate binding protein (Oligopeptide)
A9CF60	C5B	A9CF60	19.794	19.002	GO:0016020;GO:0016021;GO:0043190;GO:0055085	IEA	ABC transporter, substrate binding protein (Oligopeptide)
A9CF60	C5P	A9CF60	21.6434	21.3369	GO:0016020;GO:0016021;GO:0043190;GO:0055085	IEA	ABC transporter, substrate binding protein (Oligopeptide)
A9CF60	C5W	A9CF60	22.4825	22.8281	GO:0016020;GO:0016021;GO:0043190;GO:0055085	IEA	ABC transporter, substrate binding protein (Oligopeptide)
A9CF60	C7B	A9CF60	19.9002	19.3713	GO:0016020;GO:0016021;GO:0043190;GO:0055085	IEA	ABC transporter, substrate binding protein (Oligopeptide)
A9CF60	C7P	A9CF60	22.0198	22.9059	GO:0016020;GO:0016021;GO:0043190;GO:0055085	IEA	ABC transporter, substrate binding protein (Oligopeptide)
A9CF60	C7W	A9CF60	22.5746	23.3676	GO:0016020;GO:0016021;GO:0043190;GO:0055085	IEA	ABC transporter, substrate binding protein (Oligopeptide)
A9CFA6	A10B	A9CFA6	18.1636	17.3716	GO:0015762;GO:0043190	IEA	ABC transporter, substrate binding protein (Sugar)
A9CFA6	A10P	A9CFA6	25.2052	26.9981	GO:0015762;GO:0043190	IEA	ABC transporter, substrate binding protein (Sugar)
A9CFA6	A10W	A9CFA6	25.2097	26.6194	GO:0015762;GO:0043190	IEA	ABC transporter, substrate binding protein (Sugar)
A9CFA6	A2B	A9CFA6	19.2784	19.1645	GO:0015762;GO:0043190	IEA	ABC transporter, substrate binding protein (Sugar)
A9CFA6	A2P	A9CFA6	22.7491	23.6352	GO:0015762;GO:0043190	IEA	ABC transporter, substrate binding protein (Sugar)
A9CFA6	A2W	A9CFA6	23.3773	23.0707	GO:0015762;GO:0043190	IEA	ABC transporter, substrate binding protein (Sugar)
A9CFA6	A5B	A9CFA6	17.9092	17.1172	GO:0015762;GO:0043190	IEA	ABC transporter, substrate binding protein (Sugar)
A9CFA6	A5P	A9CFA6	24.0107	24.8968	GO:0015762;GO:0043190	IEA	ABC transporter, substrate binding protein (Sugar)
A9CFA6	A5W	A9CFA6	23.8285	24.0365	GO:0015762;GO:0043190	IEA	ABC transporter, substrate binding protein (Sugar)
A9CFA6	A7B	A9CFA6	22.6051	21.4912	GO:0015762;GO:0043190	IEA	ABC transporter, substrate binding protein (Sugar)
A9CFA6	A7P	A9CFA6	23.9771	25.0331	GO:0015762;GO:0043190	IEA	ABC transporter, substrate binding protein (Sugar)
A9CFA6	A7W	A9CFA6	25.1768	25.7634	GO:0015762;GO:0043190	IEA	ABC transporter, substrate binding protein (Sugar)
A9CFA6	B10B	A9CFA6	19.8626	18.7487	GO:0015762;GO:0043190	IEA	ABC transporter, substrate binding protein (Sugar)
A9CFA6	B10P	A9CFA6	24.4093	25.7548	GO:0015762;GO:0043190	IEA	ABC transporter, substrate binding protein (Sugar)
A9CFA6	B10W	A9CFA6	25.0966	26.375	GO:0015762;GO:0043190	IEA	ABC transporter, substrate binding protein (Sugar)
A9CFA6	B2B	A9CFA6	21.4219	21.1154	GO:0015762;GO:0043190	IEA	ABC transporter, substrate binding protein (Sugar)
A9CFA6	B2P	A9CFA6	23.6979	23.584	GO:0015762;GO:0043190	IEA	ABC transporter, substrate binding protein (Sugar)
A9CFA6	B2W	A9CFA6	24.1733	24.2293	GO:0015762;GO:0043190	IEA	ABC transporter, substrate binding protein (Sugar)
A9CFA6	B5B	A9CFA6	22.5486	21.7566	GO:0015762;GO:0043190	IEA	ABC transporter, substrate binding protein (Sugar)
A9CFA6	B5P	A9CFA6	24.0419	24.9279	GO:0015762;GO:0043190	IEA	ABC transporter, substrate binding protein (Sugar)
A9CFA6	B5W	A9CFA6	25.1327	25.3407	GO:0015762;GO:0043190	IEA	ABC transporter, substrate binding protein (Sugar)
A9CFA6	B7B	A9CFA6	19.3788	18.5868	GO:0015762;GO:0043190	IEA	ABC transporter, substrate binding protein (Sugar)
A9CFA6	B7P	A9CFA6	25.1357	26.1092	GO:0015762;GO:0043190	IEA	ABC transporter, substrate binding protein (Sugar)
A9CFA6	B7W	A9CFA6	25.5417	26.5152	GO:0015762;GO:0043190	IEA	ABC transporter, substrate binding protein (Sugar)
A9CFA6	C10B	A9CFA6	19.9398	19.1478	GO:0015762;GO:0043190	IEA	ABC transporter, substrate binding protein (Sugar)
A9CFA6	C10P	A9CFA6	25.6516	26.9972	GO:0015762;GO:0043190	IEA	ABC transporter, substrate binding protein (Sugar)
A9CFA6	C10W	A9CFA6	25.7265	26.9345	GO:0015762;GO:0043190	IEA	ABC transporter, substrate binding protein (Sugar)
A9CFA6	C2B	A9CFA6	20.1522	20.2082	GO:0015762;GO:0043190	IEA	ABC transporter, substrate binding protein (Sugar)
A9CFA6	C2P	A9CFA6	24.4219	24.1153	GO:0015762;GO:0043190	IEA	ABC transporter, substrate binding protein (Sugar)
A9CFA6	C2W	A9CFA6	23.3038	23.1899	GO:0015762;GO:0043190	IEA	ABC transporter, substrate binding protein (Sugar)
A9CFA6	C5B	A9CFA6	20.1956	19.4037	GO:0015762;GO:0043190	IEA	ABC transporter, substrate binding protein (Sugar)
A9CFA6	C5P	A9CFA6	24.0659	23.7593	GO:0015762;GO:0043190	IEA	ABC transporter, substrate binding protein (Sugar)
A9CFA6	C5W	A9CFA6	24.8379	25.1834	GO:0015762;GO:0043190	IEA	ABC transporter, substrate binding protein (Sugar)
A9CFA6	C7B	A9CFA6	20.9689	20.44	GO:0015762;GO:0043190	IEA	ABC transporter, substrate binding protein (Sugar)
A9CFA6	C7P	A9CFA6	24.7437	25.6298	GO:0015762;GO:0043190	IEA	ABC transporter, substrate binding protein (Sugar)
A9CFA6	C7W	A9CFA6	25.163	25.9559	GO:0015762;GO:0043190	IEA	ABC transporter, substrate binding protein (Sugar)
A9CFA9;Q7CVU7	A10B	A9CFA9	19.0133	18.2213	GO:0003824;GO:0004601;GO:0098869	IEA	Non-heme haloperoxidase;Non-heme chloroperoxidase
A9CFA9;Q7CVU7	A10P	A9CFA9	24.2539	26.0468	GO:0003824;GO:0004601;GO:0098869	IEA	Non-heme haloperoxidase;Non-heme chloroperoxidase
A9CFA9;Q7CVU7	A10W	A9CFA9	25.223	26.6326	GO:0003824;GO:0004601;GO:0098869	IEA	Non-heme haloperoxidase;Non-heme chloroperoxidase
A9CFA9;Q7CVU7	A2B	A9CFA9	18.6997	18.5858	GO:0003824;GO:0004601;GO:0098869	IEA	Non-heme haloperoxidase;Non-heme chloroperoxidase
A9CFA9;Q7CVU7	A2P	A9CFA9	21.7926	22.6787	GO:0003824;GO:0004601;GO:0098869	IEA	Non-heme haloperoxidase;Non-heme chloroperoxidase
A9CFA9;Q7CVU7	A2W	A9CFA9	21.7029	21.3964	GO:0003824;GO:0004601;GO:0098869	IEA	Non-heme haloperoxidase;Non-heme chloroperoxidase
A9CFA9;Q7CVU7	A5B	A9CFA9	18.7569	17.9649	GO:0003824;GO:0004601;GO:0098869	IEA	Non-heme haloperoxidase;Non-heme chloroperoxidase
A9CFA9;Q7CVU7	A5P	A9CFA9	22.6544	23.5405	GO:0003824;GO:0004601;GO:0098869	IEA	Non-heme haloperoxidase;Non-heme chloroperoxidase
A9CFA9;Q7CVU7	A5W	A9CFA9	23.0818	23.2898	GO:0003824;GO:0004601;GO:0098869	IEA	Non-heme haloperoxidase;Non-heme chloroperoxidase
A9CFA9;Q7CVU7	A7B	A9CFA9	18.0419	16.928	GO:0003824;GO:0004601;GO:0098869	IEA	Non-heme haloperoxidase;Non-heme chloroperoxidase
A9CFA9;Q7CVU7	A7P	A9CFA9	23.9123	24.9683	GO:0003824;GO:0004601;GO:0098869	IEA	Non-heme haloperoxidase;Non-heme chloroperoxidase
A9CFA9;Q7CVU7	A7W	A9CFA9	24.4759	25.0624	GO:0003824;GO:0004601;GO:0098869	IEA	Non-heme haloperoxidase;Non-heme chloroperoxidase
A9CFA9;Q7CVU7	B10B	A9CFA9	20.2714	19.1575	GO:0003824;GO:0004601;GO:0098869	IEA	Non-heme haloperoxidase;Non-heme chloroperoxidase
A9CFA9;Q7CVU7	B10P	A9CFA9	24.3182	25.6637	GO:0003824;GO:0004601;GO:0098869	IEA	Non-heme haloperoxidase;Non-heme chloroperoxidase
A9CFA9;Q7CVU7	B10W	A9CFA9	24.7677	26.0462	GO:0003824;GO:0004601;GO:0098869	IEA	Non-heme haloperoxidase;Non-heme chloroperoxidase
A9CFA9;Q7CVU7	B2B	A9CFA9	20.2644	19.9579	GO:0003824;GO:0004601;GO:0098869	IEA	Non-heme haloperoxidase;Non-heme chloroperoxidase
A9CFA9;Q7CVU7	B2P	A9CFA9	23.7838	23.6699	GO:0003824;GO:0004601;GO:0098869	IEA	Non-heme haloperoxidase;Non-heme chloroperoxidase
A9CFA9;Q7CVU7	B2W	A9CFA9	22.5226	22.5787	GO:0003824;GO:0004601;GO:0098869	IEA	Non-heme haloperoxidase;Non-heme chloroperoxidase
A9CFA9;Q7CVU7	B5B	A9CFA9	17.9577	17.1657	GO:0003824;GO:0004601;GO:0098869	IEA	Non-heme haloperoxidase;Non-heme chloroperoxidase
A9CFA9;Q7CVU7	B5P	A9CFA9	23.6162	24.5022	GO:0003824;GO:0004601;GO:0098869	IEA	Non-heme haloperoxidase;Non-heme chloroperoxidase
A9CFA9;Q7CVU7	B5W	A9CFA9	24.4968	24.7048	GO:0003824;GO:0004601;GO:0098869	IEA	Non-heme haloperoxidase;Non-heme chloroperoxidase
A9CFA9;Q7CVU7	B7B	A9CFA9	19.764	18.9721	GO:0003824;GO:0004601;GO:0098869	IEA	Non-heme haloperoxidase;Non-heme chloroperoxidase
A9CFA9;Q7CVU7	B7P	A9CFA9	24.4486	25.4221	GO:0003824;GO:0004601;GO:0098869	IEA	Non-heme haloperoxidase;Non-heme chloroperoxidase
A9CFA9;Q7CVU7	B7W	A9CFA9	25.2747	26.2483	GO:0003824;GO:0004601;GO:0098869	IEA	Non-heme haloperoxidase;Non-heme chloroperoxidase
A9CFA9;Q7CVU7	C10B	A9CFA9	19.2338	18.4418	GO:0003824;GO:0004601;GO:0098869	IEA	Non-heme haloperoxidase;Non-heme chloroperoxidase
A9CFA9;Q7CVU7	C10P	A9CFA9	24.3148	25.6603	GO:0003824;GO:0004601;GO:0098869	IEA	Non-heme haloperoxidase;Non-heme chloroperoxidase
A9CFA9;Q7CVU7	C10W	A9CFA9	25.3837	26.5917	GO:0003824;GO:0004601;GO:0098869	IEA	Non-heme haloperoxidase;Non-heme chloroperoxidase
A9CFA9;Q7CVU7	C2B	A9CFA9	19.0046	19.0606	GO:0003824;GO:0004601;GO:0098869	IEA	Non-heme haloperoxidase;Non-heme chloroperoxidase
A9CFA9;Q7CVU7	C2P	A9CFA9	23.4319	23.1253	GO:0003824;GO:0004601;GO:0098869	IEA	Non-heme haloperoxidase;Non-heme chloroperoxidase
A9CFA9;Q7CVU7	C2W	A9CFA9	21.8772	21.7633	GO:0003824;GO:0004601;GO:0098869	IEA	Non-heme haloperoxidase;Non-heme chloroperoxidase
A9CFA9;Q7CVU7	C5B	A9CFA9	19.0494	18.2574	GO:0003824;GO:0004601;GO:0098869	IEA	Non-heme haloperoxidase;Non-heme chloroperoxidase
A9CFA9;Q7CVU7	C5P	A9CFA9	24.2053	23.8988	GO:0003824;GO:0004601;GO:0098869	IEA	Non-heme haloperoxidase;Non-heme chloroperoxidase
A9CFA9;Q7CVU7	C5W	A9CFA9	24.5482	24.8937	GO:0003824;GO:0004601;GO:0098869	IEA	Non-heme haloperoxidase;Non-heme chloroperoxidase
A9CFA9;Q7CVU7	C7B	A9CFA9	19.9289	19.3999	GO:0003824;GO:0004601;GO:0098869	IEA	Non-heme haloperoxidase;Non-heme chloroperoxidase
A9CFA9;Q7CVU7	C7P	A9CFA9	24.8179	25.704	GO:0003824;GO:0004601;GO:0098869	IEA	Non-heme haloperoxidase;Non-heme chloroperoxidase
A9CFA9;Q7CVU7	C7W	A9CFA9	24.544	25.337	GO:0003824;GO:0004601;GO:0098869	IEA	Non-heme haloperoxidase;Non-heme chloroperoxidase
A9CFB2	A10B	A9CFB2	20.674	19.882	GO:0042128	IEA	Uncharacterized protein
A9CFB2	A10P	A9CFB2	23.6999	25.4928	GO:0042128	IEA	Uncharacterized protein
A9CFB2	A10W	A9CFB2	24.1677	25.5773	GO:0042128	IEA	Uncharacterized protein
A9CFB2	A2B	A9CFB2	18.4299	18.316	GO:0042128	IEA	Uncharacterized protein
A9CFB2	A2P	A9CFB2	21.994	22.8801	GO:0042128	IEA	Uncharacterized protein
A9CFB2	A2W	A9CFB2	21.5986	21.2921	GO:0042128	IEA	Uncharacterized protein
A9CFB2	A5B	A9CFB2	20.4138	19.6218	GO:0042128	IEA	Uncharacterized protein
A9CFB2	A5P	A9CFB2	23.2804	24.1665	GO:0042128	IEA	Uncharacterized protein
A9CFB2	A5W	A9CFB2	22.3098	22.5178	GO:0042128	IEA	Uncharacterized protein
A9CFB2	A7B	A9CFB2	18.8692	17.7553	GO:0042128	IEA	Uncharacterized protein
A9CFB2	A7P	A9CFB2	23.2326	24.2886	GO:0042128	IEA	Uncharacterized protein
A9CFB2	A7W	A9CFB2	23.5064	24.0929	GO:0042128	IEA	Uncharacterized protein
A9CFB2	B10B	A9CFB2	19.1047	17.9908	GO:0042128	IEA	Uncharacterized protein
A9CFB2	B10P	A9CFB2	23.5745	24.92	GO:0042128	IEA	Uncharacterized protein
A9CFB2	B10W	A9CFB2	23.7446	25.023	GO:0042128	IEA	Uncharacterized protein
A9CFB2	B2B	A9CFB2	20.1604	19.8538	GO:0042128	IEA	Uncharacterized protein
A9CFB2	B2P	A9CFB2	23.1842	23.0703	GO:0042128	IEA	Uncharacterized protein
A9CFB2	B2W	A9CFB2	22.9258	22.9818	GO:0042128	IEA	Uncharacterized protein
A9CFB2	B5B	A9CFB2	18.8034	18.0114	GO:0042128	IEA	Uncharacterized protein
A9CFB2	B5P	A9CFB2	23.5201	24.4062	GO:0042128	IEA	Uncharacterized protein
A9CFB2	B5W	A9CFB2	23.8887	24.0968	GO:0042128	IEA	Uncharacterized protein
A9CFB2	B7B	A9CFB2	20.1742	19.3822	GO:0042128	IEA	Uncharacterized protein
A9CFB2	B7P	A9CFB2	23.9522	24.9258	GO:0042128	IEA	Uncharacterized protein
A9CFB2	B7W	A9CFB2	23.7803	24.7538	GO:0042128	IEA	Uncharacterized protein
A9CFB2	C10B	A9CFB2	19.8212	19.0292	GO:0042128	IEA	Uncharacterized protein
A9CFB2	C10P	A9CFB2	24.3871	25.7326	GO:0042128	IEA	Uncharacterized protein
A9CFB2	C10W	A9CFB2	23.9628	25.1708	GO:0042128	IEA	Uncharacterized protein
A9CFB2	C2B	A9CFB2	20.7909	20.8469	GO:0042128	IEA	Uncharacterized protein
A9CFB2	C2P	A9CFB2	23.6662	23.3597	GO:0042128	IEA	Uncharacterized protein
A9CFB2	C2W	A9CFB2	22.3479	22.234	GO:0042128	IEA	Uncharacterized protein
A9CFB2	C5B	A9CFB2	20.8336	20.0416	GO:0042128	IEA	Uncharacterized protein
A9CFB2	C5P	A9CFB2	23.5117	23.2052	GO:0042128	IEA	Uncharacterized protein
A9CFB2	C5W	A9CFB2	23.7583	24.1038	GO:0042128	IEA	Uncharacterized protein
A9CFB2	C7B	A9CFB2	19.0705	18.5416	GO:0042128	IEA	Uncharacterized protein
A9CFB2	C7P	A9CFB2	23.7319	24.618	GO:0042128	IEA	Uncharacterized protein
A9CFB2	C7W	A9CFB2	23.9396	24.7325	GO:0042128	IEA	Uncharacterized protein
A9CFE2	A10B	A9CFE2	19.5537	18.7617	NA	NA	NA
A9CFE2	A10P	A9CFE2	19.7191	21.5121	NA	NA	NA
A9CFE2	A10W	A9CFE2	22.6503	24.06	NA	NA	NA
A9CFE2	A2B	A9CFE2	18.5568	18.4429	NA	NA	NA
A9CFE2	A2P	A9CFE2	20.4096	21.2956	NA	NA	NA
A9CFE2	A2W	A9CFE2	22.2045	21.8979	NA	NA	NA
A9CFE2	A5B	A9CFE2	19.2961	18.5041	NA	NA	NA
A9CFE2	A5P	A9CFE2	20.5094	21.3954	NA	NA	NA
A9CFE2	A5W	A9CFE2	18.88	19.088	NA	NA	NA
A9CFE2	A7B	A9CFE2	20.4859	19.3719	NA	NA	NA
A9CFE2	A7P	A9CFE2	19.5316	20.5876	NA	NA	NA
A9CFE2	A7W	A9CFE2	21.9403	22.5268	NA	NA	NA
A9CFE2	B10B	A9CFE2	20.9207	19.8068	NA	NA	NA
A9CFE2	B10P	A9CFE2	23.7966	25.1421	NA	NA	NA
A9CFE2	B10W	A9CFE2	22.3443	23.6228	NA	NA	NA
A9CFE2	B2B	A9CFE2	18.4045	18.0979	NA	NA	NA
A9CFE2	B2P	A9CFE2	21.9186	21.8046	NA	NA	NA
A9CFE2	B2W	A9CFE2	19.1842	19.2402	NA	NA	NA
A9CFE2	B5B	A9CFE2	20.4562	19.6642	NA	NA	NA
A9CFE2	B5P	A9CFE2	19.996	20.882	NA	NA	NA
A9CFE2	B5W	A9CFE2	23.0057	23.2137	NA	NA	NA
A9CFE2	B7B	A9CFE2	19.0035	18.2116	NA	NA	NA
A9CFE2	B7P	A9CFE2	22.3343	23.3079	NA	NA	NA
A9CFE2	B7W	A9CFE2	24.3129	25.2864	NA	NA	NA
A9CFE2	C10B	A9CFE2	19.8507	19.0587	NA	NA	NA
A9CFE2	C10P	A9CFE2	23.9182	25.2637	NA	NA	NA
A9CFE2	C10W	A9CFE2	22.9167	24.1247	NA	NA	NA
A9CFE2	C2B	A9CFE2	18.4967	18.5527	NA	NA	NA
A9CFE2	C2P	A9CFE2	22.6756	22.369	NA	NA	NA
A9CFE2	C2W	A9CFE2	22.6294	22.5155	NA	NA	NA
A9CFE2	C5B	A9CFE2	18.542	17.75	NA	NA	NA
A9CFE2	C5P	A9CFE2	23.0606	22.754	NA	NA	NA
A9CFE2	C5W	A9CFE2	22.8901	23.2356	NA	NA	NA
A9CFE2	C7B	A9CFE2	18.6841	18.1551	NA	NA	NA
A9CFE2	C7P	A9CFE2	22.5613	23.4474	NA	NA	NA
A9CFE2	C7W	A9CFE2	23.5334	24.3264	NA	NA	NA
A9CFE7	A10B	A9CFE7	18.8395	18.0476	GO:0015753;GO:0048029	IEA	ABC transporter, substrate binding protein (Xylose)
A9CFE7	A10P	A9CFE7	24.7508	26.5438	GO:0015753;GO:0048029	IEA	ABC transporter, substrate binding protein (Xylose)
A9CFE7	A10W	A9CFE7	24.7059	26.1156	GO:0015753;GO:0048029	IEA	ABC transporter, substrate binding protein (Xylose)
A9CFE7	A2B	A9CFE7	19.1657	19.0518	GO:0015753;GO:0048029	IEA	ABC transporter, substrate binding protein (Xylose)
A9CFE7	A2P	A9CFE7	22.4336	23.3197	GO:0015753;GO:0048029	IEA	ABC transporter, substrate binding protein (Xylose)
A9CFE7	A2W	A9CFE7	22.6904	22.3838	GO:0015753;GO:0048029	IEA	ABC transporter, substrate binding protein (Xylose)
A9CFE7	A5B	A9CFE7	18.5836	17.7916	GO:0015753;GO:0048029	IEA	ABC transporter, substrate binding protein (Xylose)
A9CFE7	A5P	A9CFE7	22.8832	23.7693	GO:0015753;GO:0048029	IEA	ABC transporter, substrate binding protein (Xylose)
A9CFE7	A5W	A9CFE7	23.692	23.9	GO:0015753;GO:0048029	IEA	ABC transporter, substrate binding protein (Xylose)
A9CFE7	A7B	A9CFE7	19.3953	18.2814	GO:0015753;GO:0048029	IEA	ABC transporter, substrate binding protein (Xylose)
A9CFE7	A7P	A9CFE7	22.9747	24.0307	GO:0015753;GO:0048029	IEA	ABC transporter, substrate binding protein (Xylose)
A9CFE7	A7W	A9CFE7	24.6561	25.2426	GO:0015753;GO:0048029	IEA	ABC transporter, substrate binding protein (Xylose)
A9CFE7	B10B	A9CFE7	18.5882	17.4743	GO:0015753;GO:0048029	IEA	ABC transporter, substrate binding protein (Xylose)
A9CFE7	B10P	A9CFE7	23.9141	25.2596	GO:0015753;GO:0048029	IEA	ABC transporter, substrate binding protein (Xylose)
A9CFE7	B10W	A9CFE7	24.7546	26.033	GO:0015753;GO:0048029	IEA	ABC transporter, substrate binding protein (Xylose)
A9CFE7	B2B	A9CFE7	19.1867	18.8801	GO:0015753;GO:0048029	IEA	ABC transporter, substrate binding protein (Xylose)
A9CFE7	B2P	A9CFE7	23.6605	23.5466	GO:0015753;GO:0048029	IEA	ABC transporter, substrate binding protein (Xylose)
A9CFE7	B2W	A9CFE7	24.1987	24.2547	GO:0015753;GO:0048029	IEA	ABC transporter, substrate binding protein (Xylose)
A9CFE7	B5B	A9CFE7	19.3413	18.5493	GO:0015753;GO:0048029	IEA	ABC transporter, substrate binding protein (Xylose)
A9CFE7	B5P	A9CFE7	23.5667	24.4528	GO:0015753;GO:0048029	IEA	ABC transporter, substrate binding protein (Xylose)
A9CFE7	B5W	A9CFE7	25.0835	25.2916	GO:0015753;GO:0048029	IEA	ABC transporter, substrate binding protein (Xylose)
A9CFE7	B7B	A9CFE7	20.8258	20.0338	GO:0015753;GO:0048029	IEA	ABC transporter, substrate binding protein (Xylose)
A9CFE7	B7P	A9CFE7	24.4779	25.4515	GO:0015753;GO:0048029	IEA	ABC transporter, substrate binding protein (Xylose)
A9CFE7	B7W	A9CFE7	25.0892	26.0627	GO:0015753;GO:0048029	IEA	ABC transporter, substrate binding protein (Xylose)
A9CFE7	C10B	A9CFE7	18.9673	18.1753	GO:0015753;GO:0048029	IEA	ABC transporter, substrate binding protein (Xylose)
A9CFE7	C10P	A9CFE7	25.1786	26.5241	GO:0015753;GO:0048029	IEA	ABC transporter, substrate binding protein (Xylose)
A9CFE7	C10W	A9CFE7	24.3269	25.5349	GO:0015753;GO:0048029	IEA	ABC transporter, substrate binding protein (Xylose)
A9CFE7	C2B	A9CFE7	20.2803	20.3363	GO:0015753;GO:0048029	IEA	ABC transporter, substrate binding protein (Xylose)
A9CFE7	C2P	A9CFE7	24.2437	23.9372	GO:0015753;GO:0048029	IEA	ABC transporter, substrate binding protein (Xylose)
A9CFE7	C2W	A9CFE7	22.0975	21.9836	GO:0015753;GO:0048029	IEA	ABC transporter, substrate binding protein (Xylose)
A9CFE7	C5B	A9CFE7	20.3236	19.5316	GO:0015753;GO:0048029	IEA	ABC transporter, substrate binding protein (Xylose)
A9CFE7	C5P	A9CFE7	23.8317	23.5252	GO:0015753;GO:0048029	IEA	ABC transporter, substrate binding protein (Xylose)
A9CFE7	C5W	A9CFE7	24.5292	24.8747	GO:0015753;GO:0048029	IEA	ABC transporter, substrate binding protein (Xylose)
A9CFE7	C7B	A9CFE7	18.0973	17.5684	GO:0015753;GO:0048029	IEA	ABC transporter, substrate binding protein (Xylose)
A9CFE7	C7P	A9CFE7	23.6546	24.5407	GO:0015753;GO:0048029	IEA	ABC transporter, substrate binding protein (Xylose)
A9CFE7	C7W	A9CFE7	24.0806	24.8736	GO:0015753;GO:0048029	IEA	ABC transporter, substrate binding protein (Xylose)
A9CFF1	A10B	A9CFF1	19.3966	18.6046	GO:0009055	IEA	Electron transfer flavoprotein beta subunit
A9CFF1	A10P	A9CFF1	22.8312	24.6241	GO:0009055	IEA	Electron transfer flavoprotein beta subunit
A9CFF1	A10W	A9CFF1	23.3268	24.7364	GO:0009055	IEA	Electron transfer flavoprotein beta subunit
A9CFF1	A2B	A9CFF1	19.1109	18.997	GO:0009055	IEA	Electron transfer flavoprotein beta subunit
A9CFF1	A2P	A9CFF1	20.8866	21.7727	GO:0009055	IEA	Electron transfer flavoprotein beta subunit
A9CFF1	A2W	A9CFF1	21.1845	20.8779	GO:0009055	IEA	Electron transfer flavoprotein beta subunit
A9CFF1	A5B	A9CFF1	19.1394	18.3474	GO:0009055	IEA	Electron transfer flavoprotein beta subunit
A9CFF1	A5P	A9CFF1	18.7355	19.6216	GO:0009055	IEA	Electron transfer flavoprotein beta subunit
A9CFF1	A5W	A9CFF1	21.3556	21.5636	GO:0009055	IEA	Electron transfer flavoprotein beta subunit
A9CFF1	A7B	A9CFF1	18.7	17.5861	GO:0009055	IEA	Electron transfer flavoprotein beta subunit
A9CFF1	A7P	A9CFF1	22.1036	23.1596	GO:0009055	IEA	Electron transfer flavoprotein beta subunit
A9CFF1	A7W	A9CFF1	22.6533	23.2398	GO:0009055	IEA	Electron transfer flavoprotein beta subunit
A9CFF1	B10B	A9CFF1	20.4017	19.2877	GO:0009055	IEA	Electron transfer flavoprotein beta subunit
A9CFF1	B10P	A9CFF1	22.3006	23.6461	GO:0009055	IEA	Electron transfer flavoprotein beta subunit
A9CFF1	B10W	A9CFF1	22.9875	24.2659	GO:0009055	IEA	Electron transfer flavoprotein beta subunit
A9CFF1	B2B	A9CFF1	20.7153	20.4088	GO:0009055	IEA	Electron transfer flavoprotein beta subunit
A9CFF1	B2P	A9CFF1	23.4956	23.3817	GO:0009055	IEA	Electron transfer flavoprotein beta subunit
A9CFF1	B2W	A9CFF1	22.9027	22.9587	GO:0009055	IEA	Electron transfer flavoprotein beta subunit
A9CFF1	B5B	A9CFF1	18.6305	17.8385	GO:0009055	IEA	Electron transfer flavoprotein beta subunit
A9CFF1	B5P	A9CFF1	22.2374	23.1234	GO:0009055	IEA	Electron transfer flavoprotein beta subunit
A9CFF1	B5W	A9CFF1	23.5053	23.7133	GO:0009055	IEA	Electron transfer flavoprotein beta subunit
A9CFF1	B7B	A9CFF1	18.4853	17.6933	GO:0009055	IEA	Electron transfer flavoprotein beta subunit
A9CFF1	B7P	A9CFF1	23.2448	24.2184	GO:0009055	IEA	Electron transfer flavoprotein beta subunit
A9CFF1	B7W	A9CFF1	24.1881	25.1616	GO:0009055	IEA	Electron transfer flavoprotein beta subunit
A9CFF1	C10B	A9CFF1	18.5696	17.7776	GO:0009055	IEA	Electron transfer flavoprotein beta subunit
A9CFF1	C10P	A9CFF1	23.5567	24.9022	GO:0009055	IEA	Electron transfer flavoprotein beta subunit
A9CFF1	C10W	A9CFF1	23.7564	24.9645	GO:0009055	IEA	Electron transfer flavoprotein beta subunit
A9CFF1	C2B	A9CFF1	19.6127	19.6687	GO:0009055	IEA	Electron transfer flavoprotein beta subunit
A9CFF1	C2P	A9CFF1	23.4488	23.1423	GO:0009055	IEA	Electron transfer flavoprotein beta subunit
A9CFF1	C2W	A9CFF1	20.7644	20.6505	GO:0009055	IEA	Electron transfer flavoprotein beta subunit
A9CFF1	C5B	A9CFF1	19.6568	18.8648	GO:0009055	IEA	Electron transfer flavoprotein beta subunit
A9CFF1	C5P	A9CFF1	22.5378	22.2312	GO:0009055	IEA	Electron transfer flavoprotein beta subunit
A9CFF1	C5W	A9CFF1	24.0975	24.443	GO:0009055	IEA	Electron transfer flavoprotein beta subunit
A9CFF1	C7B	A9CFF1	18.9727	18.4437	GO:0009055	IEA	Electron transfer flavoprotein beta subunit
A9CFF1	C7P	A9CFF1	23.9596	24.8457	GO:0009055	IEA	Electron transfer flavoprotein beta subunit
A9CFF1	C7W	A9CFF1	23.2604	24.0534	GO:0009055	IEA	Electron transfer flavoprotein beta subunit
A9CFF2	A10B	A9CFF2	18.9689	18.1769	GO:0003857;GO:0006631;GO:0016491;GO:0055114;GO:0070403	IEA	3-hydroxybutyryl-CoA dehydrogenase
A9CFF2	A10P	A9CFF2	22.1107	23.9036	GO:0003857;GO:0006631;GO:0016491;GO:0055114;GO:0070403	IEA	3-hydroxybutyryl-CoA dehydrogenase
A9CFF2	A10W	A9CFF2	22.3774	23.7871	GO:0003857;GO:0006631;GO:0016491;GO:0055114;GO:0070403	IEA	3-hydroxybutyryl-CoA dehydrogenase
A9CFF2	A2B	A9CFF2	18.1158	18.0019	GO:0003857;GO:0006631;GO:0016491;GO:0055114;GO:0070403	IEA	3-hydroxybutyryl-CoA dehydrogenase
A9CFF2	A2P	A9CFF2	19.1275	20.0135	GO:0003857;GO:0006631;GO:0016491;GO:0055114;GO:0070403	IEA	3-hydroxybutyryl-CoA dehydrogenase
A9CFF2	A2W	A9CFF2	18.8232	18.5167	GO:0003857;GO:0006631;GO:0016491;GO:0055114;GO:0070403	IEA	3-hydroxybutyryl-CoA dehydrogenase
A9CFF2	A5B	A9CFF2	18.7126	17.9206	GO:0003857;GO:0006631;GO:0016491;GO:0055114;GO:0070403	IEA	3-hydroxybutyryl-CoA dehydrogenase
A9CFF2	A5P	A9CFF2	18.5981	19.4842	GO:0003857;GO:0006631;GO:0016491;GO:0055114;GO:0070403	IEA	3-hydroxybutyryl-CoA dehydrogenase
A9CFF2	A5W	A9CFF2	20.3913	20.5993	GO:0003857;GO:0006631;GO:0016491;GO:0055114;GO:0070403	IEA	3-hydroxybutyryl-CoA dehydrogenase
A9CFF2	A7B	A9CFF2	19.2423	18.1284	GO:0003857;GO:0006631;GO:0016491;GO:0055114;GO:0070403	IEA	3-hydroxybutyryl-CoA dehydrogenase
A9CFF2	A7P	A9CFF2	19.3027	20.3587	GO:0003857;GO:0006631;GO:0016491;GO:0055114;GO:0070403	IEA	3-hydroxybutyryl-CoA dehydrogenase
A9CFF2	A7W	A9CFF2	22.0662	22.6527	GO:0003857;GO:0006631;GO:0016491;GO:0055114;GO:0070403	IEA	3-hydroxybutyryl-CoA dehydrogenase
A9CFF2	B10B	A9CFF2	19.7229	18.609	GO:0003857;GO:0006631;GO:0016491;GO:0055114;GO:0070403	IEA	3-hydroxybutyryl-CoA dehydrogenase
A9CFF2	B10P	A9CFF2	21.4778	22.8234	GO:0003857;GO:0006631;GO:0016491;GO:0055114;GO:0070403	IEA	3-hydroxybutyryl-CoA dehydrogenase
A9CFF2	B10W	A9CFF2	22.1409	23.4193	GO:0003857;GO:0006631;GO:0016491;GO:0055114;GO:0070403	IEA	3-hydroxybutyryl-CoA dehydrogenase
A9CFF2	B2B	A9CFF2	19.6841	19.3776	GO:0003857;GO:0006631;GO:0016491;GO:0055114;GO:0070403	IEA	3-hydroxybutyryl-CoA dehydrogenase
A9CFF2	B2P	A9CFF2	22.6579	22.544	GO:0003857;GO:0006631;GO:0016491;GO:0055114;GO:0070403	IEA	3-hydroxybutyryl-CoA dehydrogenase
A9CFF2	B2W	A9CFF2	21.2287	21.2847	GO:0003857;GO:0006631;GO:0016491;GO:0055114;GO:0070403	IEA	3-hydroxybutyryl-CoA dehydrogenase
A9CFF2	B5B	A9CFF2	19.1849	18.3929	GO:0003857;GO:0006631;GO:0016491;GO:0055114;GO:0070403	IEA	3-hydroxybutyryl-CoA dehydrogenase
A9CFF2	B5P	A9CFF2	22.1543	23.0404	GO:0003857;GO:0006631;GO:0016491;GO:0055114;GO:0070403	IEA	3-hydroxybutyryl-CoA dehydrogenase
A9CFF2	B5W	A9CFF2	19.3086	19.5166	GO:0003857;GO:0006631;GO:0016491;GO:0055114;GO:0070403	IEA	3-hydroxybutyryl-CoA dehydrogenase
A9CFF2	B7B	A9CFF2	20.3049	19.5129	GO:0003857;GO:0006631;GO:0016491;GO:0055114;GO:0070403	IEA	3-hydroxybutyryl-CoA dehydrogenase
A9CFF2	B7P	A9CFF2	22.0185	22.9921	GO:0003857;GO:0006631;GO:0016491;GO:0055114;GO:0070403	IEA	3-hydroxybutyryl-CoA dehydrogenase
A9CFF2	B7W	A9CFF2	23.4056	24.3792	GO:0003857;GO:0006631;GO:0016491;GO:0055114;GO:0070403	IEA	3-hydroxybutyryl-CoA dehydrogenase
A9CFF2	C10B	A9CFF2	17.9658	17.1738	GO:0003857;GO:0006631;GO:0016491;GO:0055114;GO:0070403	IEA	3-hydroxybutyryl-CoA dehydrogenase
A9CFF2	C10P	A9CFF2	22.4286	23.7741	GO:0003857;GO:0006631;GO:0016491;GO:0055114;GO:0070403	IEA	3-hydroxybutyryl-CoA dehydrogenase
A9CFF2	C10W	A9CFF2	22.2529	23.4609	GO:0003857;GO:0006631;GO:0016491;GO:0055114;GO:0070403	IEA	3-hydroxybutyryl-CoA dehydrogenase
A9CFF2	C2B	A9CFF2	19.8244	19.8804	GO:0003857;GO:0006631;GO:0016491;GO:0055114;GO:0070403	IEA	3-hydroxybutyryl-CoA dehydrogenase
A9CFF2	C2P	A9CFF2	21.8118	21.5052	GO:0003857;GO:0006631;GO:0016491;GO:0055114;GO:0070403	IEA	3-hydroxybutyryl-CoA dehydrogenase
A9CFF2	C2W	A9CFF2	18.8786	18.7647	GO:0003857;GO:0006631;GO:0016491;GO:0055114;GO:0070403	IEA	3-hydroxybutyryl-CoA dehydrogenase
A9CFF2	C5B	A9CFF2	19.8682	19.0763	GO:0003857;GO:0006631;GO:0016491;GO:0055114;GO:0070403	IEA	3-hydroxybutyryl-CoA dehydrogenase
A9CFF2	C5P	A9CFF2	21.9161	21.6095	GO:0003857;GO:0006631;GO:0016491;GO:0055114;GO:0070403	IEA	3-hydroxybutyryl-CoA dehydrogenase
A9CFF2	C5W	A9CFF2	22.7291	23.0746	GO:0003857;GO:0006631;GO:0016491;GO:0055114;GO:0070403	IEA	3-hydroxybutyryl-CoA dehydrogenase
A9CFF2	C7B	A9CFF2	19.7751	19.2461	GO:0003857;GO:0006631;GO:0016491;GO:0055114;GO:0070403	IEA	3-hydroxybutyryl-CoA dehydrogenase
A9CFF2	C7P	A9CFF2	22.5741	23.4602	GO:0003857;GO:0006631;GO:0016491;GO:0055114;GO:0070403	IEA	3-hydroxybutyryl-CoA dehydrogenase
A9CFF2	C7W	A9CFF2	23.0027	23.7956	GO:0003857;GO:0006631;GO:0016491;GO:0055114;GO:0070403	IEA	3-hydroxybutyryl-CoA dehydrogenase
A9CFG7	A10B	A9CFG7	18.4701	17.6781	GO:0005524;GO:0016887	IEA	Cobalamin biosynthesis protein
A9CFG7	A10P	A9CFG7	22.1797	23.9727	GO:0005524;GO:0016887	IEA	Cobalamin biosynthesis protein
A9CFG7	A10W	A9CFG7	23.7569	25.1665	GO:0005524;GO:0016887	IEA	Cobalamin biosynthesis protein
A9CFG7	A2B	A9CFG7	18.6258	18.5119	GO:0005524;GO:0016887	IEA	Cobalamin biosynthesis protein
A9CFG7	A2P	A9CFG7	20.3145	21.2006	GO:0005524;GO:0016887	IEA	Cobalamin biosynthesis protein
A9CFG7	A2W	A9CFG7	20.6193	20.3127	GO:0005524;GO:0016887	IEA	Cobalamin biosynthesis protein
A9CFG7	A5B	A9CFG7	18.215	17.423	GO:0005524;GO:0016887	IEA	Cobalamin biosynthesis protein
A9CFG7	A5P	A9CFG7	19.9004	20.7865	GO:0005524;GO:0016887	IEA	Cobalamin biosynthesis protein
A9CFG7	A5W	A9CFG7	21.5328	21.7409	GO:0005524;GO:0016887	IEA	Cobalamin biosynthesis protein
A9CFG7	A7B	A9CFG7	18.8259	17.712	GO:0005524;GO:0016887	IEA	Cobalamin biosynthesis protein
A9CFG7	A7P	A9CFG7	18.8973	19.9533	GO:0005524;GO:0016887	IEA	Cobalamin biosynthesis protein
A9CFG7	A7W	A9CFG7	22.1745	22.761	GO:0005524;GO:0016887	IEA	Cobalamin biosynthesis protein
A9CFG7	B10B	A9CFG7	19.9382	18.8242	GO:0005524;GO:0016887	IEA	Cobalamin biosynthesis protein
A9CFG7	B10P	A9CFG7	22.6635	24.009	GO:0005524;GO:0016887	IEA	Cobalamin biosynthesis protein
A9CFG7	B10W	A9CFG7	23.105	24.3834	GO:0005524;GO:0016887	IEA	Cobalamin biosynthesis protein
A9CFG7	B2B	A9CFG7	19.0267	18.7202	GO:0005524;GO:0016887	IEA	Cobalamin biosynthesis protein
A9CFG7	B2P	A9CFG7	23.184	23.0701	GO:0005524;GO:0016887	IEA	Cobalamin biosynthesis protein
A9CFG7	B2W	A9CFG7	21.5024	21.5584	GO:0005524;GO:0016887	IEA	Cobalamin biosynthesis protein
A9CFG7	B5B	A9CFG7	18.7592	17.9672	GO:0005524;GO:0016887	IEA	Cobalamin biosynthesis protein
A9CFG7	B5P	A9CFG7	19.378	20.2641	GO:0005524;GO:0016887	IEA	Cobalamin biosynthesis protein
A9CFG7	B5W	A9CFG7	21.9277	22.1357	GO:0005524;GO:0016887	IEA	Cobalamin biosynthesis protein
A9CFG7	B7B	A9CFG7	19.6239	18.8319	GO:0005524;GO:0016887	IEA	Cobalamin biosynthesis protein
A9CFG7	B7P	A9CFG7	22.678	23.6515	GO:0005524;GO:0016887	IEA	Cobalamin biosynthesis protein
A9CFG7	B7W	A9CFG7	23.8928	24.8664	GO:0005524;GO:0016887	IEA	Cobalamin biosynthesis protein
A9CFG7	C10B	A9CFG7	18.8666	18.0746	GO:0005524;GO:0016887	IEA	Cobalamin biosynthesis protein
A9CFG7	C10P	A9CFG7	21.7974	23.1429	GO:0005524;GO:0016887	IEA	Cobalamin biosynthesis protein
A9CFG7	C10W	A9CFG7	23.7544	24.9624	GO:0005524;GO:0016887	IEA	Cobalamin biosynthesis protein
A9CFG7	C2B	A9CFG7	19.6621	19.7181	GO:0005524;GO:0016887	IEA	Cobalamin biosynthesis protein
A9CFG7	C2P	A9CFG7	22.1207	21.8141	GO:0005524;GO:0016887	IEA	Cobalamin biosynthesis protein
A9CFG7	C2W	A9CFG7	19.827	19.713	GO:0005524;GO:0016887	IEA	Cobalamin biosynthesis protein
A9CFG7	C5B	A9CFG7	19.7061	18.9141	GO:0005524;GO:0016887	IEA	Cobalamin biosynthesis protein
A9CFG7	C5P	A9CFG7	22.3563	22.0498	GO:0005524;GO:0016887	IEA	Cobalamin biosynthesis protein
A9CFG7	C5W	A9CFG7	24.1166	24.4622	GO:0005524;GO:0016887	IEA	Cobalamin biosynthesis protein
A9CFG7	C7B	A9CFG7	19.3957	18.8668	GO:0005524;GO:0016887	IEA	Cobalamin biosynthesis protein
A9CFG7	C7P	A9CFG7	22.7249	23.611	GO:0005524;GO:0016887	IEA	Cobalamin biosynthesis protein
A9CFG7	C7W	A9CFG7	22.9374	23.7304	GO:0005524;GO:0016887	IEA	Cobalamin biosynthesis protein
A9CFK0	A10B	A9CFK0	18.0812	17.2892	GO:0004617;GO:0006564;GO:0008152;GO:0008652;GO:0016491;GO:0016616;GO:0051287;GO:0055114	IEA	D-3-phosphoglycerate dehydrogenase
A9CFK0	A10P	A9CFK0	24.5427	26.3357	GO:0004617;GO:0006564;GO:0008152;GO:0008652;GO:0016491;GO:0016616;GO:0051287;GO:0055114	IEA	D-3-phosphoglycerate dehydrogenase
A9CFK0	A10W	A9CFK0	25.337	26.7466	GO:0004617;GO:0006564;GO:0008152;GO:0008652;GO:0016491;GO:0016616;GO:0051287;GO:0055114	IEA	D-3-phosphoglycerate dehydrogenase
A9CFK0	A2B	A9CFK0	18.7325	18.6186	GO:0004617;GO:0006564;GO:0008152;GO:0008652;GO:0016491;GO:0016616;GO:0051287;GO:0055114	IEA	D-3-phosphoglycerate dehydrogenase
A9CFK0	A2P	A9CFK0	20.9562	21.8423	GO:0004617;GO:0006564;GO:0008152;GO:0008652;GO:0016491;GO:0016616;GO:0051287;GO:0055114	IEA	D-3-phosphoglycerate dehydrogenase
A9CFK0	A2W	A9CFK0	21.8156	21.5091	GO:0004617;GO:0006564;GO:0008152;GO:0008652;GO:0016491;GO:0016616;GO:0051287;GO:0055114	IEA	D-3-phosphoglycerate dehydrogenase
A9CFK0	A5B	A9CFK0	17.827	17.035	GO:0004617;GO:0006564;GO:0008152;GO:0008652;GO:0016491;GO:0016616;GO:0051287;GO:0055114	IEA	D-3-phosphoglycerate dehydrogenase
A9CFK0	A5P	A9CFK0	20.9219	21.808	GO:0004617;GO:0006564;GO:0008152;GO:0008652;GO:0016491;GO:0016616;GO:0051287;GO:0055114	IEA	D-3-phosphoglycerate dehydrogenase
A9CFK0	A5W	A9CFK0	22.4101	22.6181	GO:0004617;GO:0006564;GO:0008152;GO:0008652;GO:0016491;GO:0016616;GO:0051287;GO:0055114	IEA	D-3-phosphoglycerate dehydrogenase
A9CFK0	A7B	A9CFK0	18.3403	17.2264	GO:0004617;GO:0006564;GO:0008152;GO:0008652;GO:0016491;GO:0016616;GO:0051287;GO:0055114	IEA	D-3-phosphoglycerate dehydrogenase
A9CFK0	A7P	A9CFK0	23.7032	24.7593	GO:0004617;GO:0006564;GO:0008152;GO:0008652;GO:0016491;GO:0016616;GO:0051287;GO:0055114	IEA	D-3-phosphoglycerate dehydrogenase
A9CFK0	A7W	A9CFK0	24.9304	25.5169	GO:0004617;GO:0006564;GO:0008152;GO:0008652;GO:0016491;GO:0016616;GO:0051287;GO:0055114	IEA	D-3-phosphoglycerate dehydrogenase
A9CFK0	B10B	A9CFK0	19.7732	18.6592	GO:0004617;GO:0006564;GO:0008152;GO:0008652;GO:0016491;GO:0016616;GO:0051287;GO:0055114	IEA	D-3-phosphoglycerate dehydrogenase
A9CFK0	B10P	A9CFK0	24.5637	25.9092	GO:0004617;GO:0006564;GO:0008152;GO:0008652;GO:0016491;GO:0016616;GO:0051287;GO:0055114	IEA	D-3-phosphoglycerate dehydrogenase
A9CFK0	B10W	A9CFK0	25.0638	26.3422	GO:0004617;GO:0006564;GO:0008152;GO:0008652;GO:0016491;GO:0016616;GO:0051287;GO:0055114	IEA	D-3-phosphoglycerate dehydrogenase
A9CFK0	B2B	A9CFK0	19.5395	19.233	GO:0004617;GO:0006564;GO:0008152;GO:0008652;GO:0016491;GO:0016616;GO:0051287;GO:0055114	IEA	D-3-phosphoglycerate dehydrogenase
A9CFK0	B2P	A9CFK0	24.5082	24.3942	GO:0004617;GO:0006564;GO:0008152;GO:0008652;GO:0016491;GO:0016616;GO:0051287;GO:0055114	IEA	D-3-phosphoglycerate dehydrogenase
A9CFK0	B2W	A9CFK0	23.5454	23.6015	GO:0004617;GO:0006564;GO:0008152;GO:0008652;GO:0016491;GO:0016616;GO:0051287;GO:0055114	IEA	D-3-phosphoglycerate dehydrogenase
A9CFK0	B5B	A9CFK0	18.2628	17.4708	GO:0004617;GO:0006564;GO:0008152;GO:0008652;GO:0016491;GO:0016616;GO:0051287;GO:0055114	IEA	D-3-phosphoglycerate dehydrogenase
A9CFK0	B5P	A9CFK0	24.3651	25.2511	GO:0004617;GO:0006564;GO:0008152;GO:0008652;GO:0016491;GO:0016616;GO:0051287;GO:0055114	IEA	D-3-phosphoglycerate dehydrogenase
A9CFK0	B5W	A9CFK0	24.5777	24.7857	GO:0004617;GO:0006564;GO:0008152;GO:0008652;GO:0016491;GO:0016616;GO:0051287;GO:0055114	IEA	D-3-phosphoglycerate dehydrogenase
A9CFK0	B7B	A9CFK0	19.8398	19.0479	GO:0004617;GO:0006564;GO:0008152;GO:0008652;GO:0016491;GO:0016616;GO:0051287;GO:0055114	IEA	D-3-phosphoglycerate dehydrogenase
A9CFK0	B7P	A9CFK0	24.7849	25.7585	GO:0004617;GO:0006564;GO:0008152;GO:0008652;GO:0016491;GO:0016616;GO:0051287;GO:0055114	IEA	D-3-phosphoglycerate dehydrogenase
A9CFK0	B7W	A9CFK0	26.0296	27.0032	GO:0004617;GO:0006564;GO:0008152;GO:0008652;GO:0016491;GO:0016616;GO:0051287;GO:0055114	IEA	D-3-phosphoglycerate dehydrogenase
A9CFK0	C10B	A9CFK0	19.6924	18.9004	GO:0004617;GO:0006564;GO:0008152;GO:0008652;GO:0016491;GO:0016616;GO:0051287;GO:0055114	IEA	D-3-phosphoglycerate dehydrogenase
A9CFK0	C10P	A9CFK0	25.7808	27.1264	GO:0004617;GO:0006564;GO:0008152;GO:0008652;GO:0016491;GO:0016616;GO:0051287;GO:0055114	IEA	D-3-phosphoglycerate dehydrogenase
A9CFK0	C10W	A9CFK0	25.3208	26.5288	GO:0004617;GO:0006564;GO:0008152;GO:0008652;GO:0016491;GO:0016616;GO:0051287;GO:0055114	IEA	D-3-phosphoglycerate dehydrogenase
A9CFK0	C2B	A9CFK0	20.9384	20.9944	GO:0004617;GO:0006564;GO:0008152;GO:0008652;GO:0016491;GO:0016616;GO:0051287;GO:0055114	IEA	D-3-phosphoglycerate dehydrogenase
A9CFK0	C2P	A9CFK0	23.8797	23.5731	GO:0004617;GO:0006564;GO:0008152;GO:0008652;GO:0016491;GO:0016616;GO:0051287;GO:0055114	IEA	D-3-phosphoglycerate dehydrogenase
A9CFK0	C2W	A9CFK0	22.4974	22.3835	GO:0004617;GO:0006564;GO:0008152;GO:0008652;GO:0016491;GO:0016616;GO:0051287;GO:0055114	IEA	D-3-phosphoglycerate dehydrogenase
A9CFK0	C5B	A9CFK0	20.981	20.189	GO:0004617;GO:0006564;GO:0008152;GO:0008652;GO:0016491;GO:0016616;GO:0051287;GO:0055114	IEA	D-3-phosphoglycerate dehydrogenase
A9CFK0	C5P	A9CFK0	24.1657	23.8591	GO:0004617;GO:0006564;GO:0008152;GO:0008652;GO:0016491;GO:0016616;GO:0051287;GO:0055114	IEA	D-3-phosphoglycerate dehydrogenase
A9CFK0	C5W	A9CFK0	25.179	25.5246	GO:0004617;GO:0006564;GO:0008152;GO:0008652;GO:0016491;GO:0016616;GO:0051287;GO:0055114	IEA	D-3-phosphoglycerate dehydrogenase
A9CFK0	C7B	A9CFK0	19.807	19.2781	GO:0004617;GO:0006564;GO:0008152;GO:0008652;GO:0016491;GO:0016616;GO:0051287;GO:0055114	IEA	D-3-phosphoglycerate dehydrogenase
A9CFK0	C7P	A9CFK0	25.3685	26.2545	GO:0004617;GO:0006564;GO:0008152;GO:0008652;GO:0016491;GO:0016616;GO:0051287;GO:0055114	IEA	D-3-phosphoglycerate dehydrogenase
A9CFK0	C7W	A9CFK0	25.0503	25.8432	GO:0004617;GO:0006564;GO:0008152;GO:0008652;GO:0016491;GO:0016616;GO:0051287;GO:0055114	IEA	D-3-phosphoglycerate dehydrogenase
A9CFK1	A10B	A9CFK1	19.0833	18.2913	GO:0003824;GO:0004648;GO:0005737;GO:0006564;GO:0008483;GO:0016740	IEA	Phosphoserine aminotransferase
A9CFK1	A10P	A9CFK1	23.6597	25.4527	GO:0003824;GO:0004648;GO:0005737;GO:0006564;GO:0008483;GO:0016740	IEA	Phosphoserine aminotransferase
A9CFK1	A10W	A9CFK1	24.4942	25.9039	GO:0003824;GO:0004648;GO:0005737;GO:0006564;GO:0008483;GO:0016740	IEA	Phosphoserine aminotransferase
A9CFK1	A2B	A9CFK1	17.9306	17.8167	GO:0003824;GO:0004648;GO:0005737;GO:0006564;GO:0008483;GO:0016740	IEA	Phosphoserine aminotransferase
A9CFK1	A2P	A9CFK1	22.1458	23.0319	GO:0003824;GO:0004648;GO:0005737;GO:0006564;GO:0008483;GO:0016740	IEA	Phosphoserine aminotransferase
A9CFK1	A2W	A9CFK1	22.4187	22.1121	GO:0003824;GO:0004648;GO:0005737;GO:0006564;GO:0008483;GO:0016740	IEA	Phosphoserine aminotransferase
A9CFK1	A5B	A9CFK1	18.8268	18.0348	GO:0003824;GO:0004648;GO:0005737;GO:0006564;GO:0008483;GO:0016740	IEA	Phosphoserine aminotransferase
A9CFK1	A5P	A9CFK1	22.5712	23.4573	GO:0003824;GO:0004648;GO:0005737;GO:0006564;GO:0008483;GO:0016740	IEA	Phosphoserine aminotransferase
A9CFK1	A5W	A9CFK1	22.8225	23.0305	GO:0003824;GO:0004648;GO:0005737;GO:0006564;GO:0008483;GO:0016740	IEA	Phosphoserine aminotransferase
A9CFK1	A7B	A9CFK1	17.9617	16.8478	GO:0003824;GO:0004648;GO:0005737;GO:0006564;GO:0008483;GO:0016740	IEA	Phosphoserine aminotransferase
A9CFK1	A7P	A9CFK1	22.9893	24.0453	GO:0003824;GO:0004648;GO:0005737;GO:0006564;GO:0008483;GO:0016740	IEA	Phosphoserine aminotransferase
A9CFK1	A7W	A9CFK1	24.0413	24.6278	GO:0003824;GO:0004648;GO:0005737;GO:0006564;GO:0008483;GO:0016740	IEA	Phosphoserine aminotransferase
A9CFK1	B10B	A9CFK1	21.0707	19.9568	GO:0003824;GO:0004648;GO:0005737;GO:0006564;GO:0008483;GO:0016740	IEA	Phosphoserine aminotransferase
A9CFK1	B10P	A9CFK1	23.7143	25.0598	GO:0003824;GO:0004648;GO:0005737;GO:0006564;GO:0008483;GO:0016740	IEA	Phosphoserine aminotransferase
A9CFK1	B10W	A9CFK1	23.9946	25.273	GO:0003824;GO:0004648;GO:0005737;GO:0006564;GO:0008483;GO:0016740	IEA	Phosphoserine aminotransferase
A9CFK1	B2B	A9CFK1	19.1458	18.8392	GO:0003824;GO:0004648;GO:0005737;GO:0006564;GO:0008483;GO:0016740	IEA	Phosphoserine aminotransferase
A9CFK1	B2P	A9CFK1	23.7101	23.5962	GO:0003824;GO:0004648;GO:0005737;GO:0006564;GO:0008483;GO:0016740	IEA	Phosphoserine aminotransferase
A9CFK1	B2W	A9CFK1	22.986	23.0421	GO:0003824;GO:0004648;GO:0005737;GO:0006564;GO:0008483;GO:0016740	IEA	Phosphoserine aminotransferase
A9CFK1	B5B	A9CFK1	17.8757	17.0838	GO:0003824;GO:0004648;GO:0005737;GO:0006564;GO:0008483;GO:0016740	IEA	Phosphoserine aminotransferase
A9CFK1	B5P	A9CFK1	23.098	23.9841	GO:0003824;GO:0004648;GO:0005737;GO:0006564;GO:0008483;GO:0016740	IEA	Phosphoserine aminotransferase
A9CFK1	B5W	A9CFK1	23.708	23.916	GO:0003824;GO:0004648;GO:0005737;GO:0006564;GO:0008483;GO:0016740	IEA	Phosphoserine aminotransferase
A9CFK1	B7B	A9CFK1	19.6743	18.8823	GO:0003824;GO:0004648;GO:0005737;GO:0006564;GO:0008483;GO:0016740	IEA	Phosphoserine aminotransferase
A9CFK1	B7P	A9CFK1	23.6981	24.6716	GO:0003824;GO:0004648;GO:0005737;GO:0006564;GO:0008483;GO:0016740	IEA	Phosphoserine aminotransferase
A9CFK1	B7W	A9CFK1	24.859	25.8325	GO:0003824;GO:0004648;GO:0005737;GO:0006564;GO:0008483;GO:0016740	IEA	Phosphoserine aminotransferase
A9CFK1	C10B	A9CFK1	19.302	18.51	GO:0003824;GO:0004648;GO:0005737;GO:0006564;GO:0008483;GO:0016740	IEA	Phosphoserine aminotransferase
A9CFK1	C10P	A9CFK1	24.3912	25.7367	GO:0003824;GO:0004648;GO:0005737;GO:0006564;GO:0008483;GO:0016740	IEA	Phosphoserine aminotransferase
A9CFK1	C10W	A9CFK1	24.1335	25.3415	GO:0003824;GO:0004648;GO:0005737;GO:0006564;GO:0008483;GO:0016740	IEA	Phosphoserine aminotransferase
A9CFK1	C2B	A9CFK1	18.9485	19.0046	GO:0003824;GO:0004648;GO:0005737;GO:0006564;GO:0008483;GO:0016740	IEA	Phosphoserine aminotransferase
A9CFK1	C2P	A9CFK1	23.3629	23.0564	GO:0003824;GO:0004648;GO:0005737;GO:0006564;GO:0008483;GO:0016740	IEA	Phosphoserine aminotransferase
A9CFK1	C2W	A9CFK1	22.6114	22.4975	GO:0003824;GO:0004648;GO:0005737;GO:0006564;GO:0008483;GO:0016740	IEA	Phosphoserine aminotransferase
A9CFK1	C5B	A9CFK1	18.9934	18.2014	GO:0003824;GO:0004648;GO:0005737;GO:0006564;GO:0008483;GO:0016740	IEA	Phosphoserine aminotransferase
A9CFK1	C5P	A9CFK1	23.3855	23.0789	GO:0003824;GO:0004648;GO:0005737;GO:0006564;GO:0008483;GO:0016740	IEA	Phosphoserine aminotransferase
A9CFK1	C5W	A9CFK1	24.0973	24.4428	GO:0003824;GO:0004648;GO:0005737;GO:0006564;GO:0008483;GO:0016740	IEA	Phosphoserine aminotransferase
A9CFK1	C7B	A9CFK1	18.6356	18.1067	GO:0003824;GO:0004648;GO:0005737;GO:0006564;GO:0008483;GO:0016740	IEA	Phosphoserine aminotransferase
A9CFK1	C7P	A9CFK1	23.7695	24.6556	GO:0003824;GO:0004648;GO:0005737;GO:0006564;GO:0008483;GO:0016740	IEA	Phosphoserine aminotransferase
A9CFK1	C7W	A9CFK1	24.2452	25.0382	GO:0003824;GO:0004648;GO:0005737;GO:0006564;GO:0008483;GO:0016740	IEA	Phosphoserine aminotransferase
A9CFK6	A10B	A9CFK6	18.7771	17.9851	GO:0010181;GO:0016491;GO:0055114	IEA	Uncharacterized protein
A9CFK6	A10P	A9CFK6	23.8289	25.6219	GO:0010181;GO:0016491;GO:0055114	IEA	Uncharacterized protein
A9CFK6	A10W	A9CFK6	24.448	25.8576	GO:0010181;GO:0016491;GO:0055114	IEA	Uncharacterized protein
A9CFK6	A2B	A9CFK6	20.135	20.0211	GO:0010181;GO:0016491;GO:0055114	IEA	Uncharacterized protein
A9CFK6	A2P	A9CFK6	20.3654	21.2515	GO:0010181;GO:0016491;GO:0055114	IEA	Uncharacterized protein
A9CFK6	A2W	A9CFK6	20.4421	20.1356	GO:0010181;GO:0016491;GO:0055114	IEA	Uncharacterized protein
A9CFK6	A5B	A9CFK6	18.5212	17.7292	GO:0010181;GO:0016491;GO:0055114	IEA	Uncharacterized protein
A9CFK6	A5P	A9CFK6	19.0473	19.9334	GO:0010181;GO:0016491;GO:0055114	IEA	Uncharacterized protein
A9CFK6	A5W	A9CFK6	19.0825	19.2905	GO:0010181;GO:0016491;GO:0055114	IEA	Uncharacterized protein
A9CFK6	A7B	A9CFK6	18.9373	17.8234	GO:0010181;GO:0016491;GO:0055114	IEA	Uncharacterized protein
A9CFK6	A7P	A9CFK6	22.2334	23.2894	GO:0010181;GO:0016491;GO:0055114	IEA	Uncharacterized protein
A9CFK6	A7W	A9CFK6	23.6291	24.2156	GO:0010181;GO:0016491;GO:0055114	IEA	Uncharacterized protein
A9CFK6	B10B	A9CFK6	19.0477	17.9337	GO:0010181;GO:0016491;GO:0055114	IEA	Uncharacterized protein
A9CFK6	B10P	A9CFK6	23.1589	24.5044	GO:0010181;GO:0016491;GO:0055114	IEA	Uncharacterized protein
A9CFK6	B10W	A9CFK6	23.416	24.6944	GO:0010181;GO:0016491;GO:0055114	IEA	Uncharacterized protein
A9CFK6	B2B	A9CFK6	18.6866	18.3801	GO:0010181;GO:0016491;GO:0055114	IEA	Uncharacterized protein
A9CFK6	B2P	A9CFK6	22.0277	21.9138	GO:0010181;GO:0016491;GO:0055114	IEA	Uncharacterized protein
A9CFK6	B2W	A9CFK6	21.1655	21.2215	GO:0010181;GO:0016491;GO:0055114	IEA	Uncharacterized protein
A9CFK6	B5B	A9CFK6	18.8731	18.0811	GO:0010181;GO:0016491;GO:0055114	IEA	Uncharacterized protein
A9CFK6	B5P	A9CFK6	21.9998	22.8859	GO:0010181;GO:0016491;GO:0055114	IEA	Uncharacterized protein
A9CFK6	B5W	A9CFK6	23.1357	23.3438	GO:0010181;GO:0016491;GO:0055114	IEA	Uncharacterized protein
A9CFK6	B7B	A9CFK6	20.9763	20.1843	GO:0010181;GO:0016491;GO:0055114	IEA	Uncharacterized protein
A9CFK6	B7P	A9CFK6	24.0057	24.9793	GO:0010181;GO:0016491;GO:0055114	IEA	Uncharacterized protein
A9CFK6	B7W	A9CFK6	24.8105	25.7841	GO:0010181;GO:0016491;GO:0055114	IEA	Uncharacterized protein
A9CFK6	C10B	A9CFK6	19.7253	18.9333	GO:0010181;GO:0016491;GO:0055114	IEA	Uncharacterized protein
A9CFK6	C10P	A9CFK6	24.0821	25.4277	GO:0010181;GO:0016491;GO:0055114	IEA	Uncharacterized protein
A9CFK6	C10W	A9CFK6	24.0132	25.2212	GO:0010181;GO:0016491;GO:0055114	IEA	Uncharacterized protein
A9CFK6	C2B	A9CFK6	19.2216	19.2776	GO:0010181;GO:0016491;GO:0055114	IEA	Uncharacterized protein
A9CFK6	C2P	A9CFK6	21.7569	21.4504	GO:0010181;GO:0016491;GO:0055114	IEA	Uncharacterized protein
A9CFK6	C2W	A9CFK6	20.2174	20.1035	GO:0010181;GO:0016491;GO:0055114	IEA	Uncharacterized protein
A9CFK6	C5B	A9CFK6	19.2661	18.4741	GO:0010181;GO:0016491;GO:0055114	IEA	Uncharacterized protein
A9CFK6	C5P	A9CFK6	23.4284	23.1219	GO:0010181;GO:0016491;GO:0055114	IEA	Uncharacterized protein
A9CFK6	C5W	A9CFK6	23.12	23.4655	GO:0010181;GO:0016491;GO:0055114	IEA	Uncharacterized protein
A9CFK6	C7B	A9CFK6	21.3596	20.8306	GO:0010181;GO:0016491;GO:0055114	IEA	Uncharacterized protein
A9CFK6	C7P	A9CFK6	23.8135	24.6996	GO:0010181;GO:0016491;GO:0055114	IEA	Uncharacterized protein
A9CFK6	C7W	A9CFK6	24.0585	24.8515	GO:0010181;GO:0016491;GO:0055114	IEA	Uncharacterized protein
A9CFK9	A10B	A9CFK9	18.9396	18.1476	GO:0003824;GO:0004802;GO:0008152;GO:0016740;GO:0046872	IEA	Transketolase
A9CFK9	A10P	A9CFK9	24.5564	26.3493	GO:0003824;GO:0004802;GO:0008152;GO:0016740;GO:0046872	IEA	Transketolase
A9CFK9	A10W	A9CFK9	25.2484	26.6581	GO:0003824;GO:0004802;GO:0008152;GO:0016740;GO:0046872	IEA	Transketolase
A9CFK9	A2B	A9CFK9	18.9795	18.8656	GO:0003824;GO:0004802;GO:0008152;GO:0016740;GO:0046872	IEA	Transketolase
A9CFK9	A2P	A9CFK9	23.205	24.0911	GO:0003824;GO:0004802;GO:0008152;GO:0016740;GO:0046872	IEA	Transketolase
A9CFK9	A2W	A9CFK9	23.7286	23.422	GO:0003824;GO:0004802;GO:0008152;GO:0016740;GO:0046872	IEA	Transketolase
A9CFK9	A5B	A9CFK9	18.6834	17.8914	GO:0003824;GO:0004802;GO:0008152;GO:0016740;GO:0046872	IEA	Transketolase
A9CFK9	A5P	A9CFK9	23.4958	24.3819	GO:0003824;GO:0004802;GO:0008152;GO:0016740;GO:0046872	IEA	Transketolase
A9CFK9	A5W	A9CFK9	24.0288	24.2368	GO:0003824;GO:0004802;GO:0008152;GO:0016740;GO:0046872	IEA	Transketolase
A9CFK9	A7B	A9CFK9	18.6392	17.5253	GO:0003824;GO:0004802;GO:0008152;GO:0016740;GO:0046872	IEA	Transketolase
A9CFK9	A7P	A9CFK9	24.4133	25.4693	GO:0003824;GO:0004802;GO:0008152;GO:0016740;GO:0046872	IEA	Transketolase
A9CFK9	A7W	A9CFK9	25.2992	25.8857	GO:0003824;GO:0004802;GO:0008152;GO:0016740;GO:0046872	IEA	Transketolase
A9CFK9	B10B	A9CFK9	19.3253	18.2113	GO:0003824;GO:0004802;GO:0008152;GO:0016740;GO:0046872	IEA	Transketolase
A9CFK9	B10P	A9CFK9	24.9224	26.268	GO:0003824;GO:0004802;GO:0008152;GO:0016740;GO:0046872	IEA	Transketolase
A9CFK9	B10W	A9CFK9	25.4477	26.7261	GO:0003824;GO:0004802;GO:0008152;GO:0016740;GO:0046872	IEA	Transketolase
A9CFK9	B2B	A9CFK9	18.3287	18.0221	GO:0003824;GO:0004802;GO:0008152;GO:0016740;GO:0046872	IEA	Transketolase
A9CFK9	B2P	A9CFK9	25.3633	25.2494	GO:0003824;GO:0004802;GO:0008152;GO:0016740;GO:0046872	IEA	Transketolase
A9CFK9	B2W	A9CFK9	24.7307	24.7867	GO:0003824;GO:0004802;GO:0008152;GO:0016740;GO:0046872	IEA	Transketolase
A9CFK9	B5B	A9CFK9	18.5683	17.7763	GO:0003824;GO:0004802;GO:0008152;GO:0016740;GO:0046872	IEA	Transketolase
A9CFK9	B5P	A9CFK9	24.7205	25.6066	GO:0003824;GO:0004802;GO:0008152;GO:0016740;GO:0046872	IEA	Transketolase
A9CFK9	B5W	A9CFK9	25.4545	25.6625	GO:0003824;GO:0004802;GO:0008152;GO:0016740;GO:0046872	IEA	Transketolase
A9CFK9	B7B	A9CFK9	20.8863	20.0943	GO:0003824;GO:0004802;GO:0008152;GO:0016740;GO:0046872	IEA	Transketolase
A9CFK9	B7P	A9CFK9	25.7265	26.7	GO:0003824;GO:0004802;GO:0008152;GO:0016740;GO:0046872	IEA	Transketolase
A9CFK9	B7W	A9CFK9	26.2962	27.2697	GO:0003824;GO:0004802;GO:0008152;GO:0016740;GO:0046872	IEA	Transketolase
A9CFK9	C10B	A9CFK9	18.5198	17.7278	GO:0003824;GO:0004802;GO:0008152;GO:0016740;GO:0046872	IEA	Transketolase
A9CFK9	C10P	A9CFK9	26.0119	27.3575	GO:0003824;GO:0004802;GO:0008152;GO:0016740;GO:0046872	IEA	Transketolase
A9CFK9	C10W	A9CFK9	25.6617	26.8697	GO:0003824;GO:0004802;GO:0008152;GO:0016740;GO:0046872	IEA	Transketolase
A9CFK9	C2B	A9CFK9	20.6132	20.6692	GO:0003824;GO:0004802;GO:0008152;GO:0016740;GO:0046872	IEA	Transketolase
A9CFK9	C2P	A9CFK9	24.8764	24.5699	GO:0003824;GO:0004802;GO:0008152;GO:0016740;GO:0046872	IEA	Transketolase
A9CFK9	C2W	A9CFK9	23.6035	23.4896	GO:0003824;GO:0004802;GO:0008152;GO:0016740;GO:0046872	IEA	Transketolase
A9CFK9	C5B	A9CFK9	20.6562	19.8642	GO:0003824;GO:0004802;GO:0008152;GO:0016740;GO:0046872	IEA	Transketolase
A9CFK9	C5P	A9CFK9	24.9158	24.6093	GO:0003824;GO:0004802;GO:0008152;GO:0016740;GO:0046872	IEA	Transketolase
A9CFK9	C5W	A9CFK9	25.5155	25.861	GO:0003824;GO:0004802;GO:0008152;GO:0016740;GO:0046872	IEA	Transketolase
A9CFK9	C7B	A9CFK9	19.9676	19.4387	GO:0003824;GO:0004802;GO:0008152;GO:0016740;GO:0046872	IEA	Transketolase
A9CFK9	C7P	A9CFK9	25.6436	26.5297	GO:0003824;GO:0004802;GO:0008152;GO:0016740;GO:0046872	IEA	Transketolase
A9CFK9	C7W	A9CFK9	25.2593	26.0523	GO:0003824;GO:0004802;GO:0008152;GO:0016740;GO:0046872	IEA	Transketolase
A9CFL0	A10B	A9CFL0	19.5175	18.7255	GO:0006006;GO:0016491;GO:0016620;GO:0050661;GO:0051287;GO:0055114	IEA	Glyceraldehyde-3-phosphate dehydrogenase
A9CFL0	A10P	A9CFL0	25.3909	27.1839	GO:0006006;GO:0016491;GO:0016620;GO:0050661;GO:0051287;GO:0055114	IEA	Glyceraldehyde-3-phosphate dehydrogenase
A9CFL0	A10W	A9CFL0	26.0415	27.4512	GO:0006006;GO:0016491;GO:0016620;GO:0050661;GO:0051287;GO:0055114	IEA	Glyceraldehyde-3-phosphate dehydrogenase
A9CFL0	A2B	A9CFL0	18.6511	18.5372	GO:0006006;GO:0016491;GO:0016620;GO:0050661;GO:0051287;GO:0055114	IEA	Glyceraldehyde-3-phosphate dehydrogenase
A9CFL0	A2P	A9CFL0	23.528	24.4141	GO:0006006;GO:0016491;GO:0016620;GO:0050661;GO:0051287;GO:0055114	IEA	Glyceraldehyde-3-phosphate dehydrogenase
A9CFL0	A2W	A9CFL0	23.6585	23.352	GO:0006006;GO:0016491;GO:0016620;GO:0050661;GO:0051287;GO:0055114	IEA	Glyceraldehyde-3-phosphate dehydrogenase
A9CFL0	A5B	A9CFL0	19.2599	18.468	GO:0006006;GO:0016491;GO:0016620;GO:0050661;GO:0051287;GO:0055114	IEA	Glyceraldehyde-3-phosphate dehydrogenase
A9CFL0	A5P	A9CFL0	23.8404	24.7265	GO:0006006;GO:0016491;GO:0016620;GO:0050661;GO:0051287;GO:0055114	IEA	Glyceraldehyde-3-phosphate dehydrogenase
A9CFL0	A5W	A9CFL0	24.4082	24.6162	GO:0006006;GO:0016491;GO:0016620;GO:0050661;GO:0051287;GO:0055114	IEA	Glyceraldehyde-3-phosphate dehydrogenase
A9CFL0	A7B	A9CFL0	18.7974	17.6835	GO:0006006;GO:0016491;GO:0016620;GO:0050661;GO:0051287;GO:0055114	IEA	Glyceraldehyde-3-phosphate dehydrogenase
A9CFL0	A7P	A9CFL0	25.0539	26.1099	GO:0006006;GO:0016491;GO:0016620;GO:0050661;GO:0051287;GO:0055114	IEA	Glyceraldehyde-3-phosphate dehydrogenase
A9CFL0	A7W	A9CFL0	25.8481	26.4346	GO:0006006;GO:0016491;GO:0016620;GO:0050661;GO:0051287;GO:0055114	IEA	Glyceraldehyde-3-phosphate dehydrogenase
A9CFL0	B10B	A9CFL0	20.7401	19.6262	GO:0006006;GO:0016491;GO:0016620;GO:0050661;GO:0051287;GO:0055114	IEA	Glyceraldehyde-3-phosphate dehydrogenase
A9CFL0	B10P	A9CFL0	25.4376	26.7831	GO:0006006;GO:0016491;GO:0016620;GO:0050661;GO:0051287;GO:0055114	IEA	Glyceraldehyde-3-phosphate dehydrogenase
A9CFL0	B10W	A9CFL0	25.8515	27.1299	GO:0006006;GO:0016491;GO:0016620;GO:0050661;GO:0051287;GO:0055114	IEA	Glyceraldehyde-3-phosphate dehydrogenase
A9CFL0	B2B	A9CFL0	19.2511	18.9446	GO:0006006;GO:0016491;GO:0016620;GO:0050661;GO:0051287;GO:0055114	IEA	Glyceraldehyde-3-phosphate dehydrogenase
A9CFL0	B2P	A9CFL0	25.7676	25.6537	GO:0006006;GO:0016491;GO:0016620;GO:0050661;GO:0051287;GO:0055114	IEA	Glyceraldehyde-3-phosphate dehydrogenase
A9CFL0	B2W	A9CFL0	24.8289	24.8849	GO:0006006;GO:0016491;GO:0016620;GO:0050661;GO:0051287;GO:0055114	IEA	Glyceraldehyde-3-phosphate dehydrogenase
A9CFL0	B5B	A9CFL0	18.73	17.9381	GO:0006006;GO:0016491;GO:0016620;GO:0050661;GO:0051287;GO:0055114	IEA	Glyceraldehyde-3-phosphate dehydrogenase
A9CFL0	B5P	A9CFL0	25.2062	26.0923	GO:0006006;GO:0016491;GO:0016620;GO:0050661;GO:0051287;GO:0055114	IEA	Glyceraldehyde-3-phosphate dehydrogenase
A9CFL0	B5W	A9CFL0	25.9547	26.1627	GO:0006006;GO:0016491;GO:0016620;GO:0050661;GO:0051287;GO:0055114	IEA	Glyceraldehyde-3-phosphate dehydrogenase
A9CFL0	B7B	A9CFL0	18.9463	18.1543	GO:0006006;GO:0016491;GO:0016620;GO:0050661;GO:0051287;GO:0055114	IEA	Glyceraldehyde-3-phosphate dehydrogenase
A9CFL0	B7P	A9CFL0	26.1955	27.1691	GO:0006006;GO:0016491;GO:0016620;GO:0050661;GO:0051287;GO:0055114	IEA	Glyceraldehyde-3-phosphate dehydrogenase
A9CFL0	B7W	A9CFL0	27.0693	28.0428	GO:0006006;GO:0016491;GO:0016620;GO:0050661;GO:0051287;GO:0055114	IEA	Glyceraldehyde-3-phosphate dehydrogenase
A9CFL0	C10B	A9CFL0	21.3231	20.5311	GO:0006006;GO:0016491;GO:0016620;GO:0050661;GO:0051287;GO:0055114	IEA	Glyceraldehyde-3-phosphate dehydrogenase
A9CFL0	C10P	A9CFL0	26.3943	27.7399	GO:0006006;GO:0016491;GO:0016620;GO:0050661;GO:0051287;GO:0055114	IEA	Glyceraldehyde-3-phosphate dehydrogenase
A9CFL0	C10W	A9CFL0	26.1263	27.3343	GO:0006006;GO:0016491;GO:0016620;GO:0050661;GO:0051287;GO:0055114	IEA	Glyceraldehyde-3-phosphate dehydrogenase
A9CFL0	C2B	A9CFL0	18.1713	18.2273	GO:0006006;GO:0016491;GO:0016620;GO:0050661;GO:0051287;GO:0055114	IEA	Glyceraldehyde-3-phosphate dehydrogenase
A9CFL0	C2P	A9CFL0	25.3923	25.0857	GO:0006006;GO:0016491;GO:0016620;GO:0050661;GO:0051287;GO:0055114	IEA	Glyceraldehyde-3-phosphate dehydrogenase
A9CFL0	C2W	A9CFL0	23.7601	23.6462	GO:0006006;GO:0016491;GO:0016620;GO:0050661;GO:0051287;GO:0055114	IEA	Glyceraldehyde-3-phosphate dehydrogenase
A9CFL0	C5B	A9CFL0	18.217	17.425	GO:0006006;GO:0016491;GO:0016620;GO:0050661;GO:0051287;GO:0055114	IEA	Glyceraldehyde-3-phosphate dehydrogenase
A9CFL0	C5P	A9CFL0	25.6021	25.2955	GO:0006006;GO:0016491;GO:0016620;GO:0050661;GO:0051287;GO:0055114	IEA	Glyceraldehyde-3-phosphate dehydrogenase
A9CFL0	C5W	A9CFL0	26.5692	26.9147	GO:0006006;GO:0016491;GO:0016620;GO:0050661;GO:0051287;GO:0055114	IEA	Glyceraldehyde-3-phosphate dehydrogenase
A9CFL0	C7B	A9CFL0	19.898	19.369	GO:0006006;GO:0016491;GO:0016620;GO:0050661;GO:0051287;GO:0055114	IEA	Glyceraldehyde-3-phosphate dehydrogenase
A9CFL0	C7P	A9CFL0	26.0622	26.9483	GO:0006006;GO:0016491;GO:0016620;GO:0050661;GO:0051287;GO:0055114	IEA	Glyceraldehyde-3-phosphate dehydrogenase
A9CFL0	C7W	A9CFL0	26.3727	27.1657	GO:0006006;GO:0016491;GO:0016620;GO:0050661;GO:0051287;GO:0055114	IEA	Glyceraldehyde-3-phosphate dehydrogenase
A9CFL1	A10B	A9CFL1	19.0293	18.2373	GO:0003824;GO:0004332;GO:0006096;GO:0016829	IEA	Fructose-bisphosphate aldolase
A9CFL1	A10P	A9CFL1	22.1804	23.9733	GO:0003824;GO:0004332;GO:0006096;GO:0016829	IEA	Fructose-bisphosphate aldolase
A9CFL1	A10W	A9CFL1	23.127	24.5367	GO:0003824;GO:0004332;GO:0006096;GO:0016829	IEA	Fructose-bisphosphate aldolase
A9CFL1	A2B	A9CFL1	18.2713	18.1574	GO:0003824;GO:0004332;GO:0006096;GO:0016829	IEA	Fructose-bisphosphate aldolase
A9CFL1	A2P	A9CFL1	18.6109	19.497	GO:0003824;GO:0004332;GO:0006096;GO:0016829	IEA	Fructose-bisphosphate aldolase
A9CFL1	A2W	A9CFL1	20.3108	20.0043	GO:0003824;GO:0004332;GO:0006096;GO:0016829	IEA	Fructose-bisphosphate aldolase
A9CFL1	A5B	A9CFL1	18.7728	17.9808	GO:0003824;GO:0004332;GO:0006096;GO:0016829	IEA	Fructose-bisphosphate aldolase
A9CFL1	A5P	A9CFL1	19.8237	20.7098	GO:0003824;GO:0004332;GO:0006096;GO:0016829	IEA	Fructose-bisphosphate aldolase
A9CFL1	A5W	A9CFL1	21.33	21.538	GO:0003824;GO:0004332;GO:0006096;GO:0016829	IEA	Fructose-bisphosphate aldolase
A9CFL1	A7B	A9CFL1	19.36	18.2461	GO:0003824;GO:0004332;GO:0006096;GO:0016829	IEA	Fructose-bisphosphate aldolase
A9CFL1	A7P	A9CFL1	21.7205	22.7765	GO:0003824;GO:0004332;GO:0006096;GO:0016829	IEA	Fructose-bisphosphate aldolase
A9CFL1	A7W	A9CFL1	23.2828	23.8693	GO:0003824;GO:0004332;GO:0006096;GO:0016829	IEA	Fructose-bisphosphate aldolase
A9CFL1	B10B	A9CFL1	18.2574	17.1435	GO:0003824;GO:0004332;GO:0006096;GO:0016829	IEA	Fructose-bisphosphate aldolase
A9CFL1	B10P	A9CFL1	22.2554	23.601	GO:0003824;GO:0004332;GO:0006096;GO:0016829	IEA	Fructose-bisphosphate aldolase
A9CFL1	B10W	A9CFL1	23.0279	24.3063	GO:0003824;GO:0004332;GO:0006096;GO:0016829	IEA	Fructose-bisphosphate aldolase
A9CFL1	B2B	A9CFL1	18.9692	18.6627	GO:0003824;GO:0004332;GO:0006096;GO:0016829	IEA	Fructose-bisphosphate aldolase
A9CFL1	B2P	A9CFL1	22.268	22.1541	GO:0003824;GO:0004332;GO:0006096;GO:0016829	IEA	Fructose-bisphosphate aldolase
A9CFL1	B2W	A9CFL1	21.7366	21.7926	GO:0003824;GO:0004332;GO:0006096;GO:0016829	IEA	Fructose-bisphosphate aldolase
A9CFL1	B5B	A9CFL1	19.3052	18.5132	GO:0003824;GO:0004332;GO:0006096;GO:0016829	IEA	Fructose-bisphosphate aldolase
A9CFL1	B5P	A9CFL1	21.7583	22.6444	GO:0003824;GO:0004332;GO:0006096;GO:0016829	IEA	Fructose-bisphosphate aldolase
A9CFL1	B5W	A9CFL1	22.9792	23.1872	GO:0003824;GO:0004332;GO:0006096;GO:0016829	IEA	Fructose-bisphosphate aldolase
A9CFL1	B7B	A9CFL1	19.2249	18.4329	GO:0003824;GO:0004332;GO:0006096;GO:0016829	IEA	Fructose-bisphosphate aldolase
A9CFL1	B7P	A9CFL1	22.7628	23.7364	GO:0003824;GO:0004332;GO:0006096;GO:0016829	IEA	Fructose-bisphosphate aldolase
A9CFL1	B7W	A9CFL1	23.8629	24.8364	GO:0003824;GO:0004332;GO:0006096;GO:0016829	IEA	Fructose-bisphosphate aldolase
A9CFL1	C10B	A9CFL1	19.8906	19.0986	GO:0003824;GO:0004332;GO:0006096;GO:0016829	IEA	Fructose-bisphosphate aldolase
A9CFL1	C10P	A9CFL1	23.8559	25.2014	GO:0003824;GO:0004332;GO:0006096;GO:0016829	IEA	Fructose-bisphosphate aldolase
A9CFL1	C10W	A9CFL1	22.9677	24.1757	GO:0003824;GO:0004332;GO:0006096;GO:0016829	IEA	Fructose-bisphosphate aldolase
A9CFL1	C2B	A9CFL1	21.1085	21.1645	GO:0003824;GO:0004332;GO:0006096;GO:0016829	IEA	Fructose-bisphosphate aldolase
A9CFL1	C2P	A9CFL1	21.6076	21.3011	GO:0003824;GO:0004332;GO:0006096;GO:0016829	IEA	Fructose-bisphosphate aldolase
A9CFL1	C2W	A9CFL1	17.6583	17.5444	GO:0003824;GO:0004332;GO:0006096;GO:0016829	IEA	Fructose-bisphosphate aldolase
A9CFL1	C5B	A9CFL1	21.1509	20.3589	GO:0003824;GO:0004332;GO:0006096;GO:0016829	IEA	Fructose-bisphosphate aldolase
A9CFL1	C5P	A9CFL1	22.3206	22.014	GO:0003824;GO:0004332;GO:0006096;GO:0016829	IEA	Fructose-bisphosphate aldolase
A9CFL1	C5W	A9CFL1	23.4511	23.7966	GO:0003824;GO:0004332;GO:0006096;GO:0016829	IEA	Fructose-bisphosphate aldolase
A9CFL1	C7B	A9CFL1	19.5472	19.0183	GO:0003824;GO:0004332;GO:0006096;GO:0016829	IEA	Fructose-bisphosphate aldolase
A9CFL1	C7P	A9CFL1	23.0825	23.9686	GO:0003824;GO:0004332;GO:0006096;GO:0016829	IEA	Fructose-bisphosphate aldolase
A9CFL1	C7W	A9CFL1	22.9515	23.7445	GO:0003824;GO:0004332;GO:0006096;GO:0016829	IEA	Fructose-bisphosphate aldolase
A9CFL5	A10B	A9CFL5	18.1302	17.3382	GO:0008934;GO:0046854;GO:0046855	IEA	Extragenic suppressor protein SuhB
A9CFL5	A10P	A9CFL5	22.341	24.134	GO:0008934;GO:0046854;GO:0046855	IEA	Extragenic suppressor protein SuhB
A9CFL5	A10W	A9CFL5	22.6004	24.0101	GO:0008934;GO:0046854;GO:0046855	IEA	Extragenic suppressor protein SuhB
A9CFL5	A2B	A9CFL5	17.8553	17.7414	GO:0008934;GO:0046854;GO:0046855	IEA	Extragenic suppressor protein SuhB
A9CFL5	A2P	A9CFL5	21.4782	22.3643	GO:0008934;GO:0046854;GO:0046855	IEA	Extragenic suppressor protein SuhB
A9CFL5	A2W	A9CFL5	22.0693	21.7628	GO:0008934;GO:0046854;GO:0046855	IEA	Extragenic suppressor protein SuhB
A9CFL5	A5B	A9CFL5	17.8758	17.0838	GO:0008934;GO:0046854;GO:0046855	IEA	Extragenic suppressor protein SuhB
A9CFL5	A5P	A9CFL5	20.6545	21.5406	GO:0008934;GO:0046854;GO:0046855	IEA	Extragenic suppressor protein SuhB
A9CFL5	A5W	A9CFL5	22.3783	22.5863	GO:0008934;GO:0046854;GO:0046855	IEA	Extragenic suppressor protein SuhB
A9CFL5	A7B	A9CFL5	18.8847	17.7708	GO:0008934;GO:0046854;GO:0046855	IEA	Extragenic suppressor protein SuhB
A9CFL5	A7P	A9CFL5	22.4956	23.5516	GO:0008934;GO:0046854;GO:0046855	IEA	Extragenic suppressor protein SuhB
A9CFL5	A7W	A9CFL5	22.8206	23.4071	GO:0008934;GO:0046854;GO:0046855	IEA	Extragenic suppressor protein SuhB
A9CFL5	B10B	A9CFL5	21.2436	20.1297	GO:0008934;GO:0046854;GO:0046855	IEA	Extragenic suppressor protein SuhB
A9CFL5	B10P	A9CFL5	18.7163	20.0619	GO:0008934;GO:0046854;GO:0046855	IEA	Extragenic suppressor protein SuhB
A9CFL5	B10W	A9CFL5	23.0157	24.2941	GO:0008934;GO:0046854;GO:0046855	IEA	Extragenic suppressor protein SuhB
A9CFL5	B2B	A9CFL5	19.1188	18.8123	GO:0008934;GO:0046854;GO:0046855	IEA	Extragenic suppressor protein SuhB
A9CFL5	B2P	A9CFL5	23.2502	23.1363	GO:0008934;GO:0046854;GO:0046855	IEA	Extragenic suppressor protein SuhB
A9CFL5	B2W	A9CFL5	22.4364	22.4924	GO:0008934;GO:0046854;GO:0046855	IEA	Extragenic suppressor protein SuhB
A9CFL5	B5B	A9CFL5	18.8193	18.0273	GO:0008934;GO:0046854;GO:0046855	IEA	Extragenic suppressor protein SuhB
A9CFL5	B5P	A9CFL5	22.3415	23.2276	GO:0008934;GO:0046854;GO:0046855	IEA	Extragenic suppressor protein SuhB
A9CFL5	B5W	A9CFL5	22.7078	22.9158	GO:0008934;GO:0046854;GO:0046855	IEA	Extragenic suppressor protein SuhB
A9CFL5	B7B	A9CFL5	20.6446	19.8526	GO:0008934;GO:0046854;GO:0046855	IEA	Extragenic suppressor protein SuhB
A9CFL5	B7P	A9CFL5	22.8307	23.8042	GO:0008934;GO:0046854;GO:0046855	IEA	Extragenic suppressor protein SuhB
A9CFL5	B7W	A9CFL5	24.0608	25.0344	GO:0008934;GO:0046854;GO:0046855	IEA	Extragenic suppressor protein SuhB
A9CFL5	C10B	A9CFL5	19.8189	19.0269	GO:0008934;GO:0046854;GO:0046855	IEA	Extragenic suppressor protein SuhB
A9CFL5	C10P	A9CFL5	23.1668	24.5123	GO:0008934;GO:0046854;GO:0046855	IEA	Extragenic suppressor protein SuhB
A9CFL5	C10W	A9CFL5	22.699	23.907	GO:0008934;GO:0046854;GO:0046855	IEA	Extragenic suppressor protein SuhB
A9CFL5	C2B	A9CFL5	19.9521	20.0081	GO:0008934;GO:0046854;GO:0046855	IEA	Extragenic suppressor protein SuhB
A9CFL5	C2P	A9CFL5	22.6085	22.302	GO:0008934;GO:0046854;GO:0046855	IEA	Extragenic suppressor protein SuhB
A9CFL5	C2W	A9CFL5	22.058	21.9441	GO:0008934;GO:0046854;GO:0046855	IEA	Extragenic suppressor protein SuhB
A9CFL5	C5B	A9CFL5	19.9958	19.2038	GO:0008934;GO:0046854;GO:0046855	IEA	Extragenic suppressor protein SuhB
A9CFL5	C5P	A9CFL5	22.4775	22.1709	GO:0008934;GO:0046854;GO:0046855	IEA	Extragenic suppressor protein SuhB
A9CFL5	C5W	A9CFL5	22.9619	23.3074	GO:0008934;GO:0046854;GO:0046855	IEA	Extragenic suppressor protein SuhB
A9CFL5	C7B	A9CFL5	20.4823	19.9534	GO:0008934;GO:0046854;GO:0046855	IEA	Extragenic suppressor protein SuhB
A9CFL5	C7P	A9CFL5	23.7968	24.6829	GO:0008934;GO:0046854;GO:0046855	IEA	Extragenic suppressor protein SuhB
A9CFL5	C7W	A9CFL5	22.753	23.546	GO:0008934;GO:0046854;GO:0046855	IEA	Extragenic suppressor protein SuhB
A9CFM1	A10B	A9CFM1	18.6614	17.8694	GO:0000287;GO:0003824;GO:0004743;GO:0006096;GO:0016301;GO:0016310;GO:0016740;GO:0030955	IEA	Pyruvate kinase
A9CFM1	A10P	A9CFM1	23.8446	25.6376	GO:0000287;GO:0003824;GO:0004743;GO:0006096;GO:0016301;GO:0016310;GO:0016740;GO:0030955	IEA	Pyruvate kinase
A9CFM1	A10W	A9CFM1	24.3892	25.7989	GO:0000287;GO:0003824;GO:0004743;GO:0006096;GO:0016301;GO:0016310;GO:0016740;GO:0030955	IEA	Pyruvate kinase
A9CFM1	A2B	A9CFM1	19.6082	19.4943	GO:0000287;GO:0003824;GO:0004743;GO:0006096;GO:0016301;GO:0016310;GO:0016740;GO:0030955	IEA	Pyruvate kinase
A9CFM1	A2P	A9CFM1	21.7475	22.6336	GO:0000287;GO:0003824;GO:0004743;GO:0006096;GO:0016301;GO:0016310;GO:0016740;GO:0030955	IEA	Pyruvate kinase
A9CFM1	A2W	A9CFM1	22.3378	22.0312	GO:0000287;GO:0003824;GO:0004743;GO:0006096;GO:0016301;GO:0016310;GO:0016740;GO:0030955	IEA	Pyruvate kinase
A9CFM1	A5B	A9CFM1	18.4058	17.6138	GO:0000287;GO:0003824;GO:0004743;GO:0006096;GO:0016301;GO:0016310;GO:0016740;GO:0030955	IEA	Pyruvate kinase
A9CFM1	A5P	A9CFM1	22.5755	23.4616	GO:0000287;GO:0003824;GO:0004743;GO:0006096;GO:0016301;GO:0016310;GO:0016740;GO:0030955	IEA	Pyruvate kinase
A9CFM1	A5W	A9CFM1	22.7622	22.9702	GO:0000287;GO:0003824;GO:0004743;GO:0006096;GO:0016301;GO:0016310;GO:0016740;GO:0030955	IEA	Pyruvate kinase
A9CFM1	A7B	A9CFM1	18.0094	16.8955	GO:0000287;GO:0003824;GO:0004743;GO:0006096;GO:0016301;GO:0016310;GO:0016740;GO:0030955	IEA	Pyruvate kinase
A9CFM1	A7P	A9CFM1	23.4853	24.5413	GO:0000287;GO:0003824;GO:0004743;GO:0006096;GO:0016301;GO:0016310;GO:0016740;GO:0030955	IEA	Pyruvate kinase
A9CFM1	A7W	A9CFM1	24.3975	24.9841	GO:0000287;GO:0003824;GO:0004743;GO:0006096;GO:0016301;GO:0016310;GO:0016740;GO:0030955	IEA	Pyruvate kinase
A9CFM1	B10B	A9CFM1	20.068	18.9541	GO:0000287;GO:0003824;GO:0004743;GO:0006096;GO:0016301;GO:0016310;GO:0016740;GO:0030955	IEA	Pyruvate kinase
A9CFM1	B10P	A9CFM1	23.8723	25.2178	GO:0000287;GO:0003824;GO:0004743;GO:0006096;GO:0016301;GO:0016310;GO:0016740;GO:0030955	IEA	Pyruvate kinase
A9CFM1	B10W	A9CFM1	24.6812	25.9596	GO:0000287;GO:0003824;GO:0004743;GO:0006096;GO:0016301;GO:0016310;GO:0016740;GO:0030955	IEA	Pyruvate kinase
A9CFM1	B2B	A9CFM1	19.6508	19.3442	GO:0000287;GO:0003824;GO:0004743;GO:0006096;GO:0016301;GO:0016310;GO:0016740;GO:0030955	IEA	Pyruvate kinase
A9CFM1	B2P	A9CFM1	24.6046	24.4907	GO:0000287;GO:0003824;GO:0004743;GO:0006096;GO:0016301;GO:0016310;GO:0016740;GO:0030955	IEA	Pyruvate kinase
A9CFM1	B2W	A9CFM1	23.5634	23.6194	GO:0000287;GO:0003824;GO:0004743;GO:0006096;GO:0016301;GO:0016310;GO:0016740;GO:0030955	IEA	Pyruvate kinase
A9CFM1	B5B	A9CFM1	17.9245	17.1325	GO:0000287;GO:0003824;GO:0004743;GO:0006096;GO:0016301;GO:0016310;GO:0016740;GO:0030955	IEA	Pyruvate kinase
A9CFM1	B5P	A9CFM1	23.7686	24.6547	GO:0000287;GO:0003824;GO:0004743;GO:0006096;GO:0016301;GO:0016310;GO:0016740;GO:0030955	IEA	Pyruvate kinase
A9CFM1	B5W	A9CFM1	24.4339	24.6419	GO:0000287;GO:0003824;GO:0004743;GO:0006096;GO:0016301;GO:0016310;GO:0016740;GO:0030955	IEA	Pyruvate kinase
A9CFM1	B7B	A9CFM1	18.1534	17.3614	GO:0000287;GO:0003824;GO:0004743;GO:0006096;GO:0016301;GO:0016310;GO:0016740;GO:0030955	IEA	Pyruvate kinase
A9CFM1	B7P	A9CFM1	24.809	25.7825	GO:0000287;GO:0003824;GO:0004743;GO:0006096;GO:0016301;GO:0016310;GO:0016740;GO:0030955	IEA	Pyruvate kinase
A9CFM1	B7W	A9CFM1	25.5343	26.5079	GO:0000287;GO:0003824;GO:0004743;GO:0006096;GO:0016301;GO:0016310;GO:0016740;GO:0030955	IEA	Pyruvate kinase
A9CFM1	C10B	A9CFM1	19.4579	18.6659	GO:0000287;GO:0003824;GO:0004743;GO:0006096;GO:0016301;GO:0016310;GO:0016740;GO:0030955	IEA	Pyruvate kinase
A9CFM1	C10P	A9CFM1	25.8417	27.1873	GO:0000287;GO:0003824;GO:0004743;GO:0006096;GO:0016301;GO:0016310;GO:0016740;GO:0030955	IEA	Pyruvate kinase
A9CFM1	C10W	A9CFM1	24.8502	26.0583	GO:0000287;GO:0003824;GO:0004743;GO:0006096;GO:0016301;GO:0016310;GO:0016740;GO:0030955	IEA	Pyruvate kinase
A9CFM1	C2B	A9CFM1	20.0729	20.1289	GO:0000287;GO:0003824;GO:0004743;GO:0006096;GO:0016301;GO:0016310;GO:0016740;GO:0030955	IEA	Pyruvate kinase
A9CFM1	C2P	A9CFM1	24.2633	23.9567	GO:0000287;GO:0003824;GO:0004743;GO:0006096;GO:0016301;GO:0016310;GO:0016740;GO:0030955	IEA	Pyruvate kinase
A9CFM1	C2W	A9CFM1	21.9761	21.8622	GO:0000287;GO:0003824;GO:0004743;GO:0006096;GO:0016301;GO:0016310;GO:0016740;GO:0030955	IEA	Pyruvate kinase
A9CFM1	C5B	A9CFM1	20.1165	19.3245	GO:0000287;GO:0003824;GO:0004743;GO:0006096;GO:0016301;GO:0016310;GO:0016740;GO:0030955	IEA	Pyruvate kinase
A9CFM1	C5P	A9CFM1	24.1528	23.8462	GO:0000287;GO:0003824;GO:0004743;GO:0006096;GO:0016301;GO:0016310;GO:0016740;GO:0030955	IEA	Pyruvate kinase
A9CFM1	C5W	A9CFM1	25.0026	25.3481	GO:0000287;GO:0003824;GO:0004743;GO:0006096;GO:0016301;GO:0016310;GO:0016740;GO:0030955	IEA	Pyruvate kinase
A9CFM1	C7B	A9CFM1	18.7164	18.1874	GO:0000287;GO:0003824;GO:0004743;GO:0006096;GO:0016301;GO:0016310;GO:0016740;GO:0030955	IEA	Pyruvate kinase
A9CFM1	C7P	A9CFM1	24.9486	25.8346	GO:0000287;GO:0003824;GO:0004743;GO:0006096;GO:0016301;GO:0016310;GO:0016740;GO:0030955	IEA	Pyruvate kinase
A9CFM1	C7W	A9CFM1	24.7661	25.5591	GO:0000287;GO:0003824;GO:0004743;GO:0006096;GO:0016301;GO:0016310;GO:0016740;GO:0030955	IEA	Pyruvate kinase
A9CFM4	A10B	A9CFM4	19.1247	18.3328	GO:0016491;GO:0055114	IEA	Homospermidine synthase
A9CFM4	A10P	A9CFM4	19.5492	21.3422	GO:0016491;GO:0055114	IEA	Homospermidine synthase
A9CFM4	A10W	A9CFM4	21.0789	22.4886	GO:0016491;GO:0055114	IEA	Homospermidine synthase
A9CFM4	A2B	A9CFM4	18.9805	18.8666	GO:0016491;GO:0055114	IEA	Homospermidine synthase
A9CFM4	A2P	A9CFM4	18.475	19.3611	GO:0016491;GO:0055114	IEA	Homospermidine synthase
A9CFM4	A2W	A9CFM4	19.0226	18.716	GO:0016491;GO:0055114	IEA	Homospermidine synthase
A9CFM4	A5B	A9CFM4	18.8681	18.0761	GO:0016491;GO:0055114	IEA	Homospermidine synthase
A9CFM4	A5P	A9CFM4	19.1304	20.0165	GO:0016491;GO:0055114	IEA	Homospermidine synthase
A9CFM4	A5W	A9CFM4	19.7237	19.9317	GO:0016491;GO:0055114	IEA	Homospermidine synthase
A9CFM4	A7B	A9CFM4	18.5265	17.4126	GO:0016491;GO:0055114	IEA	Homospermidine synthase
A9CFM4	A7P	A9CFM4	19.479	20.535	GO:0016491;GO:0055114	IEA	Homospermidine synthase
A9CFM4	A7W	A9CFM4	21.0232	21.6097	GO:0016491;GO:0055114	IEA	Homospermidine synthase
A9CFM4	B10B	A9CFM4	20.1908	19.0769	GO:0016491;GO:0055114	IEA	Homospermidine synthase
A9CFM4	B10P	A9CFM4	18.5679	19.9134	GO:0016491;GO:0055114	IEA	Homospermidine synthase
A9CFM4	B10W	A9CFM4	20.5026	21.781	GO:0016491;GO:0055114	IEA	Homospermidine synthase
A9CFM4	B2B	A9CFM4	19.2013	18.8948	GO:0016491;GO:0055114	IEA	Homospermidine synthase
A9CFM4	B2P	A9CFM4	20.3093	20.1954	GO:0016491;GO:0055114	IEA	Homospermidine synthase
A9CFM4	B2W	A9CFM4	19.7918	19.8478	GO:0016491;GO:0055114	IEA	Homospermidine synthase
A9CFM4	B5B	A9CFM4	18.4531	17.6611	GO:0016491;GO:0055114	IEA	Homospermidine synthase
A9CFM4	B5P	A9CFM4	20.2392	21.1253	GO:0016491;GO:0055114	IEA	Homospermidine synthase
A9CFM4	B5W	A9CFM4	20.612	20.82	GO:0016491;GO:0055114	IEA	Homospermidine synthase
A9CFM4	B7B	A9CFM4	21.1498	20.3578	GO:0016491;GO:0055114	IEA	Homospermidine synthase
A9CFM4	B7P	A9CFM4	19.6009	20.5745	GO:0016491;GO:0055114	IEA	Homospermidine synthase
A9CFM4	B7W	A9CFM4	21.7286	22.7021	GO:0016491;GO:0055114	IEA	Homospermidine synthase
A9CFM4	C10B	A9CFM4	20.4203	19.6283	GO:0016491;GO:0055114	IEA	Homospermidine synthase
A9CFM4	C10P	A9CFM4	20.1776	21.5231	GO:0016491;GO:0055114	IEA	Homospermidine synthase
A9CFM4	C10W	A9CFM4	21.7867	22.9947	GO:0016491;GO:0055114	IEA	Homospermidine synthase
A9CFM4	C2B	A9CFM4	18.9873	19.0433	GO:0016491;GO:0055114	IEA	Homospermidine synthase
A9CFM4	C2P	A9CFM4	19.6823	19.3758	GO:0016491;GO:0055114	IEA	Homospermidine synthase
A9CFM4	C2W	A9CFM4	18.8881	18.7742	GO:0016491;GO:0055114	IEA	Homospermidine synthase
A9CFM4	C5B	A9CFM4	19.0321	18.2401	GO:0016491;GO:0055114	IEA	Homospermidine synthase
A9CFM4	C5P	A9CFM4	19.2787	18.9722	GO:0016491;GO:0055114	IEA	Homospermidine synthase
A9CFM4	C5W	A9CFM4	19.5959	19.9415	GO:0016491;GO:0055114	IEA	Homospermidine synthase
A9CFM4	C7B	A9CFM4	19.5849	19.056	GO:0016491;GO:0055114	IEA	Homospermidine synthase
A9CFM4	C7P	A9CFM4	20.8185	21.7046	GO:0016491;GO:0055114	IEA	Homospermidine synthase
A9CFM4	C7W	A9CFM4	18.8078	19.6008	GO:0016491;GO:0055114	IEA	Homospermidine synthase
A9CFM5	A10B	A9CFM5	18.8024	18.0105	GO:0016020;GO:0016021	IEA	Uncharacterized protein
A9CFM5	A10P	A9CFM5	21.0278	22.8208	GO:0016020;GO:0016021	IEA	Uncharacterized protein
A9CFM5	A10W	A9CFM5	22.3747	23.7844	GO:0016020;GO:0016021	IEA	Uncharacterized protein
A9CFM5	A2B	A9CFM5	17.922	17.8081	GO:0016020;GO:0016021	IEA	Uncharacterized protein
A9CFM5	A2P	A9CFM5	19.7631	20.6492	GO:0016020;GO:0016021	IEA	Uncharacterized protein
A9CFM5	A2W	A9CFM5	20.849	20.5425	GO:0016020;GO:0016021	IEA	Uncharacterized protein
A9CFM5	A5B	A9CFM5	18.5465	17.7545	GO:0016020;GO:0016021	IEA	Uncharacterized protein
A9CFM5	A5P	A9CFM5	21.0253	21.9114	GO:0016020;GO:0016021	IEA	Uncharacterized protein
A9CFM5	A5W	A9CFM5	20.3463	20.5543	GO:0016020;GO:0016021	IEA	Uncharacterized protein
A9CFM5	A7B	A9CFM5	18.9776	17.8637	GO:0016020;GO:0016021	IEA	Uncharacterized protein
A9CFM5	A7P	A9CFM5	21.3154	22.3715	GO:0016020;GO:0016021	IEA	Uncharacterized protein
A9CFM5	A7W	A9CFM5	22.1942	22.7807	GO:0016020;GO:0016021	IEA	Uncharacterized protein
A9CFM5	B10B	A9CFM5	19.0871	17.9732	GO:0016020;GO:0016021	IEA	Uncharacterized protein
A9CFM5	B10P	A9CFM5	21.2866	22.6321	GO:0016020;GO:0016021	IEA	Uncharacterized protein
A9CFM5	B10W	A9CFM5	22.4579	23.7363	GO:0016020;GO:0016021	IEA	Uncharacterized protein
A9CFM5	B2B	A9CFM5	18.3737	18.0672	GO:0016020;GO:0016021	IEA	Uncharacterized protein
A9CFM5	B2P	A9CFM5	21.5632	21.4493	GO:0016020;GO:0016021	IEA	Uncharacterized protein
A9CFM5	B2W	A9CFM5	21.0049	21.0609	GO:0016020;GO:0016021	IEA	Uncharacterized protein
A9CFM5	B5B	A9CFM5	18.9143	18.1223	GO:0016020;GO:0016021	IEA	Uncharacterized protein
A9CFM5	B5P	A9CFM5	21.3221	22.2082	GO:0016020;GO:0016021	IEA	Uncharacterized protein
A9CFM5	B5W	A9CFM5	21.773	21.981	GO:0016020;GO:0016021	IEA	Uncharacterized protein
A9CFM5	B7B	A9CFM5	19.9701	19.1781	GO:0016020;GO:0016021	IEA	Uncharacterized protein
A9CFM5	B7P	A9CFM5	22.2905	23.264	GO:0016020;GO:0016021	IEA	Uncharacterized protein
A9CFM5	B7W	A9CFM5	23.4419	24.4155	GO:0016020;GO:0016021	IEA	Uncharacterized protein
A9CFM5	C10B	A9CFM5	18.6029	17.8109	GO:0016020;GO:0016021	IEA	Uncharacterized protein
A9CFM5	C10P	A9CFM5	22.3115	23.657	GO:0016020;GO:0016021	IEA	Uncharacterized protein
A9CFM5	C10W	A9CFM5	22.9422	24.1502	GO:0016020;GO:0016021	IEA	Uncharacterized protein
A9CFM5	C2B	A9CFM5	19.9344	19.9904	GO:0016020;GO:0016021	IEA	Uncharacterized protein
A9CFM5	C2P	A9CFM5	21.9168	21.6102	GO:0016020;GO:0016021	IEA	Uncharacterized protein
A9CFM5	C2W	A9CFM5	20.5434	20.4295	GO:0016020;GO:0016021	IEA	Uncharacterized protein
A9CFM5	C5B	A9CFM5	19.9781	19.1861	GO:0016020;GO:0016021	IEA	Uncharacterized protein
A9CFM5	C5P	A9CFM5	21.9369	21.6304	GO:0016020;GO:0016021	IEA	Uncharacterized protein
A9CFM5	C5W	A9CFM5	22.6171	22.9626	GO:0016020;GO:0016021	IEA	Uncharacterized protein
A9CFM5	C7B	A9CFM5	18.3391	17.8102	GO:0016020;GO:0016021	IEA	Uncharacterized protein
A9CFM5	C7P	A9CFM5	22.2873	23.1733	GO:0016020;GO:0016021	IEA	Uncharacterized protein
A9CFM5	C7W	A9CFM5	21.7435	22.5365	GO:0016020;GO:0016021	IEA	Uncharacterized protein
A9CFM8	A10B	A9CFM8	17.6163	16.8243	GO:0003983;GO:0006011;GO:0009058;GO:0016740;GO:0016779	IEA	UTP--glucose-1-phosphate uridylyltransferase
A9CFM8	A10P	A9CFM8	24.0102	25.8032	GO:0003983;GO:0006011;GO:0009058;GO:0016740;GO:0016779	IEA	UTP--glucose-1-phosphate uridylyltransferase
A9CFM8	A10W	A9CFM8	23.7049	25.1146	GO:0003983;GO:0006011;GO:0009058;GO:0016740;GO:0016779	IEA	UTP--glucose-1-phosphate uridylyltransferase
A9CFM8	A2B	A9CFM8	19.1461	19.0322	GO:0003983;GO:0006011;GO:0009058;GO:0016740;GO:0016779	IEA	UTP--glucose-1-phosphate uridylyltransferase
A9CFM8	A2P	A9CFM8	20.5792	21.4653	GO:0003983;GO:0006011;GO:0009058;GO:0016740;GO:0016779	IEA	UTP--glucose-1-phosphate uridylyltransferase
A9CFM8	A2W	A9CFM8	20.9322	20.6256	GO:0003983;GO:0006011;GO:0009058;GO:0016740;GO:0016779	IEA	UTP--glucose-1-phosphate uridylyltransferase
A9CFM8	A5B	A9CFM8	17.3631	16.5711	GO:0003983;GO:0006011;GO:0009058;GO:0016740;GO:0016779	IEA	UTP--glucose-1-phosphate uridylyltransferase
A9CFM8	A5P	A9CFM8	20.9031	21.7892	GO:0003983;GO:0006011;GO:0009058;GO:0016740;GO:0016779	IEA	UTP--glucose-1-phosphate uridylyltransferase
A9CFM8	A5W	A9CFM8	22.1132	22.3212	GO:0003983;GO:0006011;GO:0009058;GO:0016740;GO:0016779	IEA	UTP--glucose-1-phosphate uridylyltransferase
A9CFM8	A7B	A9CFM8	18.6639	17.5499	GO:0003983;GO:0006011;GO:0009058;GO:0016740;GO:0016779	IEA	UTP--glucose-1-phosphate uridylyltransferase
A9CFM8	A7P	A9CFM8	22.4906	23.5467	GO:0003983;GO:0006011;GO:0009058;GO:0016740;GO:0016779	IEA	UTP--glucose-1-phosphate uridylyltransferase
A9CFM8	A7W	A9CFM8	24.0931	24.6797	GO:0003983;GO:0006011;GO:0009058;GO:0016740;GO:0016779	IEA	UTP--glucose-1-phosphate uridylyltransferase
A9CFM8	B10B	A9CFM8	20.0499	18.936	GO:0003983;GO:0006011;GO:0009058;GO:0016740;GO:0016779	IEA	UTP--glucose-1-phosphate uridylyltransferase
A9CFM8	B10P	A9CFM8	23.198	24.5435	GO:0003983;GO:0006011;GO:0009058;GO:0016740;GO:0016779	IEA	UTP--glucose-1-phosphate uridylyltransferase
A9CFM8	B10W	A9CFM8	23.5342	24.8126	GO:0003983;GO:0006011;GO:0009058;GO:0016740;GO:0016779	IEA	UTP--glucose-1-phosphate uridylyltransferase
A9CFM8	B2B	A9CFM8	18.8627	18.5561	GO:0003983;GO:0006011;GO:0009058;GO:0016740;GO:0016779	IEA	UTP--glucose-1-phosphate uridylyltransferase
A9CFM8	B2P	A9CFM8	23.1793	23.0654	GO:0003983;GO:0006011;GO:0009058;GO:0016740;GO:0016779	IEA	UTP--glucose-1-phosphate uridylyltransferase
A9CFM8	B2W	A9CFM8	23.3054	23.3614	GO:0003983;GO:0006011;GO:0009058;GO:0016740;GO:0016779	IEA	UTP--glucose-1-phosphate uridylyltransferase
A9CFM8	B5B	A9CFM8	18.5935	17.8016	GO:0003983;GO:0006011;GO:0009058;GO:0016740;GO:0016779	IEA	UTP--glucose-1-phosphate uridylyltransferase
A9CFM8	B5P	A9CFM8	22.6733	23.5594	GO:0003983;GO:0006011;GO:0009058;GO:0016740;GO:0016779	IEA	UTP--glucose-1-phosphate uridylyltransferase
A9CFM8	B5W	A9CFM8	24.0642	24.2722	GO:0003983;GO:0006011;GO:0009058;GO:0016740;GO:0016779	IEA	UTP--glucose-1-phosphate uridylyltransferase
A9CFM8	B7B	A9CFM8	20.0933	19.3014	GO:0003983;GO:0006011;GO:0009058;GO:0016740;GO:0016779	IEA	UTP--glucose-1-phosphate uridylyltransferase
A9CFM8	B7P	A9CFM8	23.6891	24.6627	GO:0003983;GO:0006011;GO:0009058;GO:0016740;GO:0016779	IEA	UTP--glucose-1-phosphate uridylyltransferase
A9CFM8	B7W	A9CFM8	24.9783	25.9518	GO:0003983;GO:0006011;GO:0009058;GO:0016740;GO:0016779	IEA	UTP--glucose-1-phosphate uridylyltransferase
A9CFM8	C10B	A9CFM8	19.4967	18.7047	GO:0003983;GO:0006011;GO:0009058;GO:0016740;GO:0016779	IEA	UTP--glucose-1-phosphate uridylyltransferase
A9CFM8	C10P	A9CFM8	24.1774	25.5229	GO:0003983;GO:0006011;GO:0009058;GO:0016740;GO:0016779	IEA	UTP--glucose-1-phosphate uridylyltransferase
A9CFM8	C10W	A9CFM8	24.2599	25.4679	GO:0003983;GO:0006011;GO:0009058;GO:0016740;GO:0016779	IEA	UTP--glucose-1-phosphate uridylyltransferase
A9CFM8	C2B	A9CFM8	19.8189	19.8749	GO:0003983;GO:0006011;GO:0009058;GO:0016740;GO:0016779	IEA	UTP--glucose-1-phosphate uridylyltransferase
A9CFM8	C2P	A9CFM8	22.3495	22.043	GO:0003983;GO:0006011;GO:0009058;GO:0016740;GO:0016779	IEA	UTP--glucose-1-phosphate uridylyltransferase
A9CFM8	C2W	A9CFM8	21.6926	21.5787	GO:0003983;GO:0006011;GO:0009058;GO:0016740;GO:0016779	IEA	UTP--glucose-1-phosphate uridylyltransferase
A9CFM8	C5B	A9CFM8	19.8627	19.0707	GO:0003983;GO:0006011;GO:0009058;GO:0016740;GO:0016779	IEA	UTP--glucose-1-phosphate uridylyltransferase
A9CFM8	C5P	A9CFM8	23.526	23.2194	GO:0003983;GO:0006011;GO:0009058;GO:0016740;GO:0016779	IEA	UTP--glucose-1-phosphate uridylyltransferase
A9CFM8	C5W	A9CFM8	24.0748	24.4203	GO:0003983;GO:0006011;GO:0009058;GO:0016740;GO:0016779	IEA	UTP--glucose-1-phosphate uridylyltransferase
A9CFM8	C7B	A9CFM8	20.0209	19.4919	GO:0003983;GO:0006011;GO:0009058;GO:0016740;GO:0016779	IEA	UTP--glucose-1-phosphate uridylyltransferase
A9CFM8	C7P	A9CFM8	24.1609	25.047	GO:0003983;GO:0006011;GO:0009058;GO:0016740;GO:0016779	IEA	UTP--glucose-1-phosphate uridylyltransferase
A9CFM8	C7W	A9CFM8	24.2284	25.0214	GO:0003983;GO:0006011;GO:0009058;GO:0016740;GO:0016779	IEA	UTP--glucose-1-phosphate uridylyltransferase
A9CFP4	A10B	A9CFP4	20.5461	19.7541	GO:0003824;GO:0016829;GO:0030170	IEA	Methionine gamma-lyase
A9CFP4	A10P	A9CFP4	19.3209	21.1138	GO:0003824;GO:0016829;GO:0030170	IEA	Methionine gamma-lyase
A9CFP4	A10W	A9CFP4	19.4495	20.8591	GO:0003824;GO:0016829;GO:0030170	IEA	Methionine gamma-lyase
A9CFP4	A2B	A9CFP4	19.1303	19.0164	GO:0003824;GO:0016829;GO:0030170	IEA	Methionine gamma-lyase
A9CFP4	A2P	A9CFP4	18.9194	19.8055	GO:0003824;GO:0016829;GO:0030170	IEA	Methionine gamma-lyase
A9CFP4	A2W	A9CFP4	20.2665	19.9599	GO:0003824;GO:0016829;GO:0030170	IEA	Methionine gamma-lyase
A9CFP4	A5B	A9CFP4	20.2862	19.4942	GO:0003824;GO:0016829;GO:0030170	IEA	Methionine gamma-lyase
A9CFP4	A5P	A9CFP4	19.5236	20.4097	GO:0003824;GO:0016829;GO:0030170	IEA	Methionine gamma-lyase
A9CFP4	A5W	A9CFP4	18.5552	18.7633	GO:0003824;GO:0016829;GO:0030170	IEA	Methionine gamma-lyase
A9CFP4	A7B	A9CFP4	17.5091	16.3952	GO:0003824;GO:0016829;GO:0030170	IEA	Methionine gamma-lyase
A9CFP4	A7P	A9CFP4	19.5118	20.5679	GO:0003824;GO:0016829;GO:0030170	IEA	Methionine gamma-lyase
A9CFP4	A7W	A9CFP4	20.099	20.6856	GO:0003824;GO:0016829;GO:0030170	IEA	Methionine gamma-lyase
A9CFP4	B10B	A9CFP4	19.9325	18.8186	GO:0003824;GO:0016829;GO:0030170	IEA	Methionine gamma-lyase
A9CFP4	B10P	A9CFP4	18.7454	20.0909	GO:0003824;GO:0016829;GO:0030170	IEA	Methionine gamma-lyase
A9CFP4	B10W	A9CFP4	19.3799	20.6583	GO:0003824;GO:0016829;GO:0030170	IEA	Methionine gamma-lyase
A9CFP4	B2B	A9CFP4	19.2892	18.9827	GO:0003824;GO:0016829;GO:0030170	IEA	Methionine gamma-lyase
A9CFP4	B2P	A9CFP4	20.587	20.4731	GO:0003824;GO:0016829;GO:0030170	IEA	Methionine gamma-lyase
A9CFP4	B2W	A9CFP4	19.3417	19.3978	GO:0003824;GO:0016829;GO:0030170	IEA	Methionine gamma-lyase
A9CFP4	B5B	A9CFP4	17.413	16.621	GO:0003824;GO:0016829;GO:0030170	IEA	Methionine gamma-lyase
A9CFP4	B5P	A9CFP4	19.2289	20.115	GO:0003824;GO:0016829;GO:0030170	IEA	Methionine gamma-lyase
A9CFP4	B5W	A9CFP4	19.7339	19.942	GO:0003824;GO:0016829;GO:0030170	IEA	Methionine gamma-lyase
A9CFP4	B7B	A9CFP4	18.9859	18.1939	GO:0003824;GO:0016829;GO:0030170	IEA	Methionine gamma-lyase
A9CFP4	B7P	A9CFP4	20.0479	21.0215	GO:0003824;GO:0016829;GO:0030170	IEA	Methionine gamma-lyase
A9CFP4	B7W	A9CFP4	21.1435	22.117	GO:0003824;GO:0016829;GO:0030170	IEA	Methionine gamma-lyase
A9CFP4	C10B	A9CFP4	18.2146	17.4226	GO:0003824;GO:0016829;GO:0030170	IEA	Methionine gamma-lyase
A9CFP4	C10P	A9CFP4	20.9675	22.313	GO:0003824;GO:0016829;GO:0030170	IEA	Methionine gamma-lyase
A9CFP4	C10W	A9CFP4	19.5389	20.7469	GO:0003824;GO:0016829;GO:0030170	IEA	Methionine gamma-lyase
A9CFP4	C2B	A9CFP4	19.0847	19.1407	GO:0003824;GO:0016829;GO:0030170	IEA	Methionine gamma-lyase
A9CFP4	C2P	A9CFP4	18.9423	18.6357	GO:0003824;GO:0016829;GO:0030170	IEA	Methionine gamma-lyase
A9CFP4	C2W	A9CFP4	20.1394	20.0255	GO:0003824;GO:0016829;GO:0030170	IEA	Methionine gamma-lyase
A9CFP4	C5B	A9CFP4	19.1293	18.3374	GO:0003824;GO:0016829;GO:0030170	IEA	Methionine gamma-lyase
A9CFP4	C5P	A9CFP4	18.0189	17.7124	GO:0003824;GO:0016829;GO:0030170	IEA	Methionine gamma-lyase
A9CFP4	C5W	A9CFP4	20.1284	20.474	GO:0003824;GO:0016829;GO:0030170	IEA	Methionine gamma-lyase
A9CFP4	C7B	A9CFP4	19.9127	19.3837	GO:0003824;GO:0016829;GO:0030170	IEA	Methionine gamma-lyase
A9CFP4	C7P	A9CFP4	20.1053	20.9914	GO:0003824;GO:0016829;GO:0030170	IEA	Methionine gamma-lyase
A9CFP4	C7W	A9CFP4	18.5842	19.3771	GO:0003824;GO:0016829;GO:0030170	IEA	Methionine gamma-lyase
A9CFR4	A10B	A9CFR4	20.0449	19.2529	NA	NA	NA
A9CFR4	A10P	A9CFR4	20.4488	22.2418	NA	NA	NA
A9CFR4	A10W	A9CFR4	21.078	22.4876	NA	NA	NA
A9CFR4	A2B	A9CFR4	19.983	19.8691	NA	NA	NA
A9CFR4	A2P	A9CFR4	19.6873	20.5733	NA	NA	NA
A9CFR4	A2W	A9CFR4	18.5036	18.197	NA	NA	NA
A9CFR4	A5B	A9CFR4	19.7861	18.9942	NA	NA	NA
A9CFR4	A5P	A9CFR4	19.4622	20.3483	NA	NA	NA
A9CFR4	A5W	A9CFR4	19.5843	19.7923	NA	NA	NA
A9CFR4	A7B	A9CFR4	20.3614	19.2474	NA	NA	NA
A9CFR4	A7P	A9CFR4	20.4023	21.4583	NA	NA	NA
A9CFR4	A7W	A9CFR4	21.2299	21.8164	NA	NA	NA
A9CFR4	B10B	A9CFR4	19.1861	18.0722	NA	NA	NA
A9CFR4	B10P	A9CFR4	20.7722	22.1177	NA	NA	NA
A9CFR4	B10W	A9CFR4	22.0655	23.3439	NA	NA	NA
A9CFR4	B2B	A9CFR4	18.9926	18.686	NA	NA	NA
A9CFR4	B2P	A9CFR4	21.2135	21.0996	NA	NA	NA
A9CFR4	B2W	A9CFR4	20.213	20.269	NA	NA	NA
A9CFR4	B5B	A9CFR4	20.3289	19.5369	NA	NA	NA
A9CFR4	B5P	A9CFR4	19.3204	20.2065	NA	NA	NA
A9CFR4	B5W	A9CFR4	21.6599	21.8679	NA	NA	NA
A9CFR4	B7B	A9CFR4	19.952	19.16	NA	NA	NA
A9CFR4	B7P	A9CFR4	21.2146	22.1882	NA	NA	NA
A9CFR4	B7W	A9CFR4	23.0597	24.0333	NA	NA	NA
A9CFR4	C10B	A9CFR4	19.9454	19.1534	NA	NA	NA
A9CFR4	C10P	A9CFR4	22.9827	24.3283	NA	NA	NA
A9CFR4	C10W	A9CFR4	21.6641	22.8722	NA	NA	NA
A9CFR4	C2B	A9CFR4	19.2206	19.2767	NA	NA	NA
A9CFR4	C2P	A9CFR4	21.0263	20.7197	NA	NA	NA
A9CFR4	C2W	A9CFR4	19.8657	19.7518	NA	NA	NA
A9CFR4	C5B	A9CFR4	19.2652	18.4732	NA	NA	NA
A9CFR4	C5P	A9CFR4	20.6714	20.3649	NA	NA	NA
A9CFR4	C5W	A9CFR4	22.3844	22.7299	NA	NA	NA
A9CFR4	C7B	A9CFR4	19.6172	19.0883	NA	NA	NA
A9CFR4	C7P	A9CFR4	21.9225	22.8086	NA	NA	NA
A9CFR4	C7W	A9CFR4	21.4725	22.2655	NA	NA	NA
A9CFS9	A10B	A9CFS9	18.4961	17.7042	NA	NA	NA
A9CFS9	A10P	A9CFS9	21.1863	22.9793	NA	NA	NA
A9CFS9	A10W	A9CFS9	21.318	22.7277	NA	NA	NA
A9CFS9	A2B	A9CFS9	19.468	19.3541	NA	NA	NA
A9CFS9	A2P	A9CFS9	21.2296	22.1157	NA	NA	NA
A9CFS9	A2W	A9CFS9	20.7863	20.4797	NA	NA	NA
A9CFS9	A5B	A9CFS9	18.2409	17.4489	NA	NA	NA
A9CFS9	A5P	A9CFS9	20.2814	21.1675	NA	NA	NA
A9CFS9	A5W	A9CFS9	20.8101	21.0181	NA	NA	NA
A9CFS9	A7B	A9CFS9	19.8734	18.7595	NA	NA	NA
A9CFS9	A7P	A9CFS9	20.0109	21.0669	NA	NA	NA
A9CFS9	A7W	A9CFS9	21.9883	22.5748	NA	NA	NA
A9CFS9	B10B	A9CFS9	19.3243	18.2104	NA	NA	NA
A9CFS9	B10P	A9CFS9	21.5356	22.8812	NA	NA	NA
A9CFS9	B10W	A9CFS9	21.8479	23.1263	NA	NA	NA
A9CFS9	B2B	A9CFS9	17.9007	17.5941	NA	NA	NA
A9CFS9	B2P	A9CFS9	22.038	21.9241	NA	NA	NA
A9CFS9	B2W	A9CFS9	22.0026	22.0586	NA	NA	NA
A9CFS9	B5B	A9CFS9	19.8301	19.0381	NA	NA	NA
A9CFS9	B5P	A9CFS9	19.0009	19.887	NA	NA	NA
A9CFS9	B5W	A9CFS9	22.8726	23.0806	NA	NA	NA
A9CFS9	B7B	A9CFS9	19.8342	19.0422	NA	NA	NA
A9CFS9	B7P	A9CFS9	22.405	23.3785	NA	NA	NA
A9CFS9	B7W	A9CFS9	23.3727	24.3462	NA	NA	NA
A9CFS9	C10B	A9CFS9	19.834	19.042	NA	NA	NA
A9CFS9	C10P	A9CFS9	21.755	23.1006	NA	NA	NA
A9CFS9	C10W	A9CFS9	22.3703	23.5783	NA	NA	NA
A9CFS9	C2B	A9CFS9	20.1017	20.1577	NA	NA	NA
A9CFS9	C2P	A9CFS9	21.9194	21.6129	NA	NA	NA
A9CFS9	C2W	A9CFS9	18.8851	18.7712	NA	NA	NA
A9CFS9	C5B	A9CFS9	20.1452	19.3532	NA	NA	NA
A9CFS9	C5P	A9CFS9	22.8489	22.5424	NA	NA	NA
A9CFS9	C5W	A9CFS9	22.1476	22.4932	NA	NA	NA
A9CFS9	C7B	A9CFS9	20.1905	19.6616	NA	NA	NA
A9CFS9	C7P	A9CFS9	22.8003	23.6864	NA	NA	NA
A9CFS9	C7W	A9CFS9	22.6628	23.4558	NA	NA	NA
A9CFT2	A10B	A9CFT2	21.6395	20.8475	GO:0005215;GO:0006810	IEA	Uncharacterized protein
A9CFT2	A10P	A9CFT2	24.5662	26.3591	GO:0005215;GO:0006810	IEA	Uncharacterized protein
A9CFT2	A10W	A9CFT2	25.4698	26.8795	GO:0005215;GO:0006810	IEA	Uncharacterized protein
A9CFT2	A2B	A9CFT2	22.538	22.4241	GO:0005215;GO:0006810	IEA	Uncharacterized protein
A9CFT2	A2P	A9CFT2	22.1464	23.0325	GO:0005215;GO:0006810	IEA	Uncharacterized protein
A9CFT2	A2W	A9CFT2	22.7484	22.4418	GO:0005215;GO:0006810	IEA	Uncharacterized protein
A9CFT2	A5B	A9CFT2	20.8497	20.0577	GO:0005215;GO:0006810	IEA	Uncharacterized protein
A9CFT2	A5P	A9CFT2	23.1821	24.0682	GO:0005215;GO:0006810	IEA	Uncharacterized protein
A9CFT2	A5W	A9CFT2	22.9818	23.1898	GO:0005215;GO:0006810	IEA	Uncharacterized protein
A9CFT2	A7B	A9CFT2	18.3657	17.2518	GO:0005215;GO:0006810	IEA	Uncharacterized protein
A9CFT2	A7P	A9CFT2	24.0074	25.0634	GO:0005215;GO:0006810	IEA	Uncharacterized protein
A9CFT2	A7W	A9CFT2	24.6867	25.2732	GO:0005215;GO:0006810	IEA	Uncharacterized protein
A9CFT2	B10B	A9CFT2	20.2201	19.1061	GO:0005215;GO:0006810	IEA	Uncharacterized protein
A9CFT2	B10P	A9CFT2	24.0157	25.3612	GO:0005215;GO:0006810	IEA	Uncharacterized protein
A9CFT2	B10W	A9CFT2	25.0678	26.3462	GO:0005215;GO:0006810	IEA	Uncharacterized protein
A9CFT2	B2B	A9CFT2	21.462	21.1554	GO:0005215;GO:0006810	IEA	Uncharacterized protein
A9CFT2	B2P	A9CFT2	23.1262	23.0122	GO:0005215;GO:0006810	IEA	Uncharacterized protein
A9CFT2	B2W	A9CFT2	23.5321	23.5881	GO:0005215;GO:0006810	IEA	Uncharacterized protein
A9CFT2	B5B	A9CFT2	18.2887	17.4967	GO:0005215;GO:0006810	IEA	Uncharacterized protein
A9CFT2	B5P	A9CFT2	23.652	24.538	GO:0005215;GO:0006810	IEA	Uncharacterized protein
A9CFT2	B5W	A9CFT2	25.9832	26.1912	GO:0005215;GO:0006810	IEA	Uncharacterized protein
A9CFT2	B7B	A9CFT2	19.0852	18.2932	GO:0005215;GO:0006810	IEA	Uncharacterized protein
A9CFT2	B7P	A9CFT2	24.9538	25.9274	GO:0005215;GO:0006810	IEA	Uncharacterized protein
A9CFT2	B7W	A9CFT2	25.9725	26.9461	GO:0005215;GO:0006810	IEA	Uncharacterized protein
A9CFT2	C10B	A9CFT2	19.9445	19.1525	GO:0005215;GO:0006810	IEA	Uncharacterized protein
A9CFT2	C10P	A9CFT2	25.3464	26.6919	GO:0005215;GO:0006810	IEA	Uncharacterized protein
A9CFT2	C10W	A9CFT2	25.2213	26.4293	GO:0005215;GO:0006810	IEA	Uncharacterized protein
A9CFT2	C2B	A9CFT2	21.7005	21.7565	GO:0005215;GO:0006810	IEA	Uncharacterized protein
A9CFT2	C2P	A9CFT2	24.1749	23.8683	GO:0005215;GO:0006810	IEA	Uncharacterized protein
A9CFT2	C2W	A9CFT2	22.3255	22.2116	GO:0005215;GO:0006810	IEA	Uncharacterized protein
A9CFT2	C5B	A9CFT2	19.1428	18.3508	GO:0005215;GO:0006810	IEA	Uncharacterized protein
A9CFT2	C5P	A9CFT2	24.172	23.8654	GO:0005215;GO:0006810	IEA	Uncharacterized protein
A9CFT2	C5W	A9CFT2	24.9489	25.2944	GO:0005215;GO:0006810	IEA	Uncharacterized protein
A9CFT2	C7B	A9CFT2	19.1938	18.6649	GO:0005215;GO:0006810	IEA	Uncharacterized protein
A9CFT2	C7P	A9CFT2	24.458	25.344	GO:0005215;GO:0006810	IEA	Uncharacterized protein
A9CFT2	C7W	A9CFT2	24.1609	24.9539	GO:0005215;GO:0006810	IEA	Uncharacterized protein
A9CFU1	A10B	A9CFU1	18.4273	17.6353	GO:0003824;GO:0004075;GO:0005524;GO:0046872	IEA	Biotin carboxylase
A9CFU1	A10P	A9CFU1	18.9166	20.7095	GO:0003824;GO:0004075;GO:0005524;GO:0046872	IEA	Biotin carboxylase
A9CFU1	A10W	A9CFU1	19.1295	20.5392	GO:0003824;GO:0004075;GO:0005524;GO:0046872	IEA	Biotin carboxylase
A9CFU1	A2B	A9CFU1	18.9723	18.8584	GO:0003824;GO:0004075;GO:0005524;GO:0046872	IEA	Biotin carboxylase
A9CFU1	A2P	A9CFU1	20.509	21.3951	GO:0003824;GO:0004075;GO:0005524;GO:0046872	IEA	Biotin carboxylase
A9CFU1	A2W	A9CFU1	18.367	18.0604	GO:0003824;GO:0004075;GO:0005524;GO:0046872	IEA	Biotin carboxylase
A9CFU1	A5B	A9CFU1	18.1722	17.3803	GO:0003824;GO:0004075;GO:0005524;GO:0046872	IEA	Biotin carboxylase
A9CFU1	A5P	A9CFU1	19.6442	20.5303	GO:0003824;GO:0004075;GO:0005524;GO:0046872	IEA	Biotin carboxylase
A9CFU1	A5W	A9CFU1	18.4165	18.6245	GO:0003824;GO:0004075;GO:0005524;GO:0046872	IEA	Biotin carboxylase
A9CFU1	A7B	A9CFU1	18.2987	17.1847	GO:0003824;GO:0004075;GO:0005524;GO:0046872	IEA	Biotin carboxylase
A9CFU1	A7P	A9CFU1	19.1007	20.1567	GO:0003824;GO:0004075;GO:0005524;GO:0046872	IEA	Biotin carboxylase
A9CFU1	A7W	A9CFU1	19.1612	19.7477	GO:0003824;GO:0004075;GO:0005524;GO:0046872	IEA	Biotin carboxylase
A9CFU1	B10B	A9CFU1	19.1998	18.0858	GO:0003824;GO:0004075;GO:0005524;GO:0046872	IEA	Biotin carboxylase
A9CFU1	B10P	A9CFU1	20.3346	21.6801	GO:0003824;GO:0004075;GO:0005524;GO:0046872	IEA	Biotin carboxylase
A9CFU1	B10W	A9CFU1	19.3928	20.6712	GO:0003824;GO:0004075;GO:0005524;GO:0046872	IEA	Biotin carboxylase
A9CFU1	B2B	A9CFU1	20.5976	20.291	GO:0003824;GO:0004075;GO:0005524;GO:0046872	IEA	Biotin carboxylase
A9CFU1	B2P	A9CFU1	21.3634	21.2495	GO:0003824;GO:0004075;GO:0005524;GO:0046872	IEA	Biotin carboxylase
A9CFU1	B2W	A9CFU1	19.1669	19.223	GO:0003824;GO:0004075;GO:0005524;GO:0046872	IEA	Biotin carboxylase
A9CFU1	B5B	A9CFU1	18.2202	17.4282	GO:0003824;GO:0004075;GO:0005524;GO:0046872	IEA	Biotin carboxylase
A9CFU1	B5P	A9CFU1	19.5482	20.4343	GO:0003824;GO:0004075;GO:0005524;GO:0046872	IEA	Biotin carboxylase
A9CFU1	B5W	A9CFU1	21.1904	21.3984	GO:0003824;GO:0004075;GO:0005524;GO:0046872	IEA	Biotin carboxylase
A9CFU1	B7B	A9CFU1	19.2239	18.4319	GO:0003824;GO:0004075;GO:0005524;GO:0046872	IEA	Biotin carboxylase
A9CFU1	B7P	A9CFU1	19.5447	20.5183	GO:0003824;GO:0004075;GO:0005524;GO:0046872	IEA	Biotin carboxylase
A9CFU1	B7W	A9CFU1	20.9359	21.9094	GO:0003824;GO:0004075;GO:0005524;GO:0046872	IEA	Biotin carboxylase
A9CFU1	C10B	A9CFU1	19.53	18.738	GO:0003824;GO:0004075;GO:0005524;GO:0046872	IEA	Biotin carboxylase
A9CFU1	C10P	A9CFU1	21.2259	22.5715	GO:0003824;GO:0004075;GO:0005524;GO:0046872	IEA	Biotin carboxylase
A9CFU1	C10W	A9CFU1	20.4245	21.6325	GO:0003824;GO:0004075;GO:0005524;GO:0046872	IEA	Biotin carboxylase
A9CFU1	C2B	A9CFU1	19.0982	19.1542	GO:0003824;GO:0004075;GO:0005524;GO:0046872	IEA	Biotin carboxylase
A9CFU1	C2P	A9CFU1	21.406	21.0994	GO:0003824;GO:0004075;GO:0005524;GO:0046872	IEA	Biotin carboxylase
A9CFU1	C2W	A9CFU1	18.7447	18.6308	GO:0003824;GO:0004075;GO:0005524;GO:0046872	IEA	Biotin carboxylase
A9CFU1	C5B	A9CFU1	19.1083	18.3163	GO:0003824;GO:0004075;GO:0005524;GO:0046872	IEA	Biotin carboxylase
A9CFU1	C5P	A9CFU1	19.3329	19.0263	GO:0003824;GO:0004075;GO:0005524;GO:0046872	IEA	Biotin carboxylase
A9CFU1	C5W	A9CFU1	18.3743	18.7198	GO:0003824;GO:0004075;GO:0005524;GO:0046872	IEA	Biotin carboxylase
A9CFU1	C7B	A9CFU1	20.4061	19.8772	GO:0003824;GO:0004075;GO:0005524;GO:0046872	IEA	Biotin carboxylase
A9CFU1	C7P	A9CFU1	21.0883	21.9744	GO:0003824;GO:0004075;GO:0005524;GO:0046872	IEA	Biotin carboxylase
A9CFU1	C7W	A9CFU1	20.3719	21.1649	GO:0003824;GO:0004075;GO:0005524;GO:0046872	IEA	Biotin carboxylase
A9CFV6	A10B	A9CFV6	19.8802	19.0882	GO:0008152;GO:0016491;GO:0055114	IEA	Oxidoreductase
A9CFV6	A10P	A9CFV6	19.4966	21.2896	GO:0008152;GO:0016491;GO:0055114	IEA	Oxidoreductase
A9CFV6	A10W	A9CFV6	20.4718	21.8814	GO:0008152;GO:0016491;GO:0055114	IEA	Oxidoreductase
A9CFV6	A2B	A9CFV6	18.9018	18.7879	GO:0008152;GO:0016491;GO:0055114	IEA	Oxidoreductase
A9CFV6	A2P	A9CFV6	19.0016	19.8877	GO:0008152;GO:0016491;GO:0055114	IEA	Oxidoreductase
A9CFV6	A2W	A9CFV6	20.1398	19.8333	GO:0008152;GO:0016491;GO:0055114	IEA	Oxidoreductase
A9CFV6	A5B	A9CFV6	19.6219	18.8299	GO:0008152;GO:0016491;GO:0055114	IEA	Oxidoreductase
A9CFV6	A5P	A9CFV6	20.0776	20.9637	GO:0008152;GO:0016491;GO:0055114	IEA	Oxidoreductase
A9CFV6	A5W	A9CFV6	19.9268	20.1348	GO:0008152;GO:0016491;GO:0055114	IEA	Oxidoreductase
A9CFV6	A7B	A9CFV6	19.7131	18.5992	GO:0008152;GO:0016491;GO:0055114	IEA	Oxidoreductase
A9CFV6	A7P	A9CFV6	20.153	21.209	GO:0008152;GO:0016491;GO:0055114	IEA	Oxidoreductase
A9CFV6	A7W	A9CFV6	21.2141	21.8007	GO:0008152;GO:0016491;GO:0055114	IEA	Oxidoreductase
A9CFV6	B10B	A9CFV6	19.1647	18.0507	GO:0008152;GO:0016491;GO:0055114	IEA	Oxidoreductase
A9CFV6	B10P	A9CFV6	20.5415	21.887	GO:0008152;GO:0016491;GO:0055114	IEA	Oxidoreductase
A9CFV6	B10W	A9CFV6	20.5045	21.783	GO:0008152;GO:0016491;GO:0055114	IEA	Oxidoreductase
A9CFV6	B2B	A9CFV6	20.1363	19.8297	GO:0008152;GO:0016491;GO:0055114	IEA	Oxidoreductase
A9CFV6	B2P	A9CFV6	20.8582	20.7443	GO:0008152;GO:0016491;GO:0055114	IEA	Oxidoreductase
A9CFV6	B2W	A9CFV6	20.2866	20.3426	GO:0008152;GO:0016491;GO:0055114	IEA	Oxidoreductase
A9CFV6	B5B	A9CFV6	19.6662	18.8742	GO:0008152;GO:0016491;GO:0055114	IEA	Oxidoreductase
A9CFV6	B5P	A9CFV6	20.2995	21.1856	GO:0008152;GO:0016491;GO:0055114	IEA	Oxidoreductase
A9CFV6	B5W	A9CFV6	20.6538	20.8618	GO:0008152;GO:0016491;GO:0055114	IEA	Oxidoreductase
A9CFV6	B7B	A9CFV6	20.1227	19.3307	GO:0008152;GO:0016491;GO:0055114	IEA	Oxidoreductase
A9CFV6	B7P	A9CFV6	20.7834	21.757	GO:0008152;GO:0016491;GO:0055114	IEA	Oxidoreductase
A9CFV6	B7W	A9CFV6	22.0189	22.9924	GO:0008152;GO:0016491;GO:0055114	IEA	Oxidoreductase
A9CFV6	C10B	A9CFV6	20.1199	19.328	GO:0008152;GO:0016491;GO:0055114	IEA	Oxidoreductase
A9CFV6	C10P	A9CFV6	19.4869	20.8324	GO:0008152;GO:0016491;GO:0055114	IEA	Oxidoreductase
A9CFV6	C10W	A9CFV6	20.8712	22.0793	GO:0008152;GO:0016491;GO:0055114	IEA	Oxidoreductase
A9CFV6	C2B	A9CFV6	19.0636	19.1196	GO:0008152;GO:0016491;GO:0055114	IEA	Oxidoreductase
A9CFV6	C2P	A9CFV6	20.6642	20.3577	GO:0008152;GO:0016491;GO:0055114	IEA	Oxidoreductase
A9CFV6	C2W	A9CFV6	19.2771	19.1632	GO:0008152;GO:0016491;GO:0055114	IEA	Oxidoreductase
A9CFV6	C5B	A9CFV6	19.6009	18.8089	GO:0008152;GO:0016491;GO:0055114	IEA	Oxidoreductase
A9CFV6	C5P	A9CFV6	20.6603	20.3538	GO:0008152;GO:0016491;GO:0055114	IEA	Oxidoreductase
A9CFV6	C5W	A9CFV6	20.9256	21.2712	GO:0008152;GO:0016491;GO:0055114	IEA	Oxidoreductase
A9CFV6	C7B	A9CFV6	20.4687	19.9397	GO:0008152;GO:0016491;GO:0055114	IEA	Oxidoreductase
A9CFV6	C7P	A9CFV6	21.1613	22.0474	GO:0008152;GO:0016491;GO:0055114	IEA	Oxidoreductase
A9CFV6	C7W	A9CFV6	20.8963	21.6893	GO:0008152;GO:0016491;GO:0055114	IEA	Oxidoreductase
A9CFV8	A10B	A9CFV8	19.9406	19.1486	NA	NA	NA
A9CFV8	A10P	A9CFV8	23.6583	25.4513	NA	NA	NA
A9CFV8	A10W	A9CFV8	23.536	24.9457	NA	NA	NA
A9CFV8	A2B	A9CFV8	19.4706	19.3567	NA	NA	NA
A9CFV8	A2P	A9CFV8	21.4792	22.3653	NA	NA	NA
A9CFV8	A2W	A9CFV8	22.0354	21.7288	NA	NA	NA
A9CFV8	A5B	A9CFV8	19.6821	18.8901	NA	NA	NA
A9CFV8	A5P	A9CFV8	22.0771	22.9632	NA	NA	NA
A9CFV8	A5W	A9CFV8	21.862	22.07	NA	NA	NA
A9CFV8	A7B	A9CFV8	19.7719	18.658	NA	NA	NA
A9CFV8	A7P	A9CFV8	22.1374	23.1934	NA	NA	NA
A9CFV8	A7W	A9CFV8	23.6543	24.2408	NA	NA	NA
A9CFV8	B10B	A9CFV8	19.666	18.5521	NA	NA	NA
A9CFV8	B10P	A9CFV8	22.8644	24.2099	NA	NA	NA
A9CFV8	B10W	A9CFV8	23.0762	24.3546	NA	NA	NA
A9CFV8	B2B	A9CFV8	18.7106	18.404	NA	NA	NA
A9CFV8	B2P	A9CFV8	23.1037	22.9898	NA	NA	NA
A9CFV8	B2W	A9CFV8	22.8383	22.8943	NA	NA	NA
A9CFV8	B5B	A9CFV8	19.7263	18.9343	NA	NA	NA
A9CFV8	B5P	A9CFV8	22.0558	22.9419	NA	NA	NA
A9CFV8	B5W	A9CFV8	23.4214	23.6294	NA	NA	NA
A9CFV8	B7B	A9CFV8	19.0989	18.307	NA	NA	NA
A9CFV8	B7P	A9CFV8	23.7696	24.7432	NA	NA	NA
A9CFV8	B7W	A9CFV8	23.7741	24.7477	NA	NA	NA
A9CFV8	C10B	A9CFV8	19.0942	18.3022	NA	NA	NA
A9CFV8	C10P	A9CFV8	23.4296	24.7751	NA	NA	NA
A9CFV8	C10W	A9CFV8	23.3367	24.5448	NA	NA	NA
A9CFV8	C2B	A9CFV8	19.5567	19.6127	NA	NA	NA
A9CFV8	C2P	A9CFV8	23.7071	23.4006	NA	NA	NA
A9CFV8	C2W	A9CFV8	21.9295	21.8156	NA	NA	NA
A9CFV8	C5B	A9CFV8	19.392	18.6	NA	NA	NA
A9CFV8	C5P	A9CFV8	23.3178	23.0113	NA	NA	NA
A9CFV8	C5W	A9CFV8	23.216	23.5616	NA	NA	NA
A9CFV8	C7B	A9CFV8	20.2322	19.7032	NA	NA	NA
A9CFV8	C7P	A9CFV8	23.1503	24.0364	NA	NA	NA
A9CFV8	C7W	A9CFV8	22.8586	23.6516	NA	NA	NA
A9CFY2	A10B	A9CFY2	19.1035	18.3115	GO:0008152;GO:0016491;GO:0055114	IEA	Myo-inositol 2-dehydrogenase
A9CFY2	A10P	A9CFY2	21.624	23.417	GO:0008152;GO:0016491;GO:0055114	IEA	Myo-inositol 2-dehydrogenase
A9CFY2	A10W	A9CFY2	22.764	24.1737	GO:0008152;GO:0016491;GO:0055114	IEA	Myo-inositol 2-dehydrogenase
A9CFY2	A2B	A9CFY2	19.9701	19.8562	GO:0008152;GO:0016491;GO:0055114	IEA	Myo-inositol 2-dehydrogenase
A9CFY2	A2P	A9CFY2	19.3904	20.2765	GO:0008152;GO:0016491;GO:0055114	IEA	Myo-inositol 2-dehydrogenase
A9CFY2	A2W	A9CFY2	19.6613	19.3548	GO:0008152;GO:0016491;GO:0055114	IEA	Myo-inositol 2-dehydrogenase
A9CFY2	A5B	A9CFY2	18.8469	18.0549	GO:0008152;GO:0016491;GO:0055114	IEA	Myo-inositol 2-dehydrogenase
A9CFY2	A5P	A9CFY2	19.1719	20.058	GO:0008152;GO:0016491;GO:0055114	IEA	Myo-inositol 2-dehydrogenase
A9CFY2	A5W	A9CFY2	21.2106	21.4186	GO:0008152;GO:0016491;GO:0055114	IEA	Myo-inositol 2-dehydrogenase
A9CFY2	A7B	A9CFY2	18.9569	17.843	GO:0008152;GO:0016491;GO:0055114	IEA	Myo-inositol 2-dehydrogenase
A9CFY2	A7P	A9CFY2	20.9815	22.0375	GO:0008152;GO:0016491;GO:0055114	IEA	Myo-inositol 2-dehydrogenase
A9CFY2	A7W	A9CFY2	22.6622	23.2488	GO:0008152;GO:0016491;GO:0055114	IEA	Myo-inositol 2-dehydrogenase
A9CFY2	B10B	A9CFY2	19.4534	18.3395	GO:0008152;GO:0016491;GO:0055114	IEA	Myo-inositol 2-dehydrogenase
A9CFY2	B10P	A9CFY2	22.5598	23.9053	GO:0008152;GO:0016491;GO:0055114	IEA	Myo-inositol 2-dehydrogenase
A9CFY2	B10W	A9CFY2	22.4139	23.6923	GO:0008152;GO:0016491;GO:0055114	IEA	Myo-inositol 2-dehydrogenase
A9CFY2	B2B	A9CFY2	18.6472	18.3407	GO:0008152;GO:0016491;GO:0055114	IEA	Myo-inositol 2-dehydrogenase
A9CFY2	B2P	A9CFY2	22.2864	22.1724	GO:0008152;GO:0016491;GO:0055114	IEA	Myo-inositol 2-dehydrogenase
A9CFY2	B2W	A9CFY2	20.8852	20.9412	GO:0008152;GO:0016491;GO:0055114	IEA	Myo-inositol 2-dehydrogenase
A9CFY2	B5B	A9CFY2	18.8931	18.1012	GO:0008152;GO:0016491;GO:0055114	IEA	Myo-inositol 2-dehydrogenase
A9CFY2	B5P	A9CFY2	19.378	20.2641	GO:0008152;GO:0016491;GO:0055114	IEA	Myo-inositol 2-dehydrogenase
A9CFY2	B5W	A9CFY2	21.2031	21.4111	GO:0008152;GO:0016491;GO:0055114	IEA	Myo-inositol 2-dehydrogenase
A9CFY2	B7B	A9CFY2	19.0637	18.2717	GO:0008152;GO:0016491;GO:0055114	IEA	Myo-inositol 2-dehydrogenase
A9CFY2	B7P	A9CFY2	21.6799	22.6535	GO:0008152;GO:0016491;GO:0055114	IEA	Myo-inositol 2-dehydrogenase
A9CFY2	B7W	A9CFY2	23.1352	24.1087	GO:0008152;GO:0016491;GO:0055114	IEA	Myo-inositol 2-dehydrogenase
A9CFY2	C10B	A9CFY2	20.3418	19.5498	GO:0008152;GO:0016491;GO:0055114	IEA	Myo-inositol 2-dehydrogenase
A9CFY2	C10P	A9CFY2	22.8142	24.1597	GO:0008152;GO:0016491;GO:0055114	IEA	Myo-inositol 2-dehydrogenase
A9CFY2	C10W	A9CFY2	21.8047	23.0128	GO:0008152;GO:0016491;GO:0055114	IEA	Myo-inositol 2-dehydrogenase
A9CFY2	C2B	A9CFY2	19.3476	19.4036	GO:0008152;GO:0016491;GO:0055114	IEA	Myo-inositol 2-dehydrogenase
A9CFY2	C2P	A9CFY2	20.634	20.3274	GO:0008152;GO:0016491;GO:0055114	IEA	Myo-inositol 2-dehydrogenase
A9CFY2	C2W	A9CFY2	19.6001	19.4862	GO:0008152;GO:0016491;GO:0055114	IEA	Myo-inositol 2-dehydrogenase
A9CFY2	C5B	A9CFY2	19.2508	18.4588	GO:0008152;GO:0016491;GO:0055114	IEA	Myo-inositol 2-dehydrogenase
A9CFY2	C5P	A9CFY2	21.9096	21.603	GO:0008152;GO:0016491;GO:0055114	IEA	Myo-inositol 2-dehydrogenase
A9CFY2	C5W	A9CFY2	22.8117	23.1572	GO:0008152;GO:0016491;GO:0055114	IEA	Myo-inositol 2-dehydrogenase
A9CFY2	C7B	A9CFY2	19.4531	18.9242	GO:0008152;GO:0016491;GO:0055114	IEA	Myo-inositol 2-dehydrogenase
A9CFY2	C7P	A9CFY2	22.6966	23.5827	GO:0008152;GO:0016491;GO:0055114	IEA	Myo-inositol 2-dehydrogenase
A9CFY2	C7W	A9CFY2	22.7152	23.5081	GO:0008152;GO:0016491;GO:0055114	IEA	Myo-inositol 2-dehydrogenase
A9CFY8	A10B	A9CFY8	19.8273	19.0354	NA	NA	NA
A9CFY8	A10P	A9CFY8	24.7208	26.5138	NA	NA	NA
A9CFY8	A10W	A9CFY8	25.2783	26.6879	NA	NA	NA
A9CFY8	A2B	A9CFY8	19.3634	19.2495	NA	NA	NA
A9CFY8	A2P	A9CFY8	23.1348	24.0209	NA	NA	NA
A9CFY8	A2W	A9CFY8	22.741	22.4344	NA	NA	NA
A9CFY8	A5B	A9CFY8	19.5691	18.7771	NA	NA	NA
A9CFY8	A5P	A9CFY8	22.4266	23.3127	NA	NA	NA
A9CFY8	A5W	A9CFY8	23.1834	23.3914	NA	NA	NA
A9CFY8	A7B	A9CFY8	19.6616	18.5477	NA	NA	NA
A9CFY8	A7P	A9CFY8	24.1392	25.1952	NA	NA	NA
A9CFY8	A7W	A9CFY8	24.2149	24.8014	NA	NA	NA
A9CFY8	B10B	A9CFY8	19.3097	18.1958	NA	NA	NA
A9CFY8	B10P	A9CFY8	24.4702	25.8158	NA	NA	NA
A9CFY8	B10W	A9CFY8	24.9047	26.1831	NA	NA	NA
A9CFY8	B2B	A9CFY8	19.9847	19.6781	NA	NA	NA
A9CFY8	B2P	A9CFY8	24.8252	24.7113	NA	NA	NA
A9CFY8	B2W	A9CFY8	24.0242	24.0802	NA	NA	NA
A9CFY8	B5B	A9CFY8	19.6136	18.8216	NA	NA	NA
[truncated: 24,569 more rows]

## Sheet: S13_Table_Agroproteases
Protein.IDs	sample	Majority.protein.IDs	LFQ	norm.LFQ	GOno	GOevidence	GOdescription						Protein.IDs
A9CJM8	A10B	A9CJM8	19.9116	19.1196	GO:0004252;GO:0006508;GO:0008233	IEA	Serine protease DO-like protease						A9CJM8		18
A9CJM8	A10P	A9CJM8	24.7986	26.5916	GO:0004252;GO:0006508;GO:0008233	IEA	Serine protease DO-like protease						A9CJS0
A9CJM8	A10W	A9CJM8	25.412	26.8216	GO:0004252;GO:0006508;GO:0008233	IEA	Serine protease DO-like protease						Q7CT40
A9CJM8	A2B	A9CJM8	18.3883	18.2744	GO:0004252;GO:0006508;GO:0008233	IEA	Serine protease DO-like protease						Q7CT50
A9CJM8	A2P	A9CJM8	23.5661	24.4521	GO:0004252;GO:0006508;GO:0008233	IEA	Serine protease DO-like protease						Q7CWA0
A9CJM8	A2W	A9CJM8	24.0651	23.7586	GO:0004252;GO:0006508;GO:0008233	IEA	Serine protease DO-like protease						Q7D266
A9CJM8	A5B	A9CJM8	19.6532	18.8612	GO:0004252;GO:0006508;GO:0008233	IEA	Serine protease DO-like protease						Q8UD57
A9CJM8	A5P	A9CJM8	24.2147	25.1008	GO:0004252;GO:0006508;GO:0008233	IEA	Serine protease DO-like protease						Q8UFY6
A9CJM8	A5W	A9CJM8	24.487	24.695	GO:0004252;GO:0006508;GO:0008233	IEA	Serine protease DO-like protease						Q8UJ87
A9CJM8	A7B	A9CJM8	18.8668	17.7529	GO:0004252;GO:0006508;GO:0008233	IEA	Serine protease DO-like protease						Q8UJ88
A9CJM8	A7P	A9CJM8	24.7102	25.7663	GO:0004252;GO:0006508;GO:0008233	IEA	Serine protease DO-like protease						A9CI59
A9CJM8	A7W	A9CJM8	25.3155	25.902	GO:0004252;GO:0006508;GO:0008233	IEA	Serine protease DO-like protease						A9CIC1
A9CJM8	B10B	A9CJM8	18.377	17.2631	GO:0004252;GO:0006508;GO:0008233	IEA	Serine protease DO-like protease						A9CJK6
A9CJM8	B10P	A9CJM8	24.9529	26.2984	GO:0004252;GO:0006508;GO:0008233	IEA	Serine protease DO-like protease						A9CKG8
A9CJM8	B10W	A9CJM8	25.3046	26.583	GO:0004252;GO:0006508;GO:0008233	IEA	Serine protease DO-like protease						A9CKL5
A9CJM8	B2B	A9CJM8	20.5207	20.2141	GO:0004252;GO:0006508;GO:0008233	IEA	Serine protease DO-like protease						Q7CT92
A9CJM8	B2P	A9CJM8	25.6489	25.535	GO:0004252;GO:0006508;GO:0008233	IEA	Serine protease DO-like protease						Q7CWI9
A9CJM8	B2W	A9CJM8	25.2757	25.3317	GO:0004252;GO:0006508;GO:0008233	IEA	Serine protease DO-like protease						Q8UGC8
A9CJM8	B5B	A9CJM8	19.003	18.211	GO:0004252;GO:0006508;GO:0008233	IEA	Serine protease DO-like protease
A9CJM8	B5P	A9CJM8	25.0688	25.9549	GO:0004252;GO:0006508;GO:0008233	IEA	Serine protease DO-like protease
A9CJM8	B5W	A9CJM8	25.6539	25.862	GO:0004252;GO:0006508;GO:0008233	IEA	Serine protease DO-like protease
A9CJM8	B7B	A9CJM8	20.0711	19.2791	GO:0004252;GO:0006508;GO:0008233	IEA	Serine protease DO-like protease
A9CJM8	B7P	A9CJM8	25.7126	26.6862	GO:0004252;GO:0006508;GO:0008233	IEA	Serine protease DO-like protease
A9CJM8	B7W	A9CJM8	26.8076	27.7811	GO:0004252;GO:0006508;GO:0008233	IEA	Serine protease DO-like protease
A9CJM8	C10B	A9CJM8	19.5109	18.7189	GO:0004252;GO:0006508;GO:0008233	IEA	Serine protease DO-like protease
A9CJM8	C10P	A9CJM8	25.9522	27.2977	GO:0004252;GO:0006508;GO:0008233	IEA	Serine protease DO-like protease
A9CJM8	C10W	A9CJM8	25.5409	26.7489	GO:0004252;GO:0006508;GO:0008233	IEA	Serine protease DO-like protease
A9CJM8	C2B	A9CJM8	19.9495	20.0055	GO:0004252;GO:0006508;GO:0008233	IEA	Serine protease DO-like protease
A9CJM8	C2P	A9CJM8	25.4248	25.1182	GO:0004252;GO:0006508;GO:0008233	IEA	Serine protease DO-like protease
A9CJM8	C2W	A9CJM8	23.8498	23.7358	GO:0004252;GO:0006508;GO:0008233	IEA	Serine protease DO-like protease
A9CJM8	C5B	A9CJM8	18.3345	17.5425	GO:0004252;GO:0006508;GO:0008233	IEA	Serine protease DO-like protease
A9CJM8	C5P	A9CJM8	25.4462	25.1397	GO:0004252;GO:0006508;GO:0008233	IEA	Serine protease DO-like protease
A9CJM8	C5W	A9CJM8	26.1837	26.5292	GO:0004252;GO:0006508;GO:0008233	IEA	Serine protease DO-like protease
A9CJM8	C7B	A9CJM8	18.9863	18.4574	GO:0004252;GO:0006508;GO:0008233	IEA	Serine protease DO-like protease
A9CJM8	C7P	A9CJM8	25.8137	26.6998	GO:0004252;GO:0006508;GO:0008233	IEA	Serine protease DO-like protease
A9CJM8	C7W	A9CJM8	25.9378	26.7308	GO:0004252;GO:0006508;GO:0008233	IEA	Serine protease DO-like protease
A9CJS0	A10B	A9CJS0	17.4898	16.6978	GO:0004252;GO:0006508;GO:0008233;GO:0008236;GO:0070008	IEA	Protease II
A9CJS0	A10P	A9CJS0	19.0275	20.8205	GO:0004252;GO:0006508;GO:0008233;GO:0008236;GO:0070008	IEA	Protease II
A9CJS0	A10W	A9CJS0	19.2889	20.6985	GO:0004252;GO:0006508;GO:0008233;GO:0008236;GO:0070008	IEA	Protease II
A9CJS0	A2B	A9CJS0	19.4995	19.3856	GO:0004252;GO:0006508;GO:0008233;GO:0008236;GO:0070008	IEA	Protease II
A9CJS0	A2P	A9CJS0	18.8058	19.6919	GO:0004252;GO:0006508;GO:0008233;GO:0008236;GO:0070008	IEA	Protease II
A9CJS0	A2W	A9CJS0	20.3931	20.0865	GO:0004252;GO:0006508;GO:0008233;GO:0008236;GO:0070008	IEA	Protease II
A9CJS0	A5B	A9CJS0	17.2369	16.4449	GO:0004252;GO:0006508;GO:0008233;GO:0008236;GO:0070008	IEA	Protease II
A9CJS0	A5P	A9CJS0	18.1674	19.0535	GO:0004252;GO:0006508;GO:0008233;GO:0008236;GO:0070008	IEA	Protease II
A9CJS0	A5W	A9CJS0	17.4206	17.6286	GO:0004252;GO:0006508;GO:0008233;GO:0008236;GO:0070008	IEA	Protease II
A9CJS0	A7B	A9CJS0	19.274	18.1601	GO:0004252;GO:0006508;GO:0008233;GO:0008236;GO:0070008	IEA	Protease II
A9CJS0	A7P	A9CJS0	19.8283	20.8843	GO:0004252;GO:0006508;GO:0008233;GO:0008236;GO:0070008	IEA	Protease II
A9CJS0	A7W	A9CJS0	19.0046	19.5911	GO:0004252;GO:0006508;GO:0008233;GO:0008236;GO:0070008	IEA	Protease II
A9CJS0	B10B	A9CJS0	20.0653	18.9514	GO:0004252;GO:0006508;GO:0008233;GO:0008236;GO:0070008	IEA	Protease II
A9CJS0	B10P	A9CJS0	21.3152	22.6608	GO:0004252;GO:0006508;GO:0008233;GO:0008236;GO:0070008	IEA	Protease II
A9CJS0	B10W	A9CJS0	19.8041	21.0826	GO:0004252;GO:0006508;GO:0008233;GO:0008236;GO:0070008	IEA	Protease II
A9CJS0	B2B	A9CJS0	20.143	19.8365	GO:0004252;GO:0006508;GO:0008233;GO:0008236;GO:0070008	IEA	Protease II
A9CJS0	B2P	A9CJS0	21.3217	21.2078	GO:0004252;GO:0006508;GO:0008233;GO:0008236;GO:0070008	IEA	Protease II
A9CJS0	B2W	A9CJS0	21.2934	21.3495	GO:0004252;GO:0006508;GO:0008233;GO:0008236;GO:0070008	IEA	Protease II
A9CJS0	B5B	A9CJS0	19.6642	18.8722	GO:0004252;GO:0006508;GO:0008233;GO:0008236;GO:0070008	IEA	Protease II
A9CJS0	B5P	A9CJS0	19.9679	20.854	GO:0004252;GO:0006508;GO:0008233;GO:0008236;GO:0070008	IEA	Protease II
A9CJS0	B5W	A9CJS0	21.8032	22.0112	GO:0004252;GO:0006508;GO:0008233;GO:0008236;GO:0070008	IEA	Protease II
A9CJS0	B7B	A9CJS0	19.174	18.382	GO:0004252;GO:0006508;GO:0008233;GO:0008236;GO:0070008	IEA	Protease II
A9CJS0	B7P	A9CJS0	21.4364	22.41	GO:0004252;GO:0006508;GO:0008233;GO:0008236;GO:0070008	IEA	Protease II
A9CJS0	B7W	A9CJS0	21.8908	22.8644	GO:0004252;GO:0006508;GO:0008233;GO:0008236;GO:0070008	IEA	Protease II
A9CJS0	C10B	A9CJS0	19.7046	18.9126	GO:0004252;GO:0006508;GO:0008233;GO:0008236;GO:0070008	IEA	Protease II
A9CJS0	C10P	A9CJS0	22.0801	23.4257	GO:0004252;GO:0006508;GO:0008233;GO:0008236;GO:0070008	IEA	Protease II
A9CJS0	C10W	A9CJS0	21.5365	22.7446	GO:0004252;GO:0006508;GO:0008233;GO:0008236;GO:0070008	IEA	Protease II
A9CJS0	C2B	A9CJS0	19.9015	19.9575	GO:0004252;GO:0006508;GO:0008233;GO:0008236;GO:0070008	IEA	Protease II
A9CJS0	C2P	A9CJS0	19.2334	18.9268	GO:0004252;GO:0006508;GO:0008233;GO:0008236;GO:0070008	IEA	Protease II
A9CJS0	C2W	A9CJS0	19.9222	19.8083	GO:0004252;GO:0006508;GO:0008233;GO:0008236;GO:0070008	IEA	Protease II
A9CJS0	C5B	A9CJS0	19.9932	19.2012	GO:0004252;GO:0006508;GO:0008233;GO:0008236;GO:0070008	IEA	Protease II
A9CJS0	C5P	A9CJS0	21.3579	21.0513	GO:0004252;GO:0006508;GO:0008233;GO:0008236;GO:0070008	IEA	Protease II
A9CJS0	C5W	A9CJS0	21.4023	21.7478	GO:0004252;GO:0006508;GO:0008233;GO:0008236;GO:0070008	IEA	Protease II
A9CJS0	C7B	A9CJS0	18.8994	18.3705	GO:0004252;GO:0006508;GO:0008233;GO:0008236;GO:0070008	IEA	Protease II
A9CJS0	C7P	A9CJS0	21.6772	22.5633	GO:0004252;GO:0006508;GO:0008233;GO:0008236;GO:0070008	IEA	Protease II
A9CJS0	C7W	A9CJS0	21.4755	22.2684	GO:0004252;GO:0006508;GO:0008233;GO:0008236;GO:0070008	IEA	Protease II
Q7CT40	A10B	Q7CT40	19.1458	18.3539	GO:0006508;GO:0008233	IEA	ATP-dependent protease LA 2
Q7CT40	A10P	Q7CT40	20.6336	22.4266	GO:0006508;GO:0008233	IEA	ATP-dependent protease LA 2
Q7CT40	A10W	Q7CT40	21.0899	22.4996	GO:0006508;GO:0008233	IEA	ATP-dependent protease LA 2
Q7CT40	A2B	Q7CT40	18.5856	18.4717	GO:0006508;GO:0008233	IEA	ATP-dependent protease LA 2
Q7CT40	A2P	Q7CT40	19.4906	20.3767	GO:0006508;GO:0008233	IEA	ATP-dependent protease LA 2
Q7CT40	A2W	Q7CT40	18.5942	18.2877	GO:0006508;GO:0008233	IEA	ATP-dependent protease LA 2
Q7CT40	A5B	Q7CT40	18.6633	17.8713	GO:0006508;GO:0008233	IEA	ATP-dependent protease LA 2
Q7CT40	A5P	Q7CT40	18.7645	19.6506	GO:0006508;GO:0008233	IEA	ATP-dependent protease LA 2
Q7CT40	A5W	Q7CT40	18.8639	19.072	GO:0006508;GO:0008233	IEA	ATP-dependent protease LA 2
Q7CT40	A7B	Q7CT40	19.5885	18.4746	GO:0006508;GO:0008233	IEA	ATP-dependent protease LA 2
Q7CT40	A7P	Q7CT40	20.5443	21.6003	GO:0006508;GO:0008233	IEA	ATP-dependent protease LA 2
Q7CT40	A7W	Q7CT40	18.7646	19.3511	GO:0006508;GO:0008233	IEA	ATP-dependent protease LA 2
Q7CT40	B10B	Q7CT40	21.0525	19.9385	GO:0006508;GO:0008233	IEA	ATP-dependent protease LA 2
Q7CT40	B10P	Q7CT40	20.9371	22.2826	GO:0006508;GO:0008233	IEA	ATP-dependent protease LA 2
Q7CT40	B10W	Q7CT40	19.0549	20.3333	GO:0006508;GO:0008233	IEA	ATP-dependent protease LA 2
Q7CT40	B2B	Q7CT40	20.2057	19.8991	GO:0006508;GO:0008233	IEA	ATP-dependent protease LA 2
Q7CT40	B2P	Q7CT40	20.2054	20.0915	GO:0006508;GO:0008233	IEA	ATP-dependent protease LA 2
Q7CT40	B2W	Q7CT40	19.1907	19.2467	GO:0006508;GO:0008233	IEA	ATP-dependent protease LA 2
Q7CT40	B5B	Q7CT40	18.7077	17.9157	GO:0006508;GO:0008233	IEA	ATP-dependent protease LA 2
Q7CT40	B5P	Q7CT40	18.5879	19.474	GO:0006508;GO:0008233	IEA	ATP-dependent protease LA 2
Q7CT40	B5W	Q7CT40	20.6931	20.9011	GO:0006508;GO:0008233	IEA	ATP-dependent protease LA 2
Q7CT40	B7B	Q7CT40	19.2105	18.4185	GO:0006508;GO:0008233	IEA	ATP-dependent protease LA 2
Q7CT40	B7P	Q7CT40	20.5426	21.5162	GO:0006508;GO:0008233	IEA	ATP-dependent protease LA 2
Q7CT40	B7W	Q7CT40	22.1518	23.1254	GO:0006508;GO:0008233	IEA	ATP-dependent protease LA 2
Q7CT40	C10B	Q7CT40	18.1535	17.3615	GO:0006508;GO:0008233	IEA	ATP-dependent protease LA 2
Q7CT40	C10P	Q7CT40	21.263	22.6086	GO:0006508;GO:0008233	IEA	ATP-dependent protease LA 2
Q7CT40	C10W	Q7CT40	21.0885	22.2965	GO:0006508;GO:0008233	IEA	ATP-dependent protease LA 2
Q7CT40	C2B	Q7CT40	19.8438	19.8998	GO:0006508;GO:0008233	IEA	ATP-dependent protease LA 2
Q7CT40	C2P	Q7CT40	20.2403	19.9337	GO:0006508;GO:0008233	IEA	ATP-dependent protease LA 2
Q7CT40	C2W	Q7CT40	20.7519	20.638	GO:0006508;GO:0008233	IEA	ATP-dependent protease LA 2
Q7CT40	C5B	Q7CT40	19.797	19.005	GO:0006508;GO:0008233	IEA	ATP-dependent protease LA 2
Q7CT40	C5P	Q7CT40	19.9048	19.5982	GO:0006508;GO:0008233	IEA	ATP-dependent protease LA 2
Q7CT40	C5W	Q7CT40	20.6963	21.0419	GO:0006508;GO:0008233	IEA	ATP-dependent protease LA 2
Q7CT40	C7B	Q7CT40	19.2937	18.7647	GO:0006508;GO:0008233	IEA	ATP-dependent protease LA 2
Q7CT40	C7P	Q7CT40	19.4761	20.3622	GO:0006508;GO:0008233	IEA	ATP-dependent protease LA 2
Q7CT40	C7W	Q7CT40	20.7058	21.4988	GO:0006508;GO:0008233	IEA	ATP-dependent protease LA 2
Q7CT50	A10B	Q7CT50	18.8626	18.0706	GO:0000166;GO:0004222;GO:0005524;GO:0005886;GO:0006508;GO:0008233;GO:0008237;GO:0008270;GO:0016020;GO:0016021;GO:0016787;GO:0016887;GO:0030163;GO:0046872	IEA	ATP-dependent zinc metalloprotease FtsH
Q7CT50	A10P	Q7CT50	20.7375	22.5305	GO:0000166;GO:0004222;GO:0005524;GO:0005886;GO:0006508;GO:0008233;GO:0008237;GO:0008270;GO:0016020;GO:0016021;GO:0016787;GO:0016887;GO:0030163;GO:0046872	IEA	ATP-dependent zinc metalloprotease FtsH
Q7CT50	A10W	Q7CT50	21.3906	22.8002	GO:0000166;GO:0004222;GO:0005524;GO:0005886;GO:0006508;GO:0008233;GO:0008237;GO:0008270;GO:0016020;GO:0016021;GO:0016787;GO:0016887;GO:0030163;GO:0046872	IEA	ATP-dependent zinc metalloprotease FtsH
Q7CT50	A2B	Q7CT50	19.8623	19.7484	GO:0000166;GO:0004222;GO:0005524;GO:0005886;GO:0006508;GO:0008233;GO:0008237;GO:0008270;GO:0016020;GO:0016021;GO:0016787;GO:0016887;GO:0030163;GO:0046872	IEA	ATP-dependent zinc metalloprotease FtsH
Q7CT50	A2P	Q7CT50	20.2765	21.1626	GO:0000166;GO:0004222;GO:0005524;GO:0005886;GO:0006508;GO:0008233;GO:0008237;GO:0008270;GO:0016020;GO:0016021;GO:0016787;GO:0016887;GO:0030163;GO:0046872	IEA	ATP-dependent zinc metalloprotease FtsH
Q7CT50	A2W	Q7CT50	19.0943	18.7877	GO:0000166;GO:0004222;GO:0005524;GO:0005886;GO:0006508;GO:0008233;GO:0008237;GO:0008270;GO:0016020;GO:0016021;GO:0016787;GO:0016887;GO:0030163;GO:0046872	IEA	ATP-dependent zinc metalloprotease FtsH
Q7CT50	A5B	Q7CT50	19.5633	18.7713	GO:0000166;GO:0004222;GO:0005524;GO:0005886;GO:0006508;GO:0008233;GO:0008237;GO:0008270;GO:0016020;GO:0016021;GO:0016787;GO:0016887;GO:0030163;GO:0046872	IEA	ATP-dependent zinc metalloprotease FtsH
Q7CT50	A5P	Q7CT50	20.2874	21.1735	GO:0000166;GO:0004222;GO:0005524;GO:0005886;GO:0006508;GO:0008233;GO:0008237;GO:0008270;GO:0016020;GO:0016021;GO:0016787;GO:0016887;GO:0030163;GO:0046872	IEA	ATP-dependent zinc metalloprotease FtsH
Q7CT50	A5W	Q7CT50	19.8516	20.0596	GO:0000166;GO:0004222;GO:0005524;GO:0005886;GO:0006508;GO:0008233;GO:0008237;GO:0008270;GO:0016020;GO:0016021;GO:0016787;GO:0016887;GO:0030163;GO:0046872	IEA	ATP-dependent zinc metalloprotease FtsH
Q7CT50	A7B	Q7CT50	18.8242	17.7103	GO:0000166;GO:0004222;GO:0005524;GO:0005886;GO:0006508;GO:0008233;GO:0008237;GO:0008270;GO:0016020;GO:0016021;GO:0016787;GO:0016887;GO:0030163;GO:0046872	IEA	ATP-dependent zinc metalloprotease FtsH
Q7CT50	A7P	Q7CT50	21.0449	22.1009	GO:0000166;GO:0004222;GO:0005524;GO:0005886;GO:0006508;GO:0008233;GO:0008237;GO:0008270;GO:0016020;GO:0016021;GO:0016787;GO:0016887;GO:0030163;GO:0046872	IEA	ATP-dependent zinc metalloprotease FtsH
Q7CT50	A7W	Q7CT50	21.0979	21.6844	GO:0000166;GO:0004222;GO:0005524;GO:0005886;GO:0006508;GO:0008233;GO:0008237;GO:0008270;GO:0016020;GO:0016021;GO:0016787;GO:0016887;GO:0030163;GO:0046872	IEA	ATP-dependent zinc metalloprotease FtsH
Q7CT50	B10B	Q7CT50	18.9533	17.8393	GO:0000166;GO:0004222;GO:0005524;GO:0005886;GO:0006508;GO:0008233;GO:0008237;GO:0008270;GO:0016020;GO:0016021;GO:0016787;GO:0016887;GO:0030163;GO:0046872	IEA	ATP-dependent zinc metalloprotease FtsH
Q7CT50	B10P	Q7CT50	19.0307	20.3762	GO:0000166;GO:0004222;GO:0005524;GO:0005886;GO:0006508;GO:0008233;GO:0008237;GO:0008270;GO:0016020;GO:0016021;GO:0016787;GO:0016887;GO:0030163;GO:0046872	IEA	ATP-dependent zinc metalloprotease FtsH
Q7CT50	B10W	Q7CT50	21.7737	23.0521	GO:0000166;GO:0004222;GO:0005524;GO:0005886;GO:0006508;GO:0008233;GO:0008237;GO:0008270;GO:0016020;GO:0016021;GO:0016787;GO:0016887;GO:0030163;GO:0046872	IEA	ATP-dependent zinc metalloprotease FtsH
Q7CT50	B2B	Q7CT50	20.7743	20.4678	GO:0000166;GO:0004222;GO:0005524;GO:0005886;GO:0006508;GO:0008233;GO:0008237;GO:0008270;GO:0016020;GO:0016021;GO:0016787;GO:0016887;GO:0030163;GO:0046872	IEA	ATP-dependent zinc metalloprotease FtsH
Q7CT50	B2P	Q7CT50	21.6453	21.5314	GO:0000166;GO:0004222;GO:0005524;GO:0005886;GO:0006508;GO:0008233;GO:0008237;GO:0008270;GO:0016020;GO:0016021;GO:0016787;GO:0016887;GO:0030163;GO:0046872	IEA	ATP-dependent zinc metalloprotease FtsH
Q7CT50	B2W	Q7CT50	20.5423	20.5983	GO:0000166;GO:0004222;GO:0005524;GO:0005886;GO:0006508;GO:0008233;GO:0008237;GO:0008270;GO:0016020;GO:0016021;GO:0016787;GO:0016887;GO:0030163;GO:0046872	IEA	ATP-dependent zinc metalloprotease FtsH
Q7CT50	B5B	Q7CT50	18.6297	17.8377	GO:0000166;GO:0004222;GO:0005524;GO:0005886;GO:0006508;GO:0008233;GO:0008237;GO:0008270;GO:0016020;GO:0016021;GO:0016787;GO:0016887;GO:0030163;GO:0046872	IEA	ATP-dependent zinc metalloprotease FtsH
Q7CT50	B5P	Q7CT50	21.1267	22.0127	GO:0000166;GO:0004222;GO:0005524;GO:0005886;GO:0006508;GO:0008233;GO:0008237;GO:0008270;GO:0016020;GO:0016021;GO:0016787;GO:0016887;GO:0030163;GO:0046872	IEA	ATP-dependent zinc metalloprotease FtsH
Q7CT50	B5W	Q7CT50	18.8881	19.0961	GO:0000166;GO:0004222;GO:0005524;GO:0005886;GO:0006508;GO:0008233;GO:0008237;GO:0008270;GO:0016020;GO:0016021;GO:0016787;GO:0016887;GO:0030163;GO:0046872	IEA	ATP-dependent zinc metalloprotease FtsH
Q7CT50	B7B	Q7CT50	19.8877	19.0957	GO:0000166;GO:0004222;GO:0005524;GO:0005886;GO:0006508;GO:0008233;GO:0008237;GO:0008270;GO:0016020;GO:0016021;GO:0016787;GO:0016887;GO:0030163;GO:0046872	IEA	ATP-dependent zinc metalloprotease FtsH
Q7CT50	B7P	Q7CT50	21.4637	22.4373	GO:0000166;GO:0004222;GO:0005524;GO:0005886;GO:0006508;GO:0008233;GO:0008237;GO:0008270;GO:0016020;GO:0016021;GO:0016787;GO:0016887;GO:0030163;GO:0046872	IEA	ATP-dependent zinc metalloprotease FtsH
Q7CT50	B7W	Q7CT50	22.4867	23.4602	GO:0000166;GO:0004222;GO:0005524;GO:0005886;GO:0006508;GO:0008233;GO:0008237;GO:0008270;GO:0016020;GO:0016021;GO:0016787;GO:0016887;GO:0030163;GO:0046872	IEA	ATP-dependent zinc metalloprotease FtsH
Q7CT50	C10B	Q7CT50	19.5486	18.7567	GO:0000166;GO:0004222;GO:0005524;GO:0005886;GO:0006508;GO:0008233;GO:0008237;GO:0008270;GO:0016020;GO:0016021;GO:0016787;GO:0016887;GO:0030163;GO:0046872	IEA	ATP-dependent zinc metalloprotease FtsH
Q7CT50	C10P	Q7CT50	21.2661	22.6117	GO:0000166;GO:0004222;GO:0005524;GO:0005886;GO:0006508;GO:0008233;GO:0008237;GO:0008270;GO:0016020;GO:0016021;GO:0016787;GO:0016887;GO:0030163;GO:0046872	IEA	ATP-dependent zinc metalloprotease FtsH
Q7CT50	C10W	Q7CT50	21.2254	22.4334	GO:0000166;GO:0004222;GO:0005524;GO:0005886;GO:0006508;GO:0008233;GO:0008237;GO:0008270;GO:0016020;GO:0016021;GO:0016787;GO:0016887;GO:0030163;GO:0046872	IEA	ATP-dependent zinc metalloprotease FtsH
Q7CT50	C2B	Q7CT50	18.712	18.768	GO:0000166;GO:0004222;GO:0005524;GO:0005886;GO:0006508;GO:0008233;GO:0008237;GO:0008270;GO:0016020;GO:0016021;GO:0016787;GO:0016887;GO:0030163;GO:0046872	IEA	ATP-dependent zinc metalloprotease FtsH
Q7CT50	C2P	Q7CT50	21.3422	21.0357	GO:0000166;GO:0004222;GO:0005524;GO:0005886;GO:0006508;GO:0008233;GO:0008237;GO:0008270;GO:0016020;GO:0016021;GO:0016787;GO:0016887;GO:0030163;GO:0046872	IEA	ATP-dependent zinc metalloprotease FtsH
Q7CT50	C2W	Q7CT50	18.6753	18.5614	GO:0000166;GO:0004222;GO:0005524;GO:0005886;GO:0006508;GO:0008233;GO:0008237;GO:0008270;GO:0016020;GO:0016021;GO:0016787;GO:0016887;GO:0030163;GO:0046872	IEA	ATP-dependent zinc metalloprotease FtsH
Q7CT50	C5B	Q7CT50	18.709	17.917	GO:0000166;GO:0004222;GO:0005524;GO:0005886;GO:0006508;GO:0008233;GO:0008237;GO:0008270;GO:0016020;GO:0016021;GO:0016787;GO:0016887;GO:0030163;GO:0046872	IEA	ATP-dependent zinc metalloprotease FtsH
Q7CT50	C5P	Q7CT50	21.4155	21.1089	GO:0000166;GO:0004222;GO:0005524;GO:0005886;GO:0006508;GO:0008233;GO:0008237;GO:0008270;GO:0016020;GO:0016021;GO:0016787;GO:0016887;GO:0030163;GO:0046872	IEA	ATP-dependent zinc metalloprotease FtsH
Q7CT50	C5W	Q7CT50	22.2108	22.5563	GO:0000166;GO:0004222;GO:0005524;GO:0005886;GO:0006508;GO:0008233;GO:0008237;GO:0008270;GO:0016020;GO:0016021;GO:0016787;GO:0016887;GO:0030163;GO:0046872	IEA	ATP-dependent zinc metalloprotease FtsH
Q7CT50	C7B	Q7CT50	19.9914	19.4625	GO:0000166;GO:0004222;GO:0005524;GO:0005886;GO:0006508;GO:0008233;GO:0008237;GO:0008270;GO:0016020;GO:0016021;GO:0016787;GO:0016887;GO:0030163;GO:0046872	IEA	ATP-dependent zinc metalloprotease FtsH
Q7CT50	C7P	Q7CT50	21.7192	22.6053	GO:0000166;GO:0004222;GO:0005524;GO:0005886;GO:0006508;GO:0008233;GO:0008237;GO:0008270;GO:0016020;GO:0016021;GO:0016787;GO:0016887;GO:0030163;GO:0046872	IEA	ATP-dependent zinc metalloprotease FtsH
Q7CT50	C7W	Q7CT50	21.4647	22.2577	GO:0000166;GO:0004222;GO:0005524;GO:0005886;GO:0006508;GO:0008233;GO:0008237;GO:0008270;GO:0016020;GO:0016021;GO:0016787;GO:0016887;GO:0030163;GO:0046872	IEA	ATP-dependent zinc metalloprotease FtsH
Q7CWA0	A10B	Q7CWA0	19.1027	18.3107	GO:0006508;GO:0008233;GO:0008236;GO:0016787	IEA	Carboxy-terminal protease
Q7CWA0	A10P	Q7CWA0	24.8391	26.6321	GO:0006508;GO:0008233;GO:0008236;GO:0016787	IEA	Carboxy-terminal protease
Q7CWA0	A10W	Q7CWA0	25.9276	27.3372	GO:0006508;GO:0008233;GO:0008236;GO:0016787	IEA	Carboxy-terminal protease
Q7CWA0	A2B	Q7CWA0	19.1048	18.9909	GO:0006508;GO:0008233;GO:0008236;GO:0016787	IEA	Carboxy-terminal protease
Q7CWA0	A2P	Q7CWA0	23.7663	24.6524	GO:0006508;GO:0008233;GO:0008236;GO:0016787	IEA	Carboxy-terminal protease
Q7CWA0	A2W	Q7CWA0	23.692	23.3854	GO:0006508;GO:0008233;GO:0008236;GO:0016787	IEA	Carboxy-terminal protease
Q7CWA0	A5B	Q7CWA0	18.1632	17.3712	GO:0006508;GO:0008233;GO:0008236;GO:0016787	IEA	Carboxy-terminal protease
Q7CWA0	A5P	Q7CWA0	23.8817	24.7677	GO:0006508;GO:0008233;GO:0008236;GO:0016787	IEA	Carboxy-terminal protease
Q7CWA0	A5W	Q7CWA0	24.36	24.568	GO:0006508;GO:0008233;GO:0008236;GO:0016787	IEA	Carboxy-terminal protease
Q7CWA0	A7B	Q7CWA0	18.6795	17.5656	GO:0006508;GO:0008233;GO:0008236;GO:0016787	IEA	Carboxy-terminal protease
Q7CWA0	A7P	Q7CWA0	24.6627	25.7188	GO:0006508;GO:0008233;GO:0008236;GO:0016787	IEA	Carboxy-terminal protease
Q7CWA0	A7W	Q7CWA0	25.6139	26.2004	GO:0006508;GO:0008233;GO:0008236;GO:0016787	IEA	Carboxy-terminal protease
Q7CWA0	B10B	Q7CWA0	19.2111	18.0972	GO:0006508;GO:0008233;GO:0008236;GO:0016787	IEA	Carboxy-terminal protease
Q7CWA0	B10P	Q7CWA0	24.8882	26.2337	GO:0006508;GO:0008233;GO:0008236;GO:0016787	IEA	Carboxy-terminal protease
Q7CWA0	B10W	Q7CWA0	25.4769	26.7554	GO:0006508;GO:0008233;GO:0008236;GO:0016787	IEA	Carboxy-terminal protease
Q7CWA0	B2B	Q7CWA0	19.8201	19.5135	GO:0006508;GO:0008233;GO:0008236;GO:0016787	IEA	Carboxy-terminal protease
Q7CWA0	B2P	Q7CWA0	25.4052	25.2913	GO:0006508;GO:0008233;GO:0008236;GO:0016787	IEA	Carboxy-terminal protease
Q7CWA0	B2W	Q7CWA0	24.9252	24.9812	GO:0006508;GO:0008233;GO:0008236;GO:0016787	IEA	Carboxy-terminal protease
Q7CWA0	B5B	Q7CWA0	19.9555	19.1635	GO:0006508;GO:0008233;GO:0008236;GO:0016787	IEA	Carboxy-terminal protease
Q7CWA0	B5P	Q7CWA0	24.9386	25.8247	GO:0006508;GO:0008233;GO:0008236;GO:0016787	IEA	Carboxy-terminal protease
Q7CWA0	B5W	Q7CWA0	25.8337	26.0418	GO:0006508;GO:0008233;GO:0008236;GO:0016787	IEA	Carboxy-terminal protease
Q7CWA0	B7B	Q7CWA0	19.4013	18.6093	GO:0006508;GO:0008233;GO:0008236;GO:0016787	IEA	Carboxy-terminal protease
Q7CWA0	B7P	Q7CWA0	25.5058	26.4794	GO:0006508;GO:0008233;GO:0008236;GO:0016787	IEA	Carboxy-terminal protease
Q7CWA0	B7W	Q7CWA0	26.3883	27.3619	GO:0006508;GO:0008233;GO:0008236;GO:0016787	IEA	Carboxy-terminal protease
Q7CWA0	C10B	Q7CWA0	19.4897	18.6978	GO:0006508;GO:0008233;GO:0008236;GO:0016787	IEA	Carboxy-terminal protease
Q7CWA0	C10P	Q7CWA0	25.5888	26.9343	GO:0006508;GO:0008233;GO:0008236;GO:0016787	IEA	Carboxy-terminal protease
Q7CWA0	C10W	Q7CWA0	25.7625	26.9705	GO:0006508;GO:0008233;GO:0008236;GO:0016787	IEA	Carboxy-terminal protease
Q7CWA0	C2B	Q7CWA0	18.9799	19.0359	GO:0006508;GO:0008233;GO:0008236;GO:0016787	IEA	Carboxy-terminal protease
Q7CWA0	C2P	Q7CWA0	25.038	24.7315	GO:0006508;GO:0008233;GO:0008236;GO:0016787	IEA	Carboxy-terminal protease
Q7CWA0	C2W	Q7CWA0	24.012	23.8981	GO:0006508;GO:0008233;GO:0008236;GO:0016787	IEA	Carboxy-terminal protease
Q7CWA0	C5B	Q7CWA0	18.7215	17.9295	GO:0006508;GO:0008233;GO:0008236;GO:0016787	IEA	Carboxy-terminal protease
Q7CWA0	C5P	Q7CWA0	25.082	24.7754	GO:0006508;GO:0008233;GO:0008236;GO:0016787	IEA	Carboxy-terminal protease
Q7CWA0	C5W	Q7CWA0	26.3295	26.675	GO:0006508;GO:0008233;GO:0008236;GO:0016787	IEA	Carboxy-terminal protease
Q7CWA0	C7B	Q7CWA0	19.9553	19.4264	GO:0006508;GO:0008233;GO:0008236;GO:0016787	IEA	Carboxy-terminal protease
Q7CWA0	C7P	Q7CWA0	25.6803	26.5664	GO:0006508;GO:0008233;GO:0008236;GO:0016787	IEA	Carboxy-terminal protease
Q7CWA0	C7W	Q7CWA0	25.9117	26.7046	GO:0006508;GO:0008233;GO:0008236;GO:0016787	IEA	Carboxy-terminal protease
Q7D266	A10B	Q7D266	19.2192	18.4273	GO:0006508;GO:0008152;GO:0008233;GO:0008237;GO:0016787	IEA	Putative metalloprotease M20 family
Q7D266	A10P	Q7D266	22.7092	24.5022	GO:0006508;GO:0008152;GO:0008233;GO:0008237;GO:0016787	IEA	Putative metalloprotease M20 family
Q7D266	A10W	Q7D266	23.7235	25.1331	GO:0006508;GO:0008152;GO:0008233;GO:0008237;GO:0016787	IEA	Putative metalloprotease M20 family
Q7D266	A2B	Q7D266	17.8442	17.7303	GO:0006508;GO:0008152;GO:0008233;GO:0008237;GO:0016787	IEA	Putative metalloprotease M20 family
Q7D266	A2P	Q7D266	21.4745	22.3606	GO:0006508;GO:0008152;GO:0008233;GO:0008237;GO:0016787	IEA	Putative metalloprotease M20 family
Q7D266	A2W	Q7D266	21.6839	21.3774	GO:0006508;GO:0008152;GO:0008233;GO:0008237;GO:0016787	IEA	Putative metalloprotease M20 family
Q7D266	A5B	Q7D266	18.4784	17.6864	GO:0006508;GO:0008152;GO:0008233;GO:0008237;GO:0016787	IEA	Putative metalloprotease M20 family
Q7D266	A5P	Q7D266	21.8309	22.717	GO:0006508;GO:0008152;GO:0008233;GO:0008237;GO:0016787	IEA	Putative metalloprotease M20 family
Q7D266	A5W	Q7D266	21.9887	22.1968	GO:0006508;GO:0008152;GO:0008233;GO:0008237;GO:0016787	IEA	Putative metalloprotease M20 family
Q7D266	A7B	Q7D266	19.6194	18.5054	GO:0006508;GO:0008152;GO:0008233;GO:0008237;GO:0016787	IEA	Putative metalloprotease M20 family
Q7D266	A7P	Q7D266	22.758	23.814	GO:0006508;GO:0008152;GO:0008233;GO:0008237;GO:0016787	IEA	Putative metalloprotease M20 family
Q7D266	A7W	Q7D266	23.7025	24.289	GO:0006508;GO:0008152;GO:0008233;GO:0008237;GO:0016787	IEA	Putative metalloprotease M20 family
Q7D266	B10B	Q7D266	19.9977	18.8838	GO:0006508;GO:0008152;GO:0008233;GO:0008237;GO:0016787	IEA	Putative metalloprotease M20 family
Q7D266	B10P	Q7D266	22.6352	23.9807	GO:0006508;GO:0008152;GO:0008233;GO:0008237;GO:0016787	IEA	Putative metalloprotease M20 family
Q7D266	B10W	Q7D266	24.0897	25.3681	GO:0006508;GO:0008152;GO:0008233;GO:0008237;GO:0016787	IEA	Putative metalloprotease M20 family
Q7D266	B2B	Q7D266	19.1726	18.866	GO:0006508;GO:0008152;GO:0008233;GO:0008237;GO:0016787	IEA	Putative metalloprotease M20 family
Q7D266	B2P	Q7D266	23.6818	23.5678	GO:0006508;GO:0008152;GO:0008233;GO:0008237;GO:0016787	IEA	Putative metalloprotease M20 family
Q7D266	B2W	Q7D266	22.6327	22.6887	GO:0006508;GO:0008152;GO:0008233;GO:0008237;GO:0016787	IEA	Putative metalloprotease M20 family
Q7D266	B5B	Q7D266	18.8939	18.1019	GO:0006508;GO:0008152;GO:0008233;GO:0008237;GO:0016787	IEA	Putative metalloprotease M20 family
Q7D266	B5P	Q7D266	23.276	24.1621	GO:0006508;GO:0008152;GO:0008233;GO:0008237;GO:0016787	IEA	Putative metalloprotease M20 family
Q7D266	B5W	Q7D266	24.1647	24.3727	GO:0006508;GO:0008152;GO:0008233;GO:0008237;GO:0016787	IEA	Putative metalloprotease M20 family
Q7D266	B7B	Q7D266	18.5144	17.7224	GO:0006508;GO:0008152;GO:0008233;GO:0008237;GO:0016787	IEA	Putative metalloprotease M20 family
Q7D266	B7P	Q7D266	23.9781	24.9516	GO:0006508;GO:0008152;GO:0008233;GO:0008237;GO:0016787	IEA	Putative metalloprotease M20 family
Q7D266	B7W	Q7D266	25.4776	26.4511	GO:0006508;GO:0008152;GO:0008233;GO:0008237;GO:0016787	IEA	Putative metalloprotease M20 family
Q7D266	C10B	Q7D266	18.8105	18.0186	GO:0006508;GO:0008152;GO:0008233;GO:0008237;GO:0016787	IEA	Putative metalloprotease M20 family
Q7D266	C10P	Q7D266	22.9242	24.2697	GO:0006508;GO:0008152;GO:0008233;GO:0008237;GO:0016787	IEA	Putative metalloprotease M20 family
Q7D266	C10W	Q7D266	24.3867	25.5947	GO:0006508;GO:0008152;GO:0008233;GO:0008237;GO:0016787	IEA	Putative metalloprotease M20 family
Q7D266	C2B	Q7D266	20.0506	20.1066	GO:0006508;GO:0008152;GO:0008233;GO:0008237;GO:0016787	IEA	Putative metalloprotease M20 family
Q7D266	C2P	Q7D266	23.5715	23.2649	GO:0006508;GO:0008152;GO:0008233;GO:0008237;GO:0016787	IEA	Putative metalloprotease M20 family
Q7D266	C2W	Q7D266	21.8398	21.7259	GO:0006508;GO:0008152;GO:0008233;GO:0008237;GO:0016787	IEA	Putative metalloprotease M20 family
Q7D266	C5B	Q7D266	19.5342	18.7422	GO:0006508;GO:0008152;GO:0008233;GO:0008237;GO:0016787	IEA	Putative metalloprotease M20 family
Q7D266	C5P	Q7D266	23.1215	22.815	GO:0006508;GO:0008152;GO:0008233;GO:0008237;GO:0016787	IEA	Putative metalloprotease M20 family
Q7D266	C5W	Q7D266	24.1865	24.532	GO:0006508;GO:0008152;GO:0008233;GO:0008237;GO:0016787	IEA	Putative metalloprotease M20 family
Q7D266	C7B	Q7D266	18.8406	18.3116	GO:0006508;GO:0008152;GO:0008233;GO:0008237;GO:0016787	IEA	Putative metalloprotease M20 family
Q7D266	C7P	Q7D266	23.7931	24.6792	GO:0006508;GO:0008152;GO:0008233;GO:0008237;GO:0016787	IEA	Putative metalloprotease M20 family
Q7D266	C7W	Q7D266	24.1674	24.9603	GO:0006508;GO:0008152;GO:0008233;GO:0008237;GO:0016787	IEA	Putative metalloprotease M20 family
Q8UD57	A10B	Q8UD57	20.4173	19.6253	GO:0004252;GO:0005737;GO:0006508;GO:0008233;GO:0008236;GO:0016787	IEA	ATP-dependent Clp protease proteolytic subunit 3
Q8UD57	A10P	Q8UD57	23.7704	25.5634	GO:0004252;GO:0005737;GO:0006508;GO:0008233;GO:0008236;GO:0016787	IEA	ATP-dependent Clp protease proteolytic subunit 3
Q8UD57	A10W	Q8UD57	24.1255	25.5352	GO:0004252;GO:0005737;GO:0006508;GO:0008233;GO:0008236;GO:0016787	IEA	ATP-dependent Clp protease proteolytic subunit 3
Q8UD57	A2B	Q8UD57	19.8417	19.7278	GO:0004252;GO:0005737;GO:0006508;GO:0008233;GO:0008236;GO:0016787	IEA	ATP-dependent Clp protease proteolytic subunit 3
Q8UD57	A2P	Q8UD57	21.447	22.3331	GO:0004252;GO:0005737;GO:0006508;GO:0008233;GO:0008236;GO:0016787	IEA	ATP-dependent Clp protease proteolytic subunit 3
Q8UD57	A2W	Q8UD57	21.7755	21.4689	GO:0004252;GO:0005737;GO:0006508;GO:0008233;GO:0008236;GO:0016787	IEA	ATP-dependent Clp protease proteolytic subunit 3
Q8UD57	A5B	Q8UD57	16.8366	16.0446	GO:0004252;GO:0005737;GO:0006508;GO:0008233;GO:0008236;GO:0016787	IEA	ATP-dependent Clp protease proteolytic subunit 3
Q8UD57	A5P	Q8UD57	21.6563	22.5424	GO:0004252;GO:0005737;GO:0006508;GO:0008233;GO:0008236;GO:0016787	IEA	ATP-dependent Clp protease proteolytic subunit 3
Q8UD57	A5W	Q8UD57	22.9044	23.1124	GO:0004252;GO:0005737;GO:0006508;GO:0008233;GO:0008236;GO:0016787	IEA	ATP-dependent Clp protease proteolytic subunit 3
Q8UD57	A7B	Q8UD57	19.3168	18.2029	GO:0004252;GO:0005737;GO:0006508;GO:0008233;GO:0008236;GO:0016787	IEA	ATP-dependent Clp protease proteolytic subunit 3
Q8UD57	A7P	Q8UD57	22.8635	23.9195	GO:0004252;GO:0005737;GO:0006508;GO:0008233;GO:0008236;GO:0016787	IEA	ATP-dependent Clp protease proteolytic subunit 3
Q8UD57	A7W	Q8UD57	24.0884	24.6749	GO:0004252;GO:0005737;GO:0006508;GO:0008233;GO:0008236;GO:0016787	IEA	ATP-dependent Clp protease proteolytic subunit 3
Q8UD57	B10B	Q8UD57	18.3932	17.2793	GO:0004252;GO:0005737;GO:0006508;GO:0008233;GO:0008236;GO:0016787	IEA	ATP-dependent Clp protease proteolytic subunit 3
Q8UD57	B10P	Q8UD57	23.3387	24.6842	GO:0004252;GO:0005737;GO:0006508;GO:0008233;GO:0008236;GO:0016787	IEA	ATP-dependent Clp protease proteolytic subunit 3
Q8UD57	B10W	Q8UD57	23.578	24.8564	GO:0004252;GO:0005737;GO:0006508;GO:0008233;GO:0008236;GO:0016787	IEA	ATP-dependent Clp protease proteolytic subunit 3
Q8UD57	B2B	Q8UD57	20.2003	19.8937	GO:0004252;GO:0005737;GO:0006508;GO:0008233;GO:0008236;GO:0016787	IEA	ATP-dependent Clp protease proteolytic subunit 3
Q8UD57	B2P	Q8UD57	23.3331	23.2191	GO:0004252;GO:0005737;GO:0006508;GO:0008233;GO:0008236;GO:0016787	IEA	ATP-dependent Clp protease proteolytic subunit 3
Q8UD57	B2W	Q8UD57	23.6988	23.7548	GO:0004252;GO:0005737;GO:0006508;GO:0008233;GO:0008236;GO:0016787	IEA	ATP-dependent Clp protease proteolytic subunit 3
Q8UD57	B5B	Q8UD57	19.6084	18.8164	GO:0004252;GO:0005737;GO:0006508;GO:0008233;GO:0008236;GO:0016787	IEA	ATP-dependent Clp protease proteolytic subunit 3
Q8UD57	B5P	Q8UD57	23.3164	24.2025	GO:0004252;GO:0005737;GO:0006508;GO:0008233;GO:0008236;GO:0016787	IEA	ATP-dependent Clp protease proteolytic subunit 3
Q8UD57	B5W	Q8UD57	24.399	24.607	GO:0004252;GO:0005737;GO:0006508;GO:0008233;GO:0008236;GO:0016787	IEA	ATP-dependent Clp protease proteolytic subunit 3
Q8UD57	B7B	Q8UD57	19.8996	19.1076	GO:0004252;GO:0005737;GO:0006508;GO:0008233;GO:0008236;GO:0016787	IEA	ATP-dependent Clp protease proteolytic subunit 3
Q8UD57	B7P	Q8UD57	23.8936	24.8671	GO:0004252;GO:0005737;GO:0006508;GO:0008233;GO:0008236;GO:0016787	IEA	ATP-dependent Clp protease proteolytic subunit 3
Q8UD57	B7W	Q8UD57	25.0266	26.0002	GO:0004252;GO:0005737;GO:0006508;GO:0008233;GO:0008236;GO:0016787	IEA	ATP-dependent Clp protease proteolytic subunit 3
Q8UD57	C10B	Q8UD57	19.7775	18.9855	GO:0004252;GO:0005737;GO:0006508;GO:0008233;GO:0008236;GO:0016787	IEA	ATP-dependent Clp protease proteolytic subunit 3
Q8UD57	C10P	Q8UD57	23.4294	24.775	GO:0004252;GO:0005737;GO:0006508;GO:0008233;GO:0008236;GO:0016787	IEA	ATP-dependent Clp protease proteolytic subunit 3
Q8UD57	C10W	Q8UD57	24.2288	25.4368	GO:0004252;GO:0005737;GO:0006508;GO:0008233;GO:0008236;GO:0016787	IEA	ATP-dependent Clp protease proteolytic subunit 3
Q8UD57	C2B	Q8UD57	19.6759	19.7319	GO:0004252;GO:0005737;GO:0006508;GO:0008233;GO:0008236;GO:0016787	IEA	ATP-dependent Clp protease proteolytic subunit 3
Q8UD57	C2P	Q8UD57	23.2126	22.906	GO:0004252;GO:0005737;GO:0006508;GO:0008233;GO:0008236;GO:0016787	IEA	ATP-dependent Clp protease proteolytic subunit 3
Q8UD57	C2W	Q8UD57	22.0457	21.9318	GO:0004252;GO:0005737;GO:0006508;GO:0008233;GO:0008236;GO:0016787	IEA	ATP-dependent Clp protease proteolytic subunit 3
Q8UD57	C5B	Q8UD57	19.4993	18.7073	GO:0004252;GO:0005737;GO:0006508;GO:0008233;GO:0008236;GO:0016787	IEA	ATP-dependent Clp protease proteolytic subunit 3
Q8UD57	C5P	Q8UD57	23.8624	23.5558	GO:0004252;GO:0005737;GO:0006508;GO:0008233;GO:0008236;GO:0016787	IEA	ATP-dependent Clp protease proteolytic subunit 3
Q8UD57	C5W	Q8UD57	24.6848	25.0303	GO:0004252;GO:0005737;GO:0006508;GO:0008233;GO:0008236;GO:0016787	IEA	ATP-dependent Clp protease proteolytic subunit 3
Q8UD57	C7B	Q8UD57	21.3641	20.8352	GO:0004252;GO:0005737;GO:0006508;GO:0008233;GO:0008236;GO:0016787	IEA	ATP-dependent Clp protease proteolytic subunit 3
Q8UD57	C7P	Q8UD57	24.68	25.5661	GO:0004252;GO:0005737;GO:0006508;GO:0008233;GO:0008236;GO:0016787	IEA	ATP-dependent Clp protease proteolytic subunit 3
Q8UD57	C7W	Q8UD57	23.9696	24.7625	GO:0004252;GO:0005737;GO:0006508;GO:0008233;GO:0008236;GO:0016787	IEA	ATP-dependent Clp protease proteolytic subunit 3
Q8UFY6	A10B	Q8UFY6	18.89	18.098	GO:0004252;GO:0005737;GO:0006508;GO:0008233;GO:0008236;GO:0016787	IEA	ATP-dependent Clp protease proteolytic subunit 2
Q8UFY6	A10P	Q8UFY6	23.0884	24.8814	GO:0004252;GO:0005737;GO:0006508;GO:0008233;GO:0008236;GO:0016787	IEA	ATP-dependent Clp protease proteolytic subunit 2
Q8UFY6	A10W	Q8UFY6	22.3266	23.7362	GO:0004252;GO:0005737;GO:0006508;GO:0008233;GO:0008236;GO:0016787	IEA	ATP-dependent Clp protease proteolytic subunit 2
Q8UFY6	A2B	Q8UFY6	19.2191	19.1052	GO:0004252;GO:0005737;GO:0006508;GO:0008233;GO:0008236;GO:0016787	IEA	ATP-dependent Clp protease proteolytic subunit 2
Q8UFY6	A2P	Q8UFY6	21.3013	22.1874	GO:0004252;GO:0005737;GO:0006508;GO:0008233;GO:0008236;GO:0016787	IEA	ATP-dependent Clp protease proteolytic subunit 2
Q8UFY6	A2W	Q8UFY6	22.45	22.1434	GO:0004252;GO:0005737;GO:0006508;GO:0008233;GO:0008236;GO:0016787	IEA	ATP-dependent Clp protease proteolytic subunit 2
Q8UFY6	A5B	Q8UFY6	19.5107	18.7187	GO:0004252;GO:0005737;GO:0006508;GO:0008233;GO:0008236;GO:0016787	IEA	ATP-dependent Clp protease proteolytic subunit 2
Q8UFY6	A5P	Q8UFY6	19.5276	20.4137	GO:0004252;GO:0005737;GO:0006508;GO:0008233;GO:0008236;GO:0016787	IEA	ATP-dependent Clp protease proteolytic subunit 2
Q8UFY6	A5W	Q8UFY6	22.4275	22.6355	GO:0004252;GO:0005737;GO:0006508;GO:0008233;GO:0008236;GO:0016787	IEA	ATP-dependent Clp protease proteolytic subunit 2
Q8UFY6	A7B	Q8UFY6	18.2343	17.1204	GO:0004252;GO:0005737;GO:0006508;GO:0008233;GO:0008236;GO:0016787	IEA	ATP-dependent Clp protease proteolytic subunit 2
Q8UFY6	A7P	Q8UFY6	20.8863	21.9423	GO:0004252;GO:0005737;GO:0006508;GO:0008233;GO:0008236;GO:0016787	IEA	ATP-dependent Clp protease proteolytic subunit 2
Q8UFY6	A7W	Q8UFY6	21.826	22.4125	GO:0004252;GO:0005737;GO:0006508;GO:0008233;GO:0008236;GO:0016787	IEA	ATP-dependent Clp protease proteolytic subunit 2
Q8UFY6	B10B	Q8UFY6	19.8995	18.7856	GO:0004252;GO:0005737;GO:0006508;GO:0008233;GO:0008236;GO:0016787	IEA	ATP-dependent Clp protease proteolytic subunit 2
Q8UFY6	B10P	Q8UFY6	22.3042	23.6497	GO:0004252;GO:0005737;GO:0006508;GO:0008233;GO:0008236;GO:0016787	IEA	ATP-dependent Clp protease proteolytic subunit 2
Q8UFY6	B10W	Q8UFY6	24.1512	25.4296	GO:0004252;GO:0005737;GO:0006508;GO:0008233;GO:0008236;GO:0016787	IEA	ATP-dependent Clp protease proteolytic subunit 2
Q8UFY6	B2B	Q8UFY6	19.4717	19.1652	GO:0004252;GO:0005737;GO:0006508;GO:0008233;GO:0008236;GO:0016787	IEA	ATP-dependent Clp protease proteolytic subunit 2
Q8UFY6	B2P	Q8UFY6	23.3099	23.196	GO:0004252;GO:0005737;GO:0006508;GO:0008233;GO:0008236;GO:0016787	IEA	ATP-dependent Clp protease proteolytic subunit 2
Q8UFY6	B2W	Q8UFY6	20.8301	20.8861	GO:0004252;GO:0005737;GO:0006508;GO:0008233;GO:0008236;GO:0016787	IEA	ATP-dependent Clp protease proteolytic subunit 2
Q8UFY6	B5B	Q8UFY6	18.3456	17.5536	GO:0004252;GO:0005737;GO:0006508;GO:0008233;GO:0008236;GO:0016787	IEA	ATP-dependent Clp protease proteolytic subunit 2
Q8UFY6	B5P	Q8UFY6	22.5962	23.4823	GO:0004252;GO:0005737;GO:0006508;GO:0008233;GO:0008236;GO:0016787	IEA	ATP-dependent Clp protease proteolytic subunit 2
Q8UFY6	B5W	Q8UFY6	22.1539	22.362	GO:0004252;GO:0005737;GO:0006508;GO:0008233;GO:0008236;GO:0016787	IEA	ATP-dependent Clp protease proteolytic subunit 2
Q8UFY6	B7B	Q8UFY6	18.2897	17.4977	GO:0004252;GO:0005737;GO:0006508;GO:0008233;GO:0008236;GO:0016787	IEA	ATP-dependent Clp protease proteolytic subunit 2
Q8UFY6	B7P	Q8UFY6	23.4423	24.4158	GO:0004252;GO:0005737;GO:0006508;GO:0008233;GO:0008236;GO:0016787	IEA	ATP-dependent Clp protease proteolytic subunit 2
Q8UFY6	B7W	Q8UFY6	24.7125	25.6861	GO:0004252;GO:0005737;GO:0006508;GO:0008233;GO:0008236;GO:0016787	IEA	ATP-dependent Clp protease proteolytic subunit 2
Q8UFY6	C10B	Q8UFY6	19.7594	18.9674	GO:0004252;GO:0005737;GO:0006508;GO:0008233;GO:0008236;GO:0016787	IEA	ATP-dependent Clp protease proteolytic subunit 2
Q8UFY6	C10P	Q8UFY6	22.8286	24.1741	GO:0004252;GO:0005737;GO:0006508;GO:0008233;GO:0008236;GO:0016787	IEA	ATP-dependent Clp protease proteolytic subunit 2
Q8UFY6	C10W	Q8UFY6	23.4098	24.6178	GO:0004252;GO:0005737;GO:0006508;GO:0008233;GO:0008236;GO:0016787	IEA	ATP-dependent Clp protease proteolytic subunit 2
Q8UFY6	C2B	Q8UFY6	19.2976	19.3537	GO:0004252;GO:0005737;GO:0006508;GO:0008233;GO:0008236;GO:0016787	IEA	ATP-dependent Clp protease proteolytic subunit 2
Q8UFY6	C2P	Q8UFY6	22.5492	22.2427	GO:0004252;GO:0005737;GO:0006508;GO:0008233;GO:0008236;GO:0016787	IEA	ATP-dependent Clp protease proteolytic subunit 2
Q8UFY6	C2W	Q8UFY6	20.7388	20.6248	GO:0004252;GO:0005737;GO:0006508;GO:0008233;GO:0008236;GO:0016787	IEA	ATP-dependent Clp protease proteolytic subunit 2
Q8UFY6	C5B	Q8UFY6	20.7615	19.9695	GO:0004252;GO:0005737;GO:0006508;GO:0008233;GO:0008236;GO:0016787	IEA	ATP-dependent Clp protease proteolytic subunit 2
Q8UFY6	C5P	Q8UFY6	23.1997	22.8931	GO:0004252;GO:0005737;GO:0006508;GO:0008233;GO:0008236;GO:0016787	IEA	ATP-dependent Clp protease proteolytic subunit 2
Q8UFY6	C5W	Q8UFY6	25.2909	25.6364	GO:0004252;GO:0005737;GO:0006508;GO:0008233;GO:0008236;GO:0016787	IEA	ATP-dependent Clp protease proteolytic subunit 2
Q8UFY6	C7B	Q8UFY6	17.7599	17.2309	GO:0004252;GO:0005737;GO:0006508;GO:0008233;GO:0008236;GO:0016787	IEA	ATP-dependent Clp protease proteolytic subunit 2
Q8UFY6	C7P	Q8UFY6	23.7529	24.639	GO:0004252;GO:0005737;GO:0006508;GO:0008233;GO:0008236;GO:0016787	IEA	ATP-dependent Clp protease proteolytic subunit 2
Q8UFY6	C7W	Q8UFY6	24.4408	25.2338	GO:0004252;GO:0005737;GO:0006508;GO:0008233;GO:0008236;GO:0016787	IEA	ATP-dependent Clp protease proteolytic subunit 2
Q8UJ87	A10B	Q8UJ87	19.0213	18.2294	GO:0000166;GO:0005524;GO:0005737;GO:0006508;GO:0009376;GO:0016887;GO:0070011	IEA	ATP-dependent protease ATPase subunit HslU
Q8UJ87	A10P	Q8UJ87	22.1182	23.9111	GO:0000166;GO:0005524;GO:0005737;GO:0006508;GO:0009376;GO:0016887;GO:0070011	IEA	ATP-dependent protease ATPase subunit HslU
Q8UJ87	A10W	Q8UJ87	21.8148	23.2245	GO:0000166;GO:0005524;GO:0005737;GO:0006508;GO:0009376;GO:0016887;GO:0070011	IEA	ATP-dependent protease ATPase subunit HslU
Q8UJ87	A2B	Q8UJ87	17.6999	17.586	GO:0000166;GO:0005524;GO:0005737;GO:0006508;GO:0009376;GO:0016887;GO:0070011	IEA	ATP-dependent protease ATPase subunit HslU
Q8UJ87	A2P	Q8UJ87	19.9768	20.8629	GO:0000166;GO:0005524;GO:0005737;GO:0006508;GO:0009376;GO:0016887;GO:0070011	IEA	ATP-dependent protease ATPase subunit HslU
Q8UJ87	A2W	Q8UJ87	20.3414	20.0348	GO:0000166;GO:0005524;GO:0005737;GO:0006508;GO:0009376;GO:0016887;GO:0070011	IEA	ATP-dependent protease ATPase subunit HslU
Q8UJ87	A5B	Q8UJ87	18.5727	17.7807	GO:0000166;GO:0005524;GO:0005737;GO:0006508;GO:0009376;GO:0016887;GO:0070011	IEA	ATP-dependent protease ATPase subunit HslU
Q8UJ87	A5P	Q8UJ87	19.7669	20.6529	GO:0000166;GO:0005524;GO:0005737;GO:0006508;GO:0009376;GO:0016887;GO:0070011	IEA	ATP-dependent protease ATPase subunit HslU
Q8UJ87	A5W	Q8UJ87	20.7541	20.9621	GO:0000166;GO:0005524;GO:0005737;GO:0006508;GO:0009376;GO:0016887;GO:0070011	IEA	ATP-dependent protease ATPase subunit HslU
Q8UJ87	A7B	Q8UJ87	19.2041	18.0902	GO:0000166;GO:0005524;GO:0005737;GO:0006508;GO:0009376;GO:0016887;GO:0070011	IEA	ATP-dependent protease ATPase subunit HslU
Q8UJ87	A7P	Q8UJ87	19.0868	20.1428	GO:0000166;GO:0005524;GO:0005737;GO:0006508;GO:0009376;GO:0016887;GO:0070011	IEA	ATP-dependent protease ATPase subunit HslU
Q8UJ87	A7W	Q8UJ87	22.0416	22.6282	GO:0000166;GO:0005524;GO:0005737;GO:0006508;GO:0009376;GO:0016887;GO:0070011	IEA	ATP-dependent protease ATPase subunit HslU
Q8UJ87	B10B	Q8UJ87	20.3212	19.2073	GO:0000166;GO:0005524;GO:0005737;GO:0006508;GO:0009376;GO:0016887;GO:0070011	IEA	ATP-dependent protease ATPase subunit HslU
Q8UJ87	B10P	Q8UJ87	21.7024	23.048	GO:0000166;GO:0005524;GO:0005737;GO:0006508;GO:0009376;GO:0016887;GO:0070011	IEA	ATP-dependent protease ATPase subunit HslU
Q8UJ87	B10W	Q8UJ87	22.4733	23.7517	GO:0000166;GO:0005524;GO:0005737;GO:0006508;GO:0009376;GO:0016887;GO:0070011	IEA	ATP-dependent protease ATPase subunit HslU
Q8UJ87	B2B	Q8UJ87	19.0116	18.7051	GO:0000166;GO:0005524;GO:0005737;GO:0006508;GO:0009376;GO:0016887;GO:0070011	IEA	ATP-dependent protease ATPase subunit HslU
Q8UJ87	B2P	Q8UJ87	22.6715	22.5576	GO:0000166;GO:0005524;GO:0005737;GO:0006508;GO:0009376;GO:0016887;GO:0070011	IEA	ATP-dependent protease ATPase subunit HslU
Q8UJ87	B2W	Q8UJ87	22.1332	22.1892	GO:0000166;GO:0005524;GO:0005737;GO:0006508;GO:0009376;GO:0016887;GO:0070011	IEA	ATP-dependent protease ATPase subunit HslU
Q8UJ87	B5B	Q8UJ87	19.5424	18.7505	GO:0000166;GO:0005524;GO:0005737;GO:0006508;GO:0009376;GO:0016887;GO:0070011	IEA	ATP-dependent protease ATPase subunit HslU
Q8UJ87	B5P	Q8UJ87	21.393	22.2791	GO:0000166;GO:0005524;GO:0005737;GO:0006508;GO:0009376;GO:0016887;GO:0070011	IEA	ATP-dependent protease ATPase subunit HslU
Q8UJ87	B5W	Q8UJ87	23.09	23.298	GO:0000166;GO:0005524;GO:0005737;GO:0006508;GO:0009376;GO:0016887;GO:0070011	IEA	ATP-dependent protease ATPase subunit HslU
Q8UJ87	B7B	Q8UJ87	18.8907	18.0987	GO:0000166;GO:0005524;GO:0005737;GO:0006508;GO:0009376;GO:0016887;GO:0070011	IEA	ATP-dependent protease ATPase subunit HslU
Q8UJ87	B7P	Q8UJ87	22.4985	23.472	GO:0000166;GO:0005524;GO:0005737;GO:0006508;GO:0009376;GO:0016887;GO:0070011	IEA	ATP-dependent protease ATPase subunit HslU
Q8UJ87	B7W	Q8UJ87	23.736	24.7096	GO:0000166;GO:0005524;GO:0005737;GO:0006508;GO:0009376;GO:0016887;GO:0070011	IEA	ATP-dependent protease ATPase subunit HslU
Q8UJ87	C10B	Q8UJ87	19.6466	18.8546	GO:0000166;GO:0005524;GO:0005737;GO:0006508;GO:0009376;GO:0016887;GO:0070011	IEA	ATP-dependent protease ATPase subunit HslU
Q8UJ87	C10P	Q8UJ87	22.9848	24.3303	GO:0000166;GO:0005524;GO:0005737;GO:0006508;GO:0009376;GO:0016887;GO:0070011	IEA	ATP-dependent protease ATPase subunit HslU
Q8UJ87	C10W	Q8UJ87	22.8311	24.0391	GO:0000166;GO:0005524;GO:0005737;GO:0006508;GO:0009376;GO:0016887;GO:0070011	IEA	ATP-dependent protease ATPase subunit HslU
Q8UJ87	C2B	Q8UJ87	19.7249	19.7809	GO:0000166;GO:0005524;GO:0005737;GO:0006508;GO:0009376;GO:0016887;GO:0070011	IEA	ATP-dependent protease ATPase subunit HslU
Q8UJ87	C2P	Q8UJ87	21.7609	21.4543	GO:0000166;GO:0005524;GO:0005737;GO:0006508;GO:0009376;GO:0016887;GO:0070011	IEA	ATP-dependent protease ATPase subunit HslU
Q8UJ87	C2W	Q8UJ87	18.4286	18.3147	GO:0000166;GO:0005524;GO:0005737;GO:0006508;GO:0009376;GO:0016887;GO:0070011	IEA	ATP-dependent protease ATPase subunit HslU
Q8UJ87	C5B	Q8UJ87	19.8077	19.0157	GO:0000166;GO:0005524;GO:0005737;GO:0006508;GO:0009376;GO:0016887;GO:0070011	IEA	ATP-dependent protease ATPase subunit HslU
Q8UJ87	C5P	Q8UJ87	22.0145	21.7079	GO:0000166;GO:0005524;GO:0005737;GO:0006508;GO:0009376;GO:0016887;GO:0070011	IEA	ATP-dependent protease ATPase subunit HslU
Q8UJ87	C5W	Q8UJ87	23.2217	23.5672	GO:0000166;GO:0005524;GO:0005737;GO:0006508;GO:0009376;GO:0016887;GO:0070011	IEA	ATP-dependent protease ATPase subunit HslU
Q8UJ87	C7B	Q8UJ87	20.7279	20.1989	GO:0000166;GO:0005524;GO:0005737;GO:0006508;GO:0009376;GO:0016887;GO:0070011	IEA	ATP-dependent protease ATPase subunit HslU
Q8UJ87	C7P	Q8UJ87	23.1975	24.0836	GO:0000166;GO:0005524;GO:0005737;GO:0006508;GO:0009376;GO:0016887;GO:0070011	IEA	ATP-dependent protease ATPase subunit HslU
Q8UJ87	C7W	Q8UJ87	22.4605	23.2534	GO:0000166;GO:0005524;GO:0005737;GO:0006508;GO:0009376;GO:0016887;GO:0070011	IEA	ATP-dependent protease ATPase subunit HslU
Q8UJ88	A10B	Q8UJ88	20.1217	19.3297	GO:0003824;GO:0004298;GO:0005737;GO:0005839;GO:0006508;GO:0008152;GO:0008233;GO:0009376;GO:0016787;GO:0046872;GO:0051603	IEA	ATP-dependent protease subunit HslV
Q8UJ88	A10P	Q8UJ88	20.7282	22.5212	GO:0003824;GO:0004298;GO:0005737;GO:0005839;GO:0006508;GO:0008152;GO:0008233;GO:0009376;GO:0016787;GO:0046872;GO:0051603	IEA	ATP-dependent protease subunit HslV
Q8UJ88	A10W	Q8UJ88	21.6469	23.0566	GO:0003824;GO:0004298;GO:0005737;GO:0005839;GO:0006508;GO:0008152;GO:0008233;GO:0009376;GO:0016787;GO:0046872;GO:0051603	IEA	ATP-dependent protease subunit HslV
Q8UJ88	A2B	Q8UJ88	18.0681	17.9542	GO:0003824;GO:0004298;GO:0005737;GO:0005839;GO:0006508;GO:0008152;GO:0008233;GO:0009376;GO:0016787;GO:0046872;GO:0051603	IEA	ATP-dependent protease subunit HslV
Q8UJ88	A2P	Q8UJ88	18.7802	19.6663	GO:0003824;GO:0004298;GO:0005737;GO:0005839;GO:0006508;GO:0008152;GO:0008233;GO:0009376;GO:0016787;GO:0046872;GO:0051603	IEA	ATP-dependent protease subunit HslV
Q8UJ88	A2W	Q8UJ88	20.0354	19.7288	GO:0003824;GO:0004298;GO:0005737;GO:0005839;GO:0006508;GO:0008152;GO:0008233;GO:0009376;GO:0016787;GO:0046872;GO:0051603	IEA	ATP-dependent protease subunit HslV
Q8UJ88	A5B	Q8UJ88	19.8365	19.0445	GO:0003824;GO:0004298;GO:0005737;GO:0005839;GO:0006508;GO:0008152;GO:0008233;GO:0009376;GO:0016787;GO:0046872;GO:0051603	IEA	ATP-dependent protease subunit HslV
Q8UJ88	A5P	Q8UJ88	19.4792	20.3653	GO:0003824;GO:0004298;GO:0005737;GO:0005839;GO:0006508;GO:0008152;GO:0008233;GO:0009376;GO:0016787;GO:0046872;GO:0051603	IEA	ATP-dependent protease subunit HslV
Q8UJ88	A5W	Q8UJ88	20.1452	20.3532	GO:0003824;GO:0004298;GO:0005737;GO:0005839;GO:0006508;GO:0008152;GO:0008233;GO:0009376;GO:0016787;GO:0046872;GO:0051603	IEA	ATP-dependent protease subunit HslV
Q8UJ88	A7B	Q8UJ88	19.057	17.9431	GO:0003824;GO:0004298;GO:0005737;GO:0005839;GO:0006508;GO:0008152;GO:0008233;GO:0009376;GO:0016787;GO:0046872;GO:0051603	IEA	ATP-dependent protease subunit HslV
Q8UJ88	A7P	Q8UJ88	20.9134	21.9694	GO:0003824;GO:0004298;GO:0005737;GO:0005839;GO:0006508;GO:0008152;GO:0008233;GO:0009376;GO:0016787;GO:0046872;GO:0051603	IEA	ATP-dependent protease subunit HslV
Q8UJ88	A7W	Q8UJ88	21.7326	22.3191	GO:0003824;GO:0004298;GO:0005737;GO:0005839;GO:0006508;GO:0008152;GO:0008233;GO:0009376;GO:0016787;GO:0046872;GO:0051603	IEA	ATP-dependent protease subunit HslV
Q8UJ88	B10B	Q8UJ88	19.5834	18.4695	GO:0003824;GO:0004298;GO:0005737;GO:0005839;GO:0006508;GO:0008152;GO:0008233;GO:0009376;GO:0016787;GO:0046872;GO:0051603	IEA	ATP-dependent protease subunit HslV
Q8UJ88	B10P	Q8UJ88	21.1833	22.5288	GO:0003824;GO:0004298;GO:0005737;GO:0005839;GO:0006508;GO:0008152;GO:0008233;GO:0009376;GO:0016787;GO:0046872;GO:0051603	IEA	ATP-dependent protease subunit HslV
Q8UJ88	B10W	Q8UJ88	21.6416	22.9201	GO:0003824;GO:0004298;GO:0005737;GO:0005839;GO:0006508;GO:0008152;GO:0008233;GO:0009376;GO:0016787;GO:0046872;GO:0051603	IEA	ATP-dependent protease subunit HslV
Q8UJ88	B2B	Q8UJ88	19.8148	19.5083	GO:0003824;GO:0004298;GO:0005737;GO:0005839;GO:0006508;GO:0008152;GO:0008233;GO:0009376;GO:0016787;GO:0046872;GO:0051603	IEA	ATP-dependent protease subunit HslV
Q8UJ88	B2P	Q8UJ88	21.0154	20.9014	GO:0003824;GO:0004298;GO:0005737;GO:0005839;GO:0006508;GO:0008152;GO:0008233;GO:0009376;GO:0016787;GO:0046872;GO:0051603	IEA	ATP-dependent protease subunit HslV
Q8UJ88	B2W	Q8UJ88	20.7314	20.7874	GO:0003824;GO:0004298;GO:0005737;GO:0005839;GO:0006508;GO:0008152;GO:0008233;GO:0009376;GO:0016787;GO:0046872;GO:0051603	IEA	ATP-dependent protease subunit HslV
Q8UJ88	B5B	Q8UJ88	18.0057	17.2138	GO:0003824;GO:0004298;GO:0005737;GO:0005839;GO:0006508;GO:0008152;GO:0008233;GO:0009376;GO:0016787;GO:0046872;GO:0051603	IEA	ATP-dependent protease subunit HslV
Q8UJ88	B5P	Q8UJ88	21.0099	21.896	GO:0003824;GO:0004298;GO:0005737;GO:0005839;GO:0006508;GO:0008152;GO:0008233;GO:0009376;GO:0016787;GO:0046872;GO:0051603	IEA	ATP-dependent protease subunit HslV
Q8UJ88	B5W	Q8UJ88	22.0175	22.2255	GO:0003824;GO:0004298;GO:0005737;GO:0005839;GO:0006508;GO:0008152;GO:0008233;GO:0009376;GO:0016787;GO:0046872;GO:0051603	IEA	ATP-dependent protease subunit HslV
Q8UJ88	B7B	Q8UJ88	18.9339	18.142	GO:0003824;GO:0004298;GO:0005737;GO:0005839;GO:0006508;GO:0008152;GO:0008233;GO:0009376;GO:0016787;GO:0046872;GO:0051603	IEA	ATP-dependent protease subunit HslV
Q8UJ88	B7P	Q8UJ88	22.0576	23.0312	GO:0003824;GO:0004298;GO:0005737;GO:0005839;GO:0006508;GO:0008152;GO:0008233;GO:0009376;GO:0016787;GO:0046872;GO:0051603	IEA	ATP-dependent protease subunit HslV
Q8UJ88	B7W	Q8UJ88	23.131	24.1046	GO:0003824;GO:0004298;GO:0005737;GO:0005839;GO:0006508;GO:0008152;GO:0008233;GO:0009376;GO:0016787;GO:0046872;GO:0051603	IEA	ATP-dependent protease subunit HslV
Q8UJ88	C10B	Q8UJ88	20.4287	19.6367	GO:0003824;GO:0004298;GO:0005737;GO:0005839;GO:0006508;GO:0008152;GO:0008233;GO:0009376;GO:0016787;GO:0046872;GO:0051603	IEA	ATP-dependent protease subunit HslV
Q8UJ88	C10P	Q8UJ88	21.183	22.5285	GO:0003824;GO:0004298;GO:0005737;GO:0005839;GO:0006508;GO:0008152;GO:0008233;GO:0009376;GO:0016787;GO:0046872;GO:0051603	IEA	ATP-dependent protease subunit HslV
Q8UJ88	C10W	Q8UJ88	22.2402	23.4482	GO:0003824;GO:0004298;GO:0005737;GO:0005839;GO:0006508;GO:0008152;GO:0008233;GO:0009376;GO:0016787;GO:0046872;GO:0051603	IEA	ATP-dependent protease subunit HslV
Q8UJ88	C2B	Q8UJ88	18.5816	18.6376	GO:0003824;GO:0004298;GO:0005737;GO:0005839;GO:0006508;GO:0008152;GO:0008233;GO:0009376;GO:0016787;GO:0046872;GO:0051603	IEA	ATP-dependent protease subunit HslV
Q8UJ88	C2P	Q8UJ88	21.038	20.7315	GO:0003824;GO:0004298;GO:0005737;GO:0005839;GO:0006508;GO:0008152;GO:0008233;GO:0009376;GO:0016787;GO:0046872;GO:0051603	IEA	ATP-dependent protease subunit HslV
Q8UJ88	C2W	Q8UJ88	19.2502	19.1363	GO:0003824;GO:0004298;GO:0005737;GO:0005839;GO:0006508;GO:0008152;GO:0008233;GO:0009376;GO:0016787;GO:0046872;GO:0051603	IEA	ATP-dependent protease subunit HslV
Q8UJ88	C5B	Q8UJ88	18.9509	18.1589	GO:0003824;GO:0004298;GO:0005737;GO:0005839;GO:0006508;GO:0008152;GO:0008233;GO:0009376;GO:0016787;GO:0046872;GO:0051603	IEA	ATP-dependent protease subunit HslV
Q8UJ88	C5P	Q8UJ88	21.7275	21.421	GO:0003824;GO:0004298;GO:0005737;GO:0005839;GO:0006508;GO:0008152;GO:0008233;GO:0009376;GO:0016787;GO:0046872;GO:0051603	IEA	ATP-dependent protease subunit HslV
Q8UJ88	C5W	Q8UJ88	21.8745	22.22	GO:0003824;GO:0004298;GO:0005737;GO:0005839;GO:0006508;GO:0008152;GO:0008233;GO:0009376;GO:0016787;GO:0046872;GO:0051603	IEA	ATP-dependent protease subunit HslV
Q8UJ88	C7B	Q8UJ88	19.2822	18.7533	GO:0003824;GO:0004298;GO:0005737;GO:0005839;GO:0006508;GO:0008152;GO:0008233;GO:0009376;GO:0016787;GO:0046872;GO:0051603	IEA	ATP-dependent protease subunit HslV
Q8UJ88	C7P	Q8UJ88	22.521	23.4071	GO:0003824;GO:0004298;GO:0005737;GO:0005839;GO:0006508;GO:0008152;GO:0008233;GO:0009376;GO:0016787;GO:0046872;GO:0051603	IEA	ATP-dependent protease subunit HslV
Q8UJ88	C7W	Q8UJ88	21.9154	22.7084	GO:0003824;GO:0004298;GO:0005737;GO:0005839;GO:0006508;GO:0008152;GO:0008233;GO:0009376;GO:0016787;GO:0046872;GO:0051603	IEA	ATP-dependent protease subunit HslV
A9CI59	A10B	A9CI59	19.4186	18.6266	GO:0016787	IEA	Xaa-Pro dipeptidase
A9CI59	A10P	A9CI59	19.6836	21.4765	GO:0016787	IEA	Xaa-Pro dipeptidase
A9CI59	A10W	A9CI59	21.1948	22.6044	GO:0016787	IEA	Xaa-Pro dipeptidase
A9CI59	A2B	A9CI59	19.4635	19.3496	GO:0016787	IEA	Xaa-Pro dipeptidase
A9CI59	A2P	A9CI59	18.7241	19.6102	GO:0016787	IEA	Xaa-Pro dipeptidase
A9CI59	A2W	A9CI59	19.4128	19.1062	GO:0016787	IEA	Xaa-Pro dipeptidase
A9CI59	A5B	A9CI59	19.148	18.356	GO:0016787	IEA	Xaa-Pro dipeptidase
A9CI59	A5P	A9CI59	18.8499	19.736	GO:0016787	IEA	Xaa-Pro dipeptidase
A9CI59	A5W	A9CI59	18.1158	18.3238	GO:0016787	IEA	Xaa-Pro dipeptidase
A9CI59	A7B	A9CI59	18.8326	17.7187	GO:0016787	IEA	Xaa-Pro dipeptidase
A9CI59	A7P	A9CI59	20.1769	21.233	GO:0016787	IEA	Xaa-Pro dipeptidase
A9CI59	A7W	A9CI59	20.8826	21.4691	GO:0016787	IEA	Xaa-Pro dipeptidase
A9CI59	B10B	A9CI59	19.6931	18.5792	GO:0016787	IEA	Xaa-Pro dipeptidase
A9CI59	B10P	A9CI59	20.4767	21.8223	GO:0016787	IEA	Xaa-Pro dipeptidase
A9CI59	B10W	A9CI59	20.6704	21.9488	GO:0016787	IEA	Xaa-Pro dipeptidase
A9CI59	B2B	A9CI59	20.074	19.7675	GO:0016787	IEA	Xaa-Pro dipeptidase
A9CI59	B2P	A9CI59	20.0058	19.8919	GO:0016787	IEA	Xaa-Pro dipeptidase
A9CI59	B2W	A9CI59	19.8099	19.8659	GO:0016787	IEA	Xaa-Pro dipeptidase
A9CI59	B5B	A9CI59	18.766	17.9741	GO:0016787	IEA	Xaa-Pro dipeptidase
A9CI59	B5P	A9CI59	18.3665	19.2526	GO:0016787	IEA	Xaa-Pro dipeptidase
A9CI59	B5W	A9CI59	20.5558	20.7638	GO:0016787	IEA	Xaa-Pro dipeptidase
A9CI59	B7B	A9CI59	19.1328	18.3408	GO:0016787	IEA	Xaa-Pro dipeptidase
A9CI59	B7P	A9CI59	19.0925	20.066	GO:0016787	IEA	Xaa-Pro dipeptidase
A9CI59	B7W	A9CI59	22.6716	23.6451	GO:0016787	IEA	Xaa-Pro dipeptidase
A9CI59	C10B	A9CI59	19.235	18.443	GO:0016787	IEA	Xaa-Pro dipeptidase
A9CI59	C10P	A9CI59	20.4629	21.8085	GO:0016787	IEA	Xaa-Pro dipeptidase
A9CI59	C10W	A9CI59	21.1092	22.3172	GO:0016787	IEA	Xaa-Pro dipeptidase
A9CI59	C2B	A9CI59	19.5834	19.6394	GO:0016787	IEA	Xaa-Pro dipeptidase
A9CI59	C2P	A9CI59	19.3811	19.0746	GO:0016787	IEA	Xaa-Pro dipeptidase
A9CI59	C2W	A9CI59	20.5649	20.451	GO:0016787	IEA	Xaa-Pro dipeptidase
A9CI59	C5B	A9CI59	18.1399	17.3479	GO:0016787	IEA	Xaa-Pro dipeptidase
A9CI59	C5P	A9CI59	19.6594	19.3528	GO:0016787	IEA	Xaa-Pro dipeptidase
A9CI59	C5W	A9CI59	20.4046	20.7501	GO:0016787	IEA	Xaa-Pro dipeptidase
A9CI59	C7B	A9CI59	21.0985	20.5696	GO:0016787	IEA	Xaa-Pro dipeptidase
A9CI59	C7P	A9CI59	20.3845	21.2706	GO:0016787	IEA	Xaa-Pro dipeptidase
A9CI59	C7W	A9CI59	21.1051	21.8981	GO:0016787	IEA	Xaa-Pro dipeptidase
A9CIC1	A10B	A9CIC1	19.0298	18.2379	GO:0004177;GO:0006508;GO:0016787;GO:0070006	IEA	Aminopeptidase P
A9CIC1	A10P	A9CIC1	18.5085	20.3014	GO:0004177;GO:0006508;GO:0016787;GO:0070006	IEA	Aminopeptidase P
A9CIC1	A10W	A9CIC1	21.5457	22.9553	GO:0004177;GO:0006508;GO:0016787;GO:0070006	IEA	Aminopeptidase P
A9CIC1	A2B	A9CIC1	18.4541	18.3402	GO:0004177;GO:0006508;GO:0016787;GO:0070006	IEA	Aminopeptidase P
A9CIC1	A2P	A9CIC1	19.5493	20.4354	GO:0004177;GO:0006508;GO:0016787;GO:0070006	IEA	Aminopeptidase P
A9CIC1	A2W	A9CIC1	18.7577	18.4511	GO:0004177;GO:0006508;GO:0016787;GO:0070006	IEA	Aminopeptidase P
A9CIC1	A5B	A9CIC1	18.7734	17.9814	GO:0004177;GO:0006508;GO:0016787;GO:0070006	IEA	Aminopeptidase P
A9CIC1	A5P	A9CIC1	19.5786	20.4646	GO:0004177;GO:0006508;GO:0016787;GO:0070006	IEA	Aminopeptidase P
A9CIC1	A5W	A9CIC1	19.0534	19.2614	GO:0004177;GO:0006508;GO:0016787;GO:0070006	IEA	Aminopeptidase P
A9CIC1	A7B	A9CIC1	19.1819	18.068	GO:0004177;GO:0006508;GO:0016787;GO:0070006	IEA	Aminopeptidase P
A9CIC1	A7P	A9CIC1	19.3936	20.4496	GO:0004177;GO:0006508;GO:0016787;GO:0070006	IEA	Aminopeptidase P
A9CIC1	A7W	A9CIC1	19.0303	19.6168	GO:0004177;GO:0006508;GO:0016787;GO:0070006	IEA	Aminopeptidase P
A9CIC1	B10B	A9CIC1	19.3627	18.2488	GO:0004177;GO:0006508;GO:0016787;GO:0070006	IEA	Aminopeptidase P
A9CIC1	B10P	A9CIC1	18.6786	20.0242	GO:0004177;GO:0006508;GO:0016787;GO:0070006	IEA	Aminopeptidase P
A9CIC1	B10W	A9CIC1	21.2085	22.4869	GO:0004177;GO:0006508;GO:0016787;GO:0070006	IEA	Aminopeptidase P
A9CIC1	B2B	A9CIC1	17.6279	17.3213	GO:0004177;GO:0006508;GO:0016787;GO:0070006	IEA	Aminopeptidase P
A9CIC1	B2P	A9CIC1	19.7789	19.665	GO:0004177;GO:0006508;GO:0016787;GO:0070006	IEA	Aminopeptidase P
A9CIC1	B2W	A9CIC1	18.9428	18.9989	GO:0004177;GO:0006508;GO:0016787;GO:0070006	IEA	Aminopeptidase P
A9CIC1	B5B	A9CIC1	17.8699	17.0779	GO:0004177;GO:0006508;GO:0016787;GO:0070006	IEA	Aminopeptidase P
A9CIC1	B5P	A9CIC1	19.5127	20.3987	GO:0004177;GO:0006508;GO:0016787;GO:0070006	IEA	Aminopeptidase P
A9CIC1	B5W	A9CIC1	21.4069	21.6149	GO:0004177;GO:0006508;GO:0016787;GO:0070006	IEA	Aminopeptidase P
A9CIC1	B7B	A9CIC1	21.1909	20.3989	GO:0004177;GO:0006508;GO:0016787;GO:0070006	IEA	Aminopeptidase P
A9CIC1	B7P	A9CIC1	21.1535	22.1271	GO:0004177;GO:0006508;GO:0016787;GO:0070006	IEA	Aminopeptidase P
A9CIC1	B7W	A9CIC1	22.2641	23.2376	GO:0004177;GO:0006508;GO:0016787;GO:0070006	IEA	Aminopeptidase P
A9CIC1	C10B	A9CIC1	20.4489	19.6569	GO:0004177;GO:0006508;GO:0016787;GO:0070006	IEA	Aminopeptidase P
A9CIC1	C10P	A9CIC1	22.3634	23.709	GO:0004177;GO:0006508;GO:0016787;GO:0070006	IEA	Aminopeptidase P
A9CIC1	C10W	A9CIC1	21.5791	22.7871	GO:0004177;GO:0006508;GO:0016787;GO:0070006	IEA	Aminopeptidase P
A9CIC1	C2B	A9CIC1	19.2104	19.2664	GO:0004177;GO:0006508;GO:0016787;GO:0070006	IEA	Aminopeptidase P
A9CIC1	C2P	A9CIC1	19.9951	19.6885	GO:0004177;GO:0006508;GO:0016787;GO:0070006	IEA	Aminopeptidase P
A9CIC1	C2W	A9CIC1	19.3311	19.2172	GO:0004177;GO:0006508;GO:0016787;GO:0070006	IEA	Aminopeptidase P
A9CIC1	C5B	A9CIC1	19.3029	18.5109	GO:0004177;GO:0006508;GO:0016787;GO:0070006	IEA	Aminopeptidase P
A9CIC1	C5P	A9CIC1	20.8439	20.5374	GO:0004177;GO:0006508;GO:0016787;GO:0070006	IEA	Aminopeptidase P
A9CIC1	C5W	A9CIC1	21.3995	21.7451	GO:0004177;GO:0006508;GO:0016787;GO:0070006	IEA	Aminopeptidase P
A9CIC1	C7B	A9CIC1	18.8735	18.3446	GO:0004177;GO:0006508;GO:0016787;GO:0070006	IEA	Aminopeptidase P
A9CIC1	C7P	A9CIC1	21.656	22.5421	GO:0004177;GO:0006508;GO:0016787;GO:0070006	IEA	Aminopeptidase P
A9CIC1	C7W	A9CIC1	21.2198	22.0128	GO:0004177;GO:0006508;GO:0016787;GO:0070006	IEA	Aminopeptidase P
A9CJK6	A10B	A9CJK6	18.7549	17.9629	GO:0006508;GO:0008233;GO:0008236;GO:0016020;GO:0016021;GO:0016787	IEA	Signal peptidase I
A9CJK6	A10P	A9CJK6	19.9283	21.7213	GO:0006508;GO:0008233;GO:0008236;GO:0016020;GO:0016021;GO:0016787	IEA	Signal peptidase I
A9CJK6	A10W	A9CJK6	20.321	21.7307	GO:0006508;GO:0008233;GO:0008236;GO:0016020;GO:0016021;GO:0016787	IEA	Signal peptidase I
A9CJK6	A2B	A9CJK6	19.0987	18.9848	GO:0006508;GO:0008233;GO:0008236;GO:0016020;GO:0016021;GO:0016787	IEA	Signal peptidase I
A9CJK6	A2P	A9CJK6	19.8522	20.7383	GO:0006508;GO:0008233;GO:0008236;GO:0016020;GO:0016021;GO:0016787	IEA	Signal peptidase I
A9CJK6	A2W	A9CJK6	19.4843	19.1778	GO:0006508;GO:0008233;GO:0008236;GO:0016020;GO:0016021;GO:0016787	IEA	Signal peptidase I
A9CJK6	A5B	A9CJK6	19.6887	18.8967	GO:0006508;GO:0008233;GO:0008236;GO:0016020;GO:0016021;GO:0016787	IEA	Signal peptidase I
A9CJK6	A5P	A9CJK6	19.3931	20.2792	GO:0006508;GO:0008233;GO:0008236;GO:0016020;GO:0016021;GO:0016787	IEA	Signal peptidase I
A9CJK6	A5W	A9CJK6	19.5978	19.8058	GO:0006508;GO:0008233;GO:0008236;GO:0016020;GO:0016021;GO:0016787	IEA	Signal peptidase I
A9CJK6	A7B	A9CJK6	19.0644	17.9505	GO:0006508;GO:0008233;GO:0008236;GO:0016020;GO:0016021;GO:0016787	IEA	Signal peptidase I
A9CJK6	A7P	A9CJK6	20.3391	21.3951	GO:0006508;GO:0008233;GO:0008236;GO:0016020;GO:0016021;GO:0016787	IEA	Signal peptidase I
A9CJK6	A7W	A9CJK6	21.0042	21.5907	GO:0006508;GO:0008233;GO:0008236;GO:0016020;GO:0016021;GO:0016787	IEA	Signal peptidase I
A9CJK6	B10B	A9CJK6	19.7094	18.5954	GO:0006508;GO:0008233;GO:0008236;GO:0016020;GO:0016021;GO:0016787	IEA	Signal peptidase I
A9CJK6	B10P	A9CJK6	19.5092	20.8547	GO:0006508;GO:0008233;GO:0008236;GO:0016020;GO:0016021;GO:0016787	IEA	Signal peptidase I
A9CJK6	B10W	A9CJK6	20.5929	21.8713	GO:0006508;GO:0008233;GO:0008236;GO:0016020;GO:0016021;GO:0016787	IEA	Signal peptidase I
A9CJK6	B2B	A9CJK6	19.4614	19.1548	GO:0006508;GO:0008233;GO:0008236;GO:0016020;GO:0016021;GO:0016787	IEA	Signal peptidase I
A9CJK6	B2P	A9CJK6	20.6483	20.5343	GO:0006508;GO:0008233;GO:0008236;GO:0016020;GO:0016021;GO:0016787	IEA	Signal peptidase I
A9CJK6	B2W	A9CJK6	19.0476	19.1036	GO:0006508;GO:0008233;GO:0008236;GO:0016020;GO:0016021;GO:0016787	IEA	Signal peptidase I
A9CJK6	B5B	A9CJK6	19.7329	18.9409	GO:0006508;GO:0008233;GO:0008236;GO:0016020;GO:0016021;GO:0016787	IEA	Signal peptidase I
A9CJK6	B5P	A9CJK6	20.0895	20.9756	GO:0006508;GO:0008233;GO:0008236;GO:0016020;GO:0016021;GO:0016787	IEA	Signal peptidase I
A9CJK6	B5W	A9CJK6	20.749	20.957	GO:0006508;GO:0008233;GO:0008236;GO:0016020;GO:0016021;GO:0016787	IEA	Signal peptidase I
A9CJK6	B7B	A9CJK6	20.0472	19.2552	GO:0006508;GO:0008233;GO:0008236;GO:0016020;GO:0016021;GO:0016787	IEA	Signal peptidase I
A9CJK6	B7P	A9CJK6	20.9056	21.8791	GO:0006508;GO:0008233;GO:0008236;GO:0016020;GO:0016021;GO:0016787	IEA	Signal peptidase I
A9CJK6	B7W	A9CJK6	22.1703	23.1439	GO:0006508;GO:0008233;GO:0008236;GO:0016020;GO:0016021;GO:0016787	IEA	Signal peptidase I
A9CJK6	C10B	A9CJK6	19.7038	18.9118	GO:0006508;GO:0008233;GO:0008236;GO:0016020;GO:0016021;GO:0016787	IEA	Signal peptidase I
A9CJK6	C10P	A9CJK6	21.5512	22.8967	GO:0006508;GO:0008233;GO:0008236;GO:0016020;GO:0016021;GO:0016787	IEA	Signal peptidase I
A9CJK6	C10W	A9CJK6	21.0389	22.2469	GO:0006508;GO:0008233;GO:0008236;GO:0016020;GO:0016021;GO:0016787	IEA	Signal peptidase I
A9CJK6	C2B	A9CJK6	20.8791	20.9351	GO:0006508;GO:0008233;GO:0008236;GO:0016020;GO:0016021;GO:0016787	IEA	Signal peptidase I
A9CJK6	C2P	A9CJK6	20.5579	20.2513	GO:0006508;GO:0008233;GO:0008236;GO:0016020;GO:0016021;GO:0016787	IEA	Signal peptidase I
A9CJK6	C2W	A9CJK6	19.6125	19.4986	GO:0006508;GO:0008233;GO:0008236;GO:0016020;GO:0016021;GO:0016787	IEA	Signal peptidase I
A9CJK6	C5B	A9CJK6	18.608	17.816	GO:0006508;GO:0008233;GO:0008236;GO:0016020;GO:0016021;GO:0016787	IEA	Signal peptidase I
A9CJK6	C5P	A9CJK6	20.7413	20.4348	GO:0006508;GO:0008233;GO:0008236;GO:0016020;GO:0016021;GO:0016787	IEA	Signal peptidase I
A9CJK6	C5W	A9CJK6	19.6912	20.0367	GO:0006508;GO:0008233;GO:0008236;GO:0016020;GO:0016021;GO:0016787	IEA	Signal peptidase I
A9CJK6	C7B	A9CJK6	19.5987	19.0698	GO:0006508;GO:0008233;GO:0008236;GO:0016020;GO:0016021;GO:0016787	IEA	Signal peptidase I
A9CJK6	C7P	A9CJK6	21.0127	21.8988	GO:0006508;GO:0008233;GO:0008236;GO:0016020;GO:0016021;GO:0016787	IEA	Signal peptidase I
A9CJK6	C7W	A9CJK6	20.2869	21.0799	GO:0006508;GO:0008233;GO:0008236;GO:0016020;GO:0016021;GO:0016787	IEA	Signal peptidase I
A9CKG8	A10B	A9CKG8	19.2025	18.4105	GO:0004177;GO:0006508	IEA	Aminopeptidase
A9CKG8	A10P	A9CKG8	23.7101	25.5031	GO:0004177;GO:0006508	IEA	Aminopeptidase
A9CKG8	A10W	A9CKG8	23.876	25.2856	GO:0004177;GO:0006508	IEA	Aminopeptidase
A9CKG8	A2B	A9CKG8	18.8228	18.7089	GO:0004177;GO:0006508	IEA	Aminopeptidase
A9CKG8	A2P	A9CKG8	21.8772	22.7633	GO:0004177;GO:0006508	IEA	Aminopeptidase
A9CKG8	A2W	A9CKG8	21.9005	21.5939	GO:0004177;GO:0006508	IEA	Aminopeptidase
A9CKG8	A5B	A9CKG8	18.9457	18.1537	GO:0004177;GO:0006508	IEA	Aminopeptidase
A9CKG8	A5P	A9CKG8	18.8533	19.7394	GO:0004177;GO:0006508	IEA	Aminopeptidase
A9CKG8	A5W	A9CKG8	22.0564	22.2644	GO:0004177;GO:0006508	IEA	Aminopeptidase
A9CKG8	A7B	A9CKG8	18.1926	17.0787	GO:0004177;GO:0006508	IEA	Aminopeptidase
A9CKG8	A7P	A9CKG8	22.9394	23.9954	GO:0004177;GO:0006508	IEA	Aminopeptidase
A9CKG8	A7W	A9CKG8	23.708	24.2945	GO:0004177;GO:0006508	IEA	Aminopeptidase
A9CKG8	B10B	A9CKG8	18.9561	17.8422	GO:0004177;GO:0006508	IEA	Aminopeptidase
A9CKG8	B10P	A9CKG8	23.8948	25.2403	GO:0004177;GO:0006508	IEA	Aminopeptidase
A9CKG8	B10W	A9CKG8	23.5711	24.8496	GO:0004177;GO:0006508	IEA	Aminopeptidase
A9CKG8	B2B	A9CKG8	19.1038	18.7973	GO:0004177;GO:0006508	IEA	Aminopeptidase
A9CKG8	B2P	A9CKG8	23.6469	23.533	GO:0004177;GO:0006508	IEA	Aminopeptidase
A9CKG8	B2W	A9CKG8	23.3504	23.4064	GO:0004177;GO:0006508	IEA	Aminopeptidase
A9CKG8	B5B	A9CKG8	17.3839	16.5919	GO:0004177;GO:0006508	IEA	Aminopeptidase
A9CKG8	B5P	A9CKG8	23.3569	24.243	GO:0004177;GO:0006508	IEA	Aminopeptidase
A9CKG8	B5W	A9CKG8	23.8336	24.0417	GO:0004177;GO:0006508	IEA	Aminopeptidase
A9CKG8	B7B	A9CKG8	18.4148	17.6228	GO:0004177;GO:0006508	IEA	Aminopeptidase
A9CKG8	B7P	A9CKG8	23.5545	24.5281	GO:0004177;GO:0006508	IEA	Aminopeptidase
A9CKG8	B7W	A9CKG8	24.7445	25.7181	GO:0004177;GO:0006508	IEA	Aminopeptidase
A9CKG8	C10B	A9CKG8	19.761	18.969	GO:0004177;GO:0006508	IEA	Aminopeptidase
A9CKG8	C10P	A9CKG8	24.7551	26.1006	GO:0004177;GO:0006508	IEA	Aminopeptidase
A9CKG8	C10W	A9CKG8	24.1676	25.3756	GO:0004177;GO:0006508	IEA	Aminopeptidase
A9CKG8	C2B	A9CKG8	20.1647	20.2207	GO:0004177;GO:0006508	IEA	Aminopeptidase
A9CKG8	C2P	A9CKG8	23.7809	23.4743	GO:0004177;GO:0006508	IEA	Aminopeptidase
A9CKG8	C2W	A9CKG8	22.1712	22.0572	GO:0004177;GO:0006508	IEA	Aminopeptidase
A9CKG8	C5B	A9CKG8	18.9034	18.1114	GO:0004177;GO:0006508	IEA	Aminopeptidase
A9CKG8	C5P	A9CKG8	23.5421	23.2356	GO:0004177;GO:0006508	IEA	Aminopeptidase
A9CKG8	C5W	A9CKG8	24.1484	24.4939	GO:0004177;GO:0006508	IEA	Aminopeptidase
A9CKG8	C7B	A9CKG8	18.8018	18.2729	GO:0004177;GO:0006508	IEA	Aminopeptidase
A9CKG8	C7P	A9CKG8	23.997	24.8831	GO:0004177;GO:0006508	IEA	Aminopeptidase
A9CKG8	C7W	A9CKG8	23.9283	24.7213	GO:0004177;GO:0006508	IEA	Aminopeptidase
A9CKL5	A10B	A9CKL5	18.6643	17.8723	GO:0004252;GO:0006508;GO:0030288	IEA	Penicillin-insensitive murein endopeptidase
A9CKL5	A10P	A9CKL5	19.1783	20.9713	GO:0004252;GO:0006508;GO:0030288	IEA	Penicillin-insensitive murein endopeptidase
A9CKL5	A10W	A9CKL5	19.1514	20.5611	GO:0004252;GO:0006508;GO:0030288	IEA	Penicillin-insensitive murein endopeptidase
A9CKL5	A2B	A9CKL5	18.8013	18.6874	GO:0004252;GO:0006508;GO:0030288	IEA	Penicillin-insensitive murein endopeptidase
A9CKL5	A2P	A9CKL5	20.3674	21.2535	GO:0004252;GO:0006508;GO:0030288	IEA	Penicillin-insensitive murein endopeptidase
A9CKL5	A2W	A9CKL5	19.3809	19.0743	GO:0004252;GO:0006508;GO:0030288	IEA	Penicillin-insensitive murein endopeptidase
A9CKL5	A5B	A9CKL5	18.4087	17.6167	GO:0004252;GO:0006508;GO:0030288	IEA	Penicillin-insensitive murein endopeptidase
A9CKL5	A5P	A9CKL5	20.5114	21.3975	GO:0004252;GO:0006508;GO:0030288	IEA	Penicillin-insensitive murein endopeptidase
A9CKL5	A5W	A9CKL5	17.9712	18.1792	GO:0004252;GO:0006508;GO:0030288	IEA	Penicillin-insensitive murein endopeptidase
A9CKL5	A7B	A9CKL5	19.3791	18.2652	GO:0004252;GO:0006508;GO:0030288	IEA	Penicillin-insensitive murein endopeptidase
A9CKL5	A7P	A9CKL5	19.2206	20.2766	GO:0004252;GO:0006508;GO:0030288	IEA	Penicillin-insensitive murein endopeptidase
A9CKL5	A7W	A9CKL5	19.8348	20.4214	GO:0004252;GO:0006508;GO:0030288	IEA	Penicillin-insensitive murein endopeptidase
A9CKL5	B10B	A9CKL5	21.1168	20.0029	GO:0004252;GO:0006508;GO:0030288	IEA	Penicillin-insensitive murein endopeptidase
A9CKL5	B10P	A9CKL5	19.4873	20.8328	GO:0004252;GO:0006508;GO:0030288	IEA	Penicillin-insensitive murein endopeptidase
A9CKL5	B10W	A9CKL5	20.9601	22.2385	GO:0004252;GO:0006508;GO:0030288	IEA	Penicillin-insensitive murein endopeptidase
A9CKL5	B2B	A9CKL5	18.9491	18.6425	GO:0004252;GO:0006508;GO:0030288	IEA	Penicillin-insensitive murein endopeptidase
A9CKL5	B2P	A9CKL5	20.1707	20.0568	GO:0004252;GO:0006508;GO:0030288	IEA	Penicillin-insensitive murein endopeptidase
A9CKL5	B2W	A9CKL5	18.8001	18.8561	GO:0004252;GO:0006508;GO:0030288	IEA	Penicillin-insensitive murein endopeptidase
A9CKL5	B5B	A9CKL5	18.1118	17.3198	GO:0004252;GO:0006508;GO:0030288	IEA	Penicillin-insensitive murein endopeptidase
A9CKL5	B5P	A9CKL5	19.6674	20.5535	GO:0004252;GO:0006508;GO:0030288	IEA	Penicillin-insensitive murein endopeptidase
A9CKL5	B5W	A9CKL5	18.5638	18.7718	GO:0004252;GO:0006508;GO:0030288	IEA	Penicillin-insensitive murein endopeptidase
A9CKL5	B7B	A9CKL5	19.3442	18.5523	GO:0004252;GO:0006508;GO:0030288	IEA	Penicillin-insensitive murein endopeptidase
A9CKL5	B7P	A9CKL5	20.3353	21.3088	GO:0004252;GO:0006508;GO:0030288	IEA	Penicillin-insensitive murein endopeptidase
A9CKL5	B7W	A9CKL5	20.9608	21.9344	GO:0004252;GO:0006508;GO:0030288	IEA	Penicillin-insensitive murein endopeptidase
A9CKL5	C10B	A9CKL5	20.1106	19.3186	GO:0004252;GO:0006508;GO:0030288	IEA	Penicillin-insensitive murein endopeptidase
A9CKL5	C10P	A9CKL5	20.594	21.9395	GO:0004252;GO:0006508;GO:0030288	IEA	Penicillin-insensitive murein endopeptidase
A9CKL5	C10W	A9CKL5	18.043	19.251	GO:0004252;GO:0006508;GO:0030288	IEA	Penicillin-insensitive murein endopeptidase
A9CKL5	C2B	A9CKL5	19.8272	19.8832	GO:0004252;GO:0006508;GO:0030288	IEA	Penicillin-insensitive murein endopeptidase
A9CKL5	C2P	A9CKL5	19.9603	19.6537	GO:0004252;GO:0006508;GO:0030288	IEA	Penicillin-insensitive murein endopeptidase
A9CKL5	C2W	A9CKL5	21.2096	21.0957	GO:0004252;GO:0006508;GO:0030288	IEA	Penicillin-insensitive murein endopeptidase
A9CKL5	C5B	A9CKL5	21.0263	20.2343	GO:0004252;GO:0006508;GO:0030288	IEA	Penicillin-insensitive murein endopeptidase
A9CKL5	C5P	A9CKL5	18.9644	18.6579	GO:0004252;GO:0006508;GO:0030288	IEA	Penicillin-insensitive murein endopeptidase
A9CKL5	C5W	A9CKL5	21.1686	21.5141	GO:0004252;GO:0006508;GO:0030288	IEA	Penicillin-insensitive murein endopeptidase
A9CKL5	C7B	A9CKL5	20.0243	19.4954	GO:0004252;GO:0006508;GO:0030288	IEA	Penicillin-insensitive murein endopeptidase
A9CKL5	C7P	A9CKL5	19.2258	20.1118	GO:0004252;GO:0006508;GO:0030288	IEA	Penicillin-insensitive murein endopeptidase
A9CKL5	C7W	A9CKL5	19.4582	20.2511	GO:0004252;GO:0006508;GO:0030288	IEA	Penicillin-insensitive murein endopeptidase
Q7CT92	A10B	Q7CT92	19.3234	18.5314	GO:0004222;GO:0006508;GO:0008233;GO:0008237;GO:0016787;GO:0046872	IEA	Oligoendopeptidase F
Q7CT92	A10P	Q7CT92	18.7022	20.4951	GO:0004222;GO:0006508;GO:0008233;GO:0008237;GO:0016787;GO:0046872	IEA	Oligoendopeptidase F
Q7CT92	A10W	Q7CT92	21.715	23.1246	GO:0004222;GO:0006508;GO:0008233;GO:0008237;GO:0016787;GO:0046872	IEA	Oligoendopeptidase F
Q7CT92	A2B	Q7CT92	19.5807	19.4668	GO:0004222;GO:0006508;GO:0008233;GO:0008237;GO:0016787;GO:0046872	IEA	Oligoendopeptidase F
Q7CT92	A2P	Q7CT92	20.1391	21.0252	GO:0004222;GO:0006508;GO:0008233;GO:0008237;GO:0016787;GO:0046872	IEA	Oligoendopeptidase F
Q7CT92	A2W	Q7CT92	20.1047	19.7981	GO:0004222;GO:0006508;GO:0008233;GO:0008237;GO:0016787;GO:0046872	IEA	Oligoendopeptidase F
Q7CT92	A5B	Q7CT92	19.0078	18.2158	GO:0004222;GO:0006508;GO:0008233;GO:0008237;GO:0016787;GO:0046872	IEA	Oligoendopeptidase F
Q7CT92	A5P	Q7CT92	20.7501	21.6361	GO:0004222;GO:0006508;GO:0008233;GO:0008237;GO:0016787;GO:0046872	IEA	Oligoendopeptidase F
Q7CT92	A5W	Q7CT92	20.5707	20.7787	GO:0004222;GO:0006508;GO:0008233;GO:0008237;GO:0016787;GO:0046872	IEA	Oligoendopeptidase F
Q7CT92	A7B	Q7CT92	18.7751	17.6612	GO:0004222;GO:0006508;GO:0008233;GO:0008237;GO:0016787;GO:0046872	IEA	Oligoendopeptidase F
Q7CT92	A7P	Q7CT92	20.8174	21.8734	GO:0004222;GO:0006508;GO:0008233;GO:0008237;GO:0016787;GO:0046872	IEA	Oligoendopeptidase F
Q7CT92	A7W	Q7CT92	21.3589	21.9454	GO:0004222;GO:0006508;GO:0008233;GO:0008237;GO:0016787;GO:0046872	IEA	Oligoendopeptidase F
Q7CT92	B10B	Q7CT92	18.7471	17.6331	GO:0004222;GO:0006508;GO:0008233;GO:0008237;GO:0016787;GO:0046872	IEA	Oligoendopeptidase F
Q7CT92	B10P	Q7CT92	20.4575	21.8031	GO:0004222;GO:0006508;GO:0008233;GO:0008237;GO:0016787;GO:0046872	IEA	Oligoendopeptidase F
Q7CT92	B10W	Q7CT92	21.7186	22.997	GO:0004222;GO:0006508;GO:0008233;GO:0008237;GO:0016787;GO:0046872	IEA	Oligoendopeptidase F
Q7CT92	B2B	Q7CT92	18.6322	18.3256	GO:0004222;GO:0006508;GO:0008233;GO:0008237;GO:0016787;GO:0046872	IEA	Oligoendopeptidase F
Q7CT92	B2P	Q7CT92	22.239	22.1251	GO:0004222;GO:0006508;GO:0008233;GO:0008237;GO:0016787;GO:0046872	IEA	Oligoendopeptidase F
Q7CT92	B2W	Q7CT92	20.6475	20.7036	GO:0004222;GO:0006508;GO:0008233;GO:0008237;GO:0016787;GO:0046872	IEA	Oligoendopeptidase F
Q7CT92	B5B	Q7CT92	18.8573	18.0653	GO:0004222;GO:0006508;GO:0008233;GO:0008237;GO:0016787;GO:0046872	IEA	Oligoendopeptidase F
Q7CT92	B5P	Q7CT92	21.2307	22.1168	GO:0004222;GO:0006508;GO:0008233;GO:0008237;GO:0016787;GO:0046872	IEA	Oligoendopeptidase F
Q7CT92	B5W	Q7CT92	21.5844	21.7924	GO:0004222;GO:0006508;GO:0008233;GO:0008237;GO:0016787;GO:0046872	IEA	Oligoendopeptidase F
Q7CT92	B7B	Q7CT92	19.8331	19.0411	GO:0004222;GO:0006508;GO:0008233;GO:0008237;GO:0016787;GO:0046872	IEA	Oligoendopeptidase F
Q7CT92	B7P	Q7CT92	21.776	22.7496	GO:0004222;GO:0006508;GO:0008233;GO:0008237;GO:0016787;GO:0046872	IEA	Oligoendopeptidase F
Q7CT92	B7W	Q7CT92	22.5632	23.5368	GO:0004222;GO:0006508;GO:0008233;GO:0008237;GO:0016787;GO:0046872	IEA	Oligoendopeptidase F
Q7CT92	C10B	Q7CT92	19.7583	18.9663	GO:0004222;GO:0006508;GO:0008233;GO:0008237;GO:0016787;GO:0046872	IEA	Oligoendopeptidase F
Q7CT92	C10P	Q7CT92	21.8635	23.209	GO:0004222;GO:0006508;GO:0008233;GO:0008237;GO:0016787;GO:0046872	IEA	Oligoendopeptidase F
Q7CT92	C10W	Q7CT92	21.9798	23.1879	GO:0004222;GO:0006508;GO:0008233;GO:0008237;GO:0016787;GO:0046872	IEA	Oligoendopeptidase F
Q7CT92	C2B	Q7CT92	20.3757	20.4317	GO:0004222;GO:0006508;GO:0008233;GO:0008237;GO:0016787;GO:0046872	IEA	Oligoendopeptidase F
Q7CT92	C2P	Q7CT92	22.1091	21.8025	GO:0004222;GO:0006508;GO:0008233;GO:0008237;GO:0016787;GO:0046872	IEA	Oligoendopeptidase F
Q7CT92	C2W	Q7CT92	20.1337	20.0198	GO:0004222;GO:0006508;GO:0008233;GO:0008237;GO:0016787;GO:0046872	IEA	Oligoendopeptidase F
Q7CT92	C5B	Q7CT92	19.3241	18.5321	GO:0004222;GO:0006508;GO:0008233;GO:0008237;GO:0016787;GO:0046872	IEA	Oligoendopeptidase F
Q7CT92	C5P	Q7CT92	21.6607	21.3541	GO:0004222;GO:0006508;GO:0008233;GO:0008237;GO:0016787;GO:0046872	IEA	Oligoendopeptidase F
Q7CT92	C5W	Q7CT92	21.5557	21.9012	GO:0004222;GO:0006508;GO:0008233;GO:0008237;GO:0016787;GO:0046872	IEA	Oligoendopeptidase F
Q7CT92	C7B	Q7CT92	19.508	18.979	GO:0004222;GO:0006508;GO:0008233;GO:0008237;GO:0016787;GO:0046872	IEA	Oligoendopeptidase F
Q7CT92	C7P	Q7CT92	22.1836	23.0697	GO:0004222;GO:0006508;GO:0008233;GO:0008237;GO:0016787;GO:0046872	IEA	Oligoendopeptidase F
Q7CT92	C7W	Q7CT92	21.7995	22.5925	GO:0004222;GO:0006508;GO:0008233;GO:0008237;GO:0016787;GO:0046872	IEA	Oligoendopeptidase F
Q7CWI9	A10B	Q7CWI9	18.7916	17.9996	GO:0004222;GO:0006508;GO:0008233;GO:0008237;GO:0016787;GO:0046872	IEA	Peptidyl-dipeptidase
Q7CWI9	A10P	Q7CWI9	20.8168	22.6098	GO:0004222;GO:0006508;GO:0008233;GO:0008237;GO:0016787;GO:0046872	IEA	Peptidyl-dipeptidase
Q7CWI9	A10W	Q7CWI9	20.9718	22.3814	GO:0004222;GO:0006508;GO:0008233;GO:0008237;GO:0016787;GO:0046872	IEA	Peptidyl-dipeptidase
Q7CWI9	A2B	Q7CWI9	20.3943	20.2804	GO:0004222;GO:0006508;GO:0008233;GO:0008237;GO:0016787;GO:0046872	IEA	Peptidyl-dipeptidase
Q7CWI9	A2P	Q7CWI9	18.8719	19.758	GO:0004222;GO:0006508;GO:0008233;GO:0008237;GO:0016787;GO:0046872	IEA	Peptidyl-dipeptidase
Q7CWI9	A2W	Q7CWI9	17.5169	17.2104	GO:0004222;GO:0006508;GO:0008233;GO:0008237;GO:0016787;GO:0046872	IEA	Peptidyl-dipeptidase
Q7CWI9	A5B	Q7CWI9	18.2121	17.4201	GO:0004222;GO:0006508;GO:0008233;GO:0008237;GO:0016787;GO:0046872	IEA	Peptidyl-dipeptidase
Q7CWI9	A5P	Q7CWI9	20.264	21.1501	GO:0004222;GO:0006508;GO:0008233;GO:0008237;GO:0016787;GO:0046872	IEA	Peptidyl-dipeptidase
Q7CWI9	A5W	Q7CWI9	18.9793	19.1873	GO:0004222;GO:0006508;GO:0008233;GO:0008237;GO:0016787;GO:0046872	IEA	Peptidyl-dipeptidase
Q7CWI9	A7B	Q7CWI9	20.0661	18.9522	GO:0004222;GO:0006508;GO:0008233;GO:0008237;GO:0016787;GO:0046872	IEA	Peptidyl-dipeptidase
Q7CWI9	A7P	Q7CWI9	18.7337	19.7897	GO:0004222;GO:0006508;GO:0008233;GO:0008237;GO:0016787;GO:0046872	IEA	Peptidyl-dipeptidase
Q7CWI9	A7W	Q7CWI9	20.8642	21.4508	GO:0004222;GO:0006508;GO:0008233;GO:0008237;GO:0016787;GO:0046872	IEA	Peptidyl-dipeptidase
Q7CWI9	B10B	Q7CWI9	18.9299	17.816	GO:0004222;GO:0006508;GO:0008233;GO:0008237;GO:0016787;GO:0046872	IEA	Peptidyl-dipeptidase
Q7CWI9	B10P	Q7CWI9	19.2319	20.5774	GO:0004222;GO:0006508;GO:0008233;GO:0008237;GO:0016787;GO:0046872	IEA	Peptidyl-dipeptidase
Q7CWI9	B10W	Q7CWI9	20.0759	21.3543	GO:0004222;GO:0006508;GO:0008233;GO:0008237;GO:0016787;GO:0046872	IEA	Peptidyl-dipeptidase
Q7CWI9	B2B	Q7CWI9	19.4218	19.1153	GO:0004222;GO:0006508;GO:0008233;GO:0008237;GO:0016787;GO:0046872	IEA	Peptidyl-dipeptidase
Q7CWI9	B2P	Q7CWI9	18.6061	18.4922	GO:0004222;GO:0006508;GO:0008233;GO:0008237;GO:0016787;GO:0046872	IEA	Peptidyl-dipeptidase
Q7CWI9	B2W	Q7CWI9	19.0711	19.1271	GO:0004222;GO:0006508;GO:0008233;GO:0008237;GO:0016787;GO:0046872	IEA	Peptidyl-dipeptidase
Q7CWI9	B5B	Q7CWI9	19.3032	18.5112	GO:0004222;GO:0006508;GO:0008233;GO:0008237;GO:0016787;GO:0046872	IEA	Peptidyl-dipeptidase
Q7CWI9	B5P	Q7CWI9	19.826	20.7121	GO:0004222;GO:0006508;GO:0008233;GO:0008237;GO:0016787;GO:0046872	IEA	Peptidyl-dipeptidase
Q7CWI9	B5W	Q7CWI9	21.4411	21.6491	GO:0004222;GO:0006508;GO:0008233;GO:0008237;GO:0016787;GO:0046872	IEA	Peptidyl-dipeptidase
Q7CWI9	B7B	Q7CWI9	19.3706	18.5786	GO:0004222;GO:0006508;GO:0008233;GO:0008237;GO:0016787;GO:0046872	IEA	Peptidyl-dipeptidase
Q7CWI9	B7P	Q7CWI9	20.2386	21.2121	GO:0004222;GO:0006508;GO:0008233;GO:0008237;GO:0016787;GO:0046872	IEA	Peptidyl-dipeptidase
Q7CWI9	B7W	Q7CWI9	21.8325	22.8061	GO:0004222;GO:0006508;GO:0008233;GO:0008237;GO:0016787;GO:0046872	IEA	Peptidyl-dipeptidase
Q7CWI9	C10B	Q7CWI9	19.2263	18.4343	GO:0004222;GO:0006508;GO:0008233;GO:0008237;GO:0016787;GO:0046872	IEA	Peptidyl-dipeptidase
Q7CWI9	C10P	Q7CWI9	21.4742	22.8197	GO:0004222;GO:0006508;GO:0008233;GO:0008237;GO:0016787;GO:0046872	IEA	Peptidyl-dipeptidase
Q7CWI9	C10W	Q7CWI9	20.7051	21.9132	GO:0004222;GO:0006508;GO:0008233;GO:0008237;GO:0016787;GO:0046872	IEA	Peptidyl-dipeptidase
Q7CWI9	C2B	Q7CWI9	19.9781	20.0341	GO:0004222;GO:0006508;GO:0008233;GO:0008237;GO:0016787;GO:0046872	IEA	Peptidyl-dipeptidase
Q7CWI9	C2P	Q7CWI9	18.6928	18.3862	GO:0004222;GO:0006508;GO:0008233;GO:0008237;GO:0016787;GO:0046872	IEA	Peptidyl-dipeptidase
Q7CWI9	C2W	Q7CWI9	19.1264	19.0125	GO:0004222;GO:0006508;GO:0008233;GO:0008237;GO:0016787;GO:0046872	IEA	Peptidyl-dipeptidase
Q7CWI9	C5B	Q7CWI9	19.0247	18.2327	GO:0004222;GO:0006508;GO:0008233;GO:0008237;GO:0016787;GO:0046872	IEA	Peptidyl-dipeptidase
Q7CWI9	C5P	Q7CWI9	20.0666	19.76	GO:0004222;GO:0006508;GO:0008233;GO:0008237;GO:0016787;GO:0046872	IEA	Peptidyl-dipeptidase
Q7CWI9	C5W	Q7CWI9	21.4079	21.7535	GO:0004222;GO:0006508;GO:0008233;GO:0008237;GO:0016787;GO:0046872	IEA	Peptidyl-dipeptidase
Q7CWI9	C7B	Q7CWI9	18.6788	18.1498	GO:0004222;GO:0006508;GO:0008233;GO:0008237;GO:0016787;GO:0046872	IEA	Peptidyl-dipeptidase
Q7CWI9	C7P	Q7CWI9	20.4969	21.383	GO:0004222;GO:0006508;GO:0008233;GO:0008237;GO:0016787;GO:0046872	IEA	Peptidyl-dipeptidase
Q7CWI9	C7W	Q7CWI9	19.8436	20.6366	GO:0004222;GO:0006508;GO:0008233;GO:0008237;GO:0016787;GO:0046872	IEA	Peptidyl-dipeptidase
Q8UGC8	A10B	Q8UGC8	21.5971	20.8051	GO:0004177;GO:0005622;GO:0005737;GO:0006508;GO:0008233;GO:0008235;GO:0016787;GO:0019538;GO:0030145;GO:0046872	IEA	Probable cytosol aminopeptidase
Q8UGC8	A10P	Q8UGC8	21.5902	23.3832	GO:0004177;GO:0005622;GO:0005737;GO:0006508;GO:0008233;GO:0008235;GO:0016787;GO:0019538;GO:0030145;GO:0046872	IEA	Probable cytosol aminopeptidase
Q8UGC8	A10W	Q8UGC8	21.7282	23.1379	GO:0004177;GO:0005622;GO:0005737;GO:0006508;GO:0008233;GO:0008235;GO:0016787;GO:0019538;GO:0030145;GO:0046872	IEA	Probable cytosol aminopeptidase
Q8UGC8	A2B	Q8UGC8	18.9781	18.8642	GO:0004177;GO:0005622;GO:0005737;GO:0006508;GO:0008233;GO:0008235;GO:0016787;GO:0019538;GO:0030145;GO:0046872	IEA	Probable cytosol aminopeptidase
Q8UGC8	A2P	Q8UGC8	19.3738	20.2598	GO:0004177;GO:0005622;GO:0005737;GO:0006508;GO:0008233;GO:0008235;GO:0016787;GO:0019538;GO:0030145;GO:0046872	IEA	Probable cytosol aminopeptidase
Q8UGC8	A2W	Q8UGC8	20.1647	19.8582	GO:0004177;GO:0005622;GO:0005737;GO:0006508;GO:0008233;GO:0008235;GO:0016787;GO:0019538;GO:0030145;GO:0046872	IEA	Probable cytosol aminopeptidase
Q8UGC8	A5B	Q8UGC8	19.7113	18.9193	GO:0004177;GO:0005622;GO:0005737;GO:0006508;GO:0008233;GO:0008235;GO:0016787;GO:0019538;GO:0030145;GO:0046872	IEA	Probable cytosol aminopeptidase
Q8UGC8	A5P	Q8UGC8	20.2157	21.1018	GO:0004177;GO:0005622;GO:0005737;GO:0006508;GO:0008233;GO:0008235;GO:0016787;GO:0019538;GO:0030145;GO:0046872	IEA	Probable cytosol aminopeptidase
Q8UGC8	A5W	Q8UGC8	20.0878	20.2959	GO:0004177;GO:0005622;GO:0005737;GO:0006508;GO:0008233;GO:0008235;GO:0016787;GO:0019538;GO:0030145;GO:0046872	IEA	Probable cytosol aminopeptidase
Q8UGC8	A7B	Q8UGC8	21.3522	20.2383	GO:0004177;GO:0005622;GO:0005737;GO:0006508;GO:0008233;GO:0008235;GO:0016787;GO:0019538;GO:0030145;GO:0046872	IEA	Probable cytosol aminopeptidase
Q8UGC8	A7P	Q8UGC8	19.737	20.793	GO:0004177;GO:0005622;GO:0005737;GO:0006508;GO:0008233;GO:0008235;GO:0016787;GO:0019538;GO:0030145;GO:0046872	IEA	Probable cytosol aminopeptidase
Q8UGC8	A7W	Q8UGC8	21.7295	22.3161	GO:0004177;GO:0005622;GO:0005737;GO:0006508;GO:0008233;GO:0008235;GO:0016787;GO:0019538;GO:0030145;GO:0046872	IEA	Probable cytosol aminopeptidase
Q8UGC8	B10B	Q8UGC8	19.9585	18.8446	GO:0004177;GO:0005622;GO:0005737;GO:0006508;GO:0008233;GO:0008235;GO:0016787;GO:0019538;GO:0030145;GO:0046872	IEA	Probable cytosol aminopeptidase
Q8UGC8	B10P	Q8UGC8	20.9183	22.2638	GO:0004177;GO:0005622;GO:0005737;GO:0006508;GO:0008233;GO:0008235;GO:0016787;GO:0019538;GO:0030145;GO:0046872	IEA	Probable cytosol aminopeptidase
Q8UGC8	B10W	Q8UGC8	21.2417	22.5201	GO:0004177;GO:0005622;GO:0005737;GO:0006508;GO:0008233;GO:0008235;GO:0016787;GO:0019538;GO:0030145;GO:0046872	IEA	Probable cytosol aminopeptidase
Q8UGC8	B2B	Q8UGC8	18.6566	18.3501	GO:0004177;GO:0005622;GO:0005737;GO:0006508;GO:0008233;GO:0008235;GO:0016787;GO:0019538;GO:0030145;GO:0046872	IEA	Probable cytosol aminopeptidase
Q8UGC8	B2P	Q8UGC8	22.4155	22.3016	GO:0004177;GO:0005622;GO:0005737;GO:0006508;GO:0008233;GO:0008235;GO:0016787;GO:0019538;GO:0030145;GO:0046872	IEA	Probable cytosol aminopeptidase
Q8UGC8	B2W	Q8UGC8	20.9754	21.0314	GO:0004177;GO:0005622;GO:0005737;GO:0006508;GO:0008233;GO:0008235;GO:0016787;GO:0019538;GO:0030145;GO:0046872	IEA	Probable cytosol aminopeptidase
Q8UGC8	B5B	Q8UGC8	18.4823	17.6903	GO:0004177;GO:0005622;GO:0005737;GO:0006508;GO:0008233;GO:0008235;GO:0016787;GO:0019538;GO:0030145;GO:0046872	IEA	Probable cytosol aminopeptidase
Q8UGC8	B5P	Q8UGC8	21.1488	22.0349	GO:0004177;GO:0005622;GO:0005737;GO:0006508;GO:0008233;GO:0008235;GO:0016787;GO:0019538;GO:0030145;GO:0046872	IEA	Probable cytosol aminopeptidase
Q8UGC8	B5W	Q8UGC8	22.0976	22.3057	GO:0004177;GO:0005622;GO:0005737;GO:0006508;GO:0008233;GO:0008235;GO:0016787;GO:0019538;GO:0030145;GO:0046872	IEA	Probable cytosol aminopeptidase
Q8UGC8	B7B	Q8UGC8	19.2352	18.4432	GO:0004177;GO:0005622;GO:0005737;GO:0006508;GO:0008233;GO:0008235;GO:0016787;GO:0019538;GO:0030145;GO:0046872	IEA	Probable cytosol aminopeptidase
Q8UGC8	B7P	Q8UGC8	22.2186	23.1922	GO:0004177;GO:0005622;GO:0005737;GO:0006508;GO:0008233;GO:0008235;GO:0016787;GO:0019538;GO:0030145;GO:0046872	IEA	Probable cytosol aminopeptidase
Q8UGC8	B7W	Q8UGC8	23.0051	23.9787	GO:0004177;GO:0005622;GO:0005737;GO:0006508;GO:0008233;GO:0008235;GO:0016787;GO:0019538;GO:0030145;GO:0046872	IEA	Probable cytosol aminopeptidase
Q8UGC8	C10B	Q8UGC8	19.8605	19.0686	GO:0004177;GO:0005622;GO:0005737;GO:0006508;GO:0008233;GO:0008235;GO:0016787;GO:0019538;GO:0030145;GO:0046872	IEA	Probable cytosol aminopeptidase
Q8UGC8	C10P	Q8UGC8	23.0159	24.3614	GO:0004177;GO:0005622;GO:0005737;GO:0006508;GO:0008233;GO:0008235;GO:0016787;GO:0019538;GO:0030145;GO:0046872	IEA	Probable cytosol aminopeptidase
Q8UGC8	C10W	Q8UGC8	22.2214	23.4294	GO:0004177;GO:0005622;GO:0005737;GO:0006508;GO:0008233;GO:0008235;GO:0016787;GO:0019538;GO:0030145;GO:0046872	IEA	Probable cytosol aminopeptidase
Q8UGC8	C2B	Q8UGC8	19.2494	19.3054	GO:0004177;GO:0005622;GO:0005737;GO:0006508;GO:0008233;GO:0008235;GO:0016787;GO:0019538;GO:0030145;GO:0046872	IEA	Probable cytosol aminopeptidase
Q8UGC8	C2P	Q8UGC8	21.7486	21.442	GO:0004177;GO:0005622;GO:0005737;GO:0006508;GO:0008233;GO:0008235;GO:0016787;GO:0019538;GO:0030145;GO:0046872	IEA	Probable cytosol aminopeptidase
Q8UGC8	C2W	Q8UGC8	19.1457	19.0318	GO:0004177;GO:0005622;GO:0005737;GO:0006508;GO:0008233;GO:0008235;GO:0016787;GO:0019538;GO:0030145;GO:0046872	IEA	Probable cytosol aminopeptidase
Q8UGC8	C5B	Q8UGC8	18.4966	17.7046	GO:0004177;GO:0005622;GO:0005737;GO:0006508;GO:0008233;GO:0008235;GO:0016787;GO:0019538;GO:0030145;GO:0046872	IEA	Probable cytosol aminopeptidase
Q8UGC8	C5P	Q8UGC8	21.3231	21.0166	GO:0004177;GO:0005622;GO:0005737;GO:0006508;GO:0008233;GO:0008235;GO:0016787;GO:0019538;GO:0030145;GO:0046872	IEA	Probable cytosol aminopeptidase
Q8UGC8	C5W	Q8UGC8	21.9204	22.266	GO:0004177;GO:0005622;GO:0005737;GO:0006508;GO:0008233;GO:0008235;GO:0016787;GO:0019538;GO:0030145;GO:0046872	IEA	Probable cytosol aminopeptidase
Q8UGC8	C7B	Q8UGC8	20.0504	19.5215	GO:0004177;GO:0005622;GO:0005737;GO:0006508;GO:0008233;GO:0008235;GO:0016787;GO:0019538;GO:0030145;GO:0046872	IEA	Probable cytosol aminopeptidase
Q8UGC8	C7P	Q8UGC8	21.7354	22.6215	GO:0004177;GO:0005622;GO:0005737;GO:0006508;GO:0008233;GO:0008235;GO:0016787;GO:0019538;GO:0030145;GO:0046872	IEA	Probable cytosol aminopeptidase
Q8UGC8	C7W	Q8UGC8	23.112	23.905	GO:0004177;GO:0005622;GO:0005737;GO:0006508;GO:0008233;GO:0008235;GO:0016787;GO:0019538;GO:0030145;GO:0046872	IEA	Probable cytosol aminopeptidase
