# Supplementary material for: The transcriptome, extracellular proteome and active secretome of agroinfiltrated Nicotiana benthamiana uncover a large, diverse protease repertoire
Source: Plant Biotechnol J. 2017 Dec 17;16(5):1068–84. doi: 10.1111/pbi.12852 (PMC5902771; doi:10.1111/pbi.12852)
Supplement: Supplementary file 13 — Table S9 Differential transcript abundance data over time [file PBI-16-1068-s009.csv]

pfam.No	dynamics	N.in.category	p.overrep	p.overrep.adj	DE
PF00004	AgeDown	47	3.27972872838958e-06	6.55945745677916e-06	ATPase family associated with various cellular activities (AAA)
PF00005	AgeUp	30	0.00975743826103015	0.0195148765220603	ABC transporter
PF00006	AgeDown	15	3.97729750000795e-08	7.95459500001591e-08	ATP synthase alpha/beta family, nucleotide-binding domain
PF00008	AgeUp	1	0.00974563748411521	0.00974563748411521	EGF-like domain
PF00009	AgeDown	28	7.13711304212822e-14	1.42742260842564e-13	Elongation factor Tu GTP binding domain
PF00016	AgeDown	1	0.0327954413652581	0.0327954413652581	Ribulose bisphosphate carboxylase large chain, catalytic domain
PF00023	AgeDown	5	0.00142322711802253	0.00284645423604506	Ankyrin repeat
PF00024	AgeDown	2	0	0	PAN domain
PF00025	AgeUp	9	0.0226243742578039	0.0452487485156078	ADP-ribosylation factor family
PF00026	AgeDown	6	0.00519179532211037	0.00519179532211037	Eukaryotic aspartyl protease
PF00026	AgeUp	7	0.000560674211423378	0.00112134842284676	Eukaryotic aspartyl protease
PF00027	AgeUp	9	0.0128705808861131	0.0257411617722262	Cyclic nucleotide-binding domain
PF00031	AgeUp	3	0.0012084681413447	0.0024169362826894	Cystatin domain
PF00032	AgeDown	1	0.0117845579346254	0.0117845579346254	Cytochrome b(C-terminal)/b6/petD
PF00034	AgeDown	2	0.0107991846518147	0.0107991846518147	Cytochrome c
PF00042	AgeDown	1	0.0327954413652581	0.0327954413652581	Globin
PF00044	AgeDown	7	0.000188816655813767	0.000377633311627533	Glyceraldehyde 3-phosphate dehydrogenase, NAD binding domain
PF00046	AgeUp	20	0.00754453074960247	0.0150890614992049	Homeobox domain
PF00056	AgeDown	10	1.58250482636659e-05	3.16500965273318e-05	lactate/malate dehydrogenase, NAD binding domain
PF00059	AgeUp	1	0.00974563748411521	0.00974563748411521	Lectin C-type domain
PF00063	AgeUp	6	0.0110834451925553	0.0221668903851107	Myosin head (motor domain)
PF00067	AgeUp	42	0.0187878059092622	0.0375756118185244	Cytochrome P450
PF00069	AgeUp	193	1.18571257790598e-12	2.37142515581196e-12	Protein kinase domain
PF00071	AgeDown	25	0.0059425044056642	0.0059425044056642	Ras family
PF00071	AgeUp	27	0.000332096463184829	0.000664192926369658	Ras family
PF00076	AgeDown	82	1.98066951178512e-07	3.96133902357025e-07	RNA recognition motif. (a.k.a. RRM, RBD, or RNP domain)
PF00076	AgeUp	57	0.0103500801301266	0.0103500801301266	RNA recognition motif. (a.k.a. RRM, RBD, or RNP domain)
PF00081	AgeDown	9	2.24531436080452e-09	2.24531436080452e-09	Iron/manganese superoxide dismutases, alpha-hairpin domain
PF00082	AgeDown	12	0.00369499538026857	0.00738999076053715	Subtilase family
PF00083	AgeUp	16	0.0183430609673905	0.036686121934781	Sugar (and other) transporter
PF00085	AgeDown	23	0.000422901775440358	0.000422901775440358	Thioredoxin
PF00085	AgeUp	25	1.20390523478591e-05	2.40781046957183e-05	Thioredoxin
PF00091	AgeDown	18	1.58123178266168e-07	3.16246356532335e-07	Tubulin/FtsZ family, GTPase domain
PF00097	AgeUp	18	3.77985366608028e-06	7.55970733216056e-06	Zinc finger, C3HC4 type (RING finger)
PF00101	AgeDown	11	3.11615439358375e-11	6.2323087871675e-11	Ribulose bisphosphate carboxylase, small chain
PF00106	AgeDown	19	0.022787221710904	0.0455744434218079	short chain dehydrogenase
PF00108	AgeUp	4	0.000838692875133072	0.000838692875133072	Thiolase, N-terminal domain
PF00109	AgeDown	7	2.3434245123967e-06	2.3434245123967e-06	Beta-ketoacyl synthase, N-terminal domain
PF00111	AgeDown	9	4.24237710868676e-05	8.48475421737352e-05	2Fe-2S iron-sulfur cluster binding domain
PF00112	AgeUp	10	0.00104945275446326	0.00209890550892652	Papain family cysteine protease
PF00113	AgeDown	2	0.0319789526087062	0.0319789526087062	Enolase, C-terminal TIM barrel domain
PF00117	AgeDown	6	0.00901751309903491	0.0180350261980698	Glutamine amidotransferase class-I
PF00118	AgeDown	21	6.64343778123467e-08	1.32868755624693e-07	TCP-1/cpn60 chaperonin family
PF00120	AgeUp	4	0.000838692875133072	0.00167738575026614	Glutamine synthetase, catalytic domain
PF00121	AgeDown	5	0.000102528620080309	0.000102528620080309	Triosephosphate isomerase
PF00122	AgeUp	15	0.00176798858389231	0.00353597716778461	E1-E2 ATPase
PF00124	AgeDown	7	0.000110497020622588	0.000110497020622588	Photosynthetic reaction centre protein
PF00125	AgeDown	27	1.17440812917572e-10	2.34881625835145e-10	Core histone H2A/H2B/H3/H4
PF00127	AgeDown	4	0	0	Copper binding proteins, plastocyanin/azurin family
PF00128	AgeDown	6	0.00273330294726233	0.00546660589452466	Alpha amylase, catalytic domain
PF00130	AgeUp	3	0.00259874563487559	0.00259874563487559	Phorbol esters/diacylglycerol binding domain (C1 domain)
PF00132	AgeDown	9	0.00152669052522906	0.00305338105045811	Bacterial transferase hexapeptide (six repeats)
PF00133	AgeDown	9	4.05080699552675e-07	4.05080699552675e-07	tRNA synthetases class I (I, L, M and V)
PF00134	AgeDown	14	0.0041618006804142	0.0083236013608284	Cyclin, N-terminal domain
PF00136	AgeDown	3	0.0017371463933889	0.00347429278677779	DNA polymerase family B
PF00137	AgeDown	7	0.000725099791469861	0.00145019958293972	ATP synthase subunit C
PF00140	AgeDown	2	0	0	Sigma-70 factor, region 1.2
PF00141	AgeDown	21	0.0107401334202766	0.0214802668405531	Peroxidase
PF00145	AgeDown	5	0.000843776447107845	0.000843776447107845	C-5 cytosine-specific DNA methylase
PF00146	AgeDown	2	0.0198612229102404	0.0198612229102404	NADH dehydrogenase
PF00149	AgeUp	20	0.00189515204832731	0.00379030409665463	Calcineurin-like phosphoesterase
PF00150	AgeDown	4	0.0235830896093673	0.0235830896093673	Cellulase (glycosyl hydrolase family 5)
PF00152	AgeDown	9	4.05080699552675e-07	8.1016139910535e-07	tRNA synthetases class II (D, K and N)
PF00153	AgeDown	33	5.74994747839932e-07	1.14998949567986e-06	Mitochondrial carrier protein
PF00153	AgeUp	19	0.026360446548235	0.026360446548235	Mitochondrial carrier protein
PF00155	AgeDown	13	0.0216403234637696	0.0432806469275393	Aminotransferase class I and II
PF00156	AgeDown	6	0.00128277040521968	0.00256554081043937	Phosphoribosyl transferase domain
PF00160	AgeDown	15	0.000105415226041302	0.000210830452082605	Cyclophilin type peptidyl-prolyl cis-trans isomerase/CLD
PF00162	AgeDown	6	1.57889026585611e-05	1.57889026585611e-05	Phosphoglycerate kinase
PF00163	AgeDown	7	7.07120045742901e-07	7.07120045742901e-07	Ribosomal protein S4/S9 N-terminal domain
PF00164	AgeDown	4	0.00618333809671571	0.00618333809671571	Ribosomal protein S12/S23
PF00166	AgeDown	8	9.35058707477258e-08	9.35058707477258e-08	Chaperonin 10 Kd subunit
PF00168	AgeUp	26	0.00570031781117511	0.0114006356223502	C2 domain
PF00170	AgeUp	39	4.22135686081974e-13	8.44271372163948e-13	bZIP transcription factor
PF00175	AgeDown	7	0.000188816655813767	0.000377633311627533	Oxidoreductase NAD-binding domain
PF00175	AgeUp	4	0.0210375134987001	0.0210375134987001	Oxidoreductase NAD-binding domain
PF00177	AgeDown	6	0.000516521806029877	0.000516521806029877	Ribosomal protein S7p/S5e
PF00179	AgeUp	38	7.39278201737743e-15	1.47855640347549e-14	Ubiquitin-conjugating enzyme
PF00181	AgeDown	7	2.3434245123967e-06	2.3434245123967e-06	Ribosomal Proteins L2, RNA binding domain
PF00185	AgeDown	3	0.000633861515308177	0.000633861515308177	Aspartate/ornithine carbamoyltransferase, Asp/Orn binding domain
PF00186	AgeDown	1	0.0117845579346254	0.0117845579346254	Dihydrofolate reductase
PF00189	AgeDown	3	0.00677309004096234	0.00677309004096234	Ribosomal protein S3, C-terminal domain
PF00191	AgeUp	6	0.0137133879377627	0.0137133879377627	Annexin
PF00198	AgeDown	10	6.36096751461758e-08	1.27219350292352e-07	2-oxoacid dehydrogenases acyltransferase (catalytic domain)
PF00199	AgeUp	4	0.00154090090553708	0.00154090090553708	Catalase
PF00202	AgeDown	6	0.00381464310807366	0.00762928621614732	Aminotransferase class-III
PF00202	AgeUp	5	0.0105806932860918	0.0105806932860918	Aminotransferase class-III
PF00203	AgeDown	5	0.000232638196212932	0.000232638196212932	Ribosomal protein S19
PF00204	AgeDown	2	0.0198612229102404	0.0198612229102404	DNA gyrase B
PF00205	AgeDown	2	0.0471024701493525	0.0471024701493525	Thiamine pyrophosphate enzyme, central domain
PF00205	AgeUp	2	0.0368315092874905	0.0471024701493525	Thiamine pyrophosphate enzyme, central domain
PF00206	AgeDown	4	0.000635409916943062	0.000635409916943062	Lyase
PF00213	AgeDown	5	1.63478381675332e-06	1.63478381675332e-06	ATP synthase delta (OSCP) subunit
PF00215	AgeDown	1	0.0327954413652581	0.0327954413652581	Orotidine 5'-phosphate decarboxylase / HUMPS family
PF00218	AgeDown	3	0.000138824702441847	0.000138824702441847	Indole-3-glycerol phosphate synthase
PF00225	AgeDown	32	1.18327331077388e-07	2.36654662154776e-07	Kinesin motor domain
PF00226	AgeUp	29	0.00138254695346509	0.00276509390693019	DnaJ domain
PF00230	AgeDown	19	0.000647477167759351	0.0012949543355187	Major intrinsic protein
PF00231	AgeDown	5	0.000843776447107845	0.000843776447107845	ATP synthase
PF00232	AgeUp	9	0.00199230950687149	0.00398461901374297	Glycosyl hydrolase family 1
PF00235	AgeDown	3	0.0170036648189716	0.0340073296379433	Profilin
PF00237	AgeDown	7	1.49385935722545e-05	1.49385935722545e-05	Ribosomal protein L22p/L17e
PF00238	AgeDown	6	3.93184894143488e-05	3.93184894143488e-05	Ribosomal protein L14p/L23e
PF00240	AgeUp	24	1.05155704163519e-06	2.10311408327038e-06	Ubiquitin family
PF00246	AgeUp	2	0.00356295092153125	0.00356295092153125	Zinc carboxypeptidase
PF00248	AgeDown	10	0.0014230833241548	0.0028461666483096	Aldo/keto reductase family
PF00253	AgeDown	3	0.0017371463933889	0.0017371463933889	Ribosomal protein S14p/S29e
PF00254	AgeDown	14	1.30604698026345e-06	2.61209396052691e-06	FKBP-type peptidyl-prolyl cis-trans isomerase
PF00255	AgeUp	3	0.0122293500755585	0.0244587001511169	Glutathione peroxidase
PF00258	AgeUp	3	0.00795397040754991	0.0159079408150998	Flavodoxin
PF00264	AgeUp	2	0.0368315092874905	0.0368315092874905	Common central domain of tyrosinase
PF00270	AgeDown	39	7.20401167400891e-06	1.44080233480178e-05	DEAD/DEAH box helicase
PF00271	AgeDown	43	0.000257062823382244	0.000514125646764489	Helicase conserved C-terminal domain
PF00271	AgeUp	34	0.00993277829059115	0.00993277829059115	Helicase conserved C-terminal domain
PF00274	AgeDown	7	0.000307514946459294	0.000307514946459294	Fructose-bisphosphate aldolase class-I
PF00275	AgeDown	2	0.0107991846518147	0.0107991846518147	EPSP synthase (3-phosphoshikimate 1-carboxyvinyltransferase)
PF00276	AgeDown	8	2.50361725783586e-06	5.00723451567173e-06	Ribosomal protein L23
PF00281	AgeDown	11	0	0	Ribosomal protein L5
PF00282	AgeUp	8	0.000414806391433068	0.000829612782866137	Pyridoxal-dependent decarboxylase conserved domain
PF00283	AgeDown	1	0.0327954413652581	0.0327954413652581	Cytochrome b559, alpha (gene psbE) and beta (gene psbF)subunits
PF00284	AgeDown	1	0.0117845579346254	0.0117845579346254	Lumenal portion of Cytochrome b559, alpha (gene psbE) subunit
PF00289	AgeDown	3	0.0037042499789527	0.0037042499789527	Biotin carboxylase, N-terminal domain
PF00290	AgeDown	2	0.00469999076991078	0.00469999076991078	Tryptophan synthase alpha chain
PF00291	AgeDown	14	3.04585963829278e-06	6.09171927658556e-06	Pyridoxal-phosphate dependent enzyme
PF00293	AgeDown	10	0.0220479955083145	0.044095991016629	NUDIX domain
PF00294	AgeDown	13	8.32126280017838e-07	1.66425256003568e-06	pfkB family carbohydrate kinase
PF00295	AgeDown	12	0.0165278748050664	0.0330557496101329	Glycosyl hydrolases family 28
PF00297	AgeDown	9	2.24531436080452e-09	2.24531436080452e-09	Ribosomal protein L3
PF00298	AgeDown	5	0.000464621844371233	0.000464621844371233	Ribosomal protein L11, RNA binding domain
PF00300	AgeDown	11	0.000361926713707009	0.000723853427414017	Histidine phosphatase superfamily (branch 1)
PF00301	AgeDown	2	0	0	Rubredoxin
PF00303	AgeDown	2	0.00127911621930908	0.00127911621930908	Thymidylate synthase
PF00305	AgeUp	7	0.00356932306339153	0.00713864612678306	Lipoxygenase
PF00306	AgeDown	15	4.25331364732875e-11	4.25331364732875e-11	ATP synthase alpha/beta chain, C terminal domain
PF00307	AgeDown	6	0.00901751309903491	0.0180350261980698	Calponin homology (CH) domain
PF00310	AgeDown	3	0.00677309004096234	0.00677309004096234	Glutamine amidotransferases class-II
PF00311	AgeDown	5	0.00142322711802253	0.00284645423604506	Phosphoenolpyruvate carboxylase
PF00312	AgeDown	6	5.23165482958834e-06	5.23165482958834e-06	Ribosomal protein S15
PF00313	AgeUp	3	0.00259874563487559	0.00519749126975119	'Cold-shock' DNA-binding domain
PF00316	AgeDown	12	1.17674387379208e-10	1.17674387379208e-10	Fructose-1-6-bisphosphatase, N-terminal domain
PF00317	AgeDown	2	0.00127911621930908	0.00127911621930908	Ribonucleotide reductase, all-alpha domain
PF00318	AgeDown	5	0.000232638196212932	0.000232638196212932	Ribosomal protein S2
PF00324	AgeDown	1	0.0327954413652581	0.0327954413652581	Amino acid permease
PF00326	AgeDown	7	0.000110497020622588	0.000220994041245176	Prolyl oligopeptidase family
PF00327	AgeDown	6	3.93184894143488e-05	7.86369788286975e-05	Ribosomal protein L30p/L7e
PF00330	AgeDown	4	0.00237038487983007	0.00474076975966015	Aconitase family (aconitate hydratase)
PF00333	AgeDown	5	0.000102528620080309	0.000102528620080309	Ribosomal protein S5, N-terminal domain
PF00334	AgeDown	4	0.0129893780566917	0.0259787561133834	Nucleoside diphosphate kinase
PF00335	AgeUp	5	0.0213299199085327	0.0426598398170654	Tetraspanin family
PF00338	AgeDown	6	1.28430792476306e-06	2.56861584952613e-06	Ribosomal protein S10p/S20e
PF00344	AgeDown	3	0.0244580328625483	0.0244580328625483	SecY translocase
PF00346	AgeDown	2	0.0319789526087062	0.0319789526087062	Respiratory-chain NADH dehydrogenase, 49 Kd subunit
PF00347	AgeDown	9	4.74474772769697e-08	4.74474772769697e-08	Ribosomal protein L6
PF00348	AgeDown	5	0.0210304109901883	0.0420608219803766	Polyprenyl synthetase
PF00349	AgeDown	5	0.000843776447107845	0.00168755289421569	Hexokinase
PF00349	AgeUp	3	0.024556483631346	0.024556483631346	Hexokinase
PF00352	AgeUp	2	0.000961941676022396	0.000961941676022396	Transcription factor TFIID (or TATA-binding protein, TBP)
PF00355	AgeDown	6	0.00128277040521968	0.00256554081043937	Rieske [2Fe-2S] domain
PF00361	AgeDown	5	0.047228108116911	0.047228108116911	Proton-conducting membrane transporter
PF00364	AgeDown	19	5.1432171106363e-13	1.02864342212726e-12	Biotin-requiring enzyme
PF00365	AgeDown	5	0.0165050922278803	0.0330101844557605	Phosphofructokinase
PF00366	AgeDown	8	3.37589282945842e-07	3.37589282945842e-07	Ribosomal protein S17
PF00368	AgeDown	3	0.0037042499789527	0.0074084999579054	Hydroxymethylglutaryl-coenzyme A reductase
PF00373	AgeDown	2	0	0	FERM central domain
PF00378	AgeUp	8	8.60749049655636e-05	0.000172149809931127	Enoyl-CoA hydratase/isomerase
PF00380	AgeDown	8	2.08761711368222e-09	2.08761711368222e-09	Ribosomal protein S9/S16
PF00387	AgeUp	4	0.0025957577122952	0.0051915154245904	Phosphatidylinositol-specific phospholipase C, Y domain
PF00388	AgeUp	5	0.0013761955287038	0.0027523910574076	Phosphatidylinositol-specific phospholipase C, X domain
PF00389	AgeDown	7	0.00284599686718177	0.00569199373436354	D-isomer specific 2-hydroxyacid dehydrogenase, catalytic domain
PF00389	AgeUp	5	0.0261244406865991	0.0261244406865991	D-isomer specific 2-hydroxyacid dehydrogenase, catalytic domain
PF00391	AgeUp	1	0.00974563748411521	0.00974563748411521	PEP-utilising enzyme, mobile domain
PF00393	AgeDown	2	0.0319789526087062	0.0319789526087062	6-phosphogluconate dehydrogenase, C-terminal domain
PF00394	AgeDown	14	0.0139513849128464	0.0139513849128464	Multicopper oxidase
PF00398	AgeDown	3	0.0017371463933889	0.00347429278677779	Ribosomal RNA adenine dimethylase
PF00400	AgeDown	45	0.0448810891783702	0.0448810891783702	WD domain, G-beta repeat
PF00400	AgeUp	53	0.000147714633206801	0.000295429266413603	WD domain, G-beta repeat
PF00401	AgeDown	1	0	0	ATP synthase, Delta/Epsilon chain, long alpha-helix domain
PF00406	AgeDown	9	1.48847186570429e-05	2.97694373140859e-05	Adenylate kinase
PF00408	AgeDown	3	0.0017371463933889	0.0017371463933889	Phosphoglucomutase/phosphomannomutase, C-terminal domain
PF00410	AgeDown	6	5.23165482958834e-06	5.23165482958834e-06	Ribosomal protein S8
PF00411	AgeDown	8	2.08761711368222e-09	2.08761711368222e-09	Ribosomal protein S11
PF00415	AgeUp	11	0.000553369190293918	0.00110673838058784	Regulator of chromosome condensation (RCC1) repeat
PF00416	AgeDown	9	2.24531436080452e-09	2.24531436080452e-09	Ribosomal protein S13/S18
PF00420	AgeDown	2	0.0107991846518147	0.0107991846518147	NADH-ubiquinone/plastoquinone oxidoreductase chain 4L
PF00421	AgeDown	5	0.000843776447107845	0.00168755289421569	Photosystem II protein
PF00425	AgeDown	5	0.000232638196212932	0.000232638196212932	chorismate binding enzyme
PF00428	AgeDown	12	7.60018701654498e-07	7.60018701654498e-07	60s Acidic ribosomal protein
PF00430	AgeDown	4	0.000261818704216041	0.000261818704216041	ATP synthase B/B' CF(0)
PF00433	AgeUp	5	0.00437321098170015	0.00874642196340031	Protein kinase C terminal domain
PF00436	AgeDown	3	0.00677309004096234	0.0135461800819247	Single-strand binding protein family
PF00438	AgeDown	5	0.0095512244778301	0.0191024489556602	S-adenosylmethionine synthetase, N-terminal domain
PF00441	AgeUp	5	0.00050408068809976	0.00050408068809976	Acyl-CoA dehydrogenase, C-terminal domain
PF00443	AgeUp	16	2.93854664921109e-05	5.87709329842218e-05	Ubiquitin carboxyl-terminal hydrolase
PF00444	AgeUp	1	0.00974563748411521	0.00974563748411521	Ribosomal protein L36
PF00445	AgeUp	3	0.00479162483758688	0.00958324967517376	Ribonuclease T2 family
PF00447	AgeUp	8	0.0225908844952454	0.0451817689904908	HSF-type DNA-binding
PF00449	AgeUp	1	0.00974563748411521	0.00974563748411521	Urease alpha-subunit, N-terminal domain
PF00454	AgeUp	8	0.00106687180713422	0.00106687180713422	Phosphatidylinositol 3- and 4-kinase
PF00456	AgeDown	2	0.00469999076991078	0.00469999076991078	Transketolase, thiamine diphosphate binding domain
PF00458	AgeDown	2	0	0	WHEP-TRS domain
PF00459	AgeDown	7	0.000188816655813767	0.000377633311627533	Inositol monophosphatase family
PF00464	AgeDown	5	0.0095512244778301	0.0191024489556602	Serine hydroxymethyltransferase
PF00466	AgeDown	4	0.000635409916943062	0.000635409916943062	Ribosomal protein L10
PF00467	AgeDown	11	1.13350697757115e-06	2.2670139551423e-06	KOW motif
PF00468	AgeDown	4	0	0	Ribosomal protein L34
PF00471	AgeDown	1	0.0117845579346254	0.0117845579346254	Ribosomal protein L33
PF00476	AgeDown	2	0.00469999076991078	0.00469999076991078	DNA polymerase family A
PF00478	AgeDown	1	0.0117845579346254	0.0117845579346254	IMP dehydrogenase / GMP reductase domain
PF00481	AgeUp	34	7.33564273596642e-06	1.46712854719328e-05	Protein phosphatase 2C
PF00483	AgeDown	5	0.0210304109901883	0.0210304109901883	Nucleotidyl transferase
PF00483	AgeUp	5	0.0135977458802471	0.0210304109901883	Nucleotidyl transferase
PF00484	AgeDown	3	0.00677309004096234	0.00677309004096234	Carbonic anhydrase
PF00485	AgeUp	9	3.99534419296855e-07	7.9906883859371e-07	Phosphoribulokinase / Uridine kinase family
PF00487	AgeDown	15	2.21302080660514e-08	2.21302080660514e-08	Fatty acid desaturase
PF00490	AgeDown	2	0	0	Delta-aminolevulinic acid dehydratase
PF00491	AgeUp	2	0	0	Arginase family
PF00493	AgeDown	10	6.36096751461758e-08	6.36096751461758e-08	MCM2/3/5 family
PF00498	AgeUp	7	0.0108390646959714	0.0216781293919427	FHA domain
PF00501	AgeUp	18	0.00111732260713814	0.00223464521427628	AMP-binding enzyme
PF00504	AgeDown	27	4.1712415149961e-08	8.3424830299922e-08	Chlorophyll A-B binding protein
PF00514	AgeDown	18	0.0160807895690272	0.0160807895690272	Armadillo/beta-catenin-like repeat
PF00514	AgeUp	20	0.0011558890758729	0.0023117781517458	Armadillo/beta-catenin-like repeat
PF00520	AgeUp	10	0.00438220987584919	0.00876441975169838	Ion transport protein
PF00521	AgeDown	2	0.00469999076991078	0.00469999076991078	DNA gyrase/topoisomerase IV, subunit A
PF00533	AgeUp	9	2.97322396893474e-05	5.94644793786947e-05	BRCA1 C Terminus (BRCT) domain
PF00538	AgeDown	7	0.0153445193404265	0.0306890386808529	linker histone H1 and H5 family
PF00542	AgeDown	7	6.10810075871581e-05	6.10810075871581e-05	Ribosomal protein L7/L12 C-terminal domain
PF00544	AgeDown	11	0.000361926713707009	0.000723853427414017	Pectate lyase
PF00547	AgeUp	1	0.00974563748411521	0.00974563748411521	Urease, gamma subunit
PF00550	AgeDown	10	6.53177704855969e-09	6.53177704855969e-09	Phosphopantetheine attachment site
PF00551	AgeDown	4	0.000635409916943062	0.000635409916943062	Formyl transferase
PF00557	AgeDown	6	0.0115587256650921	0.0115587256650921	Metallopeptidase family M24
PF00557	AgeUp	7	0.00154695544333402	0.00309391088666804	Metallopeptidase family M24
PF00560	AgeDown	42	0.00163317327530347	0.00326634655060695	Leucine Rich Repeat
PF00564	AgeUp	21	5.92700775764582e-05	0.000118540155152916	PB1 domain
PF00566	AgeUp	10	0.000211461682075584	0.000422923364151169	Rab-GTPase-TBC domain
PF00567	AgeDown	1	0.0327954413652581	0.0327954413652581	Tudor domain
PF00569	AgeUp	6	0.000723990809704917	0.00144798161940983	Zinc finger, ZZ type
PF00570	AgeDown	3	0.0037042499789527	0.0074084999579054	HRDC domain
PF00570	AgeUp	2	0.0248165526187767	0.0248165526187767	HRDC domain
PF00571	AgeUp	10	0.0114614243784235	0.0229228487568471	CBS domain
PF00572	AgeDown	8	2.08761711368222e-09	4.17523422736445e-09	Ribosomal protein L13
PF00573	AgeDown	12	2.45311002188958e-11	2.45311002188958e-11	Ribosomal protein L4/L1 family
PF00574	AgeDown	16	6.4910689887434e-12	6.4910689887434e-12	Clp protease
PF00575	AgeDown	11	9.5951546364395e-06	9.5951546364395e-06	S1 RNA binding domain
PF00576	AgeUp	1	0.00974563748411521	0.00974563748411521	HIUase/Transthyretin family
PF00578	AgeDown	8	3.37589282945842e-07	3.37589282945842e-07	AhpC/TSA family
PF00579	AgeDown	6	1.28430792476306e-06	1.28430792476306e-06	tRNA synthetases class I (W and Y)
PF00580	AgeUp	1	0.0273130291003008	0.0273130291003008	UvrD/REP helicase N-terminal domain
PF00581	AgeDown	13	2.119094233312e-08	4.238188466624e-08	Rhodanese-like domain
PF00582	AgeUp	11	0.0191914423837445	0.0383828847674889	Universal stress protein family
PF00583	AgeUp	10	0.00365504159994157	0.00731008319988314	Acetyltransferase (GNAT) family
PF00586	AgeDown	2	0	0	AIR synthase related protein, N-terminal domain
PF00587	AgeDown	10	8.05223034413346e-07	8.05223034413346e-07	tRNA synthetase class II core domain (G, H, P, S and T)
PF00588	AgeDown	3	0.0244580328625483	0.0244580328625483	SpoU rRNA Methylase family
PF00595	AgeDown	1	0.0327954413652581	0.0327954413652581	PDZ domain (Also known as DHR or GLGF)
PF00595	AgeUp	1	0.0273130291003008	0.0327954413652581	PDZ domain (Also known as DHR or GLGF)
PF00596	AgeDown	1	0.0117845579346254	0.0117845579346254	Class II Aldolase and Adducin N-terminal domain
PF00596	AgeUp	1	0.00974563748411521	0.0117845579346254	Class II Aldolase and Adducin N-terminal domain
PF00613	AgeUp	2	0.000961941676022396	0.000961941676022396	Phosphoinositide 3-kinase family, accessory domain (PIK domain)
PF00614	AgeDown	6	0.0222288690473359	0.0444577380946719	Phospholipase D Active site motif
PF00615	AgeUp	1	0	0	Regulator of G protein signaling domain
PF00622	AgeUp	4	0.000838692875133072	0.000838692875133072	SPRY domain
PF00631	AgeDown	1	0.0327954413652581	0.0327954413652581	GGL domain
PF00631	AgeUp	1	0.0273130291003008	0.0327954413652581	GGL domain
PF00632	AgeUp	10	2.15663927590147e-06	2.15663927590147e-06	HECT-domain (ubiquitin-transferase)
PF00634	AgeDown	1	0	0	BRCA2 repeat
PF00635	AgeUp	7	0.002079731467758	0.004159462935516	MSP (Major sperm protein) domain
PF00636	AgeUp	3	0.0177342599974232	0.0354685199948464	Ribonuclease III domain
PF00637	AgeDown	7	0.00379143641881193	0.00758287283762386	Region in Clathrin and VPS
PF00641	AgeDown	7	0.0125527838498965	0.025105567699793	Zn-finger in Ran binding protein and others
PF00642	AgeUp	17	0.004047976541845	0.00809595308368999	Zinc finger C-x8-C-x5-C-x3-H type (and similar)
PF00644	AgeUp	7	3.08789657018521e-06	3.08789657018521e-06	Poly(ADP-ribose) polymerase catalytic domain
PF00645	AgeUp	2	0.000961941676022396	0.000961941676022396	Poly(ADP-ribose) polymerase and DNA-Ligase Zn-finger region
PF00646	AgeUp	57	3.59280636485201e-12	7.18561272970402e-12	F-box domain
PF00651	AgeUp	19	0.000756608838461893	0.00151321767692379	BTB/POZ domain
PF00657	AgeDown	22	0.0017217282549759	0.0034434565099518	GDSL-like Lipase/Acylhydrolase
PF00658	AgeDown	4	0.00618333809671571	0.00618333809671571	Poly-adenylate binding protein, unique domain
PF00667	AgeUp	3	0.00479162483758688	0.00479162483758688	FAD binding domain
PF00670	AgeDown	5	3.76639765798287e-05	3.76639765798287e-05	S-adenosyl-L-homocysteine hydrolase, NAD binding domain
PF00673	AgeDown	11	2.66367624728968e-12	2.66367624728968e-12	ribosomal L5P family C-terminus
PF00675	AgeDown	5	0.0095512244778301	0.0191024489556602	Insulinase (Peptidase family M16)
PF00677	AgeDown	2	0	0	Lumazine binding domain
PF00679	AgeDown	7	0.000480675346330105	0.000480675346330105	Elongation factor G C-terminus
PF00682	AgeUp	4	0.000838692875133072	0.00167738575026614	HMGL-like
PF00684	AgeDown	7	0.00150863809241385	0.00301727618482769	DnaJ central domain
PF00684	AgeUp	6	0.00408010241171089	0.00408010241171089	DnaJ central domain
PF00687	AgeDown	9	9.74199073563514e-07	9.74199073563514e-07	Ribosomal protein L1p/L10e family
PF00690	AgeUp	6	0.0242303749832683	0.0484607499665366	Cation transporter/ATPase, N-terminus
PF00692	AgeDown	1	0.0327954413652581	0.0327954413652581	dUTPase
PF00694	AgeDown	3	0.0017371463933889	0.0017371463933889	Aconitase C-terminal domain
PF00696	AgeDown	8	2.23874310325117e-05	4.47748620650234e-05	Amino acid kinase family
PF00698	AgeDown	2	0	0	Acyl transferase domain
PF00699	AgeUp	1	0.00974563748411521	0.00974563748411521	Urease beta subunit
PF00702	AgeDown	9	0.0150158814339138	0.0225908844952454	haloacid dehalogenase-like hydrolase
PF00702	AgeUp	8	0.0225908844952454	0.0225908844952454	haloacid dehalogenase-like hydrolase
PF00707	AgeDown	1	0.0117845579346254	0.0117845579346254	Translation initiation factor IF-3, C-terminal domain
PF00709	AgeDown	2	0.0107991846518147	0.0107991846518147	Adenylosuccinate synthetase
PF00719	AgeDown	4	0.00915840745839895	0.0183168149167979	Inorganic pyrophosphatase
PF00725	AgeUp	4	0.0025957577122952	0.0051915154245904	3-hydroxyacyl-CoA dehydrogenase, C-terminal domain
PF00730	AgeDown	4	0.0177706907024876	0.0177706907024876	HhH-GPD superfamily base excision DNA repair protein
PF00731	AgeDown	1	0.0117845579346254	0.0117845579346254	AIR carboxylase
PF00733	AgeDown	3	0.00677309004096234	0.0135461800819247	Asparagine synthase
PF00736	AgeDown	2	0.0319789526087062	0.0319789526087062	EF-1 guanine nucleotide exchange domain
PF00742	AgeDown	2	0.00127911621930908	0.00127911621930908	Homoserine dehydrogenase
PF00745	AgeDown	3	0	0	Glutamyl-tRNAGlu reductase, dimerisation domain
PF00749	AgeDown	3	0.0017371463933889	0.00347429278677779	tRNA synthetases class I (E and Q), catalytic domain
PF00750	AgeDown	2	0.00127911621930908	0.00127911621930908	tRNA synthetases class I (R)
PF00752	AgeDown	3	0.0170036648189716	0.0340073296379433	XPG N-terminal domain
PF00754	AgeDown	1	0.0117845579346254	0.0117845579346254	F5/8 type C domain
PF00756	AgeUp	1	0.00974563748411521	0.00974563748411521	Putative esterase
PF00759	AgeDown	13	7.83042226946281e-06	7.83042226946281e-06	Glycosyl hydrolase family 9
PF00764	AgeDown	1	0	0	Arginosuccinate synthase
PF00777	AgeDown	3	0.0017371463933889	0.0017371463933889	Glycosyltransferase family 29 (sialyltransferase)
PF00781	AgeUp	6	0.00303806180070359	0.00607612360140718	Diacylglycerol kinase catalytic domain
PF00782	AgeUp	10	0.000154731529886399	0.000309463059772797	Dual specificity phosphatase, catalytic domain
PF00784	AgeDown	2	0	0	MyTH4 domain
PF00786	AgeDown	5	0.0126979574919383	0.0126979574919383	P21-Rho-binding domain
PF00787	AgeUp	6	0.000465483965256798	0.000930967930513595	PX domain
PF00789	AgeUp	14	1.0134606011452e-09	2.0269212022904e-09	UBX domain
PF00790	AgeUp	5	0.00210283831259377	0.00210283831259377	VHS domain
PF00792	AgeUp	2	0	0	Phosphoinositide 3-kinase C2
PF00793	AgeDown	2	0	0	DAHP synthetase I family
PF00795	AgeUp	5	0.00210283831259377	0.00420567662518754	Carbon-nitrogen hydrolase
PF00800	AgeDown	4	0.000261818704216041	0.000523637408432082	Prephenate dehydratase
PF00805	AgeDown	4	0.000261818704216041	0.000523637408432082	Pentapeptide repeats (8 copies)
PF00809	AgeDown	1	0.0117845579346254	0.0117845579346254	Pterin binding enzyme
PF00810	AgeUp	3	0.0423612560142269	0.0423612560142269	ER lumen protein retaining receptor
PF00815	AgeDown	2	0.00469999076991078	0.00469999076991078	Histidinol dehydrogenase
PF00817	AgeUp	3	9.49385941861105e-05	9.49385941861105e-05	impB/mucB/samB family
PF00827	AgeDown	6	1.77376938123954e-07	1.77376938123954e-07	Ribosomal L15
PF00828	AgeDown	8	1.88381427947902e-08	1.88381427947902e-08	Ribosomal proteins 50S-L15, 50S-L18e, 60S-L27A
PF00829	AgeDown	2	0.00469999076991078	0.00469999076991078	Ribosomal prokaryotic L21 protein
PF00830	AgeDown	3	0.00677309004096234	0.0135461800819247	Ribosomal L28 family
PF00831	AgeDown	7	1.92439400326522e-08	1.92439400326522e-08	Ribosomal L29 protein
PF00833	AgeDown	6	1.28430792476306e-06	1.28430792476306e-06	Ribosomal S17
PF00854	AgeUp	21	0.00323549736449776	0.00647099472899553	POT family
PF00855	AgeUp	7	0.000805117634259334	0.00161023526851867	PWWP domain
PF00856	AgeDown	14	0.0139513849128464	0.0279027698256928	SET domain
PF00857	AgeUp	3	0.0012084681413447	0.0012084681413447	Isochorismatase family
PF00861	AgeDown	8	0.000275814708276451	0.000275814708276451	Ribosomal L18 of archaea, bacteria, mitoch. and chloroplast
PF00867	AgeDown	3	0.0244580328625483	0.0489160657250967	XPG I-region
PF00875	AgeDown	4	0.0129893780566917	0.0129893780566917	DNA photolyase
PF00881	AgeUp	1	0.00974563748411521	0.00974563748411521	Nitroreductase family
PF00883	AgeDown	2	0.00127911621930908	0.00127911621930908	Cytosol aminopeptidase family, catalytic domain
PF00885	AgeDown	2	0.0107991846518147	0.0107991846518147	6,7-dimethyl-8-ribityllumazine synthase
PF00886	AgeUp	1	0.0273130291003008	0.0273130291003008	Ribosomal protein S16
PF00887	AgeUp	4	0.000838692875133072	0.00167738575026614	Acyl CoA binding protein
PF00888	AgeUp	11	3.27172902388514e-09	6.54345804777027e-09	Cullin family
PF00889	AgeDown	4	1.50654992252642e-05	1.50654992252642e-05	Elongation factor TS
PF00891	AgeUp	7	0.000805117634259334	0.00161023526851867	O-methyltransferase
PF00900	AgeDown	6	1.28430792476306e-06	1.28430792476306e-06	Ribosomal family S4e
PF00919	AgeDown	2	0.00469999076991078	0.00469999076991078	Uncharacterized protein family UPF0004
PF00920	AgeDown	2	0	0	Dehydratase family
PF00924	AgeUp	3	0.0423612560142269	0.0423612560142269	Mechanosensitive ion channel
PF00925	AgeDown	3	0.0017371463933889	0.0017371463933889	GTP cyclohydrolase II
PF00926	AgeDown	3	0.000633861515308177	0.000633861515308177	3,4-dihydroxy-2-butanone 4-phosphate synthase
PF00930	AgeUp	1	0.00974563748411521	0.00974563748411521	Dipeptidyl peptidase IV (DPP IV) N-terminal region
PF00931	AgeUp	30	0.0221982162777609	0.0443964325555218	NB-ARC domain
PF00933	AgeDown	11	0.000104904137797277	0.000209808275594555	Glycosyl hydrolase family 3 N terminal domain
PF00939	AgeDown	6	1.28430792476306e-06	1.28430792476306e-06	Sodium:sulfate symporter transmembrane region
PF00941	AgeUp	2	0.00356295092153125	0.00356295092153125	FAD binding domain in molybdopterin dehydrogenase
PF00956	AgeDown	4	0.0235830896093673	0.0471661792187346	Nucleosome assembly protein (NAP)
PF00957	AgeUp	9	0.000151340612022064	0.000302681224044128	Synaptobrevin
PF00958	AgeDown	1	0.0117845579346254	0.0117845579346254	GMP synthase C terminal domain
PF00962	AgeUp	2	0.0152946353399619	0.0305892706799238	Adenosine/AMP deaminase
PF00970	AgeDown	5	1.03792250885295e-05	1.03792250885295e-05	Oxidoreductase FAD-binding domain
PF00977	AgeDown	3	0.000633861515308177	0.000633861515308177	Histidine biosynthesis protein
PF00982	AgeUp	5	0.0135977458802471	0.0271954917604942	Glycosyltransferase family 20
PF00986	AgeDown	1	0.0117845579346254	0.0117845579346254	DNA gyrase B subunit, carboxyl terminus
PF00988	AgeDown	2	0	0	Carbamoyl-phosphate synthase small chain, CPSase domain
PF00996	AgeUp	3	0.0122293500755585	0.0122293500755585	GDP dissociation inhibitor
PF01010	AgeDown	1	0	0	NADH-dehyrogenase subunit F, TMs, (complex I) C-terminus
PF01012	AgeUp	1	0.0273130291003008	0.0273130291003008	Electron transfer flavoprotein domain
PF01014	AgeUp	1	0.00974563748411521	0.00974563748411521	Uricase
PF01015	AgeDown	6	1.77376938123954e-07	1.77376938123954e-07	Ribosomal S3Ae family
PF01016	AgeDown	2	0.0319789526087062	0.0319789526087062	Ribosomal L27 protein
PF01018	AgeDown	2	0.00469999076991078	0.00939998153982156	GTP1/OBG
PF01019	AgeDown	1	0.0327954413652581	0.0327954413652581	Gamma-glutamyltranspeptidase
PF01019	AgeUp	2	0.000961941676022396	0.00192388335204479	Gamma-glutamyltranspeptidase
PF01020	AgeDown	3	0.000138824702441847	0.000138824702441847	Ribosomal L40e family
PF01025	AgeDown	2	0.0319789526087062	0.0319789526087062	GrpE
PF01027	AgeUp	4	0.0025957577122952	0.0025957577122952	Inhibitor of apoptosis-promoting Bax1
PF01028	AgeDown	2	0.00127911621930908	0.00127911621930908	Eukaryotic DNA topoisomerase I, catalytic core
PF01029	AgeDown	2	0.00127911621930908	0.00127911621930908	NusB family
PF01040	AgeDown	6	8.54672416346191e-05	0.000170934483269238	UbiA prenyltransferase family
PF01043	AgeDown	1	0.0327954413652581	0.0327954413652581	SecA preprotein cross-linking domain
PF01043	AgeUp	1	0.0273130291003008	0.0327954413652581	SecA preprotein cross-linking domain
PF01048	AgeDown	2	0.0107991846518147	0.0107991846518147	Phosphorylase superfamily
PF01053	AgeDown	3	0.0244580328625483	0.0244580328625483	Cys/Met metabolism PLP-dependent enzyme
PF01059	AgeDown	1	0	0	NADH-ubiquinone oxidoreductase chain 4, amino terminus
PF01066	AgeDown	3	0.0170036648189716	0.0340073296379433	CDP-alcohol phosphatidyltransferase
PF01068	AgeUp	2	0.00825155174065331	0.00825155174065331	ATP dependent DNA ligase domain
PF01071	AgeDown	2	0.00127911621930908	0.00127911621930908	Phosphoribosylglycinamide synthetase, ATP-grasp (A) domain
PF01073	AgeUp	5	0.00601777471661145	0.00601777471661145	3-beta hydroxysteroid dehydrogenase/isomerase family
PF01075	AgeDown	1	0	0	Glycosyltransferase family 9 (heptosyltransferase)
PF01077	AgeDown	4	8.22190762678184e-05	0.000164438152535637	Nitrite and sulphite reductase 4Fe-4S domain
PF01078	AgeDown	3	0	0	Magnesium chelatase, subunit ChlI
PF01086	AgeUp	3	0.0012084681413447	0.0012084681413447	Clathrin light chain
PF01088	AgeUp	2	0.0248165526187767	0.0248165526187767	Ubiquitin carboxyl-terminal hydrolase, family 1
PF01090	AgeDown	4	8.22190762678184e-05	8.22190762678184e-05	Ribosomal protein S19e
PF01092	AgeDown	6	1.28430792476306e-06	1.28430792476306e-06	Ribosomal protein S6e
PF01103	AgeDown	5	3.76639765798287e-05	3.76639765798287e-05	Surface antigen
PF01106	AgeDown	4	0.00237038487983007	0.00237038487983007	NifU-like domain
PF01111	AgeUp	1	0.00974563748411521	0.00974563748411521	Cyclin-dependent kinase regulatory subunit
PF01113	AgeDown	4	0	0	Dihydrodipicolinate reductase, N-terminus
PF01118	AgeDown	5	0	0	Semialdehyde dehydrogenase, NAD binding domain
PF01120	AgeUp	1	0.0273130291003008	0.0273130291003008	Alpha-L-fucosidase
PF01121	AgeUp	1	0.00974563748411521	0.00974563748411521	Dephospho-CoA kinase
PF01125	AgeUp	1	0.0273130291003008	0.0273130291003008	G10 protein
PF01128	AgeDown	1	0	0	2-C-methyl-D-erythritol 4-phosphate cytidylyltransferase
PF01132	AgeDown	2	0	0	Elongation factor P (EF-P) OB domain
PF01133	AgeUp	1	0.00974563748411521	0.00974563748411521	Enhancer of rudimentary
PF01134	AgeDown	1	0	0	Glucose inhibited division protein A
PF01137	AgeDown	1	0.0117845579346254	0.0117845579346254	RNA 3'-terminal phosphate cyclase
PF01138	AgeUp	4	0.0120578114489212	0.0241156228978424	3' exoribonuclease family, domain 1
PF01145	AgeUp	7	0.0219099881814592	0.0438199763629184	SPFH domain / Band 7 family
PF01149	AgeUp	1	0	0	Formamidopyrimidine-DNA glycosylase N-terminal domain
PF01150	AgeDown	4	0.00237038487983007	0.00474076975966015	GDA1/CD39 (nucleoside phosphatase) family
PF01152	AgeDown	1	0.0117845579346254	0.0117845579346254	Bacterial-like globin
PF01156	AgeDown	2	0.0198612229102404	0.0198612229102404	Inosine-uridine preferring nucleoside hydrolase
PF01156	AgeUp	3	0.0012084681413447	0.0024169362826894	Inosine-uridine preferring nucleoside hydrolase
PF01157	AgeDown	4	8.22190762678184e-05	8.22190762678184e-05	Ribosomal protein L21e
PF01158	AgeDown	4	0.000261818704216041	0.000261818704216041	Ribosomal protein L36e
PF01159	AgeDown	3	0.000138824702441847	0.000138824702441847	Ribosomal protein L6e
PF01165	AgeDown	4	0.000261818704216041	0.000261818704216041	Ribosomal protein S21
PF01167	AgeUp	5	0.0171668621809481	0.0343337243618962	Tub family
PF01169	AgeDown	5	0.000232638196212932	0.000465276392425864	Uncharacterized protein family UPF0016
PF01172	AgeUp	1	0	0	Shwachman-Bodian-Diamond syndrome (SBDS) protein
PF01174	AgeDown	3	0.000138824702441847	0.000138824702441847	SNO glutamine amidotransferase family
PF01176	AgeDown	3	0.00677309004096234	0.0135461800819247	Translation initiation factor 1A / IF-1
PF01177	AgeUp	2	0	0	Asp/Glu/Hydantoin racemase
PF01182	AgeUp	4	0.00154090090553708	0.00154090090553708	Glucosamine-6-phosphate isomerases/6-phosphogluconolactonase
PF01187	AgeDown	3	0.000633861515308177	0.000633861515308177	Macrophage migration inhibitory factor (MIF)
PF01190	AgeDown	7	0.0185592257388169	0.0185592257388169	Pollen proteins Ole e I like
PF01191	AgeUp	3	0.00259874563487559	0.00259874563487559	RNA polymerase Rpb5, C-terminal domain
PF01192	AgeUp	1	0.0273130291003008	0.0273130291003008	RNA polymerase Rpb6
PF01194	AgeUp	1	0.0273130291003008	0.0273130291003008	RNA polymerases N / 8 kDa subunit
PF01195	AgeDown	3	0.00677309004096234	0.00677309004096234	Peptidyl-tRNA hydrolase
PF01196	AgeDown	4	8.22190762678184e-05	8.22190762678184e-05	Ribosomal protein L17
PF01197	AgeDown	2	0	0	Ribosomal protein L31
PF01198	AgeDown	4	8.22190762678184e-05	8.22190762678184e-05	Ribosomal protein L31e
PF01199	AgeDown	3	0.0037042499789527	0.0037042499789527	Ribosomal protein L34e
PF01200	AgeDown	2	0.00469999076991078	0.00469999076991078	Ribosomal protein S28e
PF01201	AgeDown	8	9.90408345700802e-07	9.90408345700802e-07	Ribosomal protein S8e
PF01202	AgeDown	4	0.000261818704216041	0.000261818704216041	Shikimate kinase
PF01204	AgeUp	1	0.0273130291003008	0.0273130291003008	Trehalase
PF01205	AgeDown	1	0	0	Uncharacterized protein family UPF0029
PF01207	AgeDown	5	0.000102528620080309	0.000102528620080309	Dihydrouridine synthase (Dus)
PF01208	AgeDown	6	0	0	Uroporphyrinogen decarboxylase (URO-D)
PF01209	AgeDown	2	0.00469999076991078	0.00469999076991078	ubiE/COQ5 methyltransferase family
PF01210	AgeDown	3	0.0037042499789527	0.0037042499789527	NAD-dependent glycerol-3-phosphate dehydrogenase N-terminus
PF01213	AgeDown	3	0.000138824702441847	0.000138824702441847	Adenylate cyclase associated (CAP) N terminal
PF01214	AgeUp	3	0.00259874563487559	0.00259874563487559	Casein kinase II regulatory subunit
PF01215	AgeDown	2	0.0107991846518147	0.0107991846518147	Cytochrome c oxidase subunit Vb
PF01218	AgeDown	2	0	0	Coproporphyrinogen III oxidase
PF01221	AgeDown	4	0.0304918996589648	0.0304918996589648	Dynein light chain type 1
PF01227	AgeDown	2	0	0	GTP cyclohydrolase I
PF01230	AgeDown	2	0.0471024701493525	0.0471024701493525	HIT domain
PF01230	AgeUp	2	0.0368315092874905	0.0471024701493525	HIT domain
PF01237	AgeDown	3	0.0444562570397161	0.0444562570397161	Oxysterol-binding protein
PF01237	AgeUp	3	0.0327550363159179	0.0444562570397161	Oxysterol-binding protein
PF01241	AgeDown	3	0.011150352843315	0.011150352843315	Photosystem I psaG / psaK
PF01243	AgeDown	1	0.0117845579346254	0.0117845579346254	Pyridoxamine 5'-phosphate oxidase
PF01245	AgeDown	3	0.0037042499789527	0.0037042499789527	Ribosomal protein L19
PF01246	AgeDown	7	7.07120045742901e-07	1.4142400914858e-06	Ribosomal protein L24e
PF01247	AgeDown	6	0	0	Ribosomal protein L35Ae
PF01248	AgeDown	20	8.20563935969266e-14	8.20563935969266e-14	Ribosomal protein L7Ae/L30e/S12e/Gadd45 family
PF01249	AgeDown	2	0.0107991846518147	0.0107991846518147	Ribosomal protein S21e
PF01250	AgeDown	4	0.000635409916943062	0.000635409916943062	Ribosomal protein S6
PF01251	AgeDown	4	8.22190762678184e-05	8.22190762678184e-05	Ribosomal protein S7e
PF01253	AgeUp	5	0.000857928951207304	0.000857928951207304	Translation initiation factor SUI1
PF01255	AgeDown	3	0.00677309004096234	0.00677309004096234	Putative undecaprenyl diphosphate synthase
PF01264	AgeDown	1	0.0117845579346254	0.0117845579346254	Chorismate synthase
PF01268	AgeDown	1	0.0327954413652581	0.0327954413652581	Formate--tetrahydrofolate ligase
PF01268	AgeUp	1	0.0273130291003008	0.0327954413652581	Formate--tetrahydrofolate ligase
PF01269	AgeUp	1	0.0273130291003008	0.0273130291003008	Fibrillarin
PF01280	AgeDown	4	0.000261818704216041	0.000261818704216041	Ribosomal protein L19e
PF01281	AgeDown	3	0.000138824702441847	0.000138824702441847	Ribosomal protein L9, N-terminal domain
PF01282	AgeDown	4	8.22190762678184e-05	8.22190762678184e-05	Ribosomal protein S24e
PF01283	AgeDown	6	0	0	Ribosomal protein S26e
PF01287	AgeDown	2	0.0471024701493525	0.0471024701493525	Eukaryotic elongation factor 5A hypusine, DNA-binding OB fold
PF01287	AgeUp	2	0.0368315092874905	0.0471024701493525	Eukaryotic elongation factor 5A hypusine, DNA-binding OB fold
PF01288	AgeDown	1	0.0117845579346254	0.0117845579346254	7,8-dihydro-6-hydroxymethylpterin-pyrophosphokinase (HPPK)
PF01293	AgeDown	1	0.0327954413652581	0.0327954413652581	Phosphoenolpyruvate carboxykinase
PF01294	AgeDown	4	0.0013015115380215	0.0013015115380215	Ribosomal protein L13e
PF01300	AgeDown	3	0.000138824702441847	0.000138824702441847	Telomere recombination
PF01301	AgeDown	8	0.00570040014525513	0.0114008002905103	Glycosyl hydrolases family 35
PF01315	AgeUp	2	0.00825155174065331	0.00825155174065331	Aldehyde oxidase and xanthine dehydrogenase, a/b hammerhead domain
PF01321	AgeUp	2	0.0152946353399619	0.0305892706799238	Creatinase/Prolidase N-terminal domain
PF01323	AgeUp	2	0	0	DSBA-like thioredoxin domain
PF01327	AgeDown	3	0.000138824702441847	0.000138824702441847	Polypeptide deformylase
PF01329	AgeDown	2	0.00469999076991078	0.00469999076991078	Pterin 4 alpha carbinolamine dehydratase
PF01336	AgeDown	12	5.54138324531855e-08	1.10827664906371e-07	OB-fold nucleic acid binding domain
PF01344	AgeUp	15	0.000172585528300472	0.000345171056600944	Kelch motif
PF01351	AgeDown	1	0.0117845579346254	0.0117845579346254	Ribonuclease HII
PF01363	AgeUp	11	1.98155352328965e-05	3.9631070465793e-05	FYVE zinc finger
PF01367	AgeDown	1	0.0117845579346254	0.0117845579346254	5'-3' exonuclease, C-terminal SAM fold
PF01369	AgeDown	4	0.0235830896093673	0.0471661792187346	Sec7 domain
PF01370	AgeDown	21	1.89025810754146e-07	3.78051621508291e-07	NAD dependent epimerase/dehydratase family
PF01379	AgeDown	4	0	0	Porphobilinogen deaminase, dipyromethane cofactor binding domain
PF01381	AgeUp	3	0.0012084681413447	0.0024169362826894	Helix-turn-helix
PF01384	AgeDown	2	0	0	Phosphate transporter family
PF01394	AgeDown	5	1.63478381675332e-06	1.63478381675332e-06	Clathrin propeller repeat
PF01396	AgeDown	2	0.00127911621930908	0.00127911621930908	Topoisomerase DNA binding C4 zinc finger
PF01398	AgeUp	9	0.000214636910778937	0.000429273821557874	JAB1/Mov34/MPN/PAD-1 ubiquitin protease
PF01399	AgeDown	9	0.0175899067804522	0.0351798135609044	PCI domain
PF01409	AgeDown	5	1.63478381675332e-06	1.63478381675332e-06	tRNA synthetases class II core domain (F)
PF01417	AgeUp	3	0.0177342599974232	0.0354685199948464	ENTH domain
PF01419	AgeUp	5	0.0013761955287038	0.0027523910574076	Jacalin-like lectin domain
PF01422	AgeUp	2	0.00356295092153125	0.00356295092153125	NF-X1 type zinc finger
PF01423	AgeDown	13	0.000416245606126047	0.000832491212252093	LSM domain
PF01426	AgeDown	8	0.00452654431462279	0.00452654431462279	BAH domain
PF01426	AgeUp	8	0.00237163896004469	0.00452654431462279	BAH domain
PF01428	AgeUp	9	0.000151340612022064	0.000151340612022064	AN1-like Zinc finger
PF01429	AgeUp	5	0.0213299199085327	0.0426598398170654	Methyl-CpG binding domain
PF01432	AgeUp	3	0.0012084681413447	0.0012084681413447	Peptidase family M3
PF01433	AgeUp	3	0.0122293500755585	0.0244587001511169	Peptidase family M1
PF01434	AgeDown	9	0.00116159882313064	0.00232319764626129	Peptidase family M41
PF01435	AgeUp	2	0.0368315092874905	0.0368315092874905	Peptidase family M48
PF01436	AgeDown	3	0.0244580328625483	0.0489160657250967	NHL repeat
PF01450	AgeDown	4	0	0	Acetohydroxy acid isomeroreductase, catalytic domain
PF01451	AgeDown	1	0.0117845579346254	0.0117845579346254	Low molecular weight phosphotyrosine protein phosphatase
PF01458	AgeDown	2	0.0198612229102404	0.0397224458204809	Uncharacterized protein family (UPF0051)
PF01459	AgeDown	11	1.13350697757115e-06	2.2670139551423e-06	Eukaryotic porin
PF01466	AgeUp	9	4.64520670818777e-05	9.29041341637554e-05	Skp1 family, dimerisation domain
PF01470	AgeUp	3	9.49385941861105e-05	9.49385941861105e-05	Pyroglutamyl peptidase
PF01472	AgeDown	3	0.0017371463933889	0.0017371463933889	PUA domain
PF01474	AgeDown	3	0.00677309004096234	0.00677309004096234	Class-II DAHP synthetase family
PF01477	AgeDown	5	0.047228108116911	0.047228108116911	PLAT/LH2 domain
PF01477	AgeUp	7	0.002079731467758	0.004159462935516	PLAT/LH2 domain
PF01479	AgeDown	14	9.69397424071024e-11	1.93879484814205e-10	S4 domain
PF01485	AgeUp	17	9.36674579531978e-11	1.87334915906396e-10	IBR domain, a half RING-finger domain
PF01487	AgeDown	4	0.000261818704216041	0.000523637408432082	Type I 3-dehydroquinase
PF01488	AgeDown	6	5.23165482958834e-06	1.04633096591767e-05	Shikimate / quinate 5-dehydrogenase
PF01493	AgeDown	3	0.0017371463933889	0.0017371463933889	GXGXG motif
PF01501	AgeDown	20	1.04533127217884e-05	2.09066254435768e-05	Glycosyl transferase family 8
PF01502	AgeDown	2	0	0	Phosphoribosyl-AMP cyclohydrolase
PF01503	AgeDown	2	0	0	Phosphoribosyl-ATP pyrophosphohydrolase
PF01507	AgeUp	3	0.0012084681413447	0.0012084681413447	Phosphoadenosine phosphosulfate reductase family
PF01509	AgeDown	2	0.00469999076991078	0.00469999076991078	TruB family pseudouridylate synthase (N terminal domain)
PF01512	AgeDown	3	0.000138824702441847	0.000138824702441847	Respiratory-chain NADH dehydrogenase 51 Kd subunit
PF01535	AgeDown	115	0.00906152258314456	0.0181230451662891	PPR repeat
PF01544	AgeUp	4	0.00154090090553708	0.00154090090553708	CorA-like Mg2+ transporter protein
PF01545	AgeUp	6	0.00694635757433338	0.0138927151486668	Cation efflux family
PF01556	AgeUp	9	0.0110252828404035	0.0220505656808071	DnaJ C terminal domain
PF01557	AgeUp	2	0.00356295092153125	0.00356295092153125	Fumarylacetoacetate (FAA) hydrolase family
PF01571	AgeDown	4	1.50654992252642e-05	1.50654992252642e-05	Aminomethyltransferase folate-binding domain
PF01582	AgeUp	7	0.00457030356589444	0.00457030356589444	TIR domain
PF01588	AgeDown	2	0.0198612229102404	0.0198612229102404	Putative tRNA binding domain
PF01591	AgeDown	1	0.0327954413652581	0.0327954413652581	6-phosphofructo-2-kinase
PF01592	AgeDown	1	0.0327954413652581	0.0327954413652581	NifU-like N terminal domain
PF01595	AgeDown	4	0.0177706907024876	0.0355413814049751	Domain of unknown function DUF21
PF01596	AgeDown	4	0.00395852074271243	0.00791704148542487	O-methyltransferase
PF01597	AgeDown	6	1.57889026585611e-05	1.57889026585611e-05	Glycine cleavage H-protein
PF01599	AgeDown	3	0.0017371463933889	0.0017371463933889	Ribosomal protein S27a
PF01632	AgeDown	3	0.000138824702441847	0.000138824702441847	Ribosomal protein L35
PF01634	AgeDown	2	0	0	ATP phosphoribosyltransferase
PF01641	AgeDown	2	0.0107991846518147	0.0107991846518147	SelR domain
PF01643	AgeDown	4	0.00395852074271243	0.00791704148542487	Acyl-ACP thioesterase
PF01645	AgeDown	3	0.000633861515308177	0.000633861515308177	Conserved region in glutamate synthase
PF01649	AgeDown	2	0	0	Ribosomal protein S20
PF01650	AgeUp	6	9.12577144742936e-05	9.12577144742936e-05	Peptidase C13 family
PF01652	AgeUp	5	5.96052777893028e-05	0.000119210555578606	Eukaryotic initiation factor 4E
PF01655	AgeDown	5	3.76639765798287e-05	3.76639765798287e-05	Ribosomal protein L32
PF01656	AgeDown	2	0	0	CobQ/CobB/MinD/ParA nucleotide binding domain
PF01667	AgeDown	2	0.0107991846518147	0.0107991846518147	Ribosomal protein S27
PF01678	AgeDown	2	0.00127911621930908	0.00127911621930908	Diaminopimelate epimerase
PF01680	AgeDown	2	0.0198612229102404	0.0198612229102404	SOR/SNZ family
PF01687	AgeUp	1	0.00974563748411521	0.00974563748411521	Riboflavin kinase
PF01704	AgeDown	6	0.000516521806029877	0.000516521806029877	UTP--glucose-1-phosphate uridylyltransferase
PF01713	AgeUp	2	0.0248165526187767	0.0248165526187767	Smr domain
PF01716	AgeDown	2	0.0107991846518147	0.0107991846518147	Manganese-stabilising protein / photosystem II polypeptide
PF01717	AgeDown	7	6.3550949712984e-06	6.3550949712984e-06	Cobalamin-independent synthase, Catalytic domain
PF01722	AgeDown	4	0.000261818704216041	0.000261818704216041	BolA-like protein
PF01746	AgeDown	2	0	0	tRNA (Guanine-1)-methyltransferase
PF01747	AgeUp	2	0.00356295092153125	0.0071259018430625	ATP-sulfurylase
PF01749	AgeUp	3	0.0122293500755585	0.0122293500755585	Importin beta binding domain
PF01751	AgeDown	3	0.011150352843315	0.011150352843315	Toprim domain
PF01753	AgeUp	4	0.0161362480525236	0.0322724961050472	MYND finger
PF01754	AgeUp	8	1.87605032382742e-05	1.87605032382742e-05	A20-like zinc finger
PF01756	AgeUp	4	0.000165760021196534	0.000165760021196534	Acyl-CoA oxidase
PF01758	AgeDown	4	0.00237038487983007	0.00474076975966015	Sodium Bile acid symporter family
PF01761	AgeDown	1	0.0117845579346254	0.0117845579346254	3-dehydroquinate synthase
PF01764	AgeUp	14	0.00263834156233517	0.00527668312467034	Lipase (class 3)
PF01765	AgeDown	3	0.000138824702441847	0.000277649404883694	Ribosome recycling factor
PF01775	AgeDown	7	1.56494523384412e-07	1.56494523384412e-07	Ribosomal proteins 50S-L18Ae/60S-L20/60S-L18A
PF01776	AgeDown	5	1.03792250885295e-05	1.03792250885295e-05	Ribosomal L22e protein family
PF01777	AgeDown	4	0.000261818704216041	0.000261818704216041	Ribosomal L27e protein family
PF01778	AgeDown	6	1.77376938123954e-07	3.54753876247907e-07	Ribosomal L28e protein family
PF01779	AgeDown	3	0.000138824702441847	0.000138824702441847	Ribosomal L29e protein family
PF01780	AgeDown	4	0.000635409916943062	0.000635409916943062	Ribosomal L37ae protein family
PF01781	AgeDown	2	0.0107991846518147	0.0107991846518147	Ribosomal L38e protein family
PF01783	AgeDown	1	0.0117845579346254	0.0117845579346254	Ribosomal L32p protein family
PF01786	AgeUp	3	0.00043721704211655	0.00043721704211655	Alternative oxidase
PF01788	AgeDown	1	0	0	PsbJ
PF01789	AgeDown	17	8.47093628629927e-14	8.47093628629927e-14	PsbP
PF01795	AgeDown	1	0.0117845579346254	0.0117845579346254	MraW methylase family
PF01798	AgeDown	3	0.0170036648189716	0.0340073296379433	snoRNA binding domain, fibrillarin
PF01799	AgeUp	2	0.00356295092153125	0.00356295092153125	[2Fe-2S] binding domain
PF01808	AgeDown	2	0	0	AICARFT/IMPCHase bienzyme
PF01814	AgeDown	3	0.0017371463933889	0.00347429278677779	Hemerythrin HHE cation binding domain
PF01814	AgeUp	2	0.0152946353399619	0.0152946353399619	Hemerythrin HHE cation binding domain
PF01820	AgeUp	2	0	0	D-ala D-ala ligase N-terminus
PF01823	AgeUp	3	0.0327550363159179	0.0327550363159179	MAC/Perforin domain
PF01833	AgeUp	4	9.3689822035008e-06	9.3689822035008e-06	IPT/TIG domain
PF01842	AgeDown	10	0.000485143548872544	0.000970287097745089	ACT domain
PF01843	AgeUp	4	0.00408981272957766	0.00408981272957766	DIL domain
PF01849	AgeDown	10	2.65430563294728e-10	2.65430563294728e-10	NAC domain
PF01858	AgeDown	1	0.0117845579346254	0.0117845579346254	Retinoblastoma-associated protein A domain
PF01868	AgeUp	1	0.00974563748411521	0.00974563748411521	Domain of unknown function UPF0086
PF01871	AgeUp	1	0.00974563748411521	0.00974563748411521	AMMECR1
PF01872	AgeDown	2	0.00127911621930908	0.00127911621930908	RibD C-terminal domain
PF01873	AgeDown	3	0.0335953802454646	0.0335953802454646	Domain found in IF2B/IF5
PF01873	AgeUp	3	0.024556483631346	0.0335953802454646	Domain found in IF2B/IF5
PF01875	AgeUp	2	0	0	Memo-like protein
PF01883	AgeUp	2	0.00825155174065331	0.0165031034813066	Domain of unknown function DUF59
PF01885	AgeUp	1	0.00974563748411521	0.00974563748411521	RNA 2'-phosphotransferase, Tpt1 / KptA family
PF01894	AgeUp	1	0.00974563748411521	0.00974563748411521	Uncharacterised protein family UPF0047
PF01896	AgeDown	2	0	0	DNA primase small subunit
PF01903	AgeDown	1	0	0	CbiX
PF01907	AgeDown	7	1.92439400326522e-08	1.92439400326522e-08	Ribosomal protein L37e
PF01909	AgeUp	8	1.02858479498136e-05	2.05716958996272e-05	Nucleotidyltransferase domain
PF01915	AgeDown	12	2.92831237732322e-05	5.85662475464643e-05	Glycosyl hydrolase family 3 C-terminal domain
PF01922	AgeDown	1	0.0117845579346254	0.0117845579346254	SRP19 protein
PF01926	AgeDown	22	2.19835040564274e-10	4.39670081128547e-10	50S ribosome-binding GTPase
PF01928	AgeDown	3	0.00677309004096234	0.00677309004096234	CYTH domain
PF01928	AgeUp	3	0.00479162483758688	0.00677309004096234	CYTH domain
PF01929	AgeDown	5	1.63478381675332e-06	1.63478381675332e-06	Ribosomal protein L14
PF01930	AgeDown	1	0	0	Domain of unknown function DUF83
PF01936	AgeUp	3	0.00795397040754991	0.00795397040754991	NYN domain
PF01937	AgeUp	2	0.00356295092153125	0.00356295092153125	Protein of unknown function DUF89
PF01938	AgeDown	2	0	0	TRAM domain
PF01940	AgeDown	2	0.00469999076991078	0.00469999076991078	Integral membrane protein DUF92
PF01959	AgeDown	1	0.0117845579346254	0.0117845579346254	3-dehydroquinate synthase (EC 4.6.1.3)
PF01960	AgeDown	2	0	0	ArgJ family
PF01966	AgeDown	1	0.0327954413652581	0.0327954413652581	HD domain
PF01966	AgeUp	1	0.0273130291003008	0.0327954413652581	HD domain
PF01968	AgeUp	1	0.00974563748411521	0.00974563748411521	Hydantoinase/oxoprolinase
PF01974	AgeDown	1	0.0327954413652581	0.0327954413652581	tRNA intron endonuclease, catalytic C-terminal domain
PF01974	AgeUp	1	0.0273130291003008	0.0327954413652581	tRNA intron endonuclease, catalytic C-terminal domain
PF01975	AgeUp	3	0.0012084681413447	0.0012084681413447	Survival protein SurE
PF01979	AgeUp	3	0.00259874563487559	0.00259874563487559	Amidohydrolase family
PF01980	AgeUp	1	0.00974563748411521	0.00974563748411521	Uncharacterised protein family UPF0066
PF01985	AgeDown	7	0.0101519413981381	0.0203038827962762	CRS1 / YhbY (CRM) domain
PF01990	AgeUp	2	0.0152946353399619	0.0305892706799238	ATP synthase (F/14-kDa) subunit
PF01991	AgeDown	2	0.0471024701493525	0.0471024701493525	ATP synthase (E/31 kDa) subunit
PF01992	AgeDown	2	0.0198612229102404	0.0198612229102404	ATP synthase (C/AC39) subunit
PF01997	AgeDown	3	0	0	Translin family
PF02002	AgeUp	2	0	0	TFIIE alpha subunit
PF02005	AgeDown	2	0.0198612229102404	0.0198612229102404	N2,N2-dimethylguanosine tRNA methyltransferase
PF02020	AgeUp	4	0.0120578114489212	0.0241156228978424	eIF4-gamma/eIF5/eIF2-epsilon
PF02033	AgeDown	2	0	0	Ribosome-binding factor A
PF02036	AgeUp	1	0.00974563748411521	0.00974563748411521	SCP-2 sterol transfer family
PF02042	AgeUp	8	0.000414806391433068	0.000829612782866137	RWP-RK domain
PF02045	AgeUp	10	6.05901066692446e-08	6.05901066692446e-08	CCAAT-binding transcription factor (CBF-B/NF-YA) subunit B
PF02046	AgeUp	1	0.00974563748411521	0.00974563748411521	Cytochrome c oxidase subunit VIa
PF02089	AgeUp	2	0.0152946353399619	0.0152946353399619	Palmitoyl protein thioesterase
PF02091	AgeDown	1	0	0	Glycyl-tRNA synthetase alpha subunit
PF02092	AgeDown	1	0	0	Glycyl-tRNA synthetase beta subunit
PF02096	AgeDown	4	0.0013015115380215	0.0013015115380215	60Kd inner membrane protein
PF02099	AgeUp	1	0.0273130291003008	0.0273130291003008	Josephin
PF02110	AgeDown	1	0.0117845579346254	0.0117845579346254	Hydroxyethylthiazole kinase family
PF02115	AgeDown	4	0.000635409916943062	0.00127081983388612	RHO protein GDP dissociation inhibitor
PF02127	AgeDown	2	0.00469999076991078	0.00469999076991078	Aminopeptidase I zinc metalloprotease (M18)
PF02127	AgeUp	2	0.00356295092153125	0.00469999076991078	Aminopeptidase I zinc metalloprotease (M18)
PF02130	AgeDown	1	0	0	Uncharacterized protein family UPF0054
PF02138	AgeUp	2	0.00825155174065331	0.0165031034813066	Beige/BEACH domain
PF02140	AgeDown	6	0.00273330294726233	0.00273330294726233	Galactose binding lectin domain
PF02141	AgeUp	2	0.00825155174065331	0.00825155174065331	DENN (AEX-3) domain
PF02142	AgeDown	4	1.50654992252642e-05	1.50654992252642e-05	MGS-like domain
PF02148	AgeUp	5	0.00308525092099595	0.0061705018419919	Zn-finger in ubiquitin-hydrolases and other protein
PF02149	AgeUp	4	0.00408981272957766	0.00817962545915532	Kinase associated domain 1
PF02151	AgeDown	5	0.000843776447107845	0.00168755289421569	UvrB/uvrC motif
PF02152	AgeDown	1	0.0117845579346254	0.0117845579346254	Dihydroneopterin aldolase
PF02153	AgeDown	3	0.000633861515308177	0.00126772303061635	Prephenate dehydrogenase
PF02162	AgeUp	2	0.00356295092153125	0.00356295092153125	XYPPX repeat (two copies)
PF02163	AgeDown	3	0.0037042499789527	0.0037042499789527	Peptidase family M50
PF02167	AgeDown	4	0.000261818704216041	0.000261818704216041	Cytochrome C1 family
PF02176	AgeDown	2	0.00469999076991078	0.00469999076991078	TRAF-type zinc finger
PF02181	AgeDown	9	0.0127328973961978	0.0254657947923957	Formin Homology 2 Domain
PF02183	AgeUp	11	0.00240713502019227	0.00481427004038453	Homeobox associated leucine zipper
PF02190	AgeUp	3	0.0122293500755585	0.0244587001511169	ATP-dependent protease La (LON) substrate-binding domain
PF02194	AgeUp	3	0.00259874563487559	0.00259874563487559	PXA domain
PF02209	AgeUp	1	0.0273130291003008	0.0273130291003008	Villin headpiece domain
PF02213	AgeUp	4	0.0210375134987001	0.0420750269974002	GYF domain
PF02214	AgeUp	4	0.00154090090553708	0.00154090090553708	BTB/POZ domain
PF02219	AgeDown	2	0.0107991846518147	0.0107991846518147	Methylenetetrahydrofolate reductase
PF02221	AgeUp	1	0.00974563748411521	0.00974563748411521	ML domain
PF02222	AgeDown	1	0.0117845579346254	0.0117845579346254	ATP-grasp domain
PF02229	AgeDown	2	0.0107991846518147	0.0107991846518147	Transcriptional Coactivator p15 (PC4)
PF02230	AgeUp	3	0.00795397040754991	0.0159079408150998	Phospholipase/Carboxylesterase
PF02238	AgeDown	1	0.0117845579346254	0.0117845579346254	Cytochrome c oxidase subunit VII
PF02254	AgeDown	3	0.000633861515308177	0.000633861515308177	TrkA-N domain
PF02272	AgeDown	2	0.0107991846518147	0.0107991846518147	DHHA1 domain
PF02309	AgeUp	12	0.0101728954323923	0.0203457908647846	AUX/IAA family
PF02325	AgeDown	7	0	0	YGGT family
PF02357	AgeDown	1	0.0117845579346254	0.0117845579346254	Transcription termination factor nusG
PF02358	AgeUp	9	0.000550095155706919	0.00110019031141384	Trehalose-phosphatase
PF02359	AgeUp	2	0.0248165526187767	0.0248165526187767	Cell division protein 48 (CDC48), N-terminal domain
PF02361	AgeDown	2	0	0	Cobalt transport protein
PF02365	AgeUp	42	2.71615735200021e-09	5.43231470400042e-09	No apical meristem (NAM) protein
PF02368	AgeDown	1	0.0117845579346254	0.0117845579346254	Bacterial Ig-like domain (group 2)
PF02373	AgeUp	6	0.0167610827283854	0.0335221654567708	JmjC domain, hydroxylase
PF02375	AgeDown	5	0.00342675276510004	0.00685350553020008	jmjN domain
PF02383	AgeUp	4	0.0120578114489212	0.0120578114489212	SacI homology domain
PF02390	AgeDown	2	0.0198612229102404	0.0198612229102404	Putative methyltransferase
PF02391	AgeDown	1	0.0117845579346254	0.0117845579346254	MoaE protein
PF02392	AgeUp	1	0	0	Ycf4
PF02403	AgeDown	2	0.00469999076991078	0.00469999076991078	Seryl-tRNA synthetase N-terminal domain
PF02405	AgeDown	1	0.0117845579346254	0.0117845579346254	Permease MlaE
PF02410	AgeDown	1	0.0327954413652581	0.0327954413652581	Ribosomal silencing factor during starvation
PF02416	AgeDown	5	3.76639765798287e-05	3.76639765798287e-05	mttA/Hcf106 family
PF02421	AgeDown	1	0.0117845579346254	0.0117845579346254	Ferrous iron transport protein B
PF02423	AgeUp	1	0	0	Ornithine cyclodeaminase/mu-crystallin family
PF02431	AgeDown	2	0.0198612229102404	0.0198612229102404	Chalcone-flavanone isomerase
PF02441	AgeUp	1	0.00974563748411521	0.00974563748411521	Flavoprotein
PF02445	AgeDown	1	0.0117845579346254	0.0117845579346254	Quinolinate synthetase A protein
PF02446	AgeDown	2	0.0198612229102404	0.0198612229102404	4-alpha-glucanotransferase
PF02450	AgeUp	4	0.00610974009105913	0.0122194801821183	Lecithin:cholesterol acyltransferase
PF02460	AgeDown	1	0.0117845579346254	0.0117845579346254	Patched family
PF02463	AgeUp	4	0.00610974009105913	0.00610974009105913	RecF/RecN/SMC N terminal domain
PF02466	AgeDown	7	0.0049620711891406	0.0049620711891406	Tim17/Tim22/Tim23/Pmp24 family
PF02469	AgeDown	19	1.39731172751013e-09	1.39731172751013e-09	Fasciclin domain
PF02470	AgeDown	2	0	0	MlaD protein
PF02514	AgeDown	6	0	0	CobN/Magnesium Chelatase
PF02517	AgeDown	4	0.00618333809671571	0.00618333809671571	CAAX protease self-immunity
PF02527	AgeDown	1	0.0117845579346254	0.0117845579346254	rRNA small subunit methyltransferase G
PF02531	AgeDown	5	0	0	PsaD
PF02536	AgeDown	14	0.00559167894640345	0.0111833578928069	mTERF
PF02538	AgeUp	2	0.000961941676022396	0.000961941676022396	Hydantoinase B/oxoprolinase
PF02540	AgeUp	1	0.00974563748411521	0.00974563748411521	NAD synthase
PF02542	AgeDown	1	0.0117845579346254	0.0117845579346254	YgbB family
PF02545	AgeDown	4	0	0	Maf-like protein
PF02559	AgeDown	2	0	0	CarD-like/TRCF domain
PF02575	AgeDown	3	0	0	YbaB/EbfC DNA-binding family
PF02581	AgeDown	1	0.0117845579346254	0.0117845579346254	Thiamine monophosphate synthase/TENI
PF02585	AgeUp	1	0.00974563748411521	0.00974563748411521	GlcNAc-PI de-N-acetylase
PF02586	AgeUp	2	0	0	SOS response associated peptidase (SRAP)
PF02590	AgeDown	1	0.0117845579346254	0.0117845579346254	Predicted SPOUT methyltransferase
PF02598	AgeDown	2	0	0	Putative RNA methyltransferase
PF02602	AgeDown	3	0.000138824702441847	0.000138824702441847	Uroporphyrinogen-III synthase HemD
PF02605	AgeDown	2	0.00127911621930908	0.00127911621930908	Photosystem I reaction centre subunit XI
PF02620	AgeDown	1	0.0117845579346254	0.0117845579346254	Uncharacterized ACR, COG1399
PF02622	AgeUp	2	0.0152946353399619	0.0152946353399619	Uncharacterized ACR, COG1678
PF02630	AgeDown	2	0.0107991846518147	0.0107991846518147	SCO1/SenC
PF02636	AgeDown	2	0.00127911621930908	0.00127911621930908	Putative S-adenosyl-L-methionine-dependent methyltransferase
PF02637	AgeDown	2	0.00469999076991078	0.00469999076991078	GatB domain
PF02657	AgeDown	3	0.0037042499789527	0.0037042499789527	Fe-S metabolism associated domain
PF02666	AgeDown	2	0	0	Phosphatidylserine decarboxylase
PF02668	AgeUp	2	0.000961941676022396	0.000961941676022396	Taurine catabolism dioxygenase TauD, TfdA family
PF02671	AgeUp	3	0.00479162483758688	0.00479162483758688	Paired amphipathic helix repeat
PF02672	AgeDown	3	0.00677309004096234	0.00677309004096234	CP12 domain
PF02679	AgeDown	1	0.0117845579346254	0.0117845579346254	(2R)-phospho-3-sulfolactate synthase (ComA)
PF02681	AgeDown	6	5.23165482958834e-06	1.04633096591767e-05	Divergent PAP2 family
PF02686	AgeDown	1	0	0	Glu-tRNAGln amidotransferase C subunit
PF02696	AgeUp	3	9.49385941861105e-05	9.49385941861105e-05	Uncharacterized ACR, YdiU/UPF0061 family
PF02704	AgeDown	6	0.00691060202930207	0.0138212040586041	Gibberellin regulated protein
PF02713	AgeDown	1	0.0117845579346254	0.0117845579346254	Domain of unknown function DUF220
PF02727	AgeUp	2	0.00825155174065331	0.00825155174065331	Copper amine oxidase, N2 domain
PF02728	AgeUp	2	0.0368315092874905	0.0368315092874905	Copper amine oxidase, N3 domain
PF02729	AgeDown	3	0.000633861515308177	0.000633861515308177	Aspartate/ornithine carbamoyltransferase, carbamoyl-P binding domain
PF02731	AgeUp	2	0.00825155174065331	0.00825155174065331	SKIP/SNW domain
PF02733	AgeDown	1	0.0117845579346254	0.0117845579346254	Dak1 domain
PF02734	AgeDown	1	0.0327954413652581	0.0327954413652581	DAK2 domain
PF02735	AgeUp	1	0.0273130291003008	0.0273130291003008	Ku70/Ku80 beta-barrel domain
PF02736	AgeUp	4	0.00610974009105913	0.00610974009105913	Myosin N-terminal SH3-like domain
PF02737	AgeUp	4	0.0025957577122952	0.0051915154245904	3-hydroxyacyl-CoA dehydrogenase, NAD binding domain
PF02739	AgeDown	1	0.0117845579346254	0.0117845579346254	5'-3' exonuclease, N-terminal resolvase-like domain
PF02746	AgeDown	1	0.0117845579346254	0.0117845579346254	Mandelate racemase / muconate lactonizing enzyme, N-terminal domain
PF02769	AgeDown	5	1.03792250885295e-05	1.03792250885295e-05	AIR synthase related protein, C-terminal domain
PF02770	AgeUp	7	1.12783260030292e-06	1.12783260030292e-06	Acyl-CoA dehydrogenase, middle domain
PF02771	AgeUp	3	0.0012084681413447	0.0012084681413447	Acyl-CoA dehydrogenase, N-terminal domain
PF02772	AgeDown	5	0.0095512244778301	0.0191024489556602	S-adenosylmethionine synthetase, central domain
PF02773	AgeDown	5	0.00700194549033337	0.0140038909806667	S-adenosylmethionine synthetase, C-terminal domain
PF02774	AgeDown	4	0	0	Semialdehyde dehydrogenase, dimerisation domain
PF02775	AgeDown	5	0.00142322711802253	0.00284645423604506	Thiamine pyrophosphate enzyme, C-terminal TPP binding domain
PF02776	AgeDown	5	0.000843776447107845	0.00168755289421569	Thiamine pyrophosphate enzyme, N-terminal TPP binding domain
PF02777	AgeDown	9	2.24531436080452e-09	2.24531436080452e-09	Iron/manganese superoxide dismutases, C-terminal domain
PF02778	AgeDown	1	0.0327954413652581	0.0327954413652581	tRNA intron endonuclease, N-terminal domain
PF02778	AgeUp	1	0.0273130291003008	0.0327954413652581	tRNA intron endonuclease, N-terminal domain
PF02779	AgeDown	8	0.00157031725631553	0.00314063451263105	Transketolase, pyrimidine binding domain
PF02779	AgeUp	5	0.0445956107247327	0.0445956107247327	Transketolase, pyrimidine binding domain
PF02780	AgeDown	8	0.000275814708276451	0.000551629416552901	Transketolase, C-terminal domain
PF02780	AgeUp	5	0.0171668621809481	0.0171668621809481	Transketolase, C-terminal domain
PF02785	AgeDown	3	0.0037042499789527	0.0037042499789527	Biotin carboxylase C-terminal domain
PF02786	AgeDown	6	3.93184894143488e-05	3.93184894143488e-05	Carbamoyl-phosphate synthase L chain, ATP binding domain
PF02787	AgeDown	2	0.00127911621930908	0.00127911621930908	Carbamoyl-phosphate synthetase large chain, oligomerisation domain
PF02788	AgeDown	1	0.0327954413652581	0.0327954413652581	Ribulose bisphosphate carboxylase large chain, N-terminal domain
PF02789	AgeDown	2	0	0	Cytosol aminopeptidase family, N-terminal domain
PF02792	AgeDown	1	0.0327954413652581	0.0327954413652581	Mago nashi protein
PF02800	AgeDown	7	0.000480675346330105	0.00096135069266021	Glyceraldehyde 3-phosphate dehydrogenase, C-terminal domain
PF02801	AgeDown	7	2.3434245123967e-06	2.3434245123967e-06	Beta-ketoacyl synthase, C-terminal domain
PF02803	AgeUp	4	0.000405866432164312	0.000405866432164312	Thiolase, C-terminal domain
PF02806	AgeDown	3	0.0017371463933889	0.00347429278677779	Alpha amylase, C-terminal all-beta domain
PF02806	AgeUp	2	0.0152946353399619	0.0152946353399619	Alpha amylase, C-terminal all-beta domain
PF02809	AgeUp	2	0.00356295092153125	0.00356295092153125	Ubiquitin interaction motif
PF02810	AgeDown	1	0.0327954413652581	0.0327954413652581	SEC-C motif
PF02811	AgeUp	1	0	0	PHP domain
PF02817	AgeDown	10	1.55391016976861e-09	3.10782033953723e-09	e3 binding domain
PF02823	AgeDown	3	0.000633861515308177	0.000633861515308177	ATP synthase, Delta/Epsilon chain, beta-sandwich domain
PF02826	AgeDown	7	0.00284599686718177	0.00569199373436354	D-isomer specific 2-hydroxyacid dehydrogenase, NAD binding domain
PF02840	AgeUp	2	0	0	Prp18 domain
PF02843	AgeDown	2	0.00127911621930908	0.00127911621930908	Phosphoribosylglycinamide synthetase, C domain
PF02844	AgeDown	2	0.00469999076991078	0.00469999076991078	Phosphoribosylglycinamide synthetase, N domain
PF02845	AgeUp	4	0.00154090090553708	0.00154090090553708	CUE domain
PF02852	AgeDown	7	2.3434245123967e-06	4.68684902479339e-06	Pyridine nucleotide-disulphide oxidoreductase, dimerisation domain
PF02861	AgeDown	11	1.51288186782517e-05	3.02576373565035e-05	Clp amino terminal domain, pathogenicity island component
PF02862	AgeUp	2	0	0	DDHD domain
PF02866	AgeDown	10	3.98262774484805e-05	7.9652554896961e-05	lactate/malate dehydrogenase, alpha/beta C-terminal domain
PF02867	AgeDown	2	0.00127911621930908	0.00127911621930908	Ribonucleotide reductase, barrel domain
PF02874	AgeDown	15	3.08803440333527e-09	6.17606880667053e-09	ATP synthase alpha/beta family, beta-barrel domain
PF02877	AgeUp	2	0.0248165526187767	0.0248165526187767	Poly(ADP-ribose) polymerase, regulatory domain
PF02878	AgeDown	4	0.0013015115380215	0.0013015115380215	Phosphoglucomutase/phosphomannomutase, alpha/beta/alpha domain I
PF02879	AgeDown	4	0.000261818704216041	0.000261818704216041	Phosphoglucomutase/phosphomannomutase, alpha/beta/alpha domain II
PF02880	AgeDown	4	0.00237038487983007	0.00237038487983007	Phosphoglucomutase/phosphomannomutase, alpha/beta/alpha domain III
PF02881	AgeDown	4	0.00395852074271243	0.00791704148542487	SRP54-type protein, helical bundle domain
PF02887	AgeDown	6	0.00691060202930207	0.0138212040586041	Pyruvate kinase, alpha/beta domain
PF02889	AgeUp	6	0.00303806180070359	0.00607612360140718	Sec63 Brl domain
PF02891	AgeUp	2	0.0248165526187767	0.0248165526187767	MIZ/SP-RING zinc finger
PF02893	AgeUp	7	0.00112826346066864	0.00112826346066864	GRAM domain
PF02896	AgeUp	1	0.00974563748411521	0.00974563748411521	PEP-utilising enzyme, TIM barrel domain
PF02897	AgeDown	3	0.00677309004096234	0.00677309004096234	Prolyl oligopeptidase, N-terminal beta-propeller domain
PF02902	AgeUp	8	0.000414806391433068	0.000414806391433068	Ulp1 protease family, C-terminal catalytic domain
PF02911	AgeDown	2	0	0	Formyl transferase, C-terminal domain
PF02913	AgeDown	1	0.0327954413652581	0.0327954413652581	FAD linked oxidases, C-terminal domain
PF02913	AgeUp	1	0.0273130291003008	0.0327954413652581	FAD linked oxidases, C-terminal domain
PF02915	AgeDown	2	0	0	Rubrerythrin
PF02919	AgeDown	2	0	0	Eukaryotic DNA topoisomerase I, DNA binding fragment
PF02921	AgeDown	2	0.00127911621930908	0.00127911621930908	Ubiquinol cytochrome reductase transmembrane region
PF02922	AgeDown	6	8.54672416346191e-05	0.000170934483269238	Carbohydrate-binding module 48 (Isoamylase N-terminal domain)
PF02926	AgeDown	2	0.00469999076991078	0.00469999076991078	THUMP domain
PF02928	AgeDown	3	0.0244580328625483	0.0489160657250967	C5HC2 zinc finger
PF02933	AgeUp	2	0.0368315092874905	0.0368315092874905	Cell division protein 48 (CDC48), domain 2
PF02934	AgeDown	2	0.00127911621930908	0.00127911621930908	GatB/GatE catalytic domain
PF02938	AgeDown	1	0	0	GAD domain
PF02943	AgeDown	1	0.0117845579346254	0.0117845579346254	Ferredoxin thioredoxin reductase catalytic beta chain
PF02953	AgeDown	3	0.0335953802454646	0.0335953802454646	Tim10/DDP family zinc finger
PF02969	AgeDown	1	0.0327954413652581	0.0327954413652581	TATA box binding protein associated factor (TAF)
PF02969	AgeUp	1	0.0273130291003008	0.0327954413652581	TATA box binding protein associated factor (TAF)
PF02984	AgeDown	14	0.000299588942231141	0.000599177884462282	Cyclin, C-terminal domain
PF02985	AgeDown	6	0.0222288690473359	0.0444577380946719	HEAT repeat
PF02990	AgeDown	8	0.0182838040942521	0.0365676081885041	Endomembrane protein 70
PF02991	AgeUp	8	1.11754943961141e-06	1.11754943961141e-06	Autophagy protein Atg8 ubiquitin like
PF03004	AgeUp	10	0.0151404996320678	0.0302809992641356	Plant transposase (Ptta/En/Spm family)
PF03007	AgeDown	3	0.0244580328625483	0.0489160657250967	Wax ester synthase-like Acyl-CoA acyltransferase domain
PF03024	AgeUp	1	0.00974563748411521	0.00974563748411521	Folate receptor family
PF03029	AgeUp	2	0.0368315092874905	0.0368315092874905	Conserved hypothetical ATP binding protein
PF03030	AgeDown	5	0.00342675276510004	0.00342675276510004	Inorganic H+ pyrophosphatase
PF03031	AgeUp	6	0.00883893439355712	0.0176778687871142	NLI interacting factor-like phosphatase
PF03033	AgeUp	5	0.000136484844729062	0.000136484844729062	Glycosyltransferase family 28 N-terminal domain
PF03034	AgeDown	1	0.0327954413652581	0.0327954413652581	Phosphatidyl serine synthase
PF03040	AgeDown	2	0.00127911621930908	0.00127911621930908	CemA family
PF03061	AgeUp	5	0.0013761955287038	0.0013761955287038	Thioesterase superfamily
PF03071	AgeUp	1	0.00974563748411521	0.00974563748411521	GNT-I family
PF03079	AgeUp	2	0.000961941676022396	0.000961941676022396	ARD/ARD' family
PF03081	AgeUp	13	5.37429043414049e-05	5.37429043414049e-05	Exo70 exocyst complex subunit
PF03083	AgeDown	8	0.0106519475530165	0.021303895106033	Sugar efflux transporter for intercellular exchange
PF03087	AgeUp	5	0.00308525092099595	0.00308525092099595	Arabidopsis protein of unknown function
PF03096	AgeDown	2	0.0198612229102404	0.0198612229102404	Ndr family
PF03097	AgeUp	3	0.00795397040754991	0.00795397040754991	BRO1-like domain
PF03098	AgeUp	2	0.00825155174065331	0.00825155174065331	Animal haem peroxidase
PF03100	AgeDown	2	0	0	CcmE
PF03104	AgeDown	2	0.0198612229102404	0.0397224458204809	DNA polymerase family B, exonuclease domain
PF03105	AgeUp	11	1.33454218649602e-05	1.33454218649602e-05	SPX domain
PF03106	AgeUp	21	0.0142235631469128	0.0284471262938256	WRKY DNA -binding domain
PF03107	AgeDown	2	0.0319789526087062	0.0319789526087062	C1 domain
PF03109	AgeDown	10	0.000358397078514121	0.000716794157028242	ABC1 family
PF03121	AgeDown	1	0.0117845579346254	0.0117845579346254	Herpesviridae UL52/UL70 DNA primase
PF03126	AgeUp	4	0.00610974009105913	0.00610974009105913	Plus-3 domain
PF03127	AgeUp	5	0.000857928951207304	0.000857928951207304	GAT domain
PF03129	AgeDown	10	1.62380493557684e-07	1.62380493557684e-07	Anticodon binding domain
PF03134	AgeUp	6	0.00883893439355712	0.00883893439355712	TB2/DP1, HVA22 family
PF03141	AgeDown	22	2.05770104913813e-06	4.11540209827626e-06	Putative S-adenosyl-L-methionine-dependent methyltransferase
PF03143	AgeDown	12	2.2518400844204e-07	4.5036801688408e-07	Elongation factor Tu C-terminal domain
PF03144	AgeDown	24	2.67507384263896e-13	5.35014768527793e-13	Elongation factor Tu domain 2
PF03147	AgeDown	2	0	0	Ferredoxin-fold anticodon binding domain
PF03151	AgeDown	20	9.36630618706698e-05	0.00018732612374134	Triose-phosphate Transporter family
PF03152	AgeUp	3	0.00259874563487559	0.00259874563487559	Ubiquitin fusion degradation protein UFD1
PF03153	AgeDown	2	0	0	Transcription factor IIA, alpha/beta subunit
PF03161	AgeDown	2	0	0	LAGLIDADG DNA endonuclease family
PF03164	AgeDown	1	0.0117845579346254	0.0117845579346254	Trafficking protein Mon1
PF03177	AgeDown	1	0	0	Non-repetitive/WGA-negative nucleoporin C-terminal
PF03179	AgeDown	2	0.0198612229102404	0.0198612229102404	Vacuolar (H+)-ATPase G subunit
PF03181	AgeDown	5	0.00342675276510004	0.00685350553020008	BURP domain
PF03194	AgeUp	5	9.24480143706448e-07	9.24480143706448e-07	LUC7 N_terminus
PF03215	AgeUp	1	0.00974563748411521	0.00974563748411521	Rad17 cell cycle checkpoint protein
PF03223	AgeDown	2	0	0	V-ATPase subunit C
PF03224	AgeDown	2	0.0198612229102404	0.0198612229102404	V-ATPase subunit H
PF03226	AgeUp	7	0.000158130849147885	0.000158130849147885	Yippee zinc-binding/DNA-binding /Mis18, centromere assembly
PF03227	AgeUp	1	0.0273130291003008	0.0273130291003008	Gamma interferon inducible lysosomal thiol reductase (GILT)
PF03244	AgeDown	2	0.0198612229102404	0.0198612229102404	Photosystem I reaction centre subunit VI
PF03248	AgeUp	4	0.00873948707014542	0.00873948707014542	Rer1 family
PF03255	AgeDown	3	0.000633861515308177	0.000633861515308177	Acetyl co-enzyme A carboxylase carboxyltransferase alpha subunit
PF03266	AgeUp	1	0	0	NTPase
PF03271	AgeDown	1	0.0327954413652581	0.0327954413652581	EB1-like C-terminal motif
PF03297	AgeDown	3	0.000138824702441847	0.000138824702441847	S25 ribosomal protein
PF03311	AgeUp	2	0.0368315092874905	0.0368315092874905	Cornichon protein
PF03328	AgeDown	1	0.0117845579346254	0.0117845579346254	HpcH/HpaI aldolase/citrate lyase family
PF03331	AgeUp	1	0	0	UDP-3-O-acyl N-acetylglycosamine deacetylase
PF03332	AgeDown	1	0.0117845579346254	0.0117845579346254	Eukaryotic phosphomannomutase
PF03348	AgeUp	4	0.000165760021196534	0.000165760021196534	Serine incorporator (Serinc)
PF03351	AgeDown	2	0.0198612229102404	0.0198612229102404	DOMON domain
PF03352	AgeDown	4	0.0129893780566917	0.0259787561133834	Methyladenine glycosylase
PF03357	AgeUp	15	1.54431653729423e-09	1.54431653729423e-09	Snf7
PF03368	AgeUp	6	2.74162302914914e-06	2.74162302914914e-06	Dicer dimerisation domain
PF03371	AgeUp	2	0.00825155174065331	0.00825155174065331	PRP38 family
PF03398	AgeUp	7	9.6188473188058e-05	0.000192376946376116	Regulator of Vps4 activity in the MVB pathway
PF03405	AgeDown	2	0.0198612229102404	0.0198612229102404	Fatty acid desaturase
PF03416	AgeUp	1	0.00974563748411521	0.00974563748411521	Peptidase family C54
PF03417	AgeDown	1	0	0	Acyl-coenzyme A:6-aminopenicillanic acid acyl-transferase
PF03439	AgeUp	3	0.00043721704211655	0.00043721704211655	Early transcription elongation factor of RNA pol II, NGN section
PF03447	AgeDown	2	0.00127911621930908	0.00127911621930908	Homoserine dehydrogenase, NAD binding domain
PF03450	AgeUp	2	0.0152946353399619	0.0152946353399619	CO dehydrogenase flavoprotein C-terminal domain
PF03456	AgeUp	2	0.0152946353399619	0.0152946353399619	uDENN domain
PF03460	AgeDown	4	8.22190762678184e-05	0.000164438152535637	Nitrite/Sulfite reductase ferredoxin-like half domain
PF03461	AgeDown	1	0	0	TRCF domain
PF03467	AgeUp	4	0	0	Smg-4/UPF3 family
PF03468	AgeUp	5	0.00210283831259377	0.00420567662518754	XS domain
PF03470	AgeUp	3	0.00479162483758688	0.00479162483758688	XS zinc finger domain
PF03471	AgeDown	2	0	0	Transporter associated domain
PF03473	AgeDown	1	0.0327954413652581	0.0327954413652581	MOSC domain
PF03473	AgeUp	1	0.0273130291003008	0.0327954413652581	MOSC domain
PF03476	AgeUp	2	0.0152946353399619	0.0305892706799238	MOSC N-terminal beta barrel domain
PF03477	AgeDown	2	0.00127911621930908	0.00127911621930908	ATP cone domain
PF03483	AgeDown	2	0	0	B3/4 domain
PF03484	AgeDown	2	0.00127911621930908	0.00127911621930908	tRNA synthetase B5 domain
PF03485	AgeDown	2	0.00127911621930908	0.00127911621930908	Arginyl tRNA synthetase N terminal domain
PF03489	AgeDown	6	0.000516521806029877	0.000516521806029877	Saposin-like type B, region 2
PF03489	AgeUp	7	3.05359850326848e-05	6.10719700653696e-05	Saposin-like type B, region 2
PF03501	AgeDown	3	0.000138824702441847	0.000138824702441847	Plectin/S10 domain
PF03514	AgeUp	22	6.68521102389628e-05	0.000133704220477926	GRAS domain family
PF03522	AgeDown	1	0.0327954413652581	0.0327954413652581	Solute carrier family 12
PF03531	AgeDown	1	0.0117845579346254	0.0117845579346254	Structure-specific recognition protein (SSRP1)
PF03568	AgeDown	1	0.0327954413652581	0.0327954413652581	Peptidase family C50
PF03600	AgeDown	2	0.0107991846518147	0.0107991846518147	Citrate transporter
PF03602	AgeDown	2	0.00469999076991078	0.00469999076991078	Conserved hypothetical protein 95
PF03604	AgeUp	1	0.00974563748411521	0.00974563748411521	DNA directed RNA polymerase, 7 kDa subunit
PF03618	AgeUp	1	0	0	Kinase/pyrophosphorylase
PF03619	AgeUp	5	0.000275072737427344	0.000275072737427344	Organic solute transporter Ostalpha
PF03637	AgeUp	3	0.00795397040754991	0.0159079408150998	Mob1/phocein family
PF03638	AgeDown	3	0.00677309004096234	0.0135461800819247	Tesmin/TSO1-like CXC domain, cysteine-rich domain
PF03639	AgeDown	3	0.0037042499789527	0.0037042499789527	Glycosyl hydrolase family 81
PF03643	AgeUp	2	0.00356295092153125	0.00356295092153125	Vacuolar protein sorting-associated protein 26
PF03644	AgeUp	1	0.00974563748411521	0.00974563748411521	Glycosyl hydrolase family 85
PF03649	AgeDown	1	0.0117845579346254	0.0117845579346254	Uncharacterised protein family (UPF0014)
PF03652	AgeDown	2	0.00469999076991078	0.00469999076991078	Holliday junction resolvase
PF03662	AgeDown	3	0.011150352843315	0.02230070568663	Glycosyl hydrolase family 79, N-terminal domain
PF03669	AgeDown	2	0	0	Uncharacterised protein family (UPF0139)
PF03671	AgeUp	2	0.00356295092153125	0.00356295092153125	Ubiquitin fold modifier 1 protein
PF03676	AgeUp	2	0	0	Uncharacterised protein family (UPF0183)
PF03692	AgeDown	2	0	0	Putative zinc- or iron-chelating domain
PF03703	AgeDown	2	0	0	Bacterial PH domain
PF03719	AgeDown	5	0.000102528620080309	0.000102528620080309	Ribosomal protein S5, C-terminal domain
PF03725	AgeDown	3	0.0444562570397161	0.0444562570397161	3' exoribonuclease family, domain 2
PF03725	AgeUp	3	0.0327550363159179	0.0444562570397161	3' exoribonuclease family, domain 2
PF03727	AgeDown	4	0.00237038487983007	0.00474076975966015	Hexokinase
PF03727	AgeUp	3	0.0122293500755585	0.0122293500755585	Hexokinase
PF03730	AgeUp	1	0.0273130291003008	0.0273130291003008	Ku70/Ku80 C-terminal arm
PF03735	AgeUp	4	0.00408981272957766	0.00408981272957766	ENT domain
PF03741	AgeDown	2	0	0	Integral membrane protein TerC family
PF03764	AgeDown	4	0.00237038487983007	0.00237038487983007	Elongation factor G, domain IV
PF03770	AgeDown	1	0.0327954413652581	0.0327954413652581	Inositol polyphosphate kinase
PF03801	AgeDown	1	0.0117845579346254	0.0117845579346254	HEC/Ndc80p family
PF03807	AgeDown	1	0.0117845579346254	0.0117845579346254	NADP oxidoreductase coenzyme F420-dependent
PF03822	AgeUp	12	0.00227498700280733	0.00454997400561466	NAF domain
PF03853	AgeDown	1	0.0327954413652581	0.0327954413652581	YjeF-related protein N-terminus
PF03853	AgeUp	1	0.0273130291003008	0.0327954413652581	YjeF-related protein N-terminus
PF03859	AgeUp	3	0.0012084681413447	0.0012084681413447	CG-1 domain
PF03868	AgeDown	3	0.000633861515308177	0.000633861515308177	Ribosomal protein L6, N-terminal domain
PF03871	AgeUp	3	0.00259874563487559	0.00259874563487559	RNA polymerase Rpb5, N-terminal domain
PF03879	AgeDown	1	0.0117845579346254	0.0117845579346254	Cgr1 family
PF03881	AgeDown	2	0	0	Fructosamine kinase
PF03893	AgeUp	3	0.0177342599974232	0.0354685199948464	Lipase 3 N-terminal region
PF03896	AgeDown	3	0.000633861515308177	0.000633861515308177	Translocon-associated protein (TRAP), alpha subunit
PF03900	AgeDown	4	0	0	Porphobilinogen deaminase, C-terminal domain
PF03908	AgeDown	2	0.0198612229102404	0.0397224458204809	Sec20
PF03909	AgeUp	8	2.54710260255208e-06	2.54710260255208e-06	BSD domain
PF03912	AgeDown	1	0	0	Psb28 protein
PF03914	AgeDown	2	0.0198612229102404	0.0397224458204809	CBF/Mak21 family
PF03917	AgeUp	1	0.0273130291003008	0.0273130291003008	Eukaryotic glutathione synthase, ATP binding domain
PF03919	AgeUp	1	0.0273130291003008	0.0273130291003008	mRNA capping enzyme, C-terminal domain
PF03931	AgeUp	11	1.06261589903567e-07	1.06261589903567e-07	Skp1 family, tetramerisation domain
PF03939	AgeDown	6	5.23165482958834e-06	5.23165482958834e-06	Ribosomal protein L23, N-terminal domain
PF03942	AgeDown	2	0.0319789526087062	0.0319789526087062	DTW domain
PF03946	AgeDown	5	0.000232638196212932	0.000232638196212932	Ribosomal protein L11, N-terminal domain
PF03947	AgeDown	7	6.3550949712984e-06	6.3550949712984e-06	Ribosomal Proteins L2, C-terminal domain
PF03948	AgeDown	2	0.00127911621930908	0.00127911621930908	Ribosomal protein L9, C-terminal domain
PF03950	AgeDown	1	0.0327954413652581	0.0327954413652581	tRNA synthetases class I (E and Q), anti-codon binding domain
PF03951	AgeDown	2	0.0107991846518147	0.0107991846518147	Glutamine synthetase, beta-Grasp domain
PF03951	AgeUp	2	0.00825155174065331	0.0107991846518147	Glutamine synthetase, beta-Grasp domain
PF03952	AgeDown	2	0.0198612229102404	0.0198612229102404	Enolase, N-terminal domain
PF03953	AgeDown	16	7.37912688348179e-08	1.47582537669636e-07	Tubulin C-terminal domain
PF03962	AgeDown	1	0.0117845579346254	0.0117845579346254	Mnd1 family
PF03969	AgeUp	2	0.00356295092153125	0.00356295092153125	AFG1-like ATPase
PF03981	AgeDown	1	0.0327954413652581	0.0327954413652581	Ubiquinol-cytochrome C chaperone
PF03982	AgeUp	2	0.00825155174065331	0.0165031034813066	Diacylglycerol acyltransferase
PF03986	AgeUp	4	0	0	Autophagocytosis associated protein (Atg3), N-terminal domain
PF03987	AgeUp	6	9.12133301828418e-08	9.12133301828418e-08	Autophagocytosis associated protein, active-site domain
PF03989	AgeDown	2	0	0	DNA gyrase C-terminal domain, beta-propeller
PF03997	AgeUp	3	9.49385941861105e-05	9.49385941861105e-05	VPS28 protein
PF03999	AgeDown	6	0.000832318861346659	0.000832318861346659	Microtubule associated protein (MAP65/ASE1 family)
PF04004	AgeUp	1	0.00974563748411521	0.00974563748411521	Leo1-like protein
PF04005	AgeDown	1	0.0117845579346254	0.0117845579346254	Hus1-like protein
PF04012	AgeDown	2	0	0	PspA/IM30 family
PF04030	AgeDown	3	0.000138824702441847	0.000138824702441847	D-arabinono-1,4-lactone oxidase
PF04042	AgeDown	3	0.0037042499789527	0.0037042499789527	DNA polymerase alpha/epsilon subunit B
PF04049	AgeUp	1	0.00974563748411521	0.00974563748411521	Anaphase promoting complex subunit 8 / Cdc23
PF04050	AgeUp	2	0	0	Up-frameshift suppressor 2
PF04051	AgeUp	3	0.00795397040754991	0.00795397040754991	Transport protein particle (TRAPP) component
PF04053	AgeDown	5	0.000102528620080309	0.000102528620080309	Coatomer WD associated region
PF04055	AgeDown	11	6.01949127168656e-07	1.20389825433731e-06	Radical SAM superfamily
PF04061	AgeUp	3	0.00259874563487559	0.00259874563487559	ORMDL family
PF04062	AgeUp	1	0.00974563748411521	0.00974563748411521	ARP2/3 complex ARPC3 (21 kDa) subunit
PF04073	AgeDown	1	0.0327954413652581	0.0327954413652581	Aminoacyl-tRNA editing domain
PF04080	AgeDown	2	0.0107991846518147	0.0107991846518147	Per1-like
PF04086	AgeUp	2	0.000961941676022396	0.000961941676022396	Signal recognition particle, alpha subunit, N-terminal
PF04091	AgeDown	2	0.00469999076991078	0.00469999076991078	Exocyst complex subunit Sec15-like
PF04101	AgeDown	4	0.00237038487983007	0.00474076975966015	Glycosyltransferase family 28 C-terminal domain
PF04101	AgeUp	3	0.0122293500755585	0.0122293500755585	Glycosyltransferase family 28 C-terminal domain
PF04106	AgeUp	1	0.00974563748411521	0.00974563748411521	Autophagy protein Apg5
PF04107	AgeDown	2	0.00127911621930908	0.00127911621930908	Glutamate-cysteine ligase family 2(GCS2)
PF04108	AgeUp	1	0	0	Autophagy protein Apg17
PF04109	AgeUp	1	0.00974563748411521	0.00974563748411521	Autophagy protein Apg9
PF04111	AgeUp	1	0	0	Autophagy protein Apg6
PF04114	AgeDown	1	0.0117845579346254	0.0117845579346254	Gaa1-like, GPI transamidase component
PF04116	AgeDown	16	6.91857362614087e-07	1.38371472522817e-06	Fatty acid hydroxylase superfamily
PF04124	AgeDown	2	0	0	Dor1-like family
PF04127	AgeDown	1	0.0117845579346254	0.0117845579346254	DNA / pantothenate metabolism flavoprotein
PF04130	AgeDown	4	0.00395852074271243	0.00395852074271243	Spc97 / Spc98 family
PF04133	AgeUp	2	0.000961941676022396	0.000961941676022396	Vacuolar protein sorting 55
PF04134	AgeUp	2	0.00825155174065331	0.00825155174065331	Protein of unknown function, DUF393
PF04139	AgeDown	1	0	0	Rad9
PF04144	AgeDown	5	0.000843776447107845	0.00168755289421569	SCAMP family
PF04146	AgeUp	5	0.0135977458802471	0.0135977458802471	YT521-B-like domain
PF04157	AgeUp	2	0.00356295092153125	0.00356295092153125	EAP30/Vps36 family
PF04158	AgeUp	1	0.00974563748411521	0.00974563748411521	Sof1-like domain
PF04172	AgeDown	2	0	0	LrgB-like family
PF04177	AgeUp	2	0.00356295092153125	0.00356295092153125	TAP42-like family
PF04179	AgeUp	1	0	0	Rit1 DUSP-like domain
PF04181	AgeUp	2	0.000961941676022396	0.000961941676022396	Rtr1/RPAP2 family
PF04187	AgeDown	2	0	0	Haem-binding uptake, Tiki superfamily, ChaN
PF04191	AgeDown	2	0	0	Phospholipid methyltransferase
PF04192	AgeDown	2	0	0	Utp21 specific WD40 associated putative domain
PF04194	AgeDown	1	0.0327954413652581	0.0327954413652581	Programmed cell death protein 2, C-terminal putative domain
PF04209	AgeUp	2	0	0	homogentisate 1,2-dioxygenase
PF04212	AgeUp	2	0.0152946353399619	0.0152946353399619	MIT (microtubule interacting and transport) domain
PF04258	AgeUp	3	0.0327550363159179	0.0327550363159179	Signal peptide peptidase
PF04263	AgeDown	1	0.0327954413652581	0.0327954413652581	Thiamin pyrophosphokinase, catalytic domain
PF04278	AgeDown	3	0.0017371463933889	0.0017371463933889	Tic22-like family
PF04305	AgeUp	1	0.0273130291003008	0.0273130291003008	Protein of unknown function (DUF455)
PF04321	AgeDown	3	0.0170036648189716	0.0170036648189716	RmlD substrate binding domain
PF04359	AgeDown	1	0.0327954413652581	0.0327954413652581	Protein of unknown function (DUF493)
PF04366	AgeUp	2	0.00825155174065331	0.00825155174065331	Las17-binding protein actin regulator
PF04371	AgeDown	1	0.0117845579346254	0.0117845579346254	Porphyromonas-type peptidyl-arginine deiminase
PF04376	AgeUp	1	0.0273130291003008	0.0273130291003008	Arginine-tRNA-protein transferase, N terminus
PF04377	AgeUp	1	0.0273130291003008	0.0273130291003008	Arginine-tRNA-protein transferase, C terminus
PF04379	AgeUp	2	0.00356295092153125	0.00356295092153125	ApaG domain
PF04408	AgeUp	8	0.000792939161877169	0.00158587832375434	Helicase associated domain (HA2)
PF04414	AgeUp	2	0.00825155174065331	0.0165031034813066	D-aminoacyl-tRNA deacylase
PF04419	AgeUp	8	0	0	4F5 protein family
PF04420	AgeDown	1	0.0117845579346254	0.0117845579346254	CHD5-like protein
PF04422	AgeDown	1	0.0117845579346254	0.0117845579346254	Coenzyme F420 hydrogenase/dehydrogenase, beta subunit N-term
PF04432	AgeDown	1	0.0117845579346254	0.0117845579346254	Coenzyme F420 hydrogenase/dehydrogenase, beta subunit C terminus
PF04433	AgeUp	3	0.0423612560142269	0.0423612560142269	SWIRM domain
PF04434	AgeUp	13	0.00211515296951286	0.00423030593902571	SWIM zinc finger
PF04437	AgeUp	2	0.00356295092153125	0.00356295092153125	RINT-1 / TIP-1 family
PF04438	AgeUp	4	0.00408981272957766	0.00408981272957766	HIT zinc finger
PF04450	AgeDown	2	0.0471024701493525	0.0471024701493525	Peptidase of plants and bacteria
PF04452	AgeDown	1	0.0117845579346254	0.0117845579346254	RNA methyltransferase
PF04478	AgeUp	1	0	0	Mid2 like cell wall stress sensor
PF04481	AgeDown	2	0	0	Protein of unknown function (DUF561)
PF04483	AgeDown	3	0.0017371463933889	0.0017371463933889	Protein of unknown function (DUF565)
PF04484	AgeDown	3	0.0244580328625483	0.0489160657250967	Family of unknown function (DUF566)
PF04488	AgeDown	2	0.0107991846518147	0.0107991846518147	Glycosyltransferase sugar-binding region containing DXD motif
PF04493	AgeUp	1	0	0	Endonuclease V
PF04494	AgeUp	1	0.00974563748411521	0.00974563748411521	WD40 associated region in TFIID subunit, NTD2 domain
PF04502	AgeUp	4	9.3689822035008e-06	9.3689822035008e-06	Family of unknown function (DUF572)
PF04510	AgeDown	1	0.0117845579346254	0.0117845579346254	Family of unknown function (DUF577)
PF04515	AgeDown	6	1.57889026585611e-05	3.15778053171221e-05	Plasma-membrane choline transporter
PF04525	AgeUp	6	0.00694635757433338	0.0138927151486668	LURP-one-related
PF04536	AgeDown	2	0	0	TPM domain
PF04539	AgeDown	7	0.000110497020622588	0.000110497020622588	Sigma-70 region 3
PF04542	AgeDown	7	0.000110497020622588	0.000110497020622588	Sigma-70 region 2
PF04545	AgeDown	8	2.23874310325117e-05	2.23874310325117e-05	Sigma-70, region 4
PF04547	AgeUp	1	0.00974563748411521	0.00974563748411521	Calcium-activated chloride channel
PF04548	AgeDown	6	0.00519179532211037	0.0103835906442207	AIG1 family
PF04564	AgeUp	27	2.62442724677307e-07	5.24885449354613e-07	U-box domain
PF04568	AgeUp	1	0	0	Mitochondrial ATPase inhibitor, IATP
PF04570	AgeUp	8	0.00470480621414119	0.00940961242828237	zinc-finger of the FCS-type, C2-C2
PF04572	AgeDown	2	0.0107991846518147	0.0107991846518147	Alpha 1,4-glycosyltransferase conserved region
PF04576	AgeUp	8	5.39167203654063e-05	5.39167203654063e-05	Zein-binding
PF04614	AgeDown	3	0.000138824702441847	0.000138824702441847	Pex19 protein family
PF04616	AgeDown	2	0.0471024701493525	0.0471024701493525	Glycosyl hydrolases family 43
PF04616	AgeUp	2	0.0368315092874905	0.0471024701493525	Glycosyl hydrolases family 43
PF04627	AgeDown	3	0.000138824702441847	0.000138824702441847	Mitochondrial ATP synthase epsilon chain
PF04640	AgeUp	6	0.00108408351187757	0.00108408351187757	PLATZ transcription factor
PF04652	AgeUp	4	0.00610974009105913	0.0122194801821183	Vta1 like
PF04667	AgeUp	2	0.0152946353399619	0.0305892706799238	cAMP-regulated phosphoprotein/endosulfine conserved region
PF04675	AgeUp	2	0.00825155174065331	0.00825155174065331	DNA ligase N terminus
PF04678	AgeUp	3	0.00479162483758688	0.00958324967517376	Mitochondrial calcium uniporter
PF04679	AgeUp	3	0.00043721704211655	0.00043721704211655	ATP dependent DNA ligase C terminal region
PF04685	AgeUp	2	0.0368315092874905	0.0368315092874905	Glycosyl-hydrolase family 116, catalytic region
PF04690	AgeDown	6	8.54672416346191e-05	8.54672416346191e-05	YABBY protein
PF04696	AgeUp	2	0	0	pinin/SDK/memA/ protein conserved region
PF04715	AgeDown	3	0.0017371463933889	0.0017371463933889	Anthranilate synthase component I, N terminal region
PF04716	AgeDown	2	0	0	ETC complex I subunit conserved region
PF04718	AgeDown	4	0.000261818704216041	0.000523637408432082	Mitochondrial ATP synthase g subunit
PF04719	AgeDown	1	0.0327954413652581	0.0327954413652581	hTAFII28-like protein conserved region
PF04719	AgeUp	1	0.0273130291003008	0.0327954413652581	hTAFII28-like protein conserved region
PF04720	AgeUp	6	0.0202572081137549	0.0405144162275098	PDDEXK-like family of unknown function
PF04739	AgeUp	4	0.0025957577122952	0.0025957577122952	5'-AMP-activated protein kinase beta subunit, interaction domain
PF04752	AgeDown	2	0.00469999076991078	0.00469999076991078	ChaC-like protein
PF04755	AgeDown	10	5.50267196408533e-06	5.50267196408533e-06	PAP_fibrillin
PF04758	AgeDown	4	0.000635409916943062	0.00127081983388612	Ribosomal protein S30
PF04759	AgeUp	4	0.0210375134987001	0.0420750269974002	Protein of unknown function, DUF617
PF04765	AgeDown	7	6.10810075871581e-05	0.000122162015174316	Protein of unknown function (DUF616)
PF04770	AgeDown	6	0.0181225417668256	0.0181225417668256	ZF-HD protein dimerisation region
PF04774	AgeDown	4	0.000261818704216041	0.000261818704216041	Hyaluronan / mRNA binding family
PF04782	AgeDown	5	0.0324339839098685	0.0324339839098685	Protein of unknown function (DUF632)
PF04782	AgeUp	5	0.0213299199085327	0.0324339839098685	Protein of unknown function (DUF632)
PF04783	AgeUp	7	0.00112826346066864	0.00225652692133728	Protein of unknown function (DUF630)
PF04791	AgeUp	2	0.00825155174065331	0.00825155174065331	LMBR1-like membrane protein
PF04800	AgeDown	2	0	0	ETC complex I subunit conserved region
PF04802	AgeUp	1	0.00974563748411521	0.00974563748411521	Component of IIS longevity pathway SMK-1
PF04810	AgeDown	4	0.0129893780566917	0.0129893780566917	Sec23/Sec24 zinc finger
PF04811	AgeDown	4	0.0129893780566917	0.0129893780566917	Sec23/Sec24 trunk domain
PF04815	AgeDown	3	0.0335953802454646	0.0335953802454646	Sec23/Sec24 helical domain
PF04821	AgeDown	1	0	0	Timeless protein
PF04824	AgeDown	2	0.0319789526087062	0.0319789526087062	Conserved region of Rad21 / Rec8 like protein
PF04824	AgeUp	3	0.00259874563487559	0.00519749126975119	Conserved region of Rad21 / Rec8 like protein
PF04825	AgeDown	2	0.0198612229102404	0.0198612229102404	N terminus of Rad21 / Rec8 like protein
PF04825	AgeUp	3	0.0012084681413447	0.0024169362826894	N terminus of Rad21 / Rec8 like protein
PF04832	AgeDown	2	0.0471024701493525	0.0471024701493525	SOUL heme-binding protein
PF04832	AgeUp	3	0.00479162483758688	0.00958324967517376	SOUL heme-binding protein
PF04836	AgeUp	2	0	0	Interferon-related protein conserved region
PF04839	AgeDown	4	1.50654992252642e-05	3.01309984505284e-05	Plastid and cyanobacterial ribosomal protein (PSRP-3 / Ycf65)
PF04842	AgeUp	3	0.00479162483758688	0.00479162483758688	Plant protein of unknown function (DUF639)
PF04845	AgeUp	1	0.00974563748411521	0.00974563748411521	PurA ssDNA and RNA-binding protein
PF04851	AgeUp	2	0.0152946353399619	0.0152946353399619	Type III restriction enzyme, res subunit
PF04855	AgeUp	1	0.00974563748411521	0.00974563748411521	SNF5 / SMARCB1 / INI1
PF04862	AgeDown	5	0.00498341310735207	0.00498341310735207	Protein of unknown function (DUF642)
PF04863	AgeDown	1	0	0	Alliinase EGF-like domain
PF04864	AgeDown	2	0.0107991846518147	0.0107991846518147	Allinase
PF04869	AgeUp	1	0.00974563748411521	0.00974563748411521	Uso1 / p115 like vesicle tethering protein, head region
PF04871	AgeUp	1	0.00974563748411521	0.00974563748411521	Uso1 / p115 like vesicle tethering protein, C terminal region
PF04873	AgeUp	9	6.02192848107693e-08	6.02192848107693e-08	Ethylene insensitive 3
PF04874	AgeDown	2	0.00469999076991078	0.00939998153982156	Mak16 protein C-terminal region
PF04889	AgeUp	2	0.00356295092153125	0.00356295092153125	Cwf15/Cwc15 cell cycle control protein
PF04898	AgeDown	3	0.0017371463933889	0.0017371463933889	Glutamate synthase central domain
PF04909	AgeDown	1	0.0327954413652581	0.0327954413652581	Amidohydrolase
PF04910	AgeUp	1	0.00974563748411521	0.00974563748411521	Transcriptional repressor TCF25
PF04926	AgeUp	6	0	0	Poly(A) polymerase predicted RNA binding domain
PF04928	AgeUp	8	0	0	Poly(A) polymerase central domain
PF04939	AgeDown	1	0.0117845579346254	0.0117845579346254	Ribosome biogenesis regulatory protein (RRS1)
PF04968	AgeUp	1	0.00974563748411521	0.00974563748411521	CHORD
PF04981	AgeUp	3	0.00479162483758688	0.00479162483758688	NMD3 family
PF04982	AgeDown	2	0	0	HPP family
PF04987	AgeDown	2	0.00469999076991078	0.00469999076991078	Phosphatidylinositolglycan class N (PIG-N)
PF05003	AgeUp	4	0.0335086829020702	0.0335086829020702	Protein of unknown function (DUF668)
PF05004	AgeUp	3	0.00259874563487559	0.00259874563487559	Interferon-related developmental regulator (IFRD)
PF05021	AgeUp	1	0.00974563748411521	0.00974563748411521	NPL4 family
PF05022	AgeDown	1	0.0117845579346254	0.0117845579346254	SRP40, C-terminal domain
PF05023	AgeUp	1	0.00974563748411521	0.00974563748411521	Phytochelatin synthase
PF05026	AgeUp	1	0	0	Dcp2, box A domain
PF05029	AgeDown	2	0	0	Timeless protein C terminal region
PF05030	AgeDown	2	0.0198612229102404	0.0397224458204809	SSXT protein (N-terminal region)
PF05050	AgeUp	1	0.0273130291003008	0.0273130291003008	Methyltransferase FkbM domain
PF05056	AgeUp	3	0.00043721704211655	0.000874434084233099	Protein of unknown function (DUF674)
PF05057	AgeUp	5	0.0013761955287038	0.0013761955287038	Putative serine esterase (DUF676)
PF05066	AgeUp	2	0.000961941676022396	0.000961941676022396	HB1, ASXL, restriction endonuclease HTH domain
PF05071	AgeDown	2	0.00469999076991078	0.00939998153982156	NADH ubiquinone oxidoreductase subunit NDUFA12
PF05091	AgeDown	3	0.000633861515308177	0.000633861515308177	Eukaryotic translation initiation factor 3 subunit 7 (eIF-3)
PF05093	AgeUp	1	0.00974563748411521	0.00974563748411521	Cytokine-induced anti-apoptosis inhibitor 1, Fe-S biogenesis
PF05116	AgeUp	2	0.0368315092874905	0.0368315092874905	Sucrose-6F-phosphate phosphohydrolase
PF05129	AgeUp	2	0.0248165526187767	0.0248165526187767	Transcription elongation factor Elf1 like
PF05140	AgeDown	2	0.00469999076991078	0.00469999076991078	ResB-like family
PF05160	AgeDown	2	0.00127911621930908	0.00255823243861815	DSS1/SEM1 family
PF05160	AgeUp	1	0.0273130291003008	0.0273130291003008	DSS1/SEM1 family
PF05172	AgeDown	2	0	0	Nup53/35/40-type RNA recognition motif
PF05173	AgeDown	4	0	0	Dihydrodipicolinate reductase, C-terminus
PF05178	AgeDown	1	0.0117845579346254	0.0117845579346254	KRI1-like family
PF05180	AgeUp	1	0.0273130291003008	0.0273130291003008	DNL zinc finger
PF05183	AgeUp	4	0.000838692875133072	0.000838692875133072	RNA dependent RNA polymerase
PF05184	AgeDown	6	0.000832318861346659	0.000832318861346659	Saposin-like type B, region 1
PF05184	AgeUp	7	5.57637083700608e-05	0.000111527416740122	Saposin-like type B, region 1
PF05187	AgeUp	1	0	0	Electron transfer flavoprotein-ubiquinone oxidoreductase, 4Fe-4S
PF05189	AgeDown	1	0.0117845579346254	0.0117845579346254	RNA 3'-terminal phosphate cyclase (RTC), insert domain
PF05191	AgeDown	3	0.0017371463933889	0.0017371463933889	Adenylate kinase, active site lid
PF05193	AgeDown	5	0.0095512244778301	0.0191024489556602	Peptidase M16 inactive domain
PF05195	AgeUp	2	0.000961941676022396	0.000961941676022396	Aminopeptidase P, N-terminal domain
PF05198	AgeDown	1	0.0117845579346254	0.0117845579346254	Translation initiation factor IF-3, N-terminal domain
PF05201	AgeDown	3	0	0	Glutamyl-tRNAGlu reductase, N-terminal domain
PF05221	AgeDown	6	5.23165482958834e-06	5.23165482958834e-06	S-adenosyl-L-homocysteine hydrolase
PF05241	AgeDown	2	0	0	Emopamil binding protein
PF05255	AgeUp	2	0.00356295092153125	0.00356295092153125	Uncharacterised protein family (UPF0220)
PF05277	AgeUp	2	0.00825155174065331	0.0165031034813066	Protein of unknown function (DUF726)
PF05278	AgeUp	1	0.0273130291003008	0.0273130291003008	Arabidopsis phospholipase-like protein (PEARLI 4)
PF05282	AgeUp	1	0.00974563748411521	0.00974563748411521	AAR2 protein
PF05303	AgeDown	1	0	0	Protein of unknown function (DUF727)
PF05362	AgeDown	1	0.0327954413652581	0.0327954413652581	Lon protease (S16) C-terminal proteolytic domain
PF05362	AgeUp	1	0.0273130291003008	0.0327954413652581	Lon protease (S16) C-terminal proteolytic domain
PF05368	AgeDown	10	3.05231054562699e-06	6.10462109125399e-06	NmrA-like family
PF05383	AgeDown	5	0.0126979574919383	0.0126979574919383	La domain
PF05383	AgeUp	5	0.0080701650815473	0.0126979574919383	La domain
PF05406	AgeUp	2	0.0152946353399619	0.0152946353399619	WGR domain
PF05419	AgeDown	2	0	0	GUN4-like
PF05421	AgeDown	2	0	0	Protein of unknown function (DUF751)
PF05450	AgeDown	2	0.0198612229102404	0.0198612229102404	Nicastrin
PF05460	AgeDown	2	0	0	Origin recognition complex subunit 6 (ORC6)
PF05470	AgeDown	1	0.0327954413652581	0.0327954413652581	Eukaryotic translation initiation factor 3 subunit 8 N-terminus
PF05477	AgeDown	1	0.0117845579346254	0.0117845579346254	Surfeit locus protein 2 (SURF2)
PF05493	AgeDown	1	0	0	ATP synthase subunit H
PF05495	AgeDown	3	0.0244580328625483	0.0489160657250967	CHY zinc finger
PF05499	AgeUp	2	0	0	DNA methyltransferase 1-associated protein 1 (DMAP1)
PF05512	AgeDown	3	0.0037042499789527	0.0037042499789527	AWPM-19-like family
PF05514	AgeDown	2	0.0107991846518147	0.0107991846518147	HR-like lesion-inducing
PF05529	AgeUp	2	0.00825155174065331	0.00825155174065331	B-cell receptor-associated protein 31-like
PF05536	AgeDown	2	0.0107991846518147	0.0107991846518147	Neurochondrin
PF05562	AgeUp	3	0.0012084681413447	0.0012084681413447	Cold acclimation protein WCOR413
PF05564	AgeUp	2	0.0152946353399619	0.0152946353399619	Dormancy/auxin associated protein
PF05577	AgeUp	2	0.0368315092874905	0.0368315092874905	Serine carboxypeptidase S28
PF05605	AgeUp	5	0.000857928951207304	0.000857928951207304	Drought induced 19 protein (Di19), zinc-binding
PF05620	AgeUp	2	0	0	Protein of unknown function (DUF788)
PF05631	AgeDown	3	0.0017371463933889	0.0017371463933889	Sugar-tranasporters, 12 TM
PF05633	AgeUp	4	0.00408981272957766	0.00408981272957766	Protein of unknown function (DUF793)
PF05637	AgeDown	3	0.0170036648189716	0.0170036648189716	galactosyl transferase GMA12/MNN10 family
PF05641	AgeUp	6	0.0242303749832683	0.0484607499665366	Agenet domain
PF05670	AgeUp	1	0.0273130291003008	0.0273130291003008	Domain of unknown function (DUF814)
PF05676	AgeDown	3	0.000138824702441847	0.000138824702441847	NADH-ubiquinone oxidoreductase B18 subunit (NDUFB7)
PF05680	AgeDown	1	0	0	ATP synthase E chain
PF05695	AgeDown	4	0.0129893780566917	0.0129893780566917	Plant protein of unknown function (DUF825)
PF05697	AgeDown	3	0	0	Bacterial trigger factor protein (TF)
PF05698	AgeDown	2	0.00469999076991078	0.00469999076991078	Bacterial trigger factor protein (TF) C-terminus
PF05700	AgeDown	1	0.0327954413652581	0.0327954413652581	Breast carcinoma amplified sequence 2 (BCAS2)
PF05701	AgeDown	5	0.0126979574919383	0.0126979574919383	Weak chloroplast movement under blue light
PF05701	AgeUp	6	0.00157092892591709	0.00314185785183418	Weak chloroplast movement under blue light
PF05705	AgeDown	2	0.0471024701493525	0.0471024701493525	Eukaryotic protein of unknown function (DUF829)
PF05721	AgeUp	2	0.000961941676022396	0.000961941676022396	Phytanoyl-CoA dioxygenase (PhyH)
PF05724	AgeDown	1	0.0117845579346254	0.0117845579346254	Thiopurine S-methyltransferase (TPMT)
PF05739	AgeUp	10	0.00203161070523966	0.00406322141047932	SNARE domain
PF05743	AgeUp	1	0.0273130291003008	0.0273130291003008	UEV domain
PF05746	AgeDown	2	0.00127911621930908	0.00127911621930908	DALR anticodon binding domain
PF05755	AgeUp	4	0.000838692875133072	0.000838692875133072	Rubber elongation factor protein (REF)
PF05757	AgeDown	3	0.00677309004096234	0.00677309004096234	Oxygen evolving enhancer protein 3 (PsbQ)
PF05764	AgeUp	1	0.00974563748411521	0.00974563748411521	YL1 nuclear protein
PF05768	AgeDown	2	0	0	Glutaredoxin-like domain (DUF836)
PF05770	AgeUp	4	0.00610974009105913	0.00610974009105913	Inositol 1, 3, 4-trisphosphate 5/6-kinase
PF05773	AgeUp	2	0.0368315092874905	0.0368315092874905	RWD domain
PF05786	AgeDown	2	0.00469999076991078	0.00469999076991078	Condensin complex subunit 2
PF05793	AgeUp	2	0.00356295092153125	0.00356295092153125	Transcription initiation factor IIF, alpha subunit (TFIIF-alpha)
PF05794	AgeUp	3	0	0	T-complex protein 11
PF05811	AgeDown	1	0.0327954413652581	0.0327954413652581	Eukaryotic protein of unknown function (DUF842)
PF05822	AgeDown	1	0	0	Pyrimidine 5'-nucleotidase (UMPH-1)
PF05834	AgeDown	5	3.76639765798287e-05	7.53279531596574e-05	Lycopene cyclase protein
PF05834	AgeUp	2	0.0368315092874905	0.0368315092874905	Lycopene cyclase protein
PF05856	AgeDown	1	0.0117845579346254	0.0117845579346254	ARP2/3 complex 20 kDa subunit (ARPC4)
PF05873	AgeDown	2	0.00469999076991078	0.00469999076991078	ATP synthase D chain, mitochondrial (ATP5H)
PF05875	AgeUp	2	0.00825155174065331	0.00825155174065331	Ceramidase
PF05879	AgeUp	3	0.0122293500755585	0.0122293500755585	Root hair defective 3 GTP-binding protein (RHD3)
PF05890	AgeDown	2	0	0	Eukaryotic rRNA processing protein EBP2
PF05899	AgeDown	3	0.0017371463933889	0.0017371463933889	Protein of unknown function (DUF861)
PF05904	AgeUp	5	0.0013761955287038	0.0013761955287038	Plant protein of unknown function (DUF863)
PF05911	AgeDown	5	0.0095512244778301	0.0095512244778301	Filament-like plant protein, long coiled-coil
PF05915	AgeUp	2	0.0248165526187767	0.0248165526187767	Eukaryotic protein of unknown function (DUF872)
PF05920	AgeUp	12	4.19269450319597e-05	8.38538900639194e-05	Homeobox KN domain
PF05922	AgeDown	13	0.00217942834334088	0.00435885668668176	Peptidase inhibitor I9
PF05958	AgeDown	1	0.0327954413652581	0.0327954413652581	tRNA (Uracil-5-)-methyltransferase
PF05978	AgeUp	2	0.000961941676022396	0.000961941676022396	Ion channel regulatory protein UNC-93
PF05991	AgeDown	1	0.0117845579346254	0.0117845579346254	YacP-like NYN domain
PF05994	AgeDown	2	0.00469999076991078	0.00939998153982156	Cytoplasmic Fragile-X interacting family
PF05997	AgeDown	2	0.0198612229102404	0.0198612229102404	Nucleolar protein,Nop52
PF06026	AgeDown	5	3.76639765798287e-05	3.76639765798287e-05	Ribose 5-phosphate isomerase A (phosphoriboisomerase A)
PF06027	AgeUp	3	0.00043721704211655	0.00043721704211655	Solute carrier family 35
PF06071	AgeDown	3	0	0	Protein of unknown function (DUF933)
PF06075	AgeUp	4	0.00610974009105913	0.00610974009105913	Plant protein of unknown function (DUF936)
PF06093	AgeUp	1	0.00974563748411521	0.00974563748411521	Spt4/RpoE2 zinc finger
PF06101	AgeUp	3	0.024556483631346	0.0491129672626919	Plant protein of unknown function (DUF946)
PF06127	AgeUp	3	0.00259874563487559	0.00259874563487559	Protein of unknown function (DUF962)
PF06148	AgeDown	1	0.0117845579346254	0.0117845579346254	COG (conserved oligomeric Golgi) complex component, COG2
PF06155	AgeDown	1	0.0327954413652581	0.0327954413652581	Protein of unknown function (DUF971)
PF06201	AgeUp	2	0.00356295092153125	0.0071259018430625	PITH domain
PF06217	AgeUp	4	0.0120578114489212	0.0241156228978424	GAGA binding protein-like family
PF06221	AgeUp	1	0.00974563748411521	0.00974563748411521	Putative zinc finger motif, C2HC5-type
PF06244	AgeUp	2	0.00356295092153125	0.00356295092153125	Protein of unknown function (DUF1014)
PF06248	AgeDown	1	0.0327954413652581	0.0327954413652581	Centromere/kinetochore Zw10
PF06258	AgeUp	1	0.0273130291003008	0.0273130291003008	Mitochondrial fission ELM1
PF06273	AgeDown	4	1.50654992252642e-05	1.50654992252642e-05	Plant specific eukaryotic initiation factor 4B
PF06278	AgeDown	2	0.0107991846518147	0.0107991846518147	Condensin II complex subunit CAP-H2 or CNDH2, N-terminal
PF06280	AgeDown	2	0	0	Fn3-like domain
PF06298	AgeDown	2	0.00127911621930908	0.00127911621930908	Photosystem II protein Y (PsbY)
PF06325	AgeDown	2	0.0471024701493525	0.0471024701493525	Ribosomal protein L11 methyltransferase (PrmA)
PF06331	AgeUp	1	0	0	Transcription factor TFIIH complex subunit Tfb5
PF06333	AgeUp	1	0.00974563748411521	0.00974563748411521	Mediator complex subunit 13 C-terminal
PF06337	AgeUp	2	0.00356295092153125	0.0071259018430625	DUSP domain
PF06351	AgeUp	1	0.00974563748411521	0.00974563748411521	Allene oxide cyclase
PF06376	AgeDown	3	0.00677309004096234	0.00677309004096234	Arabinogalactan peptide
PF06415	AgeDown	1	0.0117845579346254	0.0117845579346254	BPG-independent PGAM N-terminus (iPGM_N)
PF06417	AgeDown	1	0.0117845579346254	0.0117845579346254	Protein of unknown function (DUF1077)
PF06421	AgeDown	1	0.0327954413652581	0.0327954413652581	GTP-binding protein LepA C-terminus
PF06423	AgeDown	1	0.0327954413652581	0.0327954413652581	GWT1
PF06423	AgeUp	1	0.0273130291003008	0.0327954413652581	GWT1
PF06426	AgeDown	2	0.0319789526087062	0.0319789526087062	Serine acetyltransferase, N-terminal
PF06426	AgeUp	2	0.0248165526187767	0.0319789526087062	Serine acetyltransferase, N-terminal
PF06472	AgeDown	1	0.0327954413652581	0.0327954413652581	ABC transporter transmembrane region 2
PF06472	AgeUp	2	0.000961941676022396	0.00192388335204479	ABC transporter transmembrane region 2
PF06479	AgeUp	3	9.49385941861105e-05	9.49385941861105e-05	Ribonuclease 2-5A
PF06480	AgeDown	2	0.0471024701493525	0.0471024701493525	FtsH Extracellular
PF06480	AgeUp	2	0.0368315092874905	0.0471024701493525	FtsH Extracellular
PF06485	AgeDown	1	0	0	Protein of unknown function (DUF1092)
PF06547	AgeUp	2	0.0248165526187767	0.0248165526187767	Protein of unknown function (DUF1117)
PF06549	AgeDown	4	1.50654992252642e-05	1.50654992252642e-05	Protein of unknown function (DUF1118)
PF06574	AgeDown	1	0.0117845579346254	0.0117845579346254	FAD synthetase
PF06596	AgeDown	2	0.0319789526087062	0.0319789526087062	Photosystem II reaction centre X protein (PsbX)
PF06628	AgeUp	2	0.0152946353399619	0.0152946353399619	Catalase-related immune-responsive
PF06632	AgeUp	1	0	0	DNA double-strand break repair and V(D)J recombination protein XRCC4
PF06644	AgeDown	1	0.0117845579346254	0.0117845579346254	ATP11 protein
PF06645	AgeUp	2	0.00825155174065331	0.00825155174065331	Microsomal signal peptidase 12 kDa subunit (SPC12)
PF06695	AgeDown	2	0.00127911621930908	0.00127911621930908	Putative small multi-drug export protein
PF06697	AgeDown	5	0.00226266038147198	0.00226266038147198	Protein of unknown function (DUF1191)
PF06732	AgeDown	1	0.0117845579346254	0.0117845579346254	Pescadillo N-terminus
PF06733	AgeDown	2	0.0107991846518147	0.0107991846518147	DEAD_2
PF06741	AgeUp	4	0	0	LsmAD domain
PF06747	AgeDown	3	0.0170036648189716	0.0170036648189716	CHCH domain
PF06764	AgeDown	1	0.0117845579346254	0.0117845579346254	Protein of unknown function (DUF1223)
PF06807	AgeDown	1	0.0117845579346254	0.0117845579346254	Pre-mRNA cleavage complex II protein Clp1
PF06827	AgeDown	1	0	0	Zinc finger found in FPG and IleRS
PF06831	AgeUp	1	0.00974563748411521	0.00974563748411521	Formamidopyrimidine-DNA glycosylase H2TH domain
PF06838	AgeDown	2	0	0	Methionine gamma-lyase
PF06858	AgeDown	1	0.0327954413652581	0.0327954413652581	Nucleolar GTP-binding protein 1 (NOG1)
PF06870	AgeDown	1	0.0327954413652581	0.0327954413652581	A49-like RNA polymerase I associated factor
PF06881	AgeUp	2	0.000961941676022396	0.000961941676022396	RNA polymerase II transcription factor SIII (Elongin) subunit A
PF06886	AgeDown	7	0.00639017810822483	0.0127803562164497	Targeting protein for Xklp2 (TPX2)
PF06925	AgeDown	4	8.22190762678184e-05	0.000164438152535637	Monogalactosyldiacylglycerol (MGDG) synthase
PF06955	AgeDown	10	0.0123232859505191	0.0246465719010381	Xyloglucan endo-transglycosylase (XET) C-terminus
PF06957	AgeDown	2	0.00469999076991078	0.00469999076991078	Coatomer (COPI) alpha subunit C-terminus
PF06962	AgeDown	1	0.0117845579346254	0.0117845579346254	Putative rRNA methylase
PF06963	AgeDown	2	0.00127911621930908	0.00127911621930908	Ferroportin1 (FPN1)
PF06966	AgeDown	2	0.0198612229102404	0.0198612229102404	Protein of unknown function (DUF1295)
PF06968	AgeDown	2	0.00127911621930908	0.00127911621930908	Biotin and Thiamin Synthesis associated domain
PF06979	AgeDown	2	0.00127911621930908	0.00127911621930908	Assembly, mitochondrial proton-transport ATP synth complex
PF06984	AgeDown	1	0.0117845579346254	0.0117845579346254	Mitochondrial 39-S ribosomal protein L47 (MRP-L47)
PF06999	AgeUp	5	2.16961746158671e-05	2.16961746158671e-05	Sucrase/ferredoxin-like
PF07000	AgeUp	1	0	0	Protein of unknown function (DUF1308)
PF07001	AgeUp	1	0	0	BAT2 N-terminus
PF07034	AgeDown	2	0	0	Origin recognition complex (ORC) subunit 3 N-terminus
PF07035	AgeUp	2	0	0	Colon cancer-associated protein Mic1-like
PF07039	AgeUp	1	0.00974563748411521	0.00974563748411521	SGF29 tudor-like domain
PF07052	AgeUp	1	0.00974563748411521	0.00974563748411521	Hepatocellular carcinoma-associated antigen 59
PF07058	AgeDown	3	0.0170036648189716	0.0340073296379433	Microtubule-associated protein 70
PF07059	AgeUp	6	0.0137133879377627	0.0137133879377627	Protein of unknown function (DUF1336)
PF07063	AgeUp	2	0	0	Domain of unknown function (DUF1338)
PF07065	AgeUp	1	0.00974563748411521	0.00974563748411521	D123
PF07078	AgeUp	1	0	0	Forty-two-three protein
PF07093	AgeUp	1	0.0273130291003008	0.0273130291003008	SGT1 protein
PF07107	AgeUp	2	0.00825155174065331	0.0165031034813066	Wound-induced protein WI12
PF07109	AgeDown	2	0	0	Magnesium-protoporphyrin IX methyltransferase C-terminus
PF07137	AgeUp	1	0.0273130291003008	0.0273130291003008	VDE lipocalin domain
PF07145	AgeUp	8	3.2510128130567e-05	6.50202562611339e-05	Ataxin-2 C-terminal region
PF07159	AgeDown	2	0	0	Protein of unknown function (DUF1394)
PF07173	AgeUp	3	0.0012084681413447	0.0012084681413447	Glycine-rich domain-containing protein-like
PF07200	AgeUp	2	0.000961941676022396	0.000961941676022396	Modifier of rudimentary (Mod(r)) protein
PF07223	AgeUp	4	0.00154090090553708	0.00154090090553708	Protein of unknown function (DUF1421)
PF07228	AgeDown	6	0.000516521806029877	0.00103304361205975	Stage II sporulation protein E (SpoIIE)
PF07228	AgeUp	4	0.0120578114489212	0.0120578114489212	Stage II sporulation protein E (SpoIIE)
PF07244	AgeDown	1	0.0117845579346254	0.0117845579346254	Surface antigen variable number repeat
PF07264	AgeUp	1	0.00974563748411521	0.00974563748411521	Etoposide-induced protein 2.4 (EI24)
PF07281	AgeDown	1	0	0	Insulin-induced protein (INSIG)
PF07287	AgeUp	2	0.000961941676022396	0.000961941676022396	Protein of unknown function (DUF1446)
PF07297	AgeUp	1	0.00974563748411521	0.00974563748411521	Dolichol phosphate-mannose biosynthesis regulatory protein (DPM2)
PF07298	AgeDown	1	0.0117845579346254	0.0117845579346254	NnrU protein
PF07304	AgeDown	1	0.0117845579346254	0.0117845579346254	Steroid receptor RNA activator (SRA1)
PF07386	AgeDown	2	0	0	Protein of unknown function (DUF1499)
PF07460	AgeDown	4	0	0	NUMOD3 motif (2 copies)
PF07478	AgeUp	1	0	0	D-ala D-ala ligase C-terminus
PF07479	AgeDown	3	0.0037042499789527	0.0037042499789527	NAD-dependent glycerol-3-phosphate dehydrogenase C-terminus
PF07496	AgeUp	9	2.97322396893474e-05	5.94644793786947e-05	CW-type Zinc Finger
PF07498	AgeDown	3	0	0	Rho termination factor, N-terminal domain
PF07500	AgeUp	3	0.00795397040754991	0.00795397040754991	Transcription factor S-II (TFIIS), central domain
PF07516	AgeDown	1	0.0327954413652581	0.0327954413652581	SecA Wing and Scaffold domain
PF07517	AgeDown	1	0.0327954413652581	0.0327954413652581	SecA DEAD-like domain
PF07517	AgeUp	1	0.0273130291003008	0.0327954413652581	SecA DEAD-like domain
PF07526	AgeUp	11	8.79933085341774e-06	1.75986617068355e-05	Associated with HOX
PF07534	AgeDown	4	0.0013015115380215	0.002603023076043	TLD
PF07534	AgeUp	3	0.00795397040754991	0.00795397040754991	TLD
PF07557	AgeDown	2	0.0107991846518147	0.0107991846518147	Shugoshin C terminus
PF07569	AgeUp	1	0	0	TUP1-like enhancer of split
PF07571	AgeUp	2	0.00356295092153125	0.0071259018430625	TAF6 C-terminal HEAT repeat domain
PF07575	AgeDown	1	0.0117845579346254	0.0117845579346254	Nup85 Nucleoporin
PF07576	AgeDown	1	0.0327954413652581	0.0327954413652581	BRCA1-associated protein 2
PF07576	AgeUp	1	0.0273130291003008	0.0327954413652581	BRCA1-associated protein 2
PF07647	AgeUp	4	0.00408981272957766	0.00817962545915532	SAM domain (Sterile alpha motif)
PF07650	AgeDown	4	0.000261818704216041	0.000261818704216041	KH domain
PF07676	AgeUp	2	0.0248165526187767	0.0248165526187767	WD40-like Beta Propeller Repeat
PF07690	AgeUp	12	0.0115507833539518	0.0231015667079037	Major Facilitator Superfamily
PF07712	AgeUp	1	0.0273130291003008	0.0273130291003008	Stress up-regulated Nod 19
PF07714	AgeUp	110	7.91044071322819e-12	1.58208814264564e-11	Protein tyrosine kinase
PF07717	AgeUp	7	0.00154695544333402	0.00309391088666804	Oligonucleotide/oligosaccharide-binding (OB)-fold
PF07718	AgeDown	2	0.00469999076991078	0.00469999076991078	Coatomer beta C-terminal region
PF07723	AgeUp	2	0.000961941676022396	0.000961941676022396	Leucine Rich Repeat
PF07724	AgeDown	6	0.0181225417668256	0.0181225417668256	AAA domain (Cdc48 subfamily)
PF07724	AgeUp	7	0.00274669079627617	0.00549338159255234	AAA domain (Cdc48 subfamily)
PF07731	AgeDown	12	0.0368862132488493	0.0368862132488493	Multicopper oxidase
PF07732	AgeDown	13	0.0118177302513087	0.0118177302513087	Multicopper oxidase
PF07738	AgeUp	2	0.0152946353399619	0.0305892706799238	Sad1 / UNC-like C-terminal
PF07744	AgeUp	2	0.0248165526187767	0.0248165526187767	SPOC domain
PF07766	AgeUp	2	0.00825155174065331	0.00825155174065331	LETM1-like protein
PF07767	AgeUp	1	0.0273130291003008	0.0273130291003008	Nop53 (60S ribosomal biogenesis)
PF07774	AgeDown	1	0.0327954413652581	0.0327954413652581	Protein of unknown function (DUF1620)
PF07779	AgeDown	4	0.000261818704216041	0.000261818704216041	10 TM Acyl Transferase domain found in Cas1p
PF07786	AgeDown	2	0.0319789526087062	0.0319789526087062	Protein of unknown function (DUF1624)
PF07797	AgeUp	8	1.11754943961141e-06	2.23509887922283e-06	Protein of unknown function (DUF1639)
PF07800	AgeUp	8	1.02858479498136e-05	1.02858479498136e-05	Protein of unknown function (DUF1644)
PF07802	AgeDown	1	0.0327954413652581	0.0327954413652581	GCK domain
PF07814	AgeUp	1	0.00974563748411521	0.00974563748411521	Wings apart-like protein regulation of heterochromatin
PF07819	AgeDown	3	0.0037042499789527	0.0037042499789527	PGAP1-like protein
PF07837	AgeDown	2	0.00127911621930908	0.00127911621930908	Formiminotransferase domain, N-terminal subdomain
PF07842	AgeUp	2	0.00825155174065331	0.00825155174065331	GC-rich sequence DNA-binding factor-like protein
PF07855	AgeUp	2	0	0	Autophagy-related protein 101
PF07859	AgeUp	12	0.000228194920956082	0.000456389841912164	alpha/beta hydrolase fold
PF07876	AgeDown	4	0.000635409916943062	0.000635409916943062	Stress responsive A/B Barrel Domain
PF07884	AgeDown	1	0	0	Vitamin K epoxide reductase family
PF07891	AgeUp	3	0.0327550363159179	0.0327550363159179	Protein of unknown function (DUF1666)
PF07899	AgeUp	6	0.00883893439355712	0.0176778687871142	Frigida-like protein
PF07910	AgeDown	1	0.0327954413652581	0.0327954413652581	Peptidase family C78
PF07910	AgeUp	1	0.0273130291003008	0.0327954413652581	Peptidase family C78
PF07928	AgeDown	2	0.00127911621930908	0.00127911621930908	Vps54-like protein
PF07933	AgeUp	2	0.0152946353399619	0.0152946353399619	Protein of unknown function (DUF1681)
PF07934	AgeDown	2	0	0	8-oxoguanine DNA glycosylase, N-terminal domain
PF07939	AgeUp	5	0.00437321098170015	0.00437321098170015	Protein of unknown function (DUF1685)
PF07944	AgeUp	1	0.0273130291003008	0.0273130291003008	Beta-L-arabinofuranosidase, GH127
PF07962	AgeDown	1	0.0117845579346254	0.0117845579346254	Replication Fork Protection Component Swi3
PF07973	AgeDown	5	3.76639765798287e-05	3.76639765798287e-05	Threonyl and Alanyl tRNA synthetase second additional domain
PF07974	AgeUp	1	0.0273130291003008	0.0273130291003008	EGF-like domain
PF07977	AgeDown	3	0	0	FabA-like domain
PF07985	AgeUp	1	0.0273130291003008	0.0273130291003008	SRR1
PF07986	AgeDown	2	0.0198612229102404	0.0198612229102404	Tubulin binding cofactor C
PF07991	AgeDown	3	0	0	Acetohydroxy acid isomeroreductase, NADPH-binding domain
PF07992	AgeDown	15	1.07129030714822e-05	2.14258061429644e-05	Pyridine nucleotide-disulphide oxidoreductase
PF08029	AgeDown	2	0	0	HisG, C-terminal domain
PF08032	AgeDown	2	0	0	RNA 2'-O ribose methyltransferase substrate binding
PF08033	AgeDown	3	0.0170036648189716	0.0170036648189716	Sec23/Sec24 beta-sandwich domain
PF08041	AgeDown	1	0	0	PetM family of cytochrome b6f complex subunit 7
PF08059	AgeUp	4	0.000165760021196534	0.000165760021196534	SEP domain
PF08063	AgeUp	2	0.000961941676022396	0.000961941676022396	PADR1 (NUC008) domain
PF08066	AgeUp	1	0.00974563748411521	0.00974563748411521	PMC2NT (NUC016) domain
PF08068	AgeDown	2	0	0	DKCLD (NUC011) domain
PF08069	AgeDown	5	1.03792250885295e-05	1.03792250885295e-05	Ribosomal S13/S15 N-terminal domain
PF08071	AgeDown	6	1.28430792476306e-06	1.28430792476306e-06	RS4NT (NUC023) domain
PF08079	AgeDown	6	3.93184894143488e-05	7.86369788286975e-05	Ribosomal L30 N-terminal domain
PF08100	AgeUp	7	0.000249491373524117	0.000498982747048235	Dimerisation domain
PF08127	AgeUp	3	0	0	Peptidase family C1 propeptide
PF08145	AgeDown	1	0.0117845579346254	0.0117845579346254	BOP1NT (NUC169) domain
PF08152	AgeDown	6	0	0	GUCT (NUC152) domain
PF08153	AgeUp	1	0.0273130291003008	0.0273130291003008	NGP1NT (NUC091) domain
PF08156	AgeDown	2	0.00127911621930908	0.00127911621930908	NOP5NT (NUC127) domain
PF08186	AgeDown	1	0	0	Wound-inducible basic protein family
PF08207	AgeDown	2	0	0	Elongation factor P (EF-P) KOW-like domain
PF08212	AgeUp	2	0.0248165526187767	0.0496331052375533	Lipocalin-like domain
PF08213	AgeDown	2	0.00469999076991078	0.00469999076991078	Mitochondrial domain of unknown function (DUF1713)
PF08217	AgeUp	1	0.00974563748411521	0.00974563748411521	Fungal domain of unknown function (DUF1712)
PF08231	AgeUp	1	0.00974563748411521	0.00974563748411521	SYF2 splicing factor
PF08235	AgeUp	2	0.00825155174065331	0.00825155174065331	LNS2 (Lipin/Ned1/Smp2)
PF08238	AgeUp	4	0.00408981272957766	0.00408981272957766	Sel1 repeat
PF08241	AgeDown	17	2.48564867817232e-06	4.97129735634465e-06	Methyltransferase domain
PF08242	AgeDown	1	0.0327954413652581	0.0327954413652581	Methyltransferase domain
PF08242	AgeUp	1	0.0273130291003008	0.0327954413652581	Methyltransferase domain
PF08243	AgeUp	1	0.00974563748411521	0.00974563748411521	SPT2 chromatin protein
PF08245	AgeDown	4	0.00237038487983007	0.00237038487983007	Mur ligase middle domain
PF08246	AgeUp	8	0.00705263397450615	0.0141052679490123	Cathepsin propeptide inhibitor domain (I29)
PF08263	AgeDown	70	5.28195836352715e-08	1.05639167270543e-07	Leucine rich repeat N-terminal domain
PF08264	AgeDown	7	1.49385935722545e-05	1.49385935722545e-05	Anticodon-binding domain of tRNA
PF08265	AgeUp	2	0.00356295092153125	0.00356295092153125	YL1 nuclear protein C-terminal domain
PF08267	AgeDown	8	3.37589282945842e-07	6.75178565891685e-07	Cobalamin-independent synthase, N-terminal domain
PF08282	AgeDown	1	0.0117845579346254	0.0117845579346254	haloacid dehalogenase-like hydrolase
PF08285	AgeUp	1	0.0273130291003008	0.0273130291003008	Dolichol-phosphate mannosyltransferase subunit 3 (DPM3)
PF08292	AgeDown	1	0.0117845579346254	0.0117845579346254	RNA polymerase III subunit Rpc25
PF08293	AgeDown	1	0.0117845579346254	0.0117845579346254	Mitochondrial ribosomal subunit S27
PF08294	AgeDown	2	0	0	TIM21
PF08295	AgeUp	3	0.0012084681413447	0.0012084681413447	Sin3 family co-repressor
PF08311	AgeDown	2	0.0107991846518147	0.0107991846518147	Mad3/BUB1 homology region 1
PF08321	AgeDown	2	0.00127911621930908	0.00127911621930908	PPP5 TPR repeat region
PF08324	AgeUp	1	0.00974563748411521	0.00974563748411521	PUL domain
PF08325	AgeUp	3	0.00259874563487559	0.00259874563487559	WLM domain
PF08328	AgeDown	2	0	0	Adenylosuccinate lyase C-terminal
PF08338	AgeDown	2	0.00127911621930908	0.00127911621930908	Domain of unknown function (DUF1731)
PF08373	AgeDown	1	0	0	RAP domain
PF08378	AgeUp	3	0.00043721704211655	0.00043721704211655	Nuclease-related domain
PF08387	AgeUp	7	0.000379874475629924	0.000379874475629924	FBD
PF08392	AgeUp	6	0.0202572081137549	0.0405144162275098	FAE1/Type III polyketide synthase-like protein
PF08417	AgeDown	3	0.0170036648189716	0.0340073296379433	Pheophorbide a oxygenase
PF08418	AgeDown	2	0	0	DNA polymerase alpha subunit B N-terminal
PF08488	AgeUp	1	0	0	Wall-associated kinase
PF08492	AgeDown	1	0.0117845579346254	0.0117845579346254	SRP72 RNA-binding domain
PF08498	AgeDown	3	0.0170036648189716	0.0340073296379433	Sterol methyltransferase C-terminal
PF08501	AgeDown	4	0.000261818704216041	0.000523637408432082	Shikimate dehydrogenase substrate binding domain
PF08502	AgeDown	2	0.00469999076991078	0.00469999076991078	LeuA allosteric (dimerisation) domain
PF08511	AgeUp	1	0	0	COQ9
PF08512	AgeDown	2	0.0319789526087062	0.0319789526087062	Histone chaperone Rttp106-like
PF08512	AgeUp	2	0.0248165526187767	0.0319789526087062	Histone chaperone Rttp106-like
PF08513	AgeUp	9	1.6451399765096e-07	1.6451399765096e-07	LisH
PF08514	AgeUp	1	0.0273130291003008	0.0273130291003008	STAG domain
PF08519	AgeDown	1	0.0117845579346254	0.0117845579346254	Replication factor RFC1 C terminal domain
PF08523	AgeUp	3	0.0012084681413447	0.0024169362826894	Multiprotein bridging factor 1
PF08524	AgeUp	1	0.00974563748411521	0.00974563748411521	rRNA processing
PF08534	AgeDown	7	2.3434245123967e-06	4.68684902479339e-06	Redoxin
PF08536	AgeDown	2	0.00469999076991078	0.00469999076991078	Whirly transcription factor
PF08541	AgeUp	6	0.0110834451925553	0.0221668903851107	3-Oxoacyl-[acyl-carrier-protein (ACP)] synthase III C terminal
PF08542	AgeDown	2	0.0471024701493525	0.0471024701493525	Replication factor C C-terminal domain
PF08543	AgeDown	2	0.00127911621930908	0.00127911621930908	Phosphomethylpyrimidine kinase
PF08545	AgeDown	2	0.00127911621930908	0.00127911621930908	3-Oxoacyl-[acyl-carrier-protein (ACP)] synthase III
PF08547	AgeDown	3	0.0037042499789527	0.0074084999579054	Complex I intermediate-associated protein 30 (CIA30)
PF08547	AgeUp	2	0.0248165526187767	0.0248165526187767	Complex I intermediate-associated protein 30 (CIA30)
PF08553	AgeUp	2	0.00356295092153125	0.0071259018430625	VID27 cytoplasmic protein
PF08555	AgeUp	1	0.0273130291003008	0.0273130291003008	Eukaryotic family of unknown function (DUF1754)
PF08557	AgeDown	2	0.00127911621930908	0.00127911621930908	Sphingolipid Delta4-desaturase (DES)
PF08561	AgeDown	1	0.0117845579346254	0.0117845579346254	Mitochondrial ribosomal protein L37
PF08574	AgeUp	2	0	0	Transcription factor Iwr1
PF08585	AgeDown	1	0.0117845579346254	0.0117845579346254	RecQ mediated genome instability protein
PF08590	AgeUp	2	0.0152946353399619	0.0305892706799238	Domain of unknown function (DUF1771)
PF08603	AgeDown	3	0.000633861515308177	0.00126772303061635	Adenylate cyclase associated (CAP) C terminal
PF08608	AgeDown	1	0.0327954413652581	0.0327954413652581	Wyosine base formation
PF08613	AgeDown	4	0.00618333809671571	0.0123666761934314	Cyclin
PF08614	AgeUp	1	0.00974563748411521	0.00974563748411521	Autophagy protein 16 (ATG16)
PF08615	AgeDown	1	0.0117845579346254	0.0117845579346254	Ribonuclease H2 non-catalytic subunit (Ylr154p-like)
PF08620	AgeUp	1	0.00974563748411521	0.00974563748411521	RPAP1-like, C-terminal
PF08621	AgeUp	1	0.00974563748411521	0.00974563748411521	RPAP1-like, N-terminal
PF08623	AgeUp	1	0.00974563748411521	0.00974563748411521	TATA-binding protein interacting (TIP20)
PF08626	AgeUp	1	0.0273130291003008	0.0273130291003008	Transport protein Trs120 or TRAPPC9, TRAPP II complex subunit
PF08628	AgeUp	3	9.49385941861105e-05	9.49385941861105e-05	Sorting nexin C terminal
PF08644	AgeUp	2	0.00825155174065331	0.0165031034813066	FACT complex subunit (SPT16/CDC68)
PF08652	AgeDown	1	0.0117845579346254	0.0117845579346254	RAI1 like PD-(D/E)XK nuclease
PF08661	AgeDown	2	0.00127911621930908	0.00127911621930908	Replication factor A protein 3
PF08662	AgeDown	2	0.0471024701493525	0.0471024701493525	Eukaryotic translation initiation factor eIF2A
PF08669	AgeDown	3	0.0017371463933889	0.0017371463933889	Glycine cleavage T-protein C-terminal barrel domain
PF08672	AgeDown	1	0.0117845579346254	0.0117845579346254	Anaphase promoting complex (APC) subunit 2
PF08676	AgeDown	2	0.00469999076991078	0.00469999076991078	MutL C terminal dimerisation domain
PF08694	AgeUp	1	0.0273130291003008	0.0273130291003008	Ubiquitin-fold modifier-conjugating enzyme 1
PF08695	AgeDown	1	0	0	Cytochrome oxidase complex assembly protein 1
PF08696	AgeDown	1	0	0	DNA replication factor Dna2
PF08698	AgeDown	2	0	0	Fcf2 pre-rRNA processing
PF08701	AgeDown	1	0.0327954413652581	0.0327954413652581	GNL3L/Grn1 putative GTPase
PF08711	AgeUp	5	0.0105806932860918	0.0105806932860918	TFIIS helical bundle-like domain
PF08712	AgeDown	1	0.0327954413652581	0.0327954413652581	Scaffold protein Nfu/NifU N terminal
PF08718	AgeDown	2	0.0471024701493525	0.0471024701493525	Glycolipid transfer protein (GLTP)
PF08719	AgeDown	1	0.0117845579346254	0.0117845579346254	Domain of unknown function (DUF1768)
PF08729	AgeUp	1	0.00974563748411521	0.00974563748411521	HPC2 and ubinuclein domain
PF08737	AgeDown	1	0.0117845579346254	0.0117845579346254	Rgp1
PF08766	AgeDown	5	0.0126979574919383	0.0253959149838766	DEK C terminal domain
PF08768	AgeDown	1	0	0	Domain of unknown function (DUF1794)
PF08771	AgeUp	1	0.00974563748411521	0.00974563748411521	FKBP12-rapamycin binding domain
PF08774	AgeDown	1	0.0117845579346254	0.0117845579346254	VRR-NUC domain
PF08781	AgeUp	1	0.00974563748411521	0.00974563748411521	Transcription factor DP
PF08783	AgeUp	2	0.0248165526187767	0.0248165526187767	DWNN domain
PF08784	AgeDown	2	0.00469999076991078	0.00939998153982156	Replication protein A C terminal
PF08785	AgeUp	1	0.00974563748411521	0.00974563748411521	Ku C terminal domain like
PF08790	AgeDown	1	0	0	LYAR-type C2HC zinc finger
PF08799	AgeUp	2	0.00356295092153125	0.00356295092153125	pre-mRNA processing factor 4 (PRP4) like
PF08801	AgeDown	2	0.00469999076991078	0.00469999076991078	Nup133 N terminal like
PF08802	AgeDown	2	0.00127911621930908	0.00127911621930908	Cytochrome B6-F complex Fe-S subunit
PF08839	AgeDown	2	0.00469999076991078	0.00469999076991078	DNA replication factor CDT1 like
PF08847	AgeDown	2	0	0	Domain of unknown function (DUF1817)
PF08920	AgeUp	2	0	0	Splicing factor 3B subunit 1
PF08969	AgeUp	4	5.15914925024726e-05	5.15914925024726e-05	USP8 dimerisation domain
PF08996	AgeDown	2	0.00127911621930908	0.00127911621930908	DNA Polymerase alpha zinc finger
PF09070	AgeUp	1	0.00974563748411521	0.00974563748411521	PFU (PLAA family ubiquitin binding)
PF09072	AgeUp	1	0.00974563748411521	0.00974563748411521	Translation machinery associated TMA7
PF09079	AgeDown	1	0.0117845579346254	0.0117845579346254	CDC6, C terminal winged helix domain
PF09103	AgeDown	1	0	0	BRCA2, oligonucleotide/oligosaccharide-binding, domain 1
PF09133	AgeUp	2	0.00356295092153125	0.00356295092153125	SANTA (SANT Associated)
PF09138	AgeUp	2	0	0	Urm1 (Ubiquitin related modifier)
PF09169	AgeDown	1	0	0	BRCA2, helical
PF09173	AgeDown	4	0.00237038487983007	0.00474076975966015	Initiation factor eIF2 gamma, C terminal
PF09177	AgeUp	2	0.0152946353399619	0.0152946353399619	Syntaxin 6, N-terminal
PF09180	AgeDown	2	0.0107991846518147	0.0107991846518147	Prolyl-tRNA synthetase, C-terminal
PF09184	AgeDown	1	0.0117845579346254	0.0117845579346254	PPP4R2
PF09190	AgeDown	1	0	0	DALR domain
PF09243	AgeUp	2	0.00825155174065331	0.00825155174065331	Mitochondrial small ribosomal subunit Rsm22
PF09268	AgeDown	5	1.63478381675332e-06	1.63478381675332e-06	Clathrin, heavy-chain linker
PF09269	AgeDown	1	0.0117845579346254	0.0117845579346254	Domain of unknown function (DUF1967)
PF09273	AgeDown	6	3.93184894143488e-05	3.93184894143488e-05	Rubisco LSMT substrate-binding
PF09279	AgeUp	3	0.00479162483758688	0.00958324967517376	Phosphoinositide-specific phospholipase C, efhand-like
PF09280	AgeDown	2	0.0319789526087062	0.0319789526087062	XPC-binding domain
PF09285	AgeDown	2	0	0	Elongation factor P, C-terminal
PF09298	AgeUp	2	0	0	Fumarylacetoacetase N-terminal
PF09320	AgeUp	3	9.49385941861105e-05	9.49385941861105e-05	Domain of unknown function (DUF1977)
PF09324	AgeDown	3	0.00677309004096234	0.00677309004096234	Domain of unknown function (DUF1981)
PF09328	AgeUp	1	0.00974563748411521	0.00974563748411521	Domain of unknown function (DUF1984)
PF09329	AgeDown	1	0.0117845579346254	0.0117845579346254	Primase zinc finger
PF09333	AgeUp	1	0.00974563748411521	0.00974563748411521	Autophagy-related protein C terminal domain
PF09334	AgeDown	4	0.00395852074271243	0.00395852074271243	tRNA synthetases class I (M)
PF09335	AgeUp	5	0.0080701650815473	0.0161403301630946	SNARE associated Golgi protein
PF09340	AgeDown	1	0.0327954413652581	0.0327954413652581	Histone acetyltransferase subunit NuA4
PF09341	AgeDown	1	0.0117845579346254	0.0117845579346254	Transcription factor Pcc1
PF09346	AgeUp	2	0	0	SMI1 / KNR4 family (SUKH-1)
PF09349	AgeUp	1	0	0	OHCU decarboxylase
PF09353	AgeDown	6	1.57889026585611e-05	1.57889026585611e-05	Domain of unknown function (DUF1995)
PF09360	AgeDown	1	0	0	Iron-binding zinc finger CDGSH type
PF09366	AgeDown	5	1.03792250885295e-05	1.03792250885295e-05	Protein of unknown function (DUF1997)
PF09377	AgeUp	1	0.00974563748411521	0.00974563748411521	SBDS protein C-terminal domain
PF09379	AgeDown	2	0	0	FERM N-terminal domain
PF09382	AgeDown	2	0.00127911621930908	0.00127911621930908	RQC domain
PF09384	AgeDown	1	0.0117845579346254	0.0117845579346254	UTP15 C terminal
PF09409	AgeUp	3	0.00795397040754991	0.00795397040754991	PUB domain
PF09412	AgeUp	1	0.0273130291003008	0.0273130291003008	Endoribonuclease XendoU
PF09419	AgeDown	3	0.000138824702441847	0.000138824702441847	Mitochondrial PGP phosphatase
PF09429	AgeDown	1	0.0327954413652581	0.0327954413652581	WW domain binding protein 11
PF09440	AgeDown	1	0.0117845579346254	0.0117845579346254	eIF3 subunit 6 N terminal domain
PF09445	AgeDown	1	0.0327954413652581	0.0327954413652581	RNA cap guanine-N2 methyltransferase
PF09445	AgeUp	1	0.0273130291003008	0.0327954413652581	RNA cap guanine-N2 methyltransferase
PF09454	AgeUp	2	0.00356295092153125	0.00356295092153125	Vps23 core domain
PF09468	AgeDown	1	0.0117845579346254	0.0117845579346254	Ydr279p protein family (RNase H2 complex component)
PF09478	AgeDown	4	1.50654992252642e-05	1.50654992252642e-05	Carbohydrate binding domain CBM49
PF09496	AgeUp	2	0	0	Cenp-O kinetochore centromere component
PF09507	AgeDown	1	0	0	DNA polymerase subunit Cdc27
PF09531	AgeDown	1	0.0117845579346254	0.0117845579346254	Nucleoporin protein Ndc1-Nup
PF09532	AgeUp	4	0.000405866432164312	0.000405866432164312	FDF domain
PF09598	AgeDown	4	0.000261818704216041	0.000261818704216041	Stm1
PF09696	AgeDown	1	0	0	Ctf8
PF09713	AgeUp	6	0.00157092892591709	0.00314185785183418	Plant protein 1589 of unknown function (A_thal_3526)
PF09724	AgeDown	1	0	0	Uncharacterized conserved protein (DUF2036)
PF09728	AgeUp	1	0.00974563748411521	0.00974563748411521	Myosin-like coiled-coil protein
PF09732	AgeUp	1	0.00974563748411521	0.00974563748411521	Cactus-binding C-terminus of cactin protein
PF09733	AgeUp	1	0.0273130291003008	0.0273130291003008	VEFS-Box of polycomb protein
PF09739	AgeDown	2	0	0	Mini-chromosome maintenance replisome factor
PF09740	AgeUp	2	0	0	Uncharacterized conserved protein (DUF2043)
PF09741	AgeUp	2	0	0	Uncharacterized conserved protein (DUF2045)
PF09743	AgeUp	2	0	0	Uncharacterized conserved protein (DUF2042)
PF09746	AgeUp	1	0.0273130291003008	0.0273130291003008	Tumour-associated protein
PF09748	AgeUp	2	0	0	Transcription factor subunit Med10 of Mediator complex
PF09750	AgeUp	1	0.0273130291003008	0.0273130291003008	Alternative splicing regulator
PF09759	AgeDown	1	0.0117845579346254	0.0117845579346254	Spinocerebellar ataxia type 10 protein domain
PF09766	AgeDown	1	0.0327954413652581	0.0327954413652581	Fms-interacting protein
PF09768	AgeDown	1	0.0117845579346254	0.0117845579346254	Peptidase M76 family
PF09775	AgeDown	1	0.0117845579346254	0.0117845579346254	Keratinocyte-associated protein 2
PF09785	AgeUp	1	0.0273130291003008	0.0273130291003008	Prp31 C terminal domain
PF09791	AgeDown	1	0	0	Oxidoreductase-like protein, N-terminal
PF09797	AgeDown	1	0.0327954413652581	0.0327954413652581	N-acetyltransferase B complex (NatB) non catalytic subunit
PF09814	AgeDown	1	0.0117845579346254	0.0117845579346254	HECT-like Ubiquitin-conjugating enzyme (E2)-binding
PF10033	AgeUp	3	9.49385941861105e-05	9.49385941861105e-05	Autophagy-related protein 13
PF10044	AgeDown	1	0.0117845579346254	0.0117845579346254	Retinal tissue protein
PF10046	AgeDown	1	0.0117845579346254	0.0117845579346254	Biogenesis of lysosome-related organelles complex-1 subunit 2
PF10058	AgeUp	1	0.0273130291003008	0.0273130291003008	Predicted integral membrane zinc-ribbon metal-binding protein
PF10063	AgeUp	1	0.00974563748411521	0.00974563748411521	Uncharacterized integral membrane protein (DUF2301)
PF10150	AgeDown	2	0	0	Ribonuclease E/G family
PF10151	AgeUp	2	0.00356295092153125	0.00356295092153125	TMEM214, C-terminal, caspase 4 activator
PF10155	AgeUp	1	0.00974563748411521	0.00974563748411521	Uncharacterized conserved protein (DUF2363)
PF10156	AgeUp	2	0	0	Subunit 17 of Mediator complex
PF10157	AgeDown	1	0.0117845579346254	0.0117845579346254	Uncharacterized conserved protein (DUF2365)
PF10160	AgeUp	4	9.3689822035008e-06	9.3689822035008e-06	Predicted membrane protein
PF10163	AgeUp	1	0.00974563748411521	0.00974563748411521	Transcription factor e(y)2
PF10167	AgeUp	2	0.0248165526187767	0.0248165526187767	Uncharacterised conserved protein
PF10168	AgeDown	1	0.0117845579346254	0.0117845579346254	Nuclear pore component
PF10172	AgeUp	1	0.00974563748411521	0.00974563748411521	Det1 complexing ubiquitin ligase
PF10183	AgeDown	2	0.00469999076991078	0.00469999076991078	ESSS subunit of NADH:ubiquinone oxidoreductase (complex I)
PF10186	AgeUp	2	0	0	Vacuolar sorting 38 and autophagy-related subunit 14
PF10197	AgeUp	4	0	0	N-terminal domain of CBF1 interacting co-repressor CIR
PF10198	AgeUp	3	9.49385941861105e-05	9.49385941861105e-05	Histone acetyltransferases subunit 3
PF10200	AgeDown	1	0	0	NADH:ubiquinone oxidoreductase, NDUFS5-15kDa
PF10217	AgeDown	1	0.0117845579346254	0.0117845579346254	Uncharacterized conserved protein (DUF2039)
PF10236	AgeDown	1	0.0327954413652581	0.0327954413652581	Mitochondrial ribosomal death-associated protein 3
PF10247	AgeUp	1	0.00974563748411521	0.00974563748411521	Reactive mitochondrial oxygen species modulator 1
PF10248	AgeUp	2	0.0152946353399619	0.0152946353399619	Myelodysplasia-myeloid leukemia factor 1-interacting protein
PF10249	AgeDown	1	0.0327954413652581	0.0327954413652581	NADH-ubiquinone oxidoreductase subunit 10
PF10250	AgeDown	14	0.0123711260844409	0.0247422521688818	GDP-fucose protein O-fucosyltransferase
PF10255	AgeDown	1	0.0327954413652581	0.0327954413652581	RNA polymerase I-associated factor PAF67
PF10260	AgeUp	2	0	0	Uncharacterized conserved domain (SAYSvFN)
PF10269	AgeUp	3	0.00043721704211655	0.00043721704211655	Transmembrane Fragile-X-F protein
PF10275	AgeUp	1	0.00974563748411521	0.00974563748411521	Peptidase C65 Otubain
PF10276	AgeDown	2	0	0	Zinc-finger domain
PF10291	AgeDown	1	0.0117845579346254	0.0117845579346254	Muniscin C-terminal mu homology domain
PF10312	AgeUp	1	0.0273130291003008	0.0273130291003008	Conserved mid region of cactin
PF10347	AgeUp	1	0.0273130291003008	0.0273130291003008	RNA pol II promoter Fmp27 protein domain
PF10349	AgeUp	1	0	0	NA
PF10350	AgeDown	1	0	0	Putative death-receptor fusion protein (DUF2428)
PF10354	AgeUp	1	0	0	Domain of unknown function (DUF2431)
PF10357	AgeUp	1	0.0273130291003008	0.0273130291003008	Domain of Kin17 curved DNA-binding protein
PF10369	AgeDown	4	1.50654992252642e-05	1.50654992252642e-05	Small subunit of acetolactate synthase
PF10373	AgeUp	6	0	0	Est1 DNA/RNA binding domain
PF10374	AgeUp	6	0	0	Telomerase activating protein Est1
PF10377	AgeUp	1	0.00974563748411521	0.00974563748411521	Autophagy-related protein 11
PF10381	AgeUp	4	9.3689822035008e-06	9.3689822035008e-06	Autophagocytosis associated protein C-terminal
PF10391	AgeUp	2	0	0	Fingers domain of DNA polymerase lambda
PF10392	AgeDown	1	0	0	Golgi transport complex subunit 5
PF10394	AgeDown	2	0	0	Histone acetyl transferase HAT1 N-terminus
PF10396	AgeDown	2	0	0	GTP-binding protein TrmE N-terminus
PF10406	AgeDown	1	0.0117845579346254	0.0117845579346254	Transcription factor TFIID complex subunit 8 C-term
PF10408	AgeUp	5	9.24480143706448e-07	9.24480143706448e-07	Ubiquitin elongating factor core
PF10409	AgeDown	3	0.0170036648189716	0.0340073296379433	C2 domain of PTEN tumour-suppressor protein
PF10417	AgeDown	4	0	0	C-terminal domain of 1-Cys peroxiredoxin
PF10419	AgeUp	1	0.00974563748411521	0.00974563748411521	TFIIIC subunit
PF10431	AgeDown	5	0.0126979574919383	0.0253959149838766	C-terminal, D2-small domain, of ClpB protein
PF10431	AgeUp	4	0.0335086829020702	0.0335086829020702	C-terminal, D2-small domain, of ClpB protein
PF10436	AgeUp	1	0.0273130291003008	0.0273130291003008	Mitochondrial branched-chain alpha-ketoacid dehydrogenase kinase
PF10440	AgeUp	4	0.00408981272957766	0.00408981272957766	Ubiquitin-binding WIYLD domain
PF10458	AgeDown	2	0	0	Valyl tRNA synthetase tRNA binding arm
PF10475	AgeDown	1	0.0327954413652581	0.0327954413652581	Vacuolar-sorting protein 54, of GARP complex
PF10497	AgeDown	3	0.0244580328625483	0.0244580328625483	Zinc-finger domain of monoamine-oxidase A repressor R1
PF10497	AgeUp	4	0.0025957577122952	0.0051915154245904	Zinc-finger domain of monoamine-oxidase A repressor R1
PF10502	AgeDown	3	0.0037042499789527	0.0037042499789527	Signal peptidase, peptidase S26
PF10508	AgeUp	1	0.00974563748411521	0.00974563748411521	Proteasome non-ATPase 26S subunit
PF10509	AgeUp	2	0.0152946353399619	0.0305892706799238	Galactokinase galactose-binding signature
PF10520	AgeDown	1	0.0117845579346254	0.0117845579346254	B domain of TMEM189, localisation domain
PF10531	AgeDown	3	0	0	SLBB domain
PF10539	AgeUp	7	0.00154695544333402	0.00309391088666804	Development and cell death domain
PF10548	AgeUp	1	0.00974563748411521	0.00974563748411521	P22AR C-terminal domain
PF10551	AgeUp	12	0.00131746652453864	0.00263493304907728	MULE transposase domain
PF10557	AgeUp	10	2.3659410804416e-09	4.7318821608832e-09	Cullin protein neddylation domain
PF10585	AgeUp	2	0.0248165526187767	0.0248165526187767	Ubiquitin-activating enzyme active site
PF10589	AgeDown	3	0	0	NADH-ubiquinone oxidoreductase-F iron-sulfur binding region
PF10590	AgeDown	1	0.0117845579346254	0.0117845579346254	Pyridoxine 5'-phosphate oxidase C-terminal dimerisation region
PF10607	AgeUp	4	0.0161362480525236	0.0161362480525236	CTLH/CRA C-terminal to LisH motif domain
PF10615	AgeDown	2	0.00469999076991078	0.00469999076991078	Protein of unknown function (DUF2470)
PF10639	AgeDown	1	0.0327954413652581	0.0327954413652581	Putative transmembrane family 234
PF10672	AgeDown	1	0	0	S-adenosylmethionine-dependent methyltransferase
PF10674	AgeDown	3	0	0	Protein of unknown function (DUF2488)
PF10693	AgeDown	3	0	0	Protein of unknown function (DUF2499)
PF10785	AgeDown	2	0	0	NADH-ubiquinone oxidoreductase complex I, 21 kDa subunit
PF10890	AgeDown	2	0.00469999076991078	0.00469999076991078	Cytochrome b-c1 complex subunit 8
PF10961	AgeUp	2	0	0	Selenoprotein SelK_SelG
PF11016	AgeDown	1	0.0117845579346254	0.0117845579346254	Protein of unknown function (DUF2854)
PF11152	AgeDown	2	0.00469999076991078	0.00939998153982156	Cofactor assembly of complex C subunit B, CCB2/CCB4
PF11221	AgeUp	2	0.00825155174065331	0.00825155174065331	Subunit 21 of Mediator complex
PF11255	AgeDown	1	0.0117845579346254	0.0117845579346254	Protein of unknown function (DUF3054)
PF11264	AgeDown	2	0	0	Thylakoid formation protein
PF11267	AgeDown	1	0.0117845579346254	0.0117845579346254	Domain of unknown function (DUF3067)
PF11282	AgeDown	1	0.0327954413652581	0.0327954413652581	Protein of unknown function (DUF3082)
PF11317	AgeDown	2	0	0	Protein of unknown function (DUF3119)
PF11341	AgeDown	2	0	0	Protein of unknown function (DUF3143)
PF11347	AgeDown	1	0.0327954413652581	0.0327954413652581	Protein of unknown function (DUF3148)
PF11360	AgeUp	1	0	0	Protein of unknown function (DUF3110)
PF11421	AgeDown	4	8.22190762678184e-05	8.22190762678184e-05	ATP synthase F1 beta subunit
PF11493	AgeDown	3	0.000633861515308177	0.000633861515308177	Thylakoid soluble phosphoprotein TSP9
PF11523	AgeDown	4	0.00395852074271243	0.00395852074271243	Protein of unknown function (DUF3223)
PF11543	AgeUp	1	0.0273130291003008	0.0273130291003008	Nuclear pore localisation protein NPL4
PF11566	AgeUp	1	0.00974563748411521	0.00974563748411521	PI31 proteasome regulator N-terminal
PF11605	AgeUp	1	0.00974563748411521	0.00974563748411521	Vacuolar protein sorting protein 36 Vps36
PF11623	AgeDown	3	0.000138824702441847	0.000138824702441847	Protein of unknown function (DUF3252)
PF11698	AgeDown	2	0.00469999076991078	0.00469999076991078	V-ATPase subunit H
PF11721	AgeUp	3	0.0423612560142269	0.0423612560142269	Di-glucose binding within endoplasmic reticulum
PF11788	AgeDown	1	0.0327954413652581	0.0327954413652581	39S mitochondrial ribosomal protein L46
PF11793	AgeUp	1	0.0273130291003008	0.0273130291003008	FANCL C-terminal domain
PF11798	AgeUp	1	0	0	IMS family HHH motif
PF11799	AgeUp	4	9.3689822035008e-06	9.3689822035008e-06	impB/mucB/samB family C-terminal domain
PF11805	AgeDown	2	0	0	Protein of unknown function (DUF3326)
PF11815	AgeDown	2	0.00127911621930908	0.00127911621930908	Domain of unknown function (DUF3336)
PF11816	AgeUp	1	0.00974563748411521	0.00974563748411521	Domain of unknown function (DUF3337)
PF11833	AgeDown	6	1.28430792476306e-06	1.28430792476306e-06	Protein CHAPERONE-LIKE PROTEIN OF POR1-like
PF11838	AgeUp	2	0	0	ERAP1-like C-terminal domain
PF11852	AgeDown	1	0	0	Domain of unknown function (DUF3372)
PF11865	AgeUp	1	0.00974563748411521	0.00974563748411521	Domain of unknown function (DUF3385)
PF11886	AgeDown	4	0.00915840745839895	0.00915840745839895	Translocase of chloroplast 159/132, membrane anchor domain
PF11891	AgeDown	8	4.04437925068576e-05	8.08875850137153e-05	Protein RETICULATA-related
PF11900	AgeUp	4	0.00873948707014542	0.00873948707014542	Domain of unknown function (DUF3420)
PF11904	AgeUp	4	0.000405866432164312	0.000811732864328624	GPCR-chaperone
PF11910	AgeDown	2	0	0	Cyanobacterial and plant NDH-1 subunit O
PF11916	AgeUp	2	0.00356295092153125	0.0071259018430625	Vacuolar protein 14 C-terminal Fig4p binding
PF11919	AgeUp	1	0.00974563748411521	0.00974563748411521	Domain of unknown function (DUF3437)
PF11934	AgeDown	1	0.0117845579346254	0.0117845579346254	Domain of unknown function (DUF3452)
PF11938	AgeDown	1	0.0117845579346254	0.0117845579346254	TLR4 regulator and MIR-interacting MSAP
PF11940	AgeDown	1	0.0117845579346254	0.0117845579346254	Domain of unknown function (DUF3458)
PF11942	AgeUp	2	0	0	Spt5 transcription elongation factor, acidic N-terminal
PF11947	AgeDown	1	0.0327954413652581	0.0327954413652581	Protein of unknown function (DUF3464)
PF11960	AgeDown	6	8.54672416346191e-05	8.54672416346191e-05	Domain of unknown function (DUF3474)
PF11961	AgeUp	4	0.0268143361071958	0.0268143361071958	Domain of unknown function (DUF3475)
PF11965	AgeDown	3	0	0	Domain of unknown function (DUF3479)
PF11969	AgeDown	1	0.0327954413652581	0.0327954413652581	Scavenger mRNA decapping enzyme C-term binding
PF11987	AgeDown	5	1.03792250885295e-05	1.03792250885295e-05	Translation-initiation factor 2
PF11998	AgeDown	2	0.00469999076991078	0.00469999076991078	Protein of unknown function (DUF3493)
PF12014	AgeDown	1	0.0327954413652581	0.0327954413652581	Domain of unknown function (DUF3506)
PF12022	AgeDown	1	0.0117845579346254	0.0117845579346254	Domain of unknown function (DUF3510)
PF12036	AgeUp	2	0	0	Protein of unknown function (DUF3522)
PF12043	AgeDown	3	0.0170036648189716	0.0170036648189716	Domain of unknown function (DUF3527)
PF12046	AgeDown	1	0	0	Cofactor assembly of complex C subunit B
PF12049	AgeDown	2	0	0	Protein of unknown function (DUF3531)
PF12056	AgeUp	7	3.37075829014455e-07	3.37075829014455e-07	Protein of unknown function (DUF3537)
PF12068	AgeUp	3	9.49385941861105e-05	9.49385941861105e-05	Domain of unknown function (DUF3548)
PF12095	AgeDown	1	0	0	Protein CHLORORESPIRATORY REDUCTION 7
PF12152	AgeUp	1	0	0	Eukaryotic translation initiation factor 4G1
PF12165	AgeUp	7	0.000805117634259334	0.00161023526851867	Alfin
PF12169	AgeDown	2	0.00469999076991078	0.00939998153982156	DNA polymerase III subunits gamma and tau domain III
PF12174	AgeUp	9	1.6451399765096e-07	1.6451399765096e-07	RCD1-SRO-TAF4 (RST) plant domain
PF12204	AgeDown	2	0	0	Domain of unknown function (DUF3598)
PF12213	AgeDown	1	0.0327954413652581	0.0327954413652581	DNA polymerases epsilon N terminal
PF12220	AgeUp	1	0.00974563748411521	0.00974563748411521	U1 small nuclear ribonucleoprotein of 70kDa MW N terminal
PF12230	AgeDown	1	0.0327954413652581	0.0327954413652581	Pre-mRNA splicing factor PRP21 like protein
PF12231	AgeDown	1	0.0117845579346254	0.0117845579346254	Rap1-interacting factor 1 N terminal
PF12248	AgeDown	1	0.0117845579346254	0.0117845579346254	Farnesoic acid 0-methyl transferase
PF12253	AgeDown	2	0	0	Chromatin assembly factor 1 subunit A
PF12254	AgeDown	2	0	0	DNA polymerase alpha subunit p180 N terminal
PF12263	AgeDown	3	0	0	Protein of unknown function (DUF3611)
PF12298	AgeDown	1	0.0117845579346254	0.0117845579346254	Eukaryotic mitochondrial regulator protein
PF12313	AgeUp	4	0.00154090090553708	0.00154090090553708	NPR1/NIM1 like defence protein C terminal
PF12327	AgeDown	4	0.000261818704216041	0.000261818704216041	FtsZ family, C-terminal domain
PF12338	AgeDown	10	0	0	Ribulose-1,5-bisphosphate carboxylase small subunit
PF12341	AgeDown	2	0	0	Minichromosome loss protein, Mcl1, middle region
PF12348	AgeDown	3	0.0170036648189716	0.0170036648189716	CLASP N terminal
PF12353	AgeDown	1	0.0117845579346254	0.0117845579346254	Eukaryotic translation initiation factor 3 subunit G
PF12357	AgeDown	5	0.0126979574919383	0.0253959149838766	Phospholipase D C terminal
PF12368	AgeDown	1	0.0327954413652581	0.0327954413652581	Rhodanase C-terminal
PF12371	AgeUp	2	0	0	Transmembrane protein 131-like
PF12430	AgeUp	1	0.00974563748411521	0.00974563748411521	Abscisic acid G-protein coupled receptor
PF12452	AgeDown	3	0	0	Protein of unknown function (DUF3685)
PF12457	AgeUp	1	0.0273130291003008	0.0273130291003008	Tuftelin interacting protein N terminal
PF12481	AgeUp	4	0.00873948707014542	0.0174789741402908	Aluminium induced protein
PF12490	AgeUp	5	0	0	Breast carcinoma amplified sequence 3
PF12498	AgeDown	2	0.00127911621930908	0.00127911621930908	Basic leucine-zipper C terminal
PF12513	AgeUp	2	0.00356295092153125	0.00356295092153125	Mitochondrial degradasome RNA helicase subunit C terminal
PF12515	AgeUp	4	0.00154090090553708	0.00154090090553708	Ca2+-ATPase N terminal autoinhibitory domain
PF12537	AgeUp	1	0.00974563748411521	0.00974563748411521	The Golgi pH Regulator (GPHR) Family N-terminal
PF12542	AgeUp	2	0	0	Pre-mRNA splicing factor
PF12572	AgeUp	2	0	0	Protein of unknown function (DUF3752)
PF12580	AgeDown	1	0	0	Tripeptidyl peptidase II
PF12590	AgeUp	2	0	0	Acyl-ATP thioesterase
PF12619	AgeDown	1	0.0117845579346254	0.0117845579346254	Mini-chromosome maintenance protein 2
PF12631	AgeDown	2	0	0	MnmE helical domain
PF12638	AgeDown	2	0.0107991846518147	0.0107991846518147	Staygreen protein
PF12638	AgeUp	2	0.00825155174065331	0.0107991846518147	Staygreen protein
PF12646	AgeDown	1	0	0	Domain of unknown function (DUF3783)
PF12678	AgeUp	5	0.000275072737427344	0.000275072737427344	RING-H2 zinc finger domain
PF12689	AgeUp	2	0.000961941676022396	0.000961941676022396	Acid Phosphatase
PF12701	AgeUp	4	0.000405866432164312	0.000405866432164312	Scd6-like Sm domain
PF12706	AgeDown	5	0.00226266038147198	0.00452532076294396	Beta-lactamase superfamily domain
PF12711	AgeDown	2	0.0107991846518147	0.0107991846518147	NA
PF12717	AgeDown	2	0.00469999076991078	0.00469999076991078	non-SMC mitotic condensation complex subunit 1
PF12734	AgeUp	2	0.0248165526187767	0.0248165526187767	Cysteine-rich TM module stress tolerance
PF12738	AgeUp	3	0.0122293500755585	0.0122293500755585	twin BRCT domain
PF12755	AgeUp	2	0.00356295092153125	0.0071259018430625	Vacuolar 14 Fab1-binding region
PF12764	AgeUp	2	0.00356295092153125	0.00356295092153125	Glycine-rich region of argonaut
PF12796	AgeUp	27	0.000294476049169887	0.000588952098339773	Ankyrin repeats (3 copies)
PF12807	AgeDown	5	1.03792250885295e-05	1.03792250885295e-05	Translation initiation factor eIF3 subunit 135
PF12831	AgeDown	1	0	0	FAD dependent oxidoreductase
PF12836	AgeUp	1	0.00974563748411521	0.00974563748411521	Helix-hairpin-helix motif
PF12838	AgeDown	2	0.00127911621930908	0.00127911621930908	4Fe-4S dicluster domain
PF12843	AgeDown	1	0.0117845579346254	0.0117845579346254	Putative quorum-sensing-regulated virulence factor
PF12847	AgeDown	3	0	0	Methyltransferase domain
PF12850	AgeDown	2	0	0	Calcineurin-like phosphoesterase superfamily domain
PF12871	AgeUp	2	0.000961941676022396	0.000961941676022396	Pre-mRNA-splicing factor 38-associated hydrophilic C-term
PF12872	AgeDown	2	0.0471024701493525	0.0471024701493525	OST-HTH/LOTUS domain
PF12872	AgeUp	2	0.0368315092874905	0.0471024701493525	OST-HTH/LOTUS domain
PF12906	AgeUp	14	0.000132209634433991	0.000264419268867981	RING-variant domain
PF12907	AgeUp	4	0	0	Zinc-binding
PF12922	AgeDown	1	0.0117845579346254	0.0117845579346254	non-SMC mitotic condensation complex subunit 1, N-term
PF12931	AgeDown	2	0.0319789526087062	0.0319789526087062	Sec23-binding domain of Sec16
PF12931	AgeUp	3	0.00259874563487559	0.00519749126975119	Sec23-binding domain of Sec16
PF12932	AgeUp	2	0.00356295092153125	0.00356295092153125	Vesicle coat trafficking protein Sec16 mid-region
PF12936	AgeDown	1	0.0117845579346254	0.0117845579346254	KRI1-like family C-terminal
PF12937	AgeUp	23	3.03936699152375e-06	6.0787339830475e-06	F-box-like
PF13001	AgeUp	2	0	0	Proteasome stabiliser
PF13012	AgeDown	3	0.0170036648189716	0.0170036648189716	Maintenance of mitochondrial structure and function
PF13012	AgeUp	3	0.0122293500755585	0.0170036648189716	Maintenance of mitochondrial structure and function
PF13014	AgeDown	1	0.0327954413652581	0.0327954413652581	NA
PF13014	AgeUp	1	0.0273130291003008	0.0327954413652581	NA
PF13023	AgeDown	3	0.000138824702441847	0.000138824702441847	HD domain
PF13085	AgeUp	2	0.00356295092153125	0.00356295092153125	2Fe-2S iron-sulfur cluster binding domain
PF13167	AgeUp	1	0.0273130291003008	0.0273130291003008	GTP-binding GTPase N-terminal
PF13174	AgeDown	1	0.0117845579346254	0.0117845579346254	Tetratricopeptide repeat
PF13177	AgeDown	5	0.000464621844371233	0.000929243688742465	DNA polymerase III, delta subunit
PF13178	AgeDown	10	0.0192156283639289	0.0384312567278578	Protein of unknown function (DUF4005)
PF13180	AgeDown	4	0.0177706907024876	0.0177706907024876	PDZ domain
PF13193	AgeUp	11	0.00657318177091389	0.0131463635418278	AMP-binding enzyme C-terminal domain
PF13207	AgeUp	2	0.00825155174065331	0.00825155174065331	AAA domain
PF13225	AgeDown	3	0.000138824702441847	0.000138824702441847	Domain of unknown function (DUF4033)
PF13236	AgeDown	2	0.00127911621930908	0.00127911621930908	Clustered mitochondria
PF13237	AgeDown	1	0	0	4Fe-4S dicluster domain
PF13242	AgeDown	6	1.28430792476306e-06	1.28430792476306e-06	HAD-hyrolase-like
PF13251	AgeUp	1	0.00974563748411521	0.00974563748411521	Domain of unknown function (DUF4042)
PF13259	AgeUp	3	0.0122293500755585	0.0122293500755585	Protein of unknown function (DUF4050)
PF13279	AgeDown	1	0	0	Thioesterase-like superfamily
PF13292	AgeDown	3	0.0037042499789527	0.0037042499789527	1-deoxy-D-xylulose-5-phosphate synthase
PF13299	AgeDown	1	0.0117845579346254	0.0117845579346254	Cleavage and polyadenylation factor 2 C-terminal
PF13301	AgeDown	3	0.000138824702441847	0.000138824702441847	Protein of unknown function (DUF4079)
PF13302	AgeUp	3	0.0122293500755585	0.0122293500755585	Acetyltransferase (GNAT) domain
PF13307	AgeDown	2	0.0107991846518147	0.0107991846518147	Helicase C-terminal domain
PF13326	AgeDown	3	0.000138824702441847	0.000138824702441847	Photosystem II Pbs27
PF13343	AgeDown	1	0	0	Bacterial extracellular solute-binding protein
PF13344	AgeDown	5	1.03792250885295e-05	1.03792250885295e-05	Haloacid dehalogenase-like hydrolase
PF13347	AgeUp	4	0.000405866432164312	0.000405866432164312	MFS/sugar transport protein
PF13355	AgeDown	2	0.00469999076991078	0.00469999076991078	Protein of unknown function (DUF4101)
PF13359	AgeUp	5	0.0105806932860918	0.0105806932860918	DDE superfamily endonuclease
PF13364	AgeUp	1	0.0273130291003008	0.0273130291003008	Beta-galactosidase jelly roll domain
PF13365	AgeDown	8	4.04437925068576e-05	8.08875850137153e-05	Trypsin-like peptidase domain
PF13368	AgeDown	2	0	0	Topoisomerase C-terminal repeat
PF13378	AgeDown	3	0.000138824702441847	0.000138824702441847	Enolase C-terminal domain-like
PF13385	AgeUp	1	0	0	Concanavalin A-like lectin/glucanases superfamily
PF13386	AgeDown	2	0.00469999076991078	0.00469999076991078	Cytochrome C biogenesis protein transmembrane region
PF13393	AgeDown	3	0.000633861515308177	0.000633861515308177	Histidyl-tRNA synthetase
PF13394	AgeDown	2	0.00127911621930908	0.00127911621930908	4Fe-4S single cluster domain
PF13401	AgeDown	1	0.0327954413652581	0.0327954413652581	AAA domain
PF13409	AgeDown	1	0.0327954413652581	0.0327954413652581	Glutathione S-transferase, N-terminal domain
PF13409	AgeUp	1	0.0273130291003008	0.0327954413652581	Glutathione S-transferase, N-terminal domain
PF13410	AgeUp	9	1.10391408985301e-05	2.20782817970603e-05	Glutathione S-transferase, C-terminal domain
PF13414	AgeDown	23	0.00488849205279469	0.00977698410558937	TPR repeat
PF13414	AgeUp	20	0.0129198755266664	0.0129198755266664	TPR repeat
PF13417	AgeUp	11	0.000433957360746801	0.000867914721493602	Glutathione S-transferase, N-terminal domain
PF13419	AgeDown	9	0.00152669052522906	0.00305338105045811	Haloacid dehalogenase-like hydrolase
PF13419	AgeUp	7	0.0108390646959714	0.0108390646959714	Haloacid dehalogenase-like hydrolase
PF13424	AgeDown	13	3.34187587368561e-05	6.68375174737122e-05	Tetratricopeptide repeat
PF13432	AgeDown	1	0.0327954413652581	0.0327954413652581	Tetratricopeptide repeat
PF13439	AgeDown	1	0.0117845579346254	0.0117845579346254	Glycosyltransferase Family 4
PF13441	AgeUp	1	0	0	YMGG-like Gly-zipper
PF13442	AgeDown	2	0	0	Cytochrome C oxidase, cbb3-type, subunit III
PF13445	AgeUp	3	0.024556483631346	0.024556483631346	RING-type zinc-finger
PF13460	AgeDown	8	3.37589282945842e-07	3.37589282945842e-07	NAD(P)H-binding
PF13462	AgeUp	1	0.00974563748411521	0.00974563748411521	Thioredoxin
PF13474	AgeDown	2	0.00469999076991078	0.00469999076991078	SnoaL-like domain
PF13500	AgeDown	1	0	0	AAA domain
PF13506	AgeDown	2	0	0	Glycosyl transferase family 21
PF13507	AgeDown	2	0	0	CobB/CobQ-like glutamine amidotransferase domain
PF13508	AgeDown	3	0.011150352843315	0.011150352843315	Acetyltransferase (GNAT) domain
PF13516	AgeUp	8	5.39167203654063e-05	0.000107833440730813	Leucine Rich repeat
PF13517	AgeUp	1	0.0273130291003008	0.0273130291003008	Repeat domain in Vibrio, Colwellia, Bradyrhizobium and Shewanella
PF13519	AgeDown	1	0.0327954413652581	0.0327954413652581	von Willebrand factor type A domain
PF13519	AgeUp	1	0.0273130291003008	0.0327954413652581	von Willebrand factor type A domain
PF13528	AgeDown	2	0.00469999076991078	0.00939998153982156	Glycosyl transferase family 1
PF13532	AgeUp	4	0.00610974009105913	0.0122194801821183	2OG-Fe(II) oxygenase superfamily
PF13534	AgeUp	2	0.00356295092153125	0.00356295092153125	4Fe-4S dicluster domain
PF13537	AgeDown	5	0.000464621844371233	0.000464621844371233	Glutamine amidotransferase domain
PF13563	AgeDown	1	0.0327954413652581	0.0327954413652581	2'-5' RNA ligase superfamily
PF13579	AgeUp	2	0.0248165526187767	0.0248165526187767	Glycosyl transferase 4-like domain
PF13593	AgeDown	2	0	0	SBF-like CPA transporter family (DUF4137)
PF13599	AgeDown	2	0	0	Pentapeptide repeats (9 copies)
PF13603	AgeDown	2	0	0	Leucyl-tRNA synthetase, Domain 2
PF13606	AgeUp	2	0.00356295092153125	0.0071259018430625	Ankyrin repeat
PF13616	AgeDown	2	0	0	PPIC-type PPIASE domain
PF13620	AgeDown	1	0.0327954413652581	0.0327954413652581	Carboxypeptidase regulatory-like domain
PF13625	AgeUp	2	0.00356295092153125	0.00356295092153125	Helicase conserved C-terminal domain
PF13638	AgeUp	1	0.0273130291003008	0.0273130291003008	PIN domain
PF13639	AgeUp	78	3.19024800983685e-11	6.38049601967371e-11	Ring finger domain
PF13641	AgeDown	9	2.56414533037846e-05	2.56414533037846e-05	Glycosyltransferase like family 2
PF13646	AgeUp	11	0.000553369190293918	0.00110673838058784	HEAT repeats
PF13656	AgeDown	3	0.0037042499789527	0.0037042499789527	RNA polymerase Rpb3/Rpb11 dimerisation domain
PF13661	AgeUp	1	0.0273130291003008	0.0273130291003008	2OG-Fe(II) oxygenase superfamily
PF13662	AgeDown	2	0.00127911621930908	0.00127911621930908	Toprim domain
PF13664	AgeUp	2	0.00356295092153125	0.00356295092153125	Domain of unknown function (DUF4149)
PF13691	AgeDown	1	0.0117845579346254	0.0117845579346254	tRNase Z endonuclease
PF13692	AgeUp	2	0.0368315092874905	0.0368315092874905	Glycosyl transferases group 1
PF13710	AgeDown	3	0.000138824702441847	0.000138824702441847	ACT domain
PF13713	AgeUp	3	0.0327550363159179	0.0327550363159179	Transcription factor BRX N-terminal domain
PF13714	AgeDown	3	0.000138824702441847	0.000138824702441847	Phosphoenolpyruvate phosphomutase
PF13716	AgeUp	4	0.000838692875133072	0.000838692875133072	Divergent CRAL/TRIO domain
PF13774	AgeUp	11	1.33454218649602e-05	1.33454218649602e-05	Regulated-SNARE-like domain
PF13793	AgeDown	6	5.23165482958834e-06	5.23165482958834e-06	N-terminal domain of ribose phosphate pyrophosphokinase
PF13806	AgeDown	2	0	0	Rieske-like [2Fe-2S] domain
PF13812	AgeDown	44	1.7742317019447e-05	3.5484634038894e-05	Pentatricopeptide repeat domain
PF13838	AgeDown	5	1.63478381675332e-06	1.63478381675332e-06	Clathrin-H-link
PF13839	AgeDown	20	0.00224658957342995	0.0044931791468599	GDSL/SGNH-like Acyl-Esterase family found in Pmr5 and Cas1p
PF13840	AgeDown	2	0	0	ACT domain
PF13844	AgeUp	3	0.0012084681413447	0.0012084681413447	Glycosyl transferase family 41
PF13855	AgeDown	66	0.000160867610165562	0.000321735220331125	Leucine rich repeat
PF13857	AgeDown	7	0.0482949619492814	0.0482949619492814	Ankyrin repeats (many copies)
PF13857	AgeUp	9	0.00308624640577876	0.00617249281155752	Ankyrin repeats (many copies)
PF13867	AgeDown	2	0.00469999076991078	0.00469999076991078	Sin3 binding region of histone deacetylase complex subunit SAP30
PF13869	AgeDown	2	0.0107991846518147	0.0107991846518147	Nucleotide hydrolase
PF13869	AgeUp	2	0.00825155174065331	0.0107991846518147	Nucleotide hydrolase
PF13871	AgeUp	1	0.00974563748411521	0.00974563748411521	C-terminal domain on Strawberry notch homologue
PF13872	AgeUp	1	0.00974563748411521	0.00974563748411521	P-loop containing NTP hydrolase pore-1
PF13877	AgeUp	2	0	0	Potential Monad-binding region of RPAP3
PF13881	AgeUp	6	2.74162302914914e-06	2.74162302914914e-06	Ubiquitin-2 like Rad60 SUMO-like
PF13883	AgeDown	2	0.0198612229102404	0.0397224458204809	Pyridoxamine 5'-phosphate oxidase
PF13890	AgeUp	2	0.00825155174065331	0.00825155174065331	Rab3 GTPase-activating protein catalytic subunit
PF13893	AgeUp	8	0.00578755285759748	0.011575105715195	RNA recognition motif. (a.k.a. RRM, RBD, or RNP domain)
PF13898	AgeDown	1	0.0117845579346254	0.0117845579346254	Domain of unknown function (DUF4205)
PF13905	AgeDown	2	0.0198612229102404	0.0397224458204809	Thioredoxin-like
PF13907	AgeUp	2	0	0	Domain of unknown function (DUF4208)
PF13917	AgeUp	2	0.0368315092874905	0.0368315092874905	Zinc knuckle
PF13919	AgeUp	5	9.24480143706448e-07	9.24480143706448e-07	Asx homology domain
PF13920	AgeUp	36	1.30804136349972e-09	2.61608272699943e-09	Zinc finger, C3HC4 type (RING finger)
PF13923	AgeUp	3	0.00479162483758688	0.00479162483758688	Zinc finger, C3HC4 type (RING finger)
PF13925	AgeDown	3	0.0017371463933889	0.0017371463933889	con80 domain of Katanin
PF13932	AgeDown	1	0	0	GidA associated domain
PF13943	AgeDown	3	0.0037042499789527	0.0037042499789527	WPP domain
PF13949	AgeUp	2	0.00356295092153125	0.00356295092153125	ALIX V-shaped domain binding to HIV
PF13960	AgeUp	5	0.00601777471661145	0.0120355494332229	Domain of unknown function (DUF4218)
PF13962	AgeUp	9	0.00249158139372212	0.00498316278744424	Domain of unknown function
PF13964	AgeDown	4	0	0	Kelch motif
PF13975	AgeUp	1	0.0273130291003008	0.0273130291003008	gag-polyprotein putative aspartyl protease
PF14008	AgeUp	10	3.74072742596941e-05	7.48145485193882e-05	Iron/zinc purple acid phosphatase-like protein C
PF14108	AgeDown	2	0.0198612229102404	0.0198612229102404	Domain of unknown function (DUF4281)
PF14144	AgeUp	12	1.51856718939761e-05	1.51856718939761e-05	Seed dormancy control
PF14159	AgeDown	6	1.57889026585611e-05	1.57889026585611e-05	CAAD domains of cyanobacterial aminoacyl-tRNA synthetase
PF14200	AgeUp	1	0.0273130291003008	0.0273130291003008	Ricin-type beta-trefoil lectin domain-like
PF14204	AgeDown	4	1.50654992252642e-05	1.50654992252642e-05	Ribosomal L18 C-terminal region
PF14226	AgeUp	21	0.00933989722141821	0.0186797944428364	non-haem dioxygenase in morphine synthesis N-terminal
PF14237	AgeDown	2	0.0198612229102404	0.0198612229102404	Domain of unknown function (DUF4339)
PF14260	AgeDown	1	0.0327954413652581	0.0327954413652581	C4-type zinc-finger of DNA polymerase delta
PF14260	AgeUp	1	0.0273130291003008	0.0327954413652581	C4-type zinc-finger of DNA polymerase delta
PF14299	AgeUp	7	0.0130959841860836	0.0261919683721672	Phloem protein 2
PF14306	AgeUp	3	0.00043721704211655	0.000874434084233099	PUA-like domain
PF14309	AgeDown	11	0.00129015248495996	0.00258030496991992	Domain of unknown function (DUF4378)
PF14310	AgeDown	3	0.0335953802454646	0.0335953802454646	Fibronectin type III-like domain
PF14360	AgeUp	3	0.0012084681413447	0.0012084681413447	PAP2 superfamily C-terminal
PF14370	AgeDown	2	0	0	C-terminal topoisomerase domain
PF14374	AgeDown	7	0	0	60S ribosomal protein L4 C-terminal domain
PF14378	AgeDown	2	0.00469999076991078	0.00469999076991078	PAP2 superfamily
PF14379	AgeUp	7	0.0156778851005274	0.0156778851005274	MYB-CC type transfactor, LHEQLE motif
PF14381	AgeUp	7	0.000379874475629924	0.000759748951259849	Ethylene-responsive protein kinase Le-CTR1
PF14383	AgeDown	8	0.00873771098808591	0.0174754219761718	DUF761-associated sequence motif
PF14392	AgeUp	4	0.00873948707014542	0.00873948707014542	Zinc knuckle
[truncated: 159 more rows]
