# Supplementary material for: The transcriptome, extracellular proteome and active secretome of agroinfiltrated Nicotiana benthamiana uncover a large, diverse protease repertoire
Source: Plant Biotechnol J. 2017 Dec 17;16(5):1068–84. doi: 10.1111/pbi.12852 (PMC5902771; doi:10.1111/pbi.12852)
Supplement: Supplementary file 14 — Table S10 Differential protein abundance data over time [file PBI-16-1068-s010.csv]

pfam.No	dynamics	N.in.category	p.overrep	p.overrep.adj	DE
PF00004	AgeDown	1	0.0381352314683686	0.0381352314683686	ATPase family associated with various cellular activities (AAA)
PF00006	AgeUp	2	0.00803924927312968	0.00803924927312968	ATP synthase alpha/beta family, nucleotide-binding domain
PF00013	AgeUp	1	0.00563605113562688	0.00563605113562688	KH domain
PF00022	AgeDown	3	2.78857578053701e-06	2.78857578053701e-06	Actin
PF00026	AgeDown	1	0.0175839216225253	0.0351678432450506	Eukaryotic aspartyl protease
PF00043	AgeUp	2	0.0107004061042743	0.0107004061042743	Glutathione S-transferase, C-terminal domain
PF00067	AgeUp	1	0.00193486792105825	0.00193486792105825	Cytochrome P450
PF00091	AgeDown	3	1.21081654341285e-06	1.21081654341285e-06	Tubulin/FtsZ family, GTPase domain
PF00113	AgeUp	1	0.00563605113562688	0.00563605113562688	Enolase, C-terminal TIM barrel domain
PF00118	AgeDown	1	0.0305799801189767	0.0305799801189767	TCP-1/cpn60 chaperonin family
PF00128	AgeUp	1	0.0258123337734108	0.0258123337734108	Alpha amylase, catalytic domain
PF00141	AgeDown	2	0.0204562936931343	0.0204562936931343	Peroxidase
PF00141	AgeUp	4	0.0154560278254038	0.0204562936931343	Peroxidase
PF00162	AgeUp	1	0.0258123337734108	0.0258123337734108	Phosphoglycerate kinase
PF00166	AgeUp	1	0.0258123337734108	0.0258123337734108	Chaperonin 10 Kd subunit
PF00171	AgeDown	1	0.0342753001775521	0.0342753001775521	Aldehyde dehydrogenase family
PF00182	AgeUp	1	0.0258123337734108	0.0258123337734108	Chitinase class I
PF00185	AgeUp	1	0.00193486792105825	0.00193486792105825	Aspartate/ornithine carbamoyltransferase, Asp/Orn binding domain
PF00188	AgeUp	3	1.76059135241919e-05	1.76059135241919e-05	Cysteine-rich secretory protein family
PF00197	AgeUp	1	0.0351028410676497	0.0351028410676497	Trypsin and protease inhibitor
PF00199	AgeUp	1	0.0109459367299652	0.0109459367299652	Catalase
PF00202	AgeDown	1	0.00427384558246347	0.00427384558246347	Aminotransferase class-III
PF00223	AgeUp	1	0.0109459367299652	0.0109459367299652	Photosystem I psaA/psaB protein
PF00237	AgeUp	1	0.00193486792105825	0.00193486792105825	Ribosomal protein L22p/L17e
PF00238	AgeUp	1	0.00193486792105825	0.00193486792105825	Ribosomal protein L14p/L23e
PF00255	AgeUp	1	0.0109459367299652	0.0109459367299652	Glutathione peroxidase
PF00266	AgeDown	1	0.000884112014080823	0.000884112014080823	Aminotransferase class-V
PF00280	AgeUp	1	0.0109459367299652	0.0109459367299652	Potato inhibitor I family
PF00285	AgeUp	1	0.0109459367299652	0.0109459367299652	Citrate synthase, C-terminal domain
PF00289	AgeDown	1	0.000298046470367095	0.000298046470367095	Biotin carboxylase, N-terminal domain
PF00306	AgeUp	3	0.000621180372715188	0.000621180372715188	ATP synthase alpha/beta chain, C terminal domain
PF00314	AgeDown	1	0.00427384558246347	0.00427384558246347	Thaumatin family
PF00314	AgeUp	2	0.00152700613713405	0.00305401227426809	Thaumatin family
PF00331	AgeUp	1	0	0	Glycosyl hydrolase family 10
PF00332	AgeUp	7	6.79617621411296e-06	6.79617621411296e-06	Glycosyl hydrolases family 17
PF00338	AgeDown	1	0.000298046470367095	0.000298046470367095	Ribosomal protein S10p/S20e
PF00366	AgeUp	1	0	0	Ribosomal protein S17
PF00401	AgeUp	1	0	0	ATP synthase, Delta/Epsilon chain, long alpha-helix domain
PF00466	AgeDown	1	0.000298046470367095	0.000298046470367095	Ribosomal protein L10
PF00561	AgeUp	1	0.0177172245613186	0.0177172245613186	alpha/beta hydrolase fold
PF00670	AgeUp	1	0.00563605113562688	0.00563605113562688	S-adenosyl-L-homocysteine hydrolase, NAD binding domain
PF00722	AgeDown	1	0.0122596710804012	0.0122596710804012	Glycosyl hydrolases family 16
PF00722	AgeUp	2	0.00803924927312968	0.0122596710804012	Glycosyl hydrolases family 16
PF00759	AgeDown	1	0.00174841780991826	0.00174841780991826	Glycosyl hydrolase family 9
PF00833	AgeUp	1	0	0	Ribosomal S17
PF00892	AgeUp	1	0	0	EamA-like transporter family
PF00903	AgeUp	1	0.0258123337734108	0.0258123337734108	Glyoxalase/Bleomycin resistance protein/Dioxygenase superfamily
PF00933	AgeDown	1	0.0175839216225253	0.0175839216225253	Glycosyl hydrolase family 3 N terminal domain
PF01055	AgeDown	2	5.01369851023048e-06	5.01369851023048e-06	Glycosyl hydrolases family 31
PF01090	AgeUp	2	0	0	Ribosomal protein S19e
PF01095	AgeDown	1	0.0148176289120538	0.0148176289120538	Pectinesterase
PF01095	AgeUp	2	0.0107004061042743	0.0148176289120538	Pectinesterase
PF01145	AgeUp	1	0.00193486792105825	0.00193486792105825	SPFH domain / Band 7 family
PF01180	AgeUp	1	0.00193486792105825	0.00193486792105825	Dihydroorotate dehydrogenase
PF01182	AgeUp	1	0.00193486792105825	0.00193486792105825	Glucosamine-6-phosphate isomerases/6-phosphogluconolactonase
PF01218	AgeDown	1	0.000298046470367095	0.000298046470367095	Coproporphyrinogen III oxidase
PF01230	AgeUp	1	0.00193486792105825	0.00193486792105825	HIT domain
PF01249	AgeUp	1	0	0	Ribosomal protein S21e
PF01251	AgeUp	1	0.00193486792105825	0.00193486792105825	Ribosomal protein S7e
PF01357	AgeUp	2	0.000789004982935129	0.000789004982935129	Pollen allergen
PF01370	AgeUp	2	0.0259280030040007	0.0259280030040007	NAD dependent epimerase/dehydratase family
PF01397	AgeDown	2	5.01369851023048e-06	5.01369851023048e-06	Terpene synthase, N-terminal domain
PF01425	AgeUp	1	0.0258123337734108	0.0258123337734108	Amidase
PF01657	AgeUp	2	0.00400451693728015	0.00400451693728015	Salt stress response/antifungal
PF01789	AgeUp	2	0.0138118577459366	0.0138118577459366	PsbP
PF01915	AgeDown	1	0.0175839216225253	0.0175839216225253	Glycosyl hydrolase family 3 C-terminal domain
PF01979	AgeUp	1	0	0	Amidohydrolase family
PF02018	AgeUp	1	0	0	Carbohydrate binding domain
PF02496	AgeUp	1	0.00193486792105825	0.00193486792105825	ABA/WDS induced protein
PF02672	AgeDown	1	0.0028814282329958	0.0028814282329958	CP12 domain
PF02729	AgeUp	1	0.00193486792105825	0.00193486792105825	Aspartate/ornithine carbamoyltransferase, carbamoyl-P binding domain
PF02779	AgeUp	1	0.0351028410676497	0.0351028410676497	Transketolase, pyrimidine binding domain
PF02780	AgeUp	1	0.0258123337734108	0.0258123337734108	Transketolase, C-terminal domain
PF02785	AgeDown	1	0.000298046470367095	0.000298046470367095	Biotin carboxylase C-terminal domain
PF02786	AgeDown	1	0.000884112014080823	0.000884112014080823	Carbamoyl-phosphate synthase L chain, ATP binding domain
PF02800	AgeDown	1	0.00780086897751877	0.00780086897751877	Glyceraldehyde 3-phosphate dehydrogenase, C-terminal domain
PF02823	AgeUp	1	0	0	ATP synthase, Delta/Epsilon chain, beta-sandwich domain
PF02852	AgeUp	1	0.0258123337734108	0.0258123337734108	Pyridine nucleotide-disulphide oxidoreductase, dimerisation domain
PF02874	AgeUp	2	0.00803924927312968	0.00803924927312968	ATP synthase alpha/beta family, beta-barrel domain
PF02985	AgeDown	1	0.000298046470367095	0.000298046470367095	HEAT repeat
PF03018	AgeUp	1	0	0	Dirigent-like protein
PF03088	AgeUp	1	0.00563605113562688	0.00563605113562688	Strictosidine synthase
PF03181	AgeUp	1	0	0	BURP domain
PF03297	AgeUp	1	0	0	S25 ribosomal protein
PF03330	AgeUp	2	0.00152700613713405	0.00152700613713405	Lytic transglycolase
PF03489	AgeDown	1	0.0122596710804012	0.0122596710804012	Saposin-like type B, region 2
PF03639	AgeUp	1	0	0	Glycosyl hydrolase family 81
PF03936	AgeDown	2	5.01369851023048e-06	5.01369851023048e-06	Terpene synthase family, metal binding domain
PF03952	AgeUp	1	0.00563605113562688	0.00563605113562688	Enolase, N-terminal domain
PF03953	AgeDown	3	4.08913537690159e-07	4.08913537690159e-07	Tubulin C-terminal domain
PF04043	AgeDown	1	0.0305799801189767	0.0309019361127057	Plant invertase/pectin methylesterase inhibitor
PF04043	AgeUp	2	0.0309019361127057	0.0309019361127057	Plant invertase/pectin methylesterase inhibitor
PF04116	AgeUp	1	0	0	Fatty acid hydroxylase superfamily
PF04398	AgeUp	1	0.0351028410676497	0.0351028410676497	Protein of unknown function, DUF538
PF04450	AgeUp	1	0.00563605113562688	0.00563605113562688	Peptidase of plants and bacteria
PF04526	AgeUp	1	0.0109459367299652	0.0109459367299652	Protein of unknown function (DUF568)
PF04551	AgeDown	1	0	0	GcpE protein
PF04755	AgeUp	1	0.0177172245613186	0.0177172245613186	PAP_fibrillin
PF05096	AgeUp	1	0	0	Glutamine cyclotransferase
PF05184	AgeDown	1	0.0122596710804012	0.0122596710804012	Saposin-like type B, region 1
PF05221	AgeUp	1	0.00563605113562688	0.00563605113562688	S-adenosyl-L-homocysteine hydrolase
PF05368	AgeDown	1	0.0028814282329958	0.0028814282329958	NmrA-like family
PF06045	AgeUp	1	0.00193486792105825	0.00193486792105825	Rhamnogalacturonate lyase family
PF06232	AgeUp	1	0.00563605113562688	0.00563605113562688	Embryo-specific protein 3, (ATS3)
PF06628	AgeUp	1	0.00563605113562688	0.00563605113562688	Catalase-related immune-responsive
PF06955	AgeDown	1	0.0122596710804012	0.0122596710804012	Xyloglucan endo-transglycosylase (XET) C-terminus
PF06955	AgeUp	2	0.00803924927312968	0.0122596710804012	Xyloglucan endo-transglycosylase (XET) C-terminus
PF07714	AgeUp	3	0.00339581422194343	0.00339581422194343	Protein tyrosine kinase
PF07727	AgeDown	1	0	0	Reverse transcriptase (RNA-dependent DNA polymerase)
PF07821	AgeUp	1	0	0	Alpha-amylase C-terminal beta-sheet domain
PF07983	AgeUp	3	0.00840281626683132	0.00840281626683132	X8 domain
PF07992	AgeUp	2	0.0259280030040007	0.0259280030040007	Pyridine nucleotide-disulphide oxidoreductase
PF07995	AgeUp	1	0	0	Glucose / Sorbosone dehydrogenase
PF08246	AgeDown	1	0.0205507779420965	0.041101555884193	Cathepsin propeptide inhibitor domain (I29)
PF09478	AgeDown	1	0	0	Carbohydrate binding domain CBM49
PF11421	AgeUp	1	0.00193486792105825	0.00193486792105825	ATP synthase F1 beta subunit
PF11976	AgeUp	1	0	0	Ubiquitin-2 like Rad60 SUMO-like
PF12076	AgeUp	1	0	0	WAX2 C-terminal domain
PF13417	AgeUp	2	0.0214215652475892	0.0214215652475892	Glutathione S-transferase, N-terminal domain
PF13646	AgeDown	1	0.0028814282329958	0.0028814282329958	HEAT repeats
PF13848	AgeUp	1	0.0177172245613186	0.0177172245613186	Thioredoxin-like domain
PF13947	AgeDown	1	0.000884112014080823	0.000884112014080823	Wall-associated receptor kinase galacturonan-binding
PF14368	AgeUp	2	0.00152700613713405	0.00152700613713405	Probable lipid transfer
PF14541	AgeUp	3	0.0143106082308238	0.0286212164616476	Xylanase inhibitor C-terminal
PF14543	AgeUp	3	0.0143106082308238	0.0286212164616476	Xylanase inhibitor N-terminal
PF14547	AgeUp	1	0.0258123337734108	0.0258123337734108	Hydrophobic seed protein
PF14683	AgeUp	1	0.00193486792105825	0.00193486792105825	Polysaccharide lyase family 4, domain III
PF14686	AgeUp	1	0.00193486792105825	0.00193486792105825	Polysaccharide lyase family 4, domain II
PF16205	AgeUp	1	0	0	Ribosomal_S17 N-terminal
PF16499	AgeUp	1	0.0258123337734108	0.0258123337734108	Alpha galactosidase A
PF16863	AgeDown	2	5.01369851023048e-06	5.01369851023048e-06	N-terminal barrel of NtMGAM and CtMGAM, maltase-glucoamylase
