# Supplementary material for: The transcriptome, extracellular proteome and active secretome of agroinfiltrated Nicotiana benthamiana uncover a large, diverse protease repertoire
Source: Plant Biotechnol J. 2017 Dec 17;16(5):1068–84. doi: 10.1111/pbi.12852 (PMC5902771; doi:10.1111/pbi.12852)
Supplement: Supplementary file 15 — Table S11 Data from ABPP‐MS analyses [file PBI-16-1068-s011.csv]

Protein.IDs	av.LFQ.NPC.FP	av.LFQ.Buf.FP	av.LFQ.Agro.FP	padj.AvsB.FP	av.lfc.AvsB.FP	dynamics.act.FP	av.LFQ.NPC.DCG04	av.LFQ.Buf.DCG04	av.LFQ.Agro.DCG04	padj.AvsB.DCG04	av.lfc.AvsB.DCG04	dynamics.act.DCG04	Target	signalP	pfam.No	DE	MEROPS.family	MEROPS.subfamily	ppase.cattype	CAZY.family
Nbv5.1tr6212638;Niben101Scf02941g01005;Niben101Scf01674g00002	18.76177	28.0069533333333	29.4407166666667	0.165292745530678	1.43376333333334	active in both treatments	NA	NA	NA	NA	NA	NA	SH	N;Y	PF00082;PF02225;PF05922	Subtilase family; PA domain; Peptidase inhibitor I9	S08	S08A;S08B;I09	S	NA
Niben101Ctg10718g00002;Niben101Scf03015g06015;Niben101Scf03015g06014	17.7624325	22.36756	22.7049366666667	NA	0.33737666666667	contaminant	NA	NA	NA	NA	NA	NA	NA	N	PF00101;PF12338	Ribulose bisphosphate carboxylase, small chain; Ribulose-1,5-bisphosphate carboxylase small subunit	NA	NA	NA	NA
Niben101Ctg13736g00004;Niben101Scf01001g00005;Niben101Scf01001g00004;Niben101Scf01001g00003	24.6955425	22.7261966666667	27.4108133333333	NA	4.68461666666667	contaminant	22.7119225	20.3780666666667	26.6122233333333	NA	6.23415666666667	contaminant	NA	Y;N	PF00332	Glycosyl hydrolases family 17	NA	NA	NA	GH17
Niben101Ctg13946g00001;Niben101Scf09631XLOC_076907	NA	NA	NA	NA	NA	NA	20.7540125	22.9384066666667	21.2833133333333	NA	-1.65509333333333	contaminant	NA	Y	PF00190	Cupin	NA	NA	NA	NA
Niben101Ctg13946g00001;Niben101Scf09631XLOC_076907;Niben101Scf14022XLOC_084635	20.843865	24.5763633333333	22.9698333333333	NA	-1.60653	active only in control	NA	NA	NA	NA	NA	NA	NA	Y;N	PF00190	Cupin	NA	NA	NA	NA
Niben101Ctg15998g00002;Niben101Scf08590XLOC_073653	18.45522	24.2505766666667	24.33577	0.699614989858	0.0851933333333328	active in both treatments	NA	NA	NA	NA	NA	NA	SH	N	PF00082;PF05922	Subtilase family; Peptidase inhibitor I9	S08	S08A;S08B;I09	S	NA
Niben101Scf00173g09004;Niben101Scf10031XLOC_077906	24.2716175	25.18132	25.58416	NA	0.402840000000001	active only in agroinfiltrated	26.3369525	27.01801	27.5244766666667	NA	0.506466666666666	contaminant	NA	N	PF00016;PF02788	Ribulose bisphosphate carboxylase large chain, catalytic domain; Ribulose bisphosphate carboxylase large chain, N-terminal domain	NA	NA	NA	NA
Niben101Scf00279g01014;Niben101Scf13916XLOC_084479	17.73202	21.1335166666667	18.2622666666667	NA	-2.87125	active only in control	NA	NA	NA	NA	NA	NA	NA	N	PF00933;PF01915;PF14310	Glycosyl hydrolase family 3 N terminal domain; Glycosyl hydrolase family 3 C-terminal domain; Fibronectin type III-like domain	NA	NA	NA	GH3
Niben101Scf00447g03012;Niben101Scf00503g10001;Niben101Scf01990g00003	18.3005275	18.3742533333333	19.3556033333333	NA	0.98135	contaminant	NA	NA	NA	NA	NA	NA	SH	N;Y	PF00657	GDSL-like Lipase/Acylhydrolase	NA	NA	NA	NA
Niben101Scf00803g01006	17.7277825	25.05465	24.0908766666667	0.0780322257096001	-0.963773333333331	active in both treatments	NA	NA	NA	NA	NA	NA	SH	N	PF00082;PF02225;PF05922	Subtilase family; PA domain; Peptidase inhibitor I9	S08	S08A;S08B;I09	S	NA
Niben101Scf01022g00014	19.20597	18.8834033333333	21.1658333333333	NA	2.28243	active only in agroinfiltrated	NA	NA	NA	NA	NA	NA	SH	Y	PF00450	Serine carboxypeptidase	S10	S10	S	NA
Niben101Scf01090g03017;Niben101Scf04932g01001;Niben101Scf04932g01029	18.936375	18.76497	19.7916833333333	NA	1.02671333333333	contaminant	NA	NA	NA	NA	NA	NA	NA	Y;N	PF00190	Cupin	NA	NA	NA	NA
Niben101Scf01191g04002	17.87208	20.6750633333333	22.2560066666667	0.219437796696946	1.58094333333333	active in both treatments	NA	NA	NA	NA	NA	NA	SH	Y	PF00657	GDSL-like Lipase/Acylhydrolase	NA	NA	NA	NA
Niben101Scf01220g03014	18.393195	26.6565633333333	28.19325	0.148481419492386	1.53668666666667	active in both treatments	NA	NA	NA	NA	NA	NA	SH	Y	PF00657	GDSL-like Lipase/Acylhydrolase	NA	NA	NA	NA
Niben101Scf01433g08029;Niben101Scf05536g01013;Niben101Scf13103XLOC_083396;Niben101Scf02864g04008	18.0795725	20.24805	20.4045433333333	NA	0.156493333333334	contaminant	NA	NA	NA	NA	NA	NA	NA	N	PF00274	Fructose-bisphosphate aldolase class-I	NA	NA	NA	NA
Niben101Scf01445g00016.short.SP;Nbv5.1tr6202694	NA	NA	NA	NA	NA	NA	16.506405	25.0243833333333	25.6923666666667	0.360685494181823	0.667983333333334	active in both treatments	PLCP	Y	PF00112;PF08246	Papain family cysteine protease; Cathepsin propeptide inhibitor domain (I29)	C01	C01A;C01B;I29	C	NA
Niben101Scf01894g02004;Niben101Scf03881g00002	21.05904	24.8604433333333	23.00313	NA	-1.85731333333333	active only in control	18.245105	21.80661	20.7997	NA	-1.00691	contaminant	NA	Y	PF00933;PF01915;PF14310	Glycosyl hydrolase family 3 N terminal domain; Glycosyl hydrolase family 3 C-terminal domain; Fibronectin type III-like domain	NA	NA	NA	GH3
Niben101Scf01991g05015;Niben101Scf01991g05012;Niben101Scf01991g04010;Niben101Scf01991g04009;Niben101Scf04196g00005;Niben101Scf04196g00003;Niben101Scf02381g04022	17.09593	20.8894633333333	20.6081266666667	0.479614019058707	-0.281336666666668	active in both treatments	NA	NA	NA	NA	NA	NA	NA	N	PF00101;PF12338	Ribulose bisphosphate carboxylase, small chain; Ribulose-1,5-bisphosphate carboxylase small subunit	NA	NA	NA	NA
Niben101Scf02041g00002	23.1102075	22.2686133333333	25.7934333333333	NA	3.52482	contaminant	20.02991	17.8831033333333	23.2000433333333	NA	5.31694	contaminant	NA	Y	PF00182	Chitinase class I	NA	NA	NA	GH19
Niben101Scf02171g00007;Niben101Scf04644g00012;Niben101Scf04644g00011	18.1322925	17.2112633333333	20.5168266666667	NA	3.30556333333333	active only in agroinfiltrated	NA	NA	NA	NA	NA	NA	NA	Y;N	PF00182;PF00187	Chitinase class I; Chitin recognition protein	NA	NA	NA	GH19;CBM18
Niben101Scf02330g00012;Niben101Scf00952g03003	16.608535	18.0942833333333	17.2878833333333	NA	-0.806399999999999	contaminant	NA	NA	NA	NA	NA	NA	NA	N	PF00120;PF03951	Glutamine synthetase, catalytic domain; Glutamine synthetase, beta-Grasp domain	NA	NA	NA	NA
Niben101Scf02359g00009	18.1321775	23.3196233333333	24.4777166666667	0.180443068692259	1.15809333333333	active in both treatments	NA	NA	NA	NA	NA	NA	SH	Y	PF00450	Serine carboxypeptidase	S10	S10	S	NA
Niben101Scf02410g00002	18.16433	16.7428833333333	21.7166866666667	NA	4.97380333333333	active only in agroinfiltrated	18.044615	17.0610166666667	19.50132	NA	2.44030333333333	contaminant	NA	Y	PF00182	Chitinase class I	NA	NA	NA	GH19
Niben101Scf02427g03007	17.437955	20.02129	16.3942133333333	NA	-3.62707666666667	active only in control	NA	NA	NA	NA	NA	NA	NA	NA	NA	NA	NA	NA	NA	NA
Niben101Scf02714g07007;Niben101Scf09353XLOC_076030	17.31895	25.66948	26.3280433333333	0.355629949363936	0.658563333333332	active in both treatments	NA	NA	NA	NA	NA	NA	SH	Y	PF03283	Pectinacetylesterase	NA	NA	NA	NA
Niben101Scf02749g04008;Niben101Scf00493g00020	17.3535125	20.7491	19.91801	NA	-0.83109	contaminant	NA	NA	NA	NA	NA	NA	NA	Y	PF00190	Cupin	NA	NA	NA	NA
Niben101Scf02976g00007	NA	NA	NA	NA	NA	NA	18.17956	21.0921533333333	19.4557833333333	NA	-1.63637	contaminant	PLCP	Y	PF00112;PF08127	Papain family cysteine protease; Peptidase family C1 propeptide	C01	C01A;C01B	C	NA
Niben101Scf02990g05004	17.79212	23.0328766666667	16.9610133333333	NA	-6.07186333333333	active only in control	NA	NA	NA	NA	NA	NA	NA	Y	PF00722;PF06955	Glycosyl hydrolases family 16; Xyloglucan endo-transglycosylase (XET) C-terminus	NA	NA	NA	GH16
Niben101Scf03385g02011;Niben101Scf03385g01006;Niben101Scf01341g01002	17.9009	16.8235166666667	22.0222433333333	NA	5.19872666666667	active only in agroinfiltrated	NA	NA	NA	NA	NA	NA	NA	Y;N	PF04450	Peptidase of plants and bacteria	NA	NA	NA	NA
Niben101Scf03450g00015;Niben101Ctg15460g00004;Niben101Scf03450g00016;Niben101Scf00233g00008;Niben101Scf03064g04002;Niben101Scf00878g04011;Niben101Scf04462g01008	18.1871875	18.9568966666667	19.37364	NA	0.416743333333334	contaminant	NA	NA	NA	NA	NA	NA	NA	N	PF00056;PF02866	lactate/malate dehydrogenase, NAD binding domain; lactate/malate dehydrogenase, alpha/beta C-terminal domain	NA	NA	NA	NA
Niben101Scf03634g04009;Niben101Scf01812g02025;Niben101Scf09725XLOC_077170;Niben101Scf00054g01013;Niben101Scf09813XLOC_077406;Niben101Scf07438XLOC_069138;Niben101Scf05629g01024;Niben101Ctg02545XLOC_000242;Niben101Scf10678XLOC_079485;Niben101Scf10678XLOC_079481;Niben101Scf09725XLOC_077167	17.17816	19.33601	19.9902466666667	NA	0.654236666666665	contaminant	NA	NA	NA	NA	NA	NA	NA	N	PF08267;PF01717	Cobalamin-independent synthase, N-terminal domain; Cobalamin-independent synthase, Catalytic domain	NA	NA	NA	NA
Niben101Scf03747g01016	17.934725	21.2713966666667	20.1359533333333	0.173289755889157	-1.13544333333333	active in both treatments	NA	NA	NA	NA	NA	NA	SH	N	PF00082;PF02225;PF05922	Subtilase family; PA domain; Peptidase inhibitor I9	S08	S08A;S08B;I09	S	NA
Niben101Scf03963g02006	18.0108825	24.2757266666667	24.87345	0.322057738013483	0.597723333333332	active in both treatments	NA	NA	NA	NA	NA	NA	SH	Y	PF00450	Serine carboxypeptidase	S10	S10	S	NA
Niben101Scf04007g01012	NA	NA	NA	NA	NA	NA	17.8126275	21.3827433333333	19.76879	NA	-1.61395333333333	active only in control	PLCP	Y	PF00112;PF00396;PF08246	Papain family cysteine protease; Granulin; Cathepsin propeptide inhibitor domain (I29)	C01	C01A;C01B;I29	C	NA
Niben101Scf04007g05005	17.8519075	23.4611133333333	23.27592	0.564741473312531	-0.185193333333333	active in both treatments	NA	NA	NA	NA	NA	NA	SH	N	PF00082	Subtilase family	S08	S08A;S08B	S	NA
Niben101Scf04015g02026;Niben101Scf00963g01021	18.039455	20.2360033333333	21.05784	0.257269712315254	0.821836666666667	active in both treatments	NA	NA	NA	NA	NA	NA	SH	Y	PF00657	GDSL-like Lipase/Acylhydrolase	NA	NA	NA	NA
Niben101Scf04230g00001	17.70264	21.06905	22.7954366666667	0.0975787968299773	1.72638666666667	active in both treatments	NA	NA	NA	NA	NA	NA	SH	Y	PF00657	GDSL-like Lipase/Acylhydrolase	NA	NA	NA	NA
Niben101Scf04549g10022	18.02177	22.0831366666667	20.1397533333333	NA	-1.94338333333333	contaminant	NA	NA	NA	NA	NA	NA	NA	Y	PF01301;PF02140	Glycosyl hydrolases family 35; Galactose binding lectin domain	NA	NA	NA	GH35
Niben101Scf04641g00012	18.6208775	19.7612433333333	18.52542	NA	-1.23582333333333	active only in control	NA	NA	NA	NA	NA	NA	NA	N	PF00106	short chain dehydrogenase	NA	NA	NA	NA
Niben101Scf04738g02001	17.8396725	19.27738	20.0616666666667	0.355629949363936	0.784286666666665	active in both treatments	NA	NA	NA	NA	NA	NA	SH	N	PF00657	GDSL-like Lipase/Acylhydrolase	NA	NA	NA	NA
Niben101Scf04813g00014;Niben101Scf00550g00014	18.2075175	18.9840733333333	19.2898566666667	0.148481419492386	0.305783333333332	active in both treatments	NA	NA	NA	NA	NA	NA	NA	Y	PF02469	Fasciclin domain	NA	NA	NA	NA
Niben101Scf04847g00009;Niben101Scf04444g06007	17.575595	19.1050233333333	18.3928166666667	NA	-0.712206666666666	active only in control	NA	NA	NA	NA	NA	NA	NA	Y	PF02469	Fasciclin domain	NA	NA	NA	NA
Niben101Scf05124g00003;Niben101Scf00067g01010	17.67313	26.7614266666667	28.6192466666667	0.221919966935459	1.85782	active in both treatments	NA	NA	NA	NA	NA	NA	SH	N;Y	PF00657	GDSL-like Lipase/Acylhydrolase	NA	NA	NA	NA
Niben101Scf05177g02025;Niben101Scf05188g03030	17.87784	18.0199366666667	17.9919266666667	NA	-0.0280099999999995	contaminant	NA	NA	NA	NA	NA	NA	NA	N	PF00044;PF02800	Glyceraldehyde 3-phosphate dehydrogenase, NAD binding domain; Glyceraldehyde 3-phosphate dehydrogenase, C-terminal domain	NA	NA	NA	NA
Niben101Scf05890XLOC_061782	18.107695	28.0412433333333	28.3294866666667	0.564741473312531	0.288243333333333	active in both treatments	NA	NA	NA	NA	NA	NA	SH	Y	PF00450	Serine carboxypeptidase	S10	S10	S	NA
Niben101Scf05961XLOC_062223	18.02439	27.7852966666667	28.2645233333333	0.233587320023334	0.479226666666667	active in both treatments	NA	NA	NA	NA	NA	NA	SH	N	PF00450	Serine carboxypeptidase	S10	S10	S	NA
Niben101Scf06236XLOC_063591;Niben101Scf00603g08015	18.5655175	19.59501	19.5331066666667	0.885633657732622	-0.0619033333333358	active in both treatments	NA	NA	NA	NA	NA	NA	NA	N	PF00456;PF02779;PF02780	Transketolase, thiamine diphosphate binding domain; Transketolase, pyrimidine binding domain; Transketolase, C-terminal domain	NA	NA	NA	NA
Niben101Scf06342XLOC_064009;Nbv5.1tr6229439;Niben101Scf07199g01007.1	17.4920525	22.9665833333333	23.8210166666667	0.221919966935459	0.854433333333334	active in both treatments	NA	NA	NA	NA	NA	NA	SH	N;Y	PF00450	Serine carboxypeptidase	S10	S10	S	NA
Niben101Scf06825XLOC_066357;Niben101Scf00338g08018;Niben101Scf02913g00014;Niben101Scf12011XLOC_081930;Niben101Scf09101XLOC_075355;Niben101Scf09401XLOC_076152	18.0388475	22.6457266666667	22.38579	0.570350415842218	-0.259936666666665	active in both treatments	NA	NA	NA	NA	NA	NA	NA	N;Y	PF16499	Alpha galactosidase A	NA	NA	NA	GH27
Niben101Scf06909XLOC_066761;Niben101Scf06909XLOC_066758;Niben101Scf00416g05005	18.2780875	17.9782966666667	17.58593	NA	-0.392366666666665	contaminant	NA	NA	NA	NA	NA	NA	SH	Y	PF00657	GDSL-like Lipase/Acylhydrolase	NA	NA	NA	NA
Niben101Scf06912XLOC_066784;Niben101Scf06912XLOC_066796;Niben101Scf11604XLOC_081146;Niben101Scf00490XLOC_010034	17.1284475	22.2923833333333	24.34382	0.0917959626631887	2.05143666666667	active in both treatments	NA	NA	NA	NA	NA	NA	SH	Y;N	PF00082;PF02225;PF05922	Subtilase family; PA domain; Peptidase inhibitor I9	S08	S08A;S08B;I09	S	NA
Niben101Scf07123XLOC_067765;Niben101Scf00797g18009	17.898875	17.7359433333333	17.1468233333333	NA	-0.589120000000001	contaminant	NA	NA	NA	NA	NA	NA	NA	N	PF00266	Aminotransferase class-V	NA	NA	NA	NA
Niben101Scf07797XLOC_070678	18.0115525	18.29417	20.7565866666667	NA	2.46241666666666	active only in agroinfiltrated	NA	NA	NA	NA	NA	NA	NA	N	PF02450	Lecithin:cholesterol acyltransferase	NA	NA	NA	NA
Niben101Scf07812XLOC_070728	17.59411	21.1591466666667	21.1663066666667	NA	0.0071600000000025	active only in control	NA	NA	NA	NA	NA	NA	SH	Y	PF00657	GDSL-like Lipase/Acylhydrolase	NA	NA	NA	NA
Niben101Scf08195XLOC_072193;Niben101Scf12205XLOC_082205	17.95472	18.85456	20.1796133333333	NA	1.32505333333333	active only in agroinfiltrated	NA	NA	NA	NA	NA	NA	SH	N	PF00657	GDSL-like Lipase/Acylhydrolase	NA	NA	NA	NA
Niben101Scf08617XLOC_073735	17.8434075	20.1506266666667	21.3347133333333	NA	1.18408666666667	active only in agroinfiltrated	NA	NA	NA	NA	NA	NA	NA	Y	PF14541;PF14543	Xylanase inhibitor C-terminal; Xylanase inhibitor N-terminal	A01	A01B;A01A	A	NA
Niben101Scf08617XLOC_073735;Niben101Scf00349g06005	NA	NA	NA	NA	NA	NA	18.1428225	19.22084	18.99954	NA	-0.221299999999999	contaminant	NA	Y	PF14541;PF14543	Xylanase inhibitor C-terminal; Xylanase inhibitor N-terminal	A01	A01B;A01A	A	NA
Niben101Scf09812XLOC_077399;Niben101Scf00752g03014	17.003885	19.9109266666667	19.1015566666667	0.233587320023334	-0.809370000000001	active in both treatments	NA	NA	NA	NA	NA	NA	SH	Y	PF00657	GDSL-like Lipase/Acylhydrolase	NA	NA	NA	NA
Niben101Scf09871XLOC_077564	18.00439	23.68101	25.4062066666667	0.148481419492386	1.72519666666667	active in both treatments	NA	NA	NA	NA	NA	NA	SH	Y	PF00657	GDSL-like Lipase/Acylhydrolase	NA	NA	NA	NA
Niben101Scf10464XLOC_079035;Niben101Scf10464g00004.1	16.4013625	22.63517	23.91726	0.180443068692259	1.28209	active in both treatments	NA	NA	NA	NA	NA	NA	SH	N	PF00450	Serine carboxypeptidase	S10	S10	S	NA
Niben101Scf11178XLOC_080336;Niben101Scf00568g04029	26.0893775	27.38926	28.1055733333333	NA	0.716313333333333	active only in agroinfiltrated	NA	NA	NA	NA	NA	NA	NA	N	PF00016;PF02788;PF01039	Ribulose bisphosphate carboxylase large chain, catalytic domain; Ribulose bisphosphate carboxylase large chain, N-terminal domain; Carboxyl transferase domain	NA	NA	NA	NA
Niben101Scf11178XLOC_080336;Niben101Scf02582g05007;Niben101Scf00568g04029	NA	NA	NA	NA	NA	NA	22.19515	20.50296	24.58924	NA	4.08628	contaminant	NA	N	PF00016;PF02788;PF01039	Ribulose bisphosphate carboxylase large chain, catalytic domain; Ribulose bisphosphate carboxylase large chain, N-terminal domain; Carboxyl transferase domain	NA	NA	NA	NA
Niben101Scf12205XLOC_082204	18.052155	17.3056433333333	18.4497166666667	NA	1.14407333333333	active only in agroinfiltrated	NA	NA	NA	NA	NA	NA	SH	N	PF00657	GDSL-like Lipase/Acylhydrolase	NA	NA	NA	NA
Niben101Scf12639XLOC_082822	17.4271975	17.8725533333333	22.4170333333333	NA	4.54448	active only in agroinfiltrated	NA	NA	NA	NA	NA	NA	SH	Y	PF00657	GDSL-like Lipase/Acylhydrolase	NA	NA	NA	NA
Niben101Scf12852XLOC_083084;Niben101Scf02486g08008	17.468725	22.2283033333333	23.1076866666667	0.233587320023334	0.879383333333333	active in both treatments	NA	NA	NA	NA	NA	NA	SH	N;Y	PF03629	Domain of unknown function (DUF303)	NA	NA	NA	NA
Niben101Scf13103XLOC_083396;Niben101Scf02864g04008;Niben101Scf05536g01013;Niben101Scf01433g08029	NA	NA	NA	NA	NA	NA	18.468095	19.2198166666667	20.5061733333333	NA	1.28635666666667	contaminant	NA	N	PF00274	Fructose-bisphosphate aldolase class-I	NA	NA	NA	NA
Niben101Scf13448XLOC_083868	16.493255	25.45524	25.5786733333333	0.692407125926632	0.123433333333333	active in both treatments	NA	NA	NA	NA	NA	NA	SH	Y	PF00450	Serine carboxypeptidase	S10	S10	S	NA
Niben101Scf32014XLOC_090871	18.7943425	17.4620266666667	23.72524	NA	6.26321333333333	contaminant	NA	NA	NA	NA	NA	NA	NA	N	NA	NA	NA	NA	NA	NA
Nicotiana_denovo_assembly_Transcript_113987;Niben101Scf02803g04007	17.740855	17.3314866666667	19.92341	NA	2.59192333333333	active only in agroinfiltrated	NA	NA	NA	NA	NA	NA	SH	Y;N	PF00450	Serine carboxypeptidase	S10	S10	S	NA
