# Supplementary material for: The transcriptome, extracellular proteome and active secretome of agroinfiltrated Nicotiana benthamiana uncover a large, diverse protease repertoire
Source: Plant Biotechnol J. 2017 Dec 17;16(5):1068–84. doi: 10.1111/pbi.12852 (PMC5902771; doi:10.1111/pbi.12852)
Supplement: Supplementary file 16 — Table S12 Discrepancies between changes in extracellular protein and transcript levels [file PBI-16-1068-s012.csv]

Protein.IDs	signalP	MEROPS.family	pfam.No	DE	mean.lfc.T	mean.lfc.P.ACE_0056	mean.lfcdiff.PT	p.lfcdiff.PT	posttranscriptional
A9CJB2;Niben101Scf01512g06008;Niben101Scf00236g01007;Niben101Scf15047XLOC_085590	N	NA	PF01058	NADH ubiquinone oxidoreductase, 20 Kd subunit	-0.078383114	2.619804508	2.698187622	0.00790294	up
Nbv5.1tr6212638;Niben101Scf01674g00002	N;Y	S08	PF00082;PF02225;PF05922	Subtilase family; PA domain; Peptidase inhibitor I9	-0.005546317	-0.499925492	-0.494379176	0.179108955	none
Nbv5.1tr6229439;Niben101Scf07199g01007.1	N	S10	PF00450	Serine carboxypeptidase	0.0566778	0.786967841	0.730290041	0.081253535	none
Nbv5.1tr6236886	N	C01	PF00112;PF08127	Papain family cysteine protease; Peptidase family C1 propeptide	0.459028067	1.255134508	0.796106441	0.396205152	none
Niben101Ctg05133g00002	N	NA	PF01680	SOR/SNZ family	-0.390941033	0.051364508	0.442305541	0.73932229	none
Niben101Ctg08688g00001	N	NA	PF00407	Pathogenesis-related protein Bet v I family	-0.3768126	-0.058338826	0.318473774	0.727366532	none
Niben101Ctg09170g00001;Niben101Scf00750g00005;Niben101Scf09741XLOC_077195	N;Y	I13	PF00280	Potato inhibitor I family	-2.570034333	-1.561738826	1.008295508	0.296621154	none
Niben101Ctg10591g00003	N	NA	PF00199	Catalase	-1.282157667	-0.301682159	0.980475508	0.461822063	none
Niben101Ctg10718g00002;Niben101Scf03015g06015;Niben101Scf03015g06014	N	NA	PF00101;PF12338	Ribulose bisphosphate carboxylase, small chain; Ribulose-1,5-bisphosphate carboxylase small subunit	-0.502438911	0.161687841	0.664126752	0.249070328	none
Niben101Ctg12033g00001	N	NA	PF08534	Redoxin	-0.299023133	0.663821174	0.962844308	0.099366893	none
Niben101Ctg12256XLOC_001577	Y	NA	NA	NA	1.918629333	-2.160608826	-4.079238159	0.032256784	none
Niben101Ctg12589XLOC_001644	N	NA	NA	NA	-0.713489733	1.141877841	1.855367574	0.06060185	none
Niben101Ctg13091XLOC_001780	N	NA	PF00300	Histidine phosphatase superfamily (branch 1)	-1.063602533	-0.548405492	0.515197041	0.282572743	none
Niben101Ctg13092g00001	N	NA	PF00407	Pathogenesis-related protein Bet v I family	0.09221286	0.249511174	0.157298314	0.749597726	none
Niben101Ctg13733g00003	N	NA	PF00282	Pyridoxal-dependent decarboxylase conserved domain	0.3192395	2.459077841	2.139838341	0.28735693	none
Niben101Ctg13736g00004	Y	NA	PF00332	Glycosyl hydrolases family 17	6.675645	5.049431174	-1.626213826	0.074453847	none
Niben101Ctg13782g00003	Y	NA	PF00722;PF06955	Glycosyl hydrolases family 16; Xyloglucan endo-transglycosylase (XET) C-terminus	2.432247	2.611017841	0.178770841	0.872410363	none
Niben101Ctg13946g00001;Niben101Scf09631XLOC_076907;Niben101Scf14022XLOC_084635	Y;N	NA	PF00190	Cupin	-1.050590411	-0.261408826	0.789181585	0.008616287	up
Niben101Ctg14008g00002;Niben101Scf04296g00015	N;Y	NA	PF00201	UDP-glucoronosyl and UDP-glucosyl transferase	2.590159333	1.056101174	-1.534058159	0.144793831	none
Niben101Ctg14566g00003	N	NA	PF00080	Copper/zinc superoxide dismutase (SODC)	0.424371933	-2.193385492	-2.617757426	0.178354618	none
Niben101Ctg14707g00002;Niben101Scf23814XLOC_089468;Niben101Scf23814XLOC_089464;Niben101Scf16416XLOC_086695;Niben101Scf07650XLOC_070047;Niben101Scf07275XLOC_068481;Niben101Scf06590XLOC_065317;Niben101Scf06238XLOC_063608;Niben101Scf05579g00001;Niben101Scf03088g01003;Niben101Scf02441g01009;Niben101Scf01579g00002;Niben101Scf01154g17005;Niben101Scf00482g03005;Niben101Scf16416XLOC_086694;Niben101Scf055…	N	NA	PF15511	Centromere kinetochore component CENP-T histone fold	1.468502558	-0.064528826	-1.533031384	0.001579823	down
Niben101Ctg15681g00001;Niben101Ctg15404g00003;Niben101Ctg11036g00004	N	NA	PF00349;PF03727	Hexokinase	0.394904952	0.820974508	0.426069555	0.02438922	none
Niben101Ctg15998g00002;Niben101Scf08590XLOC_073653	N	S08	PF00082;PF05922	Subtilase family; Peptidase inhibitor I9	0.528493298	0.437491174	-0.091002124	0.538210278	none
Niben101Scf00017g00005	N	T01	PF00227	Proteasome subunit	0.576677133	1.103334508	0.526657374	0.236354196	none
Niben101Scf00023g03015	Y	NA	PF00657	GDSL-like Lipase/Acylhydrolase	-0.33444717	1.295354508	1.629801678	0.220436942	none
Niben101Scf00028g03009	N	NA	PF00238	Ribosomal protein L14p/L23e	NA	0.561391174	NA	NA	none
Niben101Scf00031g00003	N	NA	PF00311	Phosphoenolpyruvate carboxylase	-2.064147667	0.757251174	2.821398841	0.023434577	none
Niben101Scf00031g01005	Y	NA	PF01453	D-mannose binding lectin	0.322821967	3.583891174	3.261069208	0.00289418	up
Niben101Scf00031g02001;Niben101Scf00212g03016	Y	NA	PF01453	D-mannose binding lectin	1.081698982	5.934157841	4.852458859	0.001582504	up
Niben101Scf00043g03002;Niben101Scf00043g03012	N	NA	PF00393;PF03446	6-phosphogluconate dehydrogenase, C-terminal domain; NAD binding domain of 6-phosphogluconate dehydrogenase	1.374485017	1.280361174	-0.094123842	0.73052285	none
Niben101Scf00051g01015;Niben101Scf00083g01001	Y;N	NA	NA	NA	0.288491683	0.607467841	0.318976158	0.108596348	none
Niben101Scf00054g01013;Niben101Scf09725XLOC_077168;Niben101Scf02045g05028;REV__Q7CXP8	N	NA	PF01717;PF08267;PF12854;PF13041	Cobalamin-independent synthase, Catalytic domain; Cobalamin-independent synthase, N-terminal domain; PPR repeat; PPR repeat family	0.406520644	1.543554508	1.137033863	0.089646709	none
Niben101Scf00057g00027	N	NA	PF00127	Copper binding proteins, plastocyanin/azurin family	-1.419925667	-3.340268826	-1.920343159	0.520859162	none
Niben101Scf00062g01026	N	NA	PF00171	Aldehyde dehydrogenase family	-0.310812067	0.465714508	0.776526574	0.110790439	none
Niben101Scf00063g06042	N	NA	PF00834	Ribulose-phosphate 3 epimerase family	-1.321645333	-0.122588826	1.199056508	0.020515198	none
Niben101Scf00063g13005;Niben101Scf11646XLOC_081212	N	NA	PF00056;PF02866	lactate/malate dehydrogenase, NAD binding domain; lactate/malate dehydrogenase, alpha/beta C-terminal domain	0.265951848	0.425801174	0.159849326	0.444442879	none
Niben101Scf00063g13014;Niben101Scf06249XLOC_063659;Niben101Scf08918XLOC_074827;Niben101Scf02668g01010	N	NA	PF01494	FAD binding domain	-0.812650842	0.833981174	1.646632016	0.055584518	none
Niben101Scf00069g02013	N	NA	PF00043;PF02798	Glutathione S-transferase, C-terminal domain; Glutathione S-transferase, N-terminal domain	0.459613167	2.159681174	1.700068008	0.000596684	up
Niben101Scf00069g12009	N	M03	PF01432	Peptidase family M3	-0.290351767	0.756587841	1.046939608	0.095598489	none
Niben101Scf00073g04001	Y	NA	NA	NA	1.059294933	0.561617841	-0.497677092	0.09744692	none
Niben101Scf00085g01007	Y	NA	PF00428	60s Acidic ribosomal protein	0.8667783	0.970567841	0.103789541	0.625317203	none
Niben101Scf00090g01010	N	NA	PF00191	Annexin	1.024262133	0.900867841	-0.123394292	0.643991044	none
Niben101Scf00094g00009	N	NA	PF00407	Pathogenesis-related protein Bet v I family	-0.244562433	0.615241174	0.859803608	0.116628864	none
Niben101Scf00103g00018	Y	I06	PF00234	Protease inhibitor/seed storage/LTP family	1.541167	1.168274508	-0.372892492	0.400040442	none
Niben101Scf00107g03008;Niben101Scf13926XLOC_084495	Y	NA	PF00188	Cysteine-rich secretory protein family	3.62579065	7.041931174	3.416140524	0.002555548	up
Niben101Scf00107g03016;Niben101Scf23078XLOC_089308	Y	NA	PF04199	Putative cyclase	1.3408935	2.949767841	1.608874341	0.002139254	up
Niben101Scf00109g10004	Y	NA	PF00141	Peroxidase	0.764708867	2.677297841	1.912588974	0.009254173	up
Niben101Scf00109g10005	N	NA	PF02136	Nuclear transport factor 2 (NTF2) domain	0.02574559	0.220567841	0.194822251	0.810523861	none
Niben101Scf00110g05008;Niben101Scf05955XLOC_062187	N	NA	PF01043;PF07516;PF07517	SecA preprotein cross-linking domain; SecA Wing and Scaffold domain; SecA DEAD-like domain	-0.256526037	1.896531174	2.153057211	0.020941539	none
Niben101Scf00117g02019	N	NA	PF00012	Hsp70 protein	-0.283409985	0.322384508	0.605794492	0.211232804	none
Niben101Scf00119g01002;Niben101Scf01781g01002	Y	NA	PF00314	Thaumatin family	0.111115133	0.978861174	0.867746041	0.148492217	none
Niben101Scf00124g00011;Niben101Scf16939XLOC_086993	N	NA	PF13513;PF13646	HEAT-like repeat; HEAT repeats	-0.082884497	0.210024508	0.292909004	0.510967168	none
Niben101Scf00133g01004;Niben101Scf03412g04002	N	NA	PF00210	Ferritin-like domain	-0.28171945	1.220927841	1.502647291	0.019836817	none
Niben101Scf00133g04024;Niben101Scf00133g04023;Niben101Scf02169g03009	N;Y	NA	PF12222	Peptide N-acetyl-beta-D-glucosaminyl asparaginase amidase A	0.030273703	0.686811174	0.656537471	0.008034435	up
Niben101Scf00135g00025;Niben101Scf01847g01012	N	NA	PF01048	Phosphorylase superfamily	-0.064234673	-0.364222159	-0.299987486	0.509054835	none
Niben101Scf00149g10020;Niben101Scf00149g10001	N;Y	NA	PF00069;PF07645;PF13947	Protein kinase domain; Calcium-binding EGF domain; Wall-associated receptor kinase galacturonan-binding	3.428684	1.276051174	-2.152632826	0.006481894	down
Niben101Scf00150g03004;Niben101Scf02072g02017;Niben101Scf02072g02018	N	NA	PF02458	Transferase family	1.182003078	0.999901174	-0.182101903	0.662604479	none
Niben101Scf00151g03002;Niben101Scf00151g03003;Niben101Scf12266XLOC_082299	N	NA	PF01429	Methyl-CpG binding domain	-1.006289421	1.041854508	2.048143929	0.005604605	up
Niben101Scf00151g07009;Niben101Scf15792XLOC_086228;Niben101Scf13289XLOC_083687	Y;N	NA	PF00933;PF01915	Glycosyl hydrolase family 3 N terminal domain; Glycosyl hydrolase family 3 C-terminal domain	0.6084049	2.142021174	1.533616274	0.00473248	up
Niben101Scf00153g00021	Y	NA	PF01074;PF07748;PF09261	Glycosyl hydrolases family 38 N-terminal domain; Glycosyl hydrolases family 38 C-terminal domain; Alpha mannosidase, middle domain	-0.830618367	-0.435975492	0.394642874	0.262158031	none
Niben101Scf00155g00008	N	NA	PF02779;PF02780	Transketolase, pyrimidine binding domain; Transketolase, C-terminal domain	-0.273743333	0.156184508	0.429927841	0.402828933	none
Niben101Scf00160g08001	Y	NA	PF07983	X8 domain	2.106386	1.224621174	-0.881764826	0.072494238	none
Niben101Scf00160g09014;Niben101Scf01892g02015	N	NA	PF04321;PF16363	RmlD substrate binding domain; GDP-mannose 4,6 dehydratase	0.595784133	0.070104508	-0.525679626	0.131026194	none
Niben101Scf00160g10001;Niben101Scf05955XLOC_062196;Niben101Scf12841XLOC_083063;Niben101Scf01983g16029	Y	C26	PF07722;PF00117	Peptidase C26; Glutamine amidotransferase class-I	0.522219338	0.443611174	-0.078608163	0.764095372	none
Niben101Scf00163g08019;Niben101Scf04926g04006	N	NA	PF01329	Pterin 4 alpha carbinolamine dehydratase	0.038082503	0.777541174	0.739458671	0.318137172	none
Niben101Scf00163g23018;Niben101Scf08546XLOC_073465;Niben101Scf06290XLOC_063853;Niben101Scf06698XLOC_065732;Niben101Scf01235g00019;Niben101Scf02217g03004;Niben101Scf10050XLOC_077953	N	NA	PF00365	Phosphofructokinase	0.465910344	0.489974508	0.024064163	0.9636658	none
Niben101Scf00167g04018;Niben101Scf00167g04011;Niben101Scf04864XLOC_055202	N	NA	PF00006;PF00306;PF02874	ATP synthase alpha/beta family, nucleotide-binding domain; ATP synthase alpha/beta chain, C terminal domain; ATP synthase alpha/beta family, beta-barrel domain	-0.327831183	0.940201174	1.268032358	0.158122568	none
Niben101Scf00168g06001;Niben101Scf03351g04004	N	NA	NA	NA	-0.137616752	0.239334508	0.376951259	0.355055562	none
Niben101Scf00168g08008;Niben101Scf00078g02001	N	NA	PF00347	Ribosomal protein L6	0.799984517	1.882291174	1.082306658	0.218396343	none
Niben101Scf00173g05015;Niben101Scf00249g00005	N	NA	PF00288	GHMP kinases N terminal domain	0.52955005	2.034507841	1.504957791	0.070717036	none
Niben101Scf00173g09004;Niben101Scf02582g05007	N	NA	PF00016;PF02788	Ribulose bisphosphate carboxylase large chain, catalytic domain; Ribulose bisphosphate carboxylase large chain, N-terminal domain	-0.224067517	0.558617841	0.782685358	0.082782998	none
Niben101Scf00176g00005	N	NA	NA	NA	-0.8644625	-0.820462159	0.044000341	0.944157994	none
Niben101Scf00182g07004;Niben101Scf01673g05001	N	T01	PF00227	Proteasome subunit	-0.00452939	1.013784508	1.018313898	0.004795642	up
Niben101Scf00185g01001	N	NA	PF02496	ABA/WDS induced protein	-2.178558667	0.810051174	2.988609841	0.013412123	none
Niben101Scf00189g00004	N	NA	PF00244	14-3-3 protein	0.994841867	1.192924508	0.198082641	0.231493652	none
Niben101Scf00197g02006;Niben101Scf02461g09001;Niben101Ctg01918XLOC_000189;Niben101Scf20652XLOC_088659	N	NA	PF00400;PF04053;PF06957	WD domain, G-beta repeat; Coatomer WD associated region; Coatomer (COPI) alpha subunit C-terminus	0.272072284	1.415784508	1.143712224	0.060810497	none
Niben101Scf00202g02008;Niben101Scf03659g08009	N	NA	PF00483	Nucleotidyl transferase	0.844554217	1.652171174	0.807616958	0.017210428	none
Niben101Scf00202g05001;Niben101Scf00202g05007;Niben101Scf00893g01020	N	NA	PF00278;PF02784;PF00303	Pyridoxal-dependent decarboxylase, C-terminal sheet domain; Pyridoxal-dependent decarboxylase, pyridoxal binding domain; Thymidylate synthase	0.23633638	0.496187841	0.259851461	0.224015995	none
Niben101Scf00211g00029;Niben101Ctg13380g00001	N	NA	PF00160	Cyclophilin type peptidyl-prolyl cis-trans isomerase/CLD	-0.141661713	1.101591174	1.243252888	0.081229051	none
Niben101Scf00215g00017	N	NA	NA	NA	-0.047414253	-2.211115492	-2.163701239	0.002640409	down
Niben101Scf00217g00006;Niben101Scf01258g02001;Niben101Ctg12072g00001;Niben101Scf04021g02010	N	NA	PF00294	pfkB family carbohydrate kinase	0.794221158	0.850634508	0.056413349	0.896695471	none
Niben101Scf00225g00008	N	NA	PF00891;PF08100	O-methyltransferase; Dimerisation domain	1.460707333	2.750104508	1.289397174	0.103681875	none
Niben101Scf00225g07012;Niben101Scf13141XLOC_083447;Niben101Scf03889g01016	N	NA	PF00173	Cytochrome b5-like Heme/Steroid binding domain	-0.23074208	-0.946128826	-0.715386746	0.479068663	none
Niben101Scf00233g00005;Niben101Scf00233g00006	N;Y	NA	PF00248	Aldo/keto reductase family	-0.289815967	0.095407841	0.385223808	0.434466737	none
Niben101Scf00233g00015;Niben101Scf03064g03010	N	NA	PF07926	TPR/MLP1/MLP2-like protein	-0.445648117	-0.159598826	0.286049291	0.50816248	none
Niben101Scf00234g00001;Niben101Scf07741XLOC_070377;Niben101Scf07741XLOC_070391	N	NA	PF00389;PF01842;PF02826	D-isomer specific 2-hydroxyacid dehydrogenase, catalytic domain; ACT domain; D-isomer specific 2-hydroxyacid dehydrogenase, NAD binding domain	0.860276	2.877394508	2.017118508	0.024993792	none
Niben101Scf00234g02013	N	NA	PF01532	Glycosyl hydrolase family 47	0.8743942	-1.303982159	-2.178376359	0.111979652	none
Niben101Scf00246g00006	N	NA	PF06825	Heat shock factor binding protein 1	0.613098933	-0.448275492	-1.061374426	0.163368769	none
Niben101Scf00247g03012;Niben101Scf01642g00019	N	M67	PF05021;PF11543	NPL4 family; Nuclear pore localisation protein NPL4	0.61295875	0.700077841	0.087119091	0.69527578	none
Niben101Scf00260g00003	N	NA	PF00191	Annexin	-0.841342633	0.065731174	0.907073808	0.061918131	none
Niben101Scf00268g02013;Niben101Scf00095g05001;Niben101Ctg08586XLOC_000971	N	NA	PF13415;PF01344;PF13418;PF13854	Galactose oxidase, central domain; Kelch motif	0.079705032	0.812867841	0.733162809	0.074047223	none
Niben101Scf00270g01014	Y	NA	PF00182	Chitinase class I	0.316727533	1.572811174	1.256083641	0.006437322	up
Niben101Scf00270g07003;Niben101Scf12372XLOC_082472	N	M67	PF01398	JAB1/Mov34/MPN/PAD-1 ubiquitin protease	-0.0483614	1.619474508	1.667835908	4.85E-05	up
Niben101Scf00270g10002;Niben101Scf01376g02002	N	NA	PF03810;PF08506	Importin-beta N-terminal domain; Cse1	0.366287283	-0.498355492	-0.864642776	0.496825866	none
Niben101Scf00270g14002;Niben101Scf00047g03004	N	NA	PF00248	Aldo/keto reductase family	-0.055617917	-0.508045492	-0.452427576	0.59343401	none
Niben101Scf00270g16015;Niben101Scf00047g02014	N	NA	PF00686;PF01326	Starch binding domain; Pyruvate phosphate dikinase, PEP/pyruvate binding domain	-1.1389817	-1.151722159	-0.012740459	0.988877279	none
Niben101Scf00271g04024;Niben101Scf04964g00002;Niben101Scf02156g05001;Niben101Scf03969g05002	N	NA	PF02507	Photosystem I reaction centre subunit III	-1.384787583	-0.186502159	1.198285424	0.179128007	none
Niben101Scf00271g05011	N	NA	PF02833	DHHA2 domain	0.118892967	0.411007841	0.292114874	0.441044134	none
Niben101Scf00271g07012;Niben101Scf10675XLOC_079474;Niben101Scf03729g02017	Y	S08	PF00082;PF05922	Subtilase family; Peptidase inhibitor I9	0.667089921	0.501174508	-0.165915413	0.777442286	none
Niben101Scf00272g11022	Y	NA	PF00160	Cyclophilin type peptidyl-prolyl cis-trans isomerase/CLD	0.123177773	1.881181174	1.758003401	0.004253436	up
Niben101Scf00279g01014;Niben101Scf13916XLOC_084479;Niben101Scf13916XLOC_084478	N	NA	PF00933;PF01915;PF14310	Glycosyl hydrolase family 3 N terminal domain; Glycosyl hydrolase family 3 C-terminal domain; Fibronectin type III-like domain	0.860162444	-0.474045492	-1.334207937	0.005737337	down
Niben101Scf00279g06008;Niben101Scf02335g03005;Niben101Scf02513g09001	Y	NA	PF14368	Probable lipid transfer	0.768720563	0.879577841	0.110857278	0.820501302	none
Niben101Scf00283XLOC_007004;Niben101Scf06851XLOC_066524	N	NA	PF00240	Ubiquitin family	-0.49579675	1.383187841	1.878984591	3.05E-05	up
Niben101Scf00286g05019	Y	NA	PF00933;PF01915	Glycosyl hydrolase family 3 N terminal domain; Glycosyl hydrolase family 3 C-terminal domain	-0.194242693	-1.645598826	-1.451356132	0.151739593	none
Niben101Scf00293g05003	N	NA	PF02970	Tubulin binding cofactor A	0.304634077	1.388677841	1.084043764	0.018658017	none
Niben101Scf00293g11005	Y	NA	PF13839;PF14416	GDSL/SGNH-like Acyl-Esterase family found in Pmr5 and Cas1p; PMR5 N terminal Domain	0.512580667	-0.994618826	-1.507199492	0.031454523	none
Niben101Scf00294g00014	Y	I13	PF00280	Potato inhibitor I family	3.999955	2.905731174	-1.094223826	0.020045558	none
Niben101Scf00294g03034;Niben101Scf01994g02012	N	NA	PF00573;PF14374	Ribosomal protein L4/L1 family; 60S ribosomal protein L4 C-terminal domain	0.711777933	1.224691174	0.512913241	0.06426048	none
Niben101Scf00298g02004	N	NA	PF06172	Cupin superfamily (DUF985)	0.224921767	-0.025018826	-0.249940592	0.823083288	none
Niben101Scf00302g01002;Niben101Scf01956g08006	N	NA	PF00274	Fructose-bisphosphate aldolase class-I	0.38395145	0.231991174	-0.151960276	0.573332871	none
Niben101Scf00303g00002	N	NA	PF00459	Inositol monophosphatase family	-0.310468067	-0.600325492	-0.289857426	0.055256459	none
Niben101Scf00305g04005	N	NA	PF01263	Aldose 1-epimerase	-0.342328267	-0.183088826	0.159239441	0.702485009	none
Niben101Scf00308g00008;Niben101Scf00539g02006;Niben101Scf01239g03008;Niben101Scf00679g05001;Niben101Scf05407g03007;Niben101Scf01702g01012;Niben101Scf01702g01005;Niben101Scf04220g04002	N;Y	NA	PF00141	Peroxidase	0.143682352	-0.244842159	-0.388524511	0.330370418	none
Niben101Scf00309g05012	N	NA	PF03079	ARD/ARD' family	-0.4246247	1.416751174	1.841375874	0.011427085	up
Niben101Scf00313g07005;Niben101Scf08365XLOC_072795	N	NA	PF02458	Transferase family	1.872826233	3.200254508	1.327428274	0.032626552	none
Niben101Scf00313g08016;Niben101Scf02207g11009	N	NA	PF00067	Cytochrome P450	-2.100525767	0.611271174	2.711796941	0.001644531	up
Niben101Scf00321g01002;Niben101Scf02393g02015	N	S09	PF00326	Prolyl oligopeptidase family	-0.133387465	0.217474508	0.350861973	0.317377196	none
Niben101Scf00328g07006	N	NA	PF00291	Pyridoxal-phosphate dependent enzyme	0.481846533	1.116977841	0.635131308	0.135126326	none
Niben101Scf00332g04004	Y	NA	PF00085;PF07749	Thioredoxin; Endoplasmic reticulum protein ERp29, C-terminal domain	1.064912867	1.058267841	-0.006645026	0.981686534	none
Niben101Scf00332g05017	N	NA	PF02852;PF07992	Pyridine nucleotide-disulphide oxidoreductase, dimerisation domain; Pyridine nucleotide-disulphide oxidoreductase	0.422115226	1.129554508	0.707439281	0.29905807	none
Niben101Scf00332g06011	Y	NA	PF00262	Calreticulin family	1.473488667	1.163121174	-0.310367492	0.443010848	none
Niben101Scf00337g03005;Niben101Scf03832g01006;Niben101Scf19454XLOC_088311;Niben101Scf23130XLOC_089338;Niben101Scf06077XLOC_062645;Niben101Scf01377XLOC_021427;Niben101Scf00789XLOC_013714	N	NA	PF00736	EF-1 guanine nucleotide exchange domain	0.155075692	1.201334508	1.046258815	0.013280309	none
Niben101Scf00337g07012	N	NA	PF01789	PsbP	-1.006743067	-0.345548826	0.661194241	0.199522666	none
Niben101Scf00338g06003	N	NA	PF03214	Reversibly glycosylated polypeptide	0.022532137	-0.131055492	-0.153587629	0.905896409	none
Niben101Scf00338g08018	N	NA	PF16499	Alpha galactosidase A	1.022733033	1.462984508	0.440251474	0.131017446	none
Niben101Scf00345g01021;Niben101Scf03240g01006	N	NA	PF00120;PF03951	Glutamine synthetase, catalytic domain; Glutamine synthetase, beta-Grasp domain	-0.1746475	1.608647841	1.783295341	0.000457237	up
Niben101Scf00349g06005	Y	A01	PF14541;PF14543	Xylanase inhibitor C-terminal; Xylanase inhibitor N-terminal	3.01899	2.109001174	-0.909988826	0.161008349	none
Niben101Scf00351g03005;Niben101Scf00069g09006	Y	NA	PF00933;PF01915;PF14310	Glycosyl hydrolase family 3 N terminal domain; Glycosyl hydrolase family 3 C-terminal domain; Fibronectin type III-like domain	0.41047699	0.039831174	-0.370645816	0.274309694	none
Niben101Scf00360g01005;Niben101Scf01779g05002;Niben101Scf00478g06002;Niben101Scf01879g01009;Niben101Ctg12179g00003;Niben101Ctg10727XLOC_001277	N	NA	PF01092	Ribosomal protein S6e	1.026514167	1.666404508	0.639890341	0.018147106	none
Niben101Scf00367g02013;Niben101Scf02525g04006	N	NA	PF04755	PAP_fibrillin	-0.702300167	0.601611174	1.303911341	0.111177136	none
Niben101Scf00367g10003	N	NA	PF02560	Cyanate lyase C-terminal domain	0.785854167	1.091914508	0.306060341	0.535764745	none
Niben101Scf00367g10018	N	NA	PF02560	Cyanate lyase C-terminal domain	0.24904722	0.591207841	0.342160621	0.469757902	none
Niben101Scf00369g05011	Y	NA	PF00722;PF06955	Glycosyl hydrolases family 16; Xyloglucan endo-transglycosylase (XET) C-terminus	1.887339667	2.606047841	0.718708174	0.03242993	none
Niben101Scf00369g07017;Niben101Scf13703XLOC_084233	N	NA	PF03501	Plectin/S10 domain	0.813346733	0.801467841	-0.011878892	0.945414916	none
Niben101Scf00369g08010	Y	NA	NA	NA	0.760583233	0.242781174	-0.517802059	0.260480651	none
Niben101Scf00369g09017;Niben101Scf03643g09015;Niben101Scf04432g00008;Niben101Scf03894g00003;Niben101Scf01194g00009;Niben101Scf01550g01001;Niben101Scf06625XLOC_065449;Niben101Scf13141XLOC_083443	N;Y	NA	PF00004	ATPase family associated with various cellular activities (AAA)	0.195380018	0.167517841	-0.027862177	0.953791858	none
Niben101Scf00369g18020;Niben101Scf11791XLOC_081605;Niben101Scf03706g01003	N	S33	PF00561	alpha/beta hydrolase fold	-0.2087243	0.866554508	1.075278808	0.074128593	none
Niben101Scf00369g21009;Niben101Scf00652g01007	N	NA	PF00692	dUTPase	1.751955183	2.875507841	1.123552658	0.164149772	none
Niben101Scf00369g24023	Y	NA	PF13947	Wall-associated receptor kinase galacturonan-binding	0	-2.937398826	-2.937398826	0.046480263	none
Niben101Scf00370g03023;Niben101Scf25893XLOC_089926	N	NA	PF00288;PF08544	GHMP kinases N terminal domain; GHMP kinases C terminal	0.229310967	1.536621174	1.307310208	0.234812459	none
Niben101Scf00370g04027;Niben101Scf10053XLOC_077960	N	NA	PF00587;PF02403	tRNA synthetase class II core domain (G, H, P, S and T); Seryl-tRNA synthetase N-terminal domain	0.172334367	0.578387841	0.406053474	0.180497606	none
Niben101Scf00372g00003	N	I13	PF00280	Potato inhibitor I family	-0.177320797	1.314707841	1.492028638	0.042077355	none
Niben101Scf00376g02001	N	NA	PF03223	V-ATPase subunit C	0.339866533	0.378111174	0.038244641	0.808754346	none
Niben101Scf00378g01009;Niben101Scf00378g00002	N	C56	PF02769;PF13507	AIR synthase related protein, C-terminal domain; CobB/CobQ-like glutamine amidotransferase domain	0.028012717	0.489044508	0.461031791	0.176395869	none
Niben101Scf00388g08010;Niben101Scf04884g01005	N	NA	PF01063	Amino-transferase class IV	-0.302909533	0.457417841	0.760327374	0.48599349	none
Niben101Scf00389g01002	N	NA	PF00805	Pentapeptide repeats (8 copies)	-1.172908667	-0.833468826	0.339439841	0.417697307	none
Niben101Scf00394g03001	N	NA	PF00013	KH domain	-0.03038946	0.906364508	0.936753968	0.029619509	none
Niben101Scf00397g00001;Niben101Scf02814g02005;Niben101Scf08606XLOC_073698	N	NA	PF00118	TCP-1/cpn60 chaperonin family	0.403162033	2.387587841	1.984425808	0.062980356	none
Niben101Scf00398g03004;Niben101Scf08304XLOC_072547;Niben101Scf13540XLOC_083981	N	NA	PF00056;PF02866	lactate/malate dehydrogenase, NAD binding domain; lactate/malate dehydrogenase, alpha/beta C-terminal domain	0.122481158	0.214854508	0.09237335	0.726029859	none
Niben101Scf00409g03001;Niben101Scf04907g05009	N	NA	PF03179	Vacuolar (H+)-ATPase G subunit	0.008019167	1.217861174	1.209842008	0.033796125	none
Niben101Scf00410g01016;Niben101Scf00324g02022;Niben101Scf03850g02024;Niben101Scf02972g02020	N	NA	PF00334	Nucleoside diphosphate kinase	0.92455748	0.118671174	-0.805886306	0.039463495	none
Niben101Scf00414g06008;Niben101Scf04739g02010	N	NA	PF00183;PF02518	Hsp90 protein; Histidine kinase-, DNA gyrase B-, and HSP90-like ATPase	0.474145483	0.939311174	0.465165691	0.195391242	none
Niben101Scf00414g07005;Niben101Scf04739g01006;Niben101Scf00430XLOC_009136	N	NA	PF00348	Polyprenyl synthetase	1.326839589	2.692467841	1.365628252	0.164966727	none
Niben101Scf00420g01013;Niben101Scf04707g00001;Niben101Scf00420g01017	N	NA	PF12074;PF13646;PF12348	Domain of unknown function (DUF3554); HEAT repeats; CLASP N terminal	0.387821367	1.178021174	0.790199808	0.022067935	none
Niben101Scf00421g01021;Niben101Scf00254g00010	N	NA	PF07992	Pyridine nucleotide-disulphide oxidoreductase	0.3328279	-0.496662159	-0.829490059	0.409952038	none
Niben101Scf00421g01025	N	NA	PF00295	Glycosyl hydrolases family 28	-1.284408433	-0.553622159	0.730786274	0.165174707	none
Niben101Scf00426g02005;Niben101Scf17787XLOC_087419	N	NA	PF01557;PF09298	Fumarylacetoacetate (FAA) hydrolase family; Fumarylacetoacetase N-terminal	-0.598365733	-0.896188826	-0.297823092	0.81748208	none
Niben101Scf00428g15006	N	NA	PF01245	Ribosomal protein L19	-0.339373933	0.899907841	1.239281774	0.224782369	none
Niben101Scf00435g05017;Niben101Scf04477g03011;Niben101Scf00311g03010	N	NA	PF00198;PF00364	2-oxoacid dehydrogenases acyltransferase (catalytic domain); Biotin-requiring enzyme	0.850000656	2.204711174	1.354710519	0.055730498	none
Niben101Scf00436g05003	N	NA	PF00080	Copper/zinc superoxide dismutase (SODC)	0.585312617	-0.513235492	-1.098548109	0.074615862	none
Niben101Scf00436g06006;Niben101Scf06799XLOC_066211	N	NA	PF01281;PF03948	Ribosomal protein L9, N-terminal domain; Ribosomal protein L9, C-terminal domain	-0.541327667	-0.221185492	0.320142174	0.613888159	none
Niben101Scf00440g01018	N	NA	PF00282	Pyridoxal-dependent decarboxylase conserved domain	0.21533969	1.666057841	1.450718151	0.112367608	none
Niben101Scf00444g01008;Niben101Ctg06133g00002	N	NA	PF00022	Actin	0.340821917	-3.151552159	-3.492374076	0.000565331	down
Niben101Scf00446g06009	Y	NA	PF01095;PF04043	Pectinesterase; Plant invertase/pectin methylesterase inhibitor	1.572504333	2.334624508	0.762120174	0.085706907	none
Niben101Scf00446g09004;Niben101Scf03203g07020	Y	NA	PF01095;PF04043	Pectinesterase; Plant invertase/pectin methylesterase inhibitor	0.30664165	0.533704508	0.227062858	0.574036928	none
Niben101Scf00447g03012;Niben101Scf00503g10001;Niben101Scf01990g00003	N;Y	NA	PF00657	GDSL-like Lipase/Acylhydrolase	0.428346622	2.157294508	1.728947885	0.24422311	none
Niben101Scf00448g04005	N	A01	PF00026;PF03489;PF05184	Eukaryotic aspartyl protease; Saposin-like type B, region 2; Saposin-like type B, region 1	0.962519833	2.178787841	1.216268008	0.000294735	up
Niben101Scf00448g19009	N	NA	PF00394;PF07731	Multicopper oxidase	2.305793	-1.335882159	-3.641675159	0.002080581	down
Niben101Scf00449g06008;Niben101Scf07650XLOC_070048;Niben101Scf09928XLOC_077668;Niben101Scf02124XLOC_030384;Niben101Scf04741g02014;Niben101Scf03574g00025	N	NA	PF00012	Hsp70 protein	-0.369348718	-0.429658826	-0.060310107	0.855692558	none
Niben101Scf00458g04002;Niben101Scf00366g00011	N	NA	PF00838	Translationally controlled tumour protein	0.263953467	1.760361174	1.496407708	0.116523592	none
Niben101Scf00463g00016;Niben101Scf10043XLOC_077935;Niben101Ctg08023XLOC_000882;Niben101Ctg06906g00002	N	M41	PF01434;PF00004	Peptidase family M41; ATPase family associated with various cellular activities (AAA)	-0.888750083	-0.298408826	0.590341258	0.507929676	none
Niben101Scf00466g00012	N	NA	PF00274	Fructose-bisphosphate aldolase class-I	-0.5254809	-0.667435492	-0.141954592	0.909888098	none
Niben101Scf00466g03018;Niben101Scf00466XLOC_009659	N	NA	PF00248	Aldo/keto reductase family	-0.375502353	0.479714508	0.855216861	0.005070227	up
Niben101Scf00466g04033	Y	NA	PF00085;PF07749	Thioredoxin; Endoplasmic reticulum protein ERp29, C-terminal domain	1.09611	2.211264508	1.115154508	0.091910294	none
Niben101Scf00466g04036	Y	NA	PF00262	Calreticulin family	1.425565333	1.798707841	0.373142508	0.35277505	none
Niben101Scf00467g00016	N	NA	PF00160	Cyclophilin type peptidyl-prolyl cis-trans isomerase/CLD	1.2370274	1.442154508	0.205127108	0.735169174	none
Niben101Scf00474g02009;Niben101Scf07578XLOC_069686	N	NA	PF00076	RNA recognition motif. (a.k.a. RRM, RBD, or RNP domain)	-0.662179717	2.181307841	2.843487558	0.004114738	up
Niben101Scf00477g00017	N	NA	PF00244	14-3-3 protein	0.2376069	1.191544508	0.953937608	0.41411625	none
Niben101Scf00487g01009;Niben101Scf03889g01014	Y	NA	PF00332;PF07983	Glycosyl hydrolases family 17; X8 domain	1.202342078	0.925281174	-0.277060904	0.767963058	none
Niben101Scf00488g02003;Niben101Scf00593g01002;Niben101Scf07395XLOC_068929;Niben101Scf00425g03030;Niben101Scf15286XLOC_085799;Niben101Scf14144XLOC_084768;Niben101Ctg13775g00003;Niben101Scf00024g04006;Niben101Scf01789g02023;Niben101Scf01905g01001	N	NA	PF00702;PF00122;PF00690	haloacid dehalogenase-like hydrolase; E1-E2 ATPase; Cation transporter/ATPase, N-terminus	-0.230083923	-1.145992159	-0.915908236	0.352258375	none
Niben101Scf00490XLOC_010034	Y	S08	PF00082;PF02225;PF05922	Subtilase family; PA domain; Peptidase inhibitor I9	1.2782316	4.460911174	3.182679574	0.001325136	up
Niben101Scf00491g04045	NA	NA	NA	NA	-0.726427467	0.201214508	0.927641974	0.028801881	none
Niben101Scf00495g01028	Y	NA	PF03009	Glycerophosphoryl diester phosphodiesterase family	0.349466607	0.432164508	0.082697901	0.760819294	none
Niben101Scf00496g01001;Niben101Ctg08523XLOC_000964	N	NA	PF00573;PF14374	Ribosomal protein L4/L1 family; 60S ribosomal protein L4 C-terminal domain	1.090436183	1.437644508	0.347208324	0.365155868	none
Niben101Scf00508g00007	N	NA	PF00127	Copper binding proteins, plastocyanin/azurin family	-1.340951	-0.568525492	0.772425508	0.142054691	none
Niben101Scf00509g03006	N	NA	PF02140	Galactose binding lectin domain	-0.418382137	-1.754362159	-1.335980022	0.545639791	none
Niben101Scf00528XLOC_010491	N	NA	PF07727	Reverse transcriptase (RNA-dependent DNA polymerase)	2.960222	0.087594508	-2.872627492	0.001092092	down
Niben101Scf00536g04007	Y	NA	PF00722;PF06955	Glycosyl hydrolases family 16; Xyloglucan endo-transglycosylase (XET) C-terminus	1.911440333	1.958354508	0.046914174	0.725143931	none
Niben101Scf00538g05001;Niben101Scf04033g03001	N	NA	PF00795	Carbon-nitrogen hydrolase	0.109803945	-0.101748826	-0.211552771	0.889712609	none
Niben101Scf00539g07015;Niben101Scf03503g01006	N	NA	PF00085	Thioredoxin	-1.270396167	-0.941845492	0.328550674	0.638215864	none
Niben101Scf00539g07027	N	NA	PF00127	Copper binding proteins, plastocyanin/azurin family	-0.8509133	-0.772542159	0.078371141	0.844033103	none
Niben101Scf00541g05002;Niben101Scf20768XLOC_088678;Niben101Scf07375XLOC_068845	N	NA	PF08534;PF00578	Redoxin; AhpC/TSA family	-0.6175012	-1.217898826	-0.600397626	0.695693255	none
Niben101Scf00542g03004	N	NA	PF00175;PF00970	Oxidoreductase NAD-binding domain; Oxidoreductase FAD-binding domain	0.6773486	0.735721174	0.058372574	0.877120274	none
Niben101Scf00550g00014	Y	NA	PF02469	Fasciclin domain	0.643952533	-0.199028826	-0.842981359	0.063256307	none
Niben101Scf00551g01022	Y	NA	PF00332;PF07983	Glycosyl hydrolases family 17; X8 domain	-1.020246967	-1.833052159	-0.812805192	0.026839503	none
Niben101Scf00556g00004;Niben101Scf00173g04002	N	M18	PF02127	Aminopeptidase I zinc metalloprotease (M18)	-0.019042288	-0.547302159	-0.528259871	0.00864643	down
Niben101Scf00557g02015	N	NA	PF00285	Citrate synthase	0.5457055	1.505841174	0.960135674	0.13095999	none
Niben101Scf00560g04005;Niben101Scf05867XLOC_061688	N	NA	NA	NA	-0.800894883	-0.348355492	0.452539391	0.400287591	none
Niben101Scf00568g04011;Niben101Scf00282XLOC_006989;Niben101Scf12159XLOC_082137;Niben101Scf06964XLOC_066977;Niben101Scf01679XLOC_024895;Niben101Scf04655g02008	N	NA	PF00124;PF00421	Photosynthetic reaction centre protein; Photosystem II protein	-0.362497287	0.124274508	0.486771794	0.055014655	none
Niben101Scf00568g04019	N	NA	PF00189	Ribosomal protein S3, C-terminal domain	-0.067728733	0.693577841	0.761306574	0.050234005	none
Niben101Scf00568g04029	N	NA	PF00016;PF02788	Ribulose bisphosphate carboxylase large chain, catalytic domain; Ribulose bisphosphate carboxylase large chain, N-terminal domain	NA	-0.154288826	NA	NA	none
Niben101Scf00568g04071;Niben101Scf00568g04025;Niben101Scf17987XLOC_087572;Niben101Scf04328g00044	N	NA	PF00223	Photosystem I psaA/psaB protein	-0.26837935	0.184957841	0.453337191	0.125700396	none
Niben101Scf00570g02007;Niben101Scf11960XLOC_081886;Niben101Scf07288XLOC_068543	N	NA	PF12701;PF09532	Scd6-like Sm domain; FDF domain	0.039812277	0.937041174	0.897228898	0.203339881	none
Niben101Scf00571g02006;Niben101Scf00396XLOC_008636;Niben101Scf05304XLOC_058242;Niben101Scf05304XLOC_058252;Niben101Scf01914XLOC_027610	N	NA	PF02458	Transferase family	-0.522666021	-0.334702159	0.187963862	0.695270084	none
Niben101Scf00571g09002;Niben101Scf03396g07014	N	NA	PF02985;PF13646	HEAT repeat; HEAT repeats	0.652874183	-0.081348826	-0.734223009	0.303593	none
Niben101Scf00571g10001	N	S09;S33	PF12695	Alpha/beta hydrolase family	1.033483167	-1.562612159	-2.596095326	0.036962299	none
Niben101Scf00573g00014;Niben101Scf08724XLOC_074295;Niben101Scf08724XLOC_074303;Niben101Scf05880XLOC_061714	N	M24	PF00557	Metallopeptidase family M24	0.209739603	0.815631174	0.605891572	0.277696427	none
Niben101Scf00573g05005;Niben101Scf01694g01003	N	NA	PF01680	SOR/SNZ family	-0.4392765	-0.052095492	0.387181008	0.300189769	none
Niben101Scf00577g01006	N	NA	PF13646	HEAT repeats	0.046840937	0.033507841	-0.013333096	0.889712554	none
Niben101Scf00578g05006;Niben101Scf05862XLOC_061683;Niben101Scf03099g00003	N	NA	PF03358	NADPH-dependent FMN reductase	-0.019596617	0.335211174	0.354807791	0.443904073	none
Niben101Scf00582g01033;Niben101Scf03277g02015	N	T05	PF01960	ArgJ family	0.182974282	0.256427841	0.073453559	0.948873971	none
Niben101Scf00584g00003;Niben101Scf04485g02009;Niben101Scf04485g02016	N	NA	PF00076	RNA recognition motif. (a.k.a. RRM, RBD, or RNP domain)	0.040951118	1.620677841	1.579726723	0.048545249	none
Niben101Scf00586g00007;Niben101Scf02085g07003	N	NA	PF00248	Aldo/keto reductase family	0.0046019	1.109571174	1.104969274	0.000708238	up
Niben101Scf00593g03012;Niben101Scf00488g00003;Niben101Scf00593g03002;Niben101Scf05166g07009;Niben101Scf05166g07012;Niben101Scf04407g02005;Niben101Scf02253g06010;Niben101Scf02132g00016;Niben101Scf07522XLOC_069522;Niben101Scf00339g05004;Niben101Scf01727g01001	N	NA	PF01145	SPFH domain / Band 7 family	0.69120716	2.249474508	1.558267348	0.010361679	up
Niben101Scf00593g04019	N	NA	PF00171	Aldehyde dehydrogenase family	-0.617681077	0.850474508	1.468155584	0.033690299	none
Niben101Scf00594g02002	N	C44	PF12481	Aluminium induced protein	-0.1657793	0.820114508	0.985893808	0.055046072	none
Niben101Scf00595g02005	N	NA	PF00106	short chain dehydrogenase	-1.85129	-0.224135492	1.627154508	0.254277958	none
Niben101Scf00595g07010;Niben101Scf04270g00001	Y	NA	PF03283	Pectinacetylesterase	-0.2640611	-0.060538826	0.203522274	0.818974268	none
Niben101Scf00595g08041;Niben101Scf00595g08039	N	S08	PF00082;PF12580	Subtilase family; Tripeptidyl peptidase II	-0.6750217	0.093204508	0.768226208	0.062551706	none
Niben101Scf00597g06003	N	NA	PF00462	Glutaredoxin	-0.672440767	-0.513002159	0.159438608	0.436959777	none
Niben101Scf00603g08015;Niben101Scf06236XLOC_063595	N	NA	PF00456;PF02779;PF02780	Transketolase, thiamine diphosphate binding domain; Transketolase, pyrimidine binding domain; Transketolase, C-terminal domain	-0.479598053	-0.351545492	0.128052561	0.812333299	none
Niben101Scf00606g00010	N	NA	PF00085	Thioredoxin	1.041315833	0.624487841	-0.416827992	0.187848279	none
Niben101Scf00611g09002	N	NA	PF00903	Glyoxalase/Bleomycin resistance protein/Dioxygenase superfamily	-1.47814	-1.050408826	0.427731174	0.666563391	none
Niben101Scf00613g05015	N	NA	PF00462	Glutaredoxin	-0.600072433	0.360504508	0.960576941	0.020427218	none
Niben101Scf00618g05002;Niben101Scf00446g01002	Y	NA	PF04043	Plant invertase/pectin methylesterase inhibitor	1.762514683	2.216644508	0.454129824	0.056487929	none
Niben101Scf00621g01007	N	NA	NA	NA	-0.318957133	0.154774508	0.473731641	0.43008664	none
Niben101Scf00621g05002;Niben101Scf00058g02009	N	NA	PF00391;PF01326;PF02896	PEP-utilising enzyme, mobile domain; Pyruvate phosphate dikinase, PEP/pyruvate binding domain; PEP-utilising enzyme, TIM barrel domain	-0.333469037	-1.299758826	-0.966289789	0.265267321	none
Niben101Scf00626g01002;Niben101Scf24868XLOC_089711;Niben101Scf01968g00002;Niben101Scf03565g00006	N	NA	PF01158	Ribosomal protein L36e	0.95787725	1.597304508	0.639427258	0.108733725	none
Niben101Scf00626g02012	N	NA	PF00173	Cytochrome b5-like Heme/Steroid binding domain	-0.04157187	1.336301174	1.377873044	0.009902637	up
Niben101Scf00635g01010	N	NA	NA	NA	-0.6582246	0.994787841	1.653012441	0.107255912	none
Niben101Scf00637g04001	Y	NA	PF00560;PF08263	Leucine Rich Repeat; Leucine rich repeat N-terminal domain	3.328983	3.116491174	-0.212491826	0.385335214	none
Niben101Scf00640g04022;Niben101Scf05133g06011	N	NA	PF05147	Lanthionine synthetase C-like protein	-0.558380067	0.247027841	0.805407908	0.219825329	none
Niben101Scf00640g04023;Niben101Scf05133g06002;Niben101Scf15594XLOC_086074	N	S33	PF00561	alpha/beta hydrolase fold	3.70901462	7.291794508	3.582779888	0.009014028	up
Niben101Scf00647g02011;Niben101Scf03619g03003	N	NA	PF00076;PF12353	RNA recognition motif. (a.k.a. RRM, RBD, or RNP domain); Eukaryotic translation initiation factor 3 subunit G	0.187577611	1.195977841	1.00840023	0.045806315	none
Niben101Scf00653g01010;Niben101Scf04375g08024	N	NA	PF00364	Biotin-requiring enzyme	-0.5434871	-0.867682159	-0.324195059	0.520034979	none
Niben101Scf00653g02008;Niben101Scf04375g06003	N	NA	PF13714	Phosphoenolpyruvate phosphomutase	-0.04587551	2.313854508	2.359730018	0.050063993	none
Niben101Scf00654g02003;Niben101Scf02293g00018;Niben101Scf39216XLOC_091814;Niben101Scf21107XLOC_088787;Niben101Scf21107XLOC_088785	N	NA	PF16529	WD40 region of Ge1, enhancer of mRNA-decapping protein	-0.170941073	-0.490338826	-0.319397752	0.601732699	none
Niben101Scf00663g04007	Y	NA	PF00722;PF06955	Glycosyl hydrolases family 16; Xyloglucan endo-transglycosylase (XET) C-terminus	4.012520667	8.720007841	4.707487174	2.07E-05	up
Niben101Scf00665g00007	N	NA	PF00406	Adenylate kinase	0.417366367	-0.389652159	-0.807018526	0.125112623	none
Niben101Scf00672g00001	N	NA	PF00022	Actin	-0.072220183	-0.566658826	-0.494438642	0.133673435	none
Niben101Scf00672g03001	N	NA	PF03283	Pectinacetylesterase	-0.360537567	1.699934508	2.060472074	0.002511987	up
Niben101Scf00675g01003	N	NA	PF00274	Fructose-bisphosphate aldolase class-I	-1.409175667	-0.393942159	1.015233508	0.019302077	none
Niben101Scf00675g03010	N	NA	PF00191	Annexin	1.642792	2.480267841	0.837475841	0.404665572	none
Niben101Scf00679g00001	Y	NA	PF01657	Salt stress response/antifungal	1.024178633	0.488457841	-0.535720792	0.240707908	none
Niben101Scf00682g04013;Niben101Scf02502g14004;Niben101Scf03481g00007;Niben101Scf03734g03002;Niben101Scf02502g14001	N	NA	PF00291;PF00585	Pyridoxal-phosphate dependent enzyme; C-terminal regulatory domain of Threonine dehydratase	-1.302157673	-0.538325492	0.763832181	0.33423874	none
Niben101Scf00683g03020;Niben101Scf01281g01007	N;Y	NA	PF13631	Cytochrome b(N-terminal)/b6/petB	-0.152390833	0.652531174	0.804922008	0.219673561	none
Niben101Scf00687g00014	N	NA	PF00543	Nitrogen regulatory protein P-II	-0.139383323	-0.075368826	0.064014498	0.668172009	none
Niben101Scf00687g08006	N	NA	PF02672	CP12 domain	-1.2022761	0.266071174	1.468347274	0.174379957	none
Niben101Scf00698g00009;Niben101Scf04894g00026	Y	NA	PF00012	Hsp70 protein	1.873512333	1.448147841	-0.425364492	0.415428274	none
Niben101Scf00698g02019;Niben101Scf00698g02008;Niben101Scf25765XLOC_089893	N	NA	PF00248	Aldo/keto reductase family	-0.933566489	0.867101174	1.800667663	0.089683354	none
Niben101Scf00700g05004	N	NA	PF05558	DREPP plasma membrane polypeptide	-1.409629	-0.720878826	0.688750174	0.061678161	none
Niben101Scf00700g08006;Niben101Scf00700g09004;Niben101Scf00700g09001;Niben101Scf02026g02001	N	NA	PF00891;PF08100	O-methyltransferase; Dimerisation domain	0.77148133	0.121277841	-0.650203489	0.442120005	none
Niben101Scf00705g04001;Niben101Scf07321XLOC_068650	N	NA	PF00155;PF12847	Aminotransferase class I and II; Methyltransferase domain	-0.904853233	1.341031174	2.245884408	0.033228928	none
Niben101Scf00709g02007;Niben101Scf16236XLOC_086585	N	NA	PF00141	Peroxidase	0.510479317	2.399017841	1.888538524	0.00278246	up
Niben101Scf00709g07008	N	NA	PF00082;PF05922	Subtilase family; Peptidase inhibitor I9	-1.238497033	-0.554662159	0.683834874	0.224120833	none
Niben101Scf00712g02011;Niben101Scf04362g07009	N	NA	PF01397;PF03936	Terpene synthase, N-terminal domain; Terpene synthase family, metal binding domain	4.3733225	2.727974508	-1.645347992	0.043997475	none
Niben101Scf00712g16024	N	NA	PF00128;PF02806;PF02922	Alpha amylase, catalytic domain; Alpha amylase, C-terminal all-beta domain; Carbohydrate-binding module 48 (Isoamylase N-terminal domain)	-0.43226262	-0.768552159	-0.336289539	0.232050254	none
Niben101Scf00713XLOC_012813	N	NA	NA	NA	0.191939133	0.485184508	0.293245374	0.446463389	none
Niben101Scf00713g00009;Niben101Scf01841g01018	N	NA	PF01399	PCI domain	0.31244215	0.836767841	0.524325691	0.035481854	none
Niben101Scf00713g02004	N	NA	PF00189	Ribosomal protein S3, C-terminal domain	0	1.004217841	1.004217841	0.263992859	none
Niben101Scf00713g05006;Niben101Scf10388XLOC_078856;Niben101Scf14540XLOC_085124;Niben101Scf22285XLOC_089105	N	NA	PF01968;PF02538;PF05378	Hydantoinase/oxoprolinase; Hydantoinase B/oxoprolinase; Hydantoinase/oxoprolinase N-terminal region	0.313926875	0.591067841	0.277140966	0.328740067	none
Niben101Scf00714g00007;Niben101Scf00714g00002;Niben101Scf02669g02015;Niben101Scf02669g02014	N	NA	PF02878;PF02879;PF02880	Phosphoglucomutase/phosphomannomutase, alpha/beta/alpha domain I; Phosphoglucomutase/phosphomannomutase, alpha/beta/alpha domain II; Phosphoglucomutase/phosphomannomutase, alpha/beta/alpha domain III	-0.340124233	-0.260942159	0.079182073	0.811710496	none
Niben101Scf00714g08016	N	NA	PF00202	Aminotransferase class-III	-0.284542233	2.699914508	2.984456741	0.014676907	none
Niben101Scf00735g02010;Niben101Scf04505g02021;Niben101Scf05993XLOC_062325	N	NA	PF00709	Adenylosuccinate synthetase	0.694102274	1.387781174	0.6936789	0.174125108	none
Niben101Scf00747g11007	N	NA	PF00155	Aminotransferase class I and II	1.272647333	0.933554508	-0.339092826	0.450736943	none
Niben101Scf00747g12004;Niben101Scf16185XLOC_086541;Niben101Scf00870g01010;Niben101Scf01283g01020;Niben101Scf05827XLOC_061468;Niben101Scf16185XLOC_086543;Niben101Ctg10959XLOC_001314;Niben101Scf10436XLOC_078975	N	NA	PF00004	ATPase family associated with various cellular activities (AAA)	0.164107864	0.941067841	0.776959977	0.030303598	none
Niben101Scf00749g04008;Niben101Scf04288g01012;Niben101Scf01382g02010;Niben101Scf06848XLOC_066485;Niben101Scf13379XLOC_083746;Niben101Scf13379XLOC_083748	N	NA	PF00177	Ribosomal protein S7p/S5e	0.460553582	2.113661174	1.653107592	0.000555523	up
Niben101Scf00750g02005	N	I13	PF00280	Potato inhibitor I family	-3.335286333	-1.898775492	1.436510841	0.060044988	none
Niben101Scf00751g00001	N	NA	PF00141	Peroxidase	0.615486833	0.877831174	0.262344341	0.666985972	none
Niben101Scf00753g00002	N	NA	PF01055;PF16863	Glycosyl hydrolases family 31; N-terminal barrel of NtMGAM and CtMGAM, maltase-glucoamylase	-0.02355656	0.768467841	0.792024401	0.004799207	up
Niben101Scf00758g06006;Niben101Scf05005g07007;Niben101Scf03350XLOC_043090	N	NA	PF00133;PF08264;PF09334	tRNA synthetases class I (I, L, M and V); Anticodon-binding domain of tR tRNA synthetases class I (I, L, M and V); Anticodon-binding domain of tR tRNA synthetases class I (M); Anticodon-binding domain of tRNA	0.361923509	1.393687841	1.031764332	0.313314494	none
Niben101Scf00761g02006;Niben101Scf07034XLOC_067385	N	NA	PF00171	Aldehyde dehydrogenase family	-0.246109003	-0.800258826	-0.554149822	0.565005988	none
Niben101Scf00769g00011	N	M01	PF01433;PF11838	Peptidase family M1; ERAP1-like C-terminal domain	0.002908527	0.569307841	0.566399314	0.066902153	none
Niben101Scf00779g02004	N	NA	PF00782	Dual specificity phosphatase, catalytic domain	-0.409630333	1.074131174	1.483761508	0.009142366	up
Niben101Scf00779g06009;Niben101Scf00779g08010;Niben101Scf00408g02001;Niben101Scf04619g01013	N	NA	PF00724	NADH:flavin oxidoreductase / NADH oxidase family	0.238424657	1.623214508	1.384789851	0.003863154	up
Niben101Scf00786g00001	Y	NA	PF01190	Pollen proteins Ole e I like	0.21083888	1.000384508	0.789545628	0.071862486	none
Niben101Scf00786g02010	N	NA	PF02136	Nuclear transport factor 2 (NTF2) domain	-0.12491849	-1.345918826	-1.221000336	0.060933464	none
Niben101Scf00789g00009;Niben101Scf08341XLOC_072704	N	NA	PF00171	Aldehyde dehydrogenase family	1.6258088	1.826537841	0.200729041	0.551654194	none
Niben101Scf00792g04004;Niben101Scf02819g07011	N	NA	PF00056;PF02866	lactate/malate dehydrogenase, NAD binding domain; lactate/malate dehydrogenase, alpha/beta C-terminal domain	-0.89839585	0.345044508	1.243440358	0.184595541	none
Niben101Scf00793g01001	N	NA	PF00501	AMP-binding enzyme	1.261495667	-0.390592159	-1.652087826	0.126576435	none
Niben101Scf00795g00009	N	NA	PF01379;PF03900	Porphobilinogen deaminase, dipyromethane cofactor binding domain; Porphobilinogen deaminase, C-terminal domain	-0.167339367	0.055637841	0.222977208	0.574815481	none
Niben101Scf00797g18009	N	NA	PF00266	Aminotransferase class-V	-0.907554967	0.420287841	1.327842808	0.105262824	none
Niben101Scf00799g01005;Niben101Scf06431XLOC_064550	Y;N	NA	PF01301;PF13364	Glycosyl hydrolases family 35; Beta-galactosidase jelly roll domain	-0.01020265	-1.544842159	-1.534639509	0.003297698	down
Niben101Scf00799g05011;Niben101Scf00799g05006;Niben101Scf01888g06002;Niben101Scf01888g06003	Y;N	NA	PF07676	WD40-like Beta Propeller Repeat	0.346417411	0.267291174	-0.079126236	0.764723109	none
Niben101Scf00802g00010;Niben101Scf02730g01032	N	NA	PF00171	Aldehyde dehydrogenase family	0.166386483	-0.140495492	-0.306881975	0.255460425	none
Niben101Scf00803g01006;Nicotiana_denovo_assembly_Transcript_164110	N	S08	PF00082;PF02225;PF05922	Subtilase family; PA domain; Peptidase inhibitor I9	0.644909133	0.345204508	-0.299704626	0.569754508	none
Niben101Scf00813g01004;Niben101Scf03587g00002;Niben101Scf02062g06004;Niben101Scf11108XLOC_080178	N;Y	NA	PF00153	Mitochondrial carrier protein	0.109905459	1.119484508	1.009579048	0.361291625	none
Niben101Scf00821g00003	N	NA	PF03214	Reversibly glycosylated polypeptide	1.720400333	1.974424508	0.254024174	0.146963855	none
Niben101Scf00821g16001;Niben101Scf04406g07003	Y	NA	PF08263;PF13855	Leucine rich repeat N-terminal domain; Leucine rich repeat	2.940639333	6.402497841	3.461858508	3.86E-05	up
Niben101Scf00822g01007	N	NA	PF00106	short chain dehydrogenase	-0.586660633	0.058021174	0.644681808	0.41875879	none
Niben101Scf00824g00002	N	NA	PF00120;PF03951	Glutamine synthetase, catalytic domain; Glutamine synthetase, beta-Grasp domain	-0.780531733	0.026167841	0.806699574	0.260814169	none
Niben101Scf00837g01002	N	S09	PF00326;PF02897	Prolyl oligopeptidase family; Prolyl oligopeptidase, N-terminal beta-propeller domain	-0.131219073	0.753637841	0.884856914	0.092577493	none
Niben101Scf00841g02021	N	NA	PF00230	Major intrinsic protein	0.066313893	-0.164512159	-0.230826052	0.849834823	none
Niben101Scf00856g01006;Niben101Scf03245g08016	Y;N	NA	PF00933;PF01915	Glycosyl hydrolase family 3 N terminal domain; Glycosyl hydrolase family 3 C-terminal domain	-0.54434775	0.958771174	1.503118924	0.014422602	none
Niben101Scf00859g01014	N	NA	PF00330;PF00694	Aconitase family (aconitate hydratase); Aconitase C-terminal domain	0.438961367	1.657347841	1.218386474	0.035477116	none
Niben101Scf00860g00001;Niben101Scf03679g00007	N	NA	PF00005	ABC transporter	0.243113045	0.165344508	-0.077768537	0.867143283	none
Niben101Scf00860g03018	N	NA	PF00081;PF02777	Iron/manganese superoxide dismutases, alpha-hairpin domain; Iron/manganese superoxide dismutases, C-terminal domain	-0.6200455	0.394347841	1.014393341	0.045908585	none
Niben101Scf00861g07010;Niben101Scf00861g07009	Y	NA	PF02469	Fasciclin domain	0.2845125	0.573697841	0.289185341	0.527186742	none
Niben101Scf00867g00001	Y	A01	PF14541;PF14543	Xylanase inhibitor C-terminal; Xylanase inhibitor N-terminal	1.990962333	1.466901174	-0.524061159	0.1522196	none
Niben101Scf00869g01010	N	NA	PF05089;PF12972	Alpha-N-acetylglucosaminidase (NAGLU) tim-barrel domain; Alpha-N-acetylglucosaminidase (NAGLU) C-terminal domain	0.10021174	0.250524508	0.150312768	0.735038179	none
Niben101Scf00870g03002	N	NA	PF00155	Aminotransferase class I and II	1.45912	-0.232662159	-1.691782159	0.048596038	none
Niben101Scf00870g12004;Niben101Scf00870g12003;Niben101Scf14814XLOC_085366	Y;N	S08	PF05922;PF00082;PF02225	Peptidase inhibitor I9; Subtilase family; PA domain	-0.488245723	-1.452882159	-0.964636436	0.006034966	down
Niben101Scf00870g15011;Niben101Scf00747g01026;Niben101Scf00747g01011;Niben101Scf09170XLOC_075598;Niben101Scf09170XLOC_075591	N	NA	PF01233;PF02799	Myristoyl-CoA:protein N-myristoyltransferase, N-terminal domain; Myristoyl-CoA:protein N-myristoyltransferase, C-terminal domain	-0.112084386	0.814757841	0.926842227	0.252381604	none
Niben101Scf00876g00006	N	A01	PF14541;PF14543	Xylanase inhibitor C-terminal; Xylanase inhibitor N-terminal	3.320017667	4.119604508	0.799586841	0.048815152	none
Niben101Scf00878g03011;Niben101Scf04462g00008	N	NA	PF16113	Enoyl-CoA hydratase/isomerase	-0.358568645	-0.246218826	0.112349819	0.93109582	none
Niben101Scf00879g05002	N	NA	PF13326	Photosystem II Pbs27	-0.8962591	-0.518872159	0.377386941	0.716265095	none
Niben101Scf00890g01028	N	NA	PF00248	Aldo/keto reductase family	0.519019033	0.963794508	0.444775474	0.071658319	none
Niben101Scf00893g01029	N	NA	PF00483	Nucleotidyl transferase	0.578112933	1.587384508	1.009271574	0.090924608	none
Niben101Scf00894g01011;Niben101Scf02772g05001;Niben101Scf02156g02014;Niben101Scf09372XLOC_076092	N	NA	PF00118;PF00244	TCP-1/cpn60 chaperonin family; 14-3-3 protein	0.986497468	0.158414508	-0.828082961	0.219757207	none
Niben101Scf00894g01014;Niben101Scf03224g01003;Niben101Scf04417g00002;Niben101Scf03437g02001;Niben101Scf09372XLOC_076081	N	NA	PF00240;PF00627;PF09280	Ubiquitin family; UBA/TS-N domain; XPC-binding domain	0.190098358	-0.537945492	-0.72804385	0.158994427	none
Niben101Scf00897g03001	N	NA	PF13417;PF14497	Glutathione S-transferase, N-terminal domain; Glutathione S-transferase, C-terminal domain	-0.11209463	0.139591174	0.251685804	0.791230804	none
Niben101Scf00897g03002	N	NA	PF13417;PF14497	Glutathione S-transferase, N-terminal domain; Glutathione S-transferase, C-terminal domain	1.196855933	1.279344508	0.082488574	0.843078415	none
Niben101Scf00897g05001	N	NA	PF03088	Strictosidine synthase	2.053041667	2.553587841	0.500546174	0.284800951	none
Niben101Scf00914XLOC_015553;Niben101Scf10688XLOC_079509;Niben101Scf10688XLOC_079508	N;Y	NA	PF00006	ATP synthase alpha/beta family, nucleotide-binding domain	-0.021684233	0.395137841	0.416822074	0.782431083	none
Niben101Scf00917g03010;Niben101Scf01267g11013	N	NA	PF02893	GRAM domain	0.019372268	-0.535662159	-0.555034427	0.499913652	none
Niben101Scf00934g03005	N	NA	PF01738	Dienelactone hydrolase family	-0.593318367	-0.208122159	0.385196208	0.112563738	none
Niben101Scf00938g01011	Y	A01	PF00026	Eukaryotic aspartyl protease	0.461583533	0.588821174	0.127237641	0.943845091	none
Niben101Scf00945g00006	Y	NA	PF03227	Gamma interferon inducible lysosomal thiol reductase (GILT)	-0.204023467	0.080761174	0.284784641	0.276669599	none
Niben101Scf00952g03003	N	NA	PF00120;PF03951	Glutamine synthetase, catalytic domain; Glutamine synthetase, beta-Grasp domain	-0.982817533	0.052551174	1.035368708	0.155306584	none
Niben101Scf00963g02002;Niben101Ctg16070g00007	N	NA	PF03917	Eukaryotic glutathione synthase, ATP binding domain	-0.013552179	-0.674485492	-0.660933314	0.037190332	none
Niben101Scf00973g01002	Y	C01	PF00112;PF08246	Papain family cysteine protease; Cathepsin propeptide inhibitor domain (I29)	-0.284559301	-1.058272159	-0.773712858	0.045334318	none
Niben101Scf00978g06005;Niben101Scf03710g06002;Niben101Scf00688g02001	N	NA	PF00230	Major intrinsic protein	0.369075159	-1.975708826	-2.344783985	0.097911969	none
Niben101Scf00978g08004	N	NA	PF00343	Carbohydrate phosphorylase	0.842290467	0.256557841	-0.585732626	0.04296795	none
Niben101Scf00978g09002	Y	NA	PF04734;PF17048	Neutral/alkaline non-lysosomal ceramidase, N-terminal; Neutral/alkaline non-lysosomal ceramidase, C-terminal	0.0289199	0.535657841	0.506737941	0.163146233	none
Niben101Scf00978g15001;Niben101Scf00117g00007;Niben101Scf01711g00009	N	NA	PF00573	Ribosomal protein L4/L1 family	-0.34798292	0.699617841	1.047600761	0.344939786	none
Niben101Scf00983g02001;Niben101Scf00440g00002;Niben101Scf02395g03010;Niben101Scf17164XLOC_087073	N	NA	PF00180	Isocitrate/isopropylmalate dehydrogenase	0.129413658	1.077257841	0.947844183	0.158824308	none
Niben101Scf00986g01009;Niben101Scf01818g07015	N	NA	PF00254	FKBP-type peptidyl-prolyl cis-trans isomerase	-0.7768055	-0.056272159	0.720533341	0.469725394	none
Niben101Scf00986g01010	N	NA	PF00923	Transaldolase	0.6691436	0.390401174	-0.278742426	0.32118058	none
Niben101Scf00986g02003;Niben101Scf01818g04014	N	T01	PF00227	Proteasome subunit	0.60122035	1.289491174	0.688270824	0.230727577	none
Niben101Scf01001g00006	Y	NA	PF00332	Glycosyl hydrolases family 17	0.848452033	5.472441174	4.623989141	0.000811773	up
Niben101Scf01002g10009;Niben101Scf11443XLOC_080860	N	C56	PF01965	DJ-1/PfpI family	-0.043638485	0.039981174	0.083619659	0.913426972	none
Niben101Scf01002g13002;Niben101Ctg14848g00004;Niben101Scf01002g13006	N	NA	PF00179	Ubiquitin-conjugating enzyme	-0.473252578	0.484687841	0.957940419	0.032825974	none
Niben101Scf01005g01002	N	NA	PF00254	FKBP-type peptidyl-prolyl cis-trans isomerase	-0.020843603	-1.891072159	-1.870228556	0.159411853	none
Niben101Scf01005g11010;Niben101Scf11865XLOC_081716;Niben101Scf11865XLOC_081717	N	NA	PF01474	Class-II DAHP synthetase family	0.276726078	-0.038278826	-0.315004903	0.317210841	none
Niben101Scf01006g04005	N	NA	PF00153	Mitochondrial carrier protein	-0.4401455	0.844387841	1.284533341	0.006814412	up
Niben101Scf01010g00009;Niben101Scf02168g04008;Niben101Scf03175g00001;Niben101Scf05434g03013	N	NA	PF00153	Mitochondrial carrier protein	0.122854656	0.554584508	0.431729852	0.504495182	none
Niben101Scf01015g01002	Y	NA	PF00187;PF00967	Chitin recognition protein; Barwin family	4.856824667	4.465491174	-0.391333492	0.287468559	none
Niben101Scf01018g01010;Niben101Scf03265g00012	N	NA	PF00173	Cytochrome b5-like Heme/Steroid binding domain	0.417055638	-1.319908826	-1.736964464	0.186635653	none
Niben101Scf01020g00002;Niben101Scf01020XLOC_016807;Niben101Scf01020XLOC_016801;Niben101Scf01020g00009;Niben101Ctg09398XLOC_001093	N	NA	PF00504	Chlorophyll A-B binding protein	-1.366461667	1.392514508	2.758976174	0.135966768	none
Niben101Scf01020g04001	Y	NA	PF01657	Salt stress response/antifungal	1.165866933	-0.105885492	-1.271752426	0.048245124	none
Niben101Scf01022g00014	Y	S10	PF00450	Serine carboxypeptidase	1.903213333	2.808487841	0.905274508	0.043826263	none
Niben101Scf01022g02008	Y	NA	PF04043	Plant invertase/pectin methylesterase inhibitor	-2.897907333	-1.725672159	1.172235174	0.119684106	none
Niben101Scf01022g03042	N	NA	PF00285;PF00549	Citrate synthase; CoA-ligase	0.723137067	1.221967841	0.498830774	0.040578615	none
Niben101Scf01025g01013	N	NA	PF00274	Fructose-bisphosphate aldolase class-I	0.010037203	-0.841985492	-0.852022696	0.204863421	none
Niben101Scf01025g13001;Niben101Scf14877XLOC_085420;Niben101Scf14877XLOC_085417	N	NA	PF01237	Oxysterol-binding protein	0.473539456	1.400741174	0.927201719	0.49741428	none
Niben101Scf01027g01017;Niben101Scf03226g03002	Y	NA	PF00085;PF13848	Thioredoxin; Thioredoxin-like domain	1.801716167	0.241781174	-1.559934992	0.110135978	none
Niben101Scf01033g01003;Niben101Scf01033g01001;Niben101Scf08111XLOC_071752	Y	NA	PF00332;PF07983	Glycosyl hydrolases family 17; X8 domain	0.2227079	0.456614508	0.233906608	0.799986146	none
Niben101Scf01036g08009	Y	NA	PF02298	Plastocyanin-like domain	-0.03451816	0.670561174	0.705079334	0.38035905	none
Niben101Scf01037g09001	Y	NA	PF02469	Fasciclin domain	1.4262189	1.141294508	-0.284924392	0.431842487	none
Niben101Scf01037g10003	Y	NA	PF03188;PF04526	Eukaryotic cytochrome b561; Protein of unknown function (DUF568)	4.357864333	1.839141174	-2.518723159	0.016818907	none
Niben101Scf01048g00005;Niben101Scf07073XLOC_067631;Niben101Scf02644g00007	N	NA	PF00464	Serine hydroxymethyltransferase	-1.119073667	-0.402385492	0.716688174	0.15562002	none
Niben101Scf01050g00011	N	NA	PF01263	Aldose 1-epimerase	0.070675287	-0.269268826	-0.339944112	0.222940878	none
Niben101Scf01060g00001;Niben101Scf01060g00002	Y	NA	PF01565;PF08031	FAD binding domain; Berberine and berberine like	2.595357333	3.889707841	1.294350508	0.021789037	none
Niben101Scf01061g00001;Niben101Scf32851XLOC_091005;Niben101Scf04787g02004;Niben101Scf05824XLOC_061427	N	NA	PF01655	Ribosomal protein L32	0.495729892	2.118321174	1.622591283	0.000702341	up
Niben101Scf01062g01001;Niben101Scf02562g01010;Niben101Scf03790g00015	N	NA	PF02458	Transferase family	0.112938789	3.069401174	2.956462385	0.004040628	up
Niben101Scf01063g04003;Niben101Scf03326g01016	N	NA	PF00790;PF03127	VHS domain; GAT domain	0.80943665	2.437834508	1.628397858	0.119595071	none
Niben101Scf01063g09017;Niben101Scf04231g02012	N	NA	NA	NA	-1.270545933	-0.292565492	0.977980441	0.408307766	none
Niben101Scf01064g05007	N	NA	PF13839;PF14416	GDSL/SGNH-like Acyl-Esterase family found in Pmr5 and Cas1p; PMR5 N terminal Domain	2.206847	2.700681174	0.493834174	0.255772706	none
Niben101Scf01066g04002;Niben101Scf13227XLOC_083595	N	NA	PF05761	5' nucleotidase family	0.000406517	0.159901174	0.159494658	0.85810279	none
Niben101Scf01066g05013;Niben101Scf14374XLOC_084976	N	NA	PF00861	Ribosomal L18p/L5e family	-0.336777127	1.833884508	2.170661634	0.090268685	none
Niben101Scf01068g05007;Niben101Scf03035g05011	N	T01	PF00227;PF10584	Proteasome subunit; Proteasome subunit A N-terminal signature	0.059811542	0.519001174	0.459189633	0.3393328	none
Niben101Scf01072g03005;Niben101Scf00614g00023	N	S14	PF00574	Clp protease	-0.320523918	0.252377841	0.572901759	0.202820811	none
Niben101Scf01075g01013;Niben101Scf00725g02009	Y	M14	PF01476	LysM domain	-1.177319067	-0.312868826	0.864450241	0.254242724	none
Niben101Scf01077g04012;Niben101Scf01681g04005	N	NA	PF00682	HMGL-like	-0.977178033	-0.112918826	0.864259208	0.322757156	none
Niben101Scf01091g00033	N	NA	PF00160	Cyclophilin type peptidyl-prolyl cis-trans isomerase/CLD	-1.016289733	-0.163975492	0.852314241	0.055166855	none
Niben101Scf01105g00001;Niben101Scf01276g00005;Niben101Scf00406g03001;Niben101Scf06465XLOC_064736	N	NA	PF00504	Chlorophyll A-B binding protein	-1.422855083	-0.677368826	0.745486258	0.488137166	none
Niben101Scf01110g01007	N	NA	PF03015;PF07993	Male sterility protein	-0.935416867	1.511847841	2.447264708	0.012139588	none
Niben101Scf01112g02010;Niben101Scf05369g01009	N	NA	PF00206;PF10415	Lyase; Fumarase C C-terminus	1.317933667	1.443881174	0.125947508	0.878573606	none
Niben101Scf01125g02012;Niben101Scf03076g01025	N	NA	PF01230	HIT domain	-0.263021092	1.323797841	1.586818933	0.027837815	none
Niben101Scf01126XLOC_018237	N	NA	PF00006	ATP synthase alpha/beta family, nucleotide-binding domain	-0.022195947	0.304871174	0.327067121	0.127613829	none
Niben101Scf01146g06012;Niben101Scf03885g03007	N	M16	PF00675;PF05193	Insulinase (Peptidase family M16); Peptidase M16 inactive domain	0.452710143	1.489957841	1.037247698	0.028302478	none
Niben101Scf01146g13004	N	NA	PF00920	Dehydratase family	1.095201467	-0.344758826	-1.439960292	0.025315444	none
Niben101Scf01148g02008	N	NA	PF00861;PF14204	Ribosomal L18p/L5e family; Ribosomal L18 C-terminal region	1.024065933	-0.385652159	-1.409718092	0.009667365	down
Niben101Scf01150g04004;Niben101Scf02361g08011	N	NA	PF00316	Fructose-1-6-bisphosphatase	-1.725725167	-1.909848826	-0.184123659	0.69528446	none
Niben101Scf01151g00003	N	NA	PF00728	Glycosyl hydrolase family 20, catalytic domain	1.863476667	-0.458518826	-2.321995492	0.015502974	none
Niben101Scf01153g00016;Niben101Scf03307g06009	N	NA	PF00365	Phosphofructokinase	0.371459747	0.983104508	0.611644761	0.247258527	none
Niben101Scf01154g00010	N	NA	PF00793	DAHP synthetase I family	-0.007329328	-0.179602159	-0.172272831	0.204410843	none
Niben101Scf01155g00008	N	NA	PF08240;PF13602	Alcohol dehydrogenase GroES-like domain; Zinc-binding dehydrogenase	-0.847768267	-0.296515492	0.551252774	0.170141039	none
Niben101Scf01155g01009;Niben101Scf08637XLOC_073837	N	NA	PF00484	Carbonic anhydrase	-0.885465417	2.642381174	3.527846591	0.072328665	none
Niben101Scf01157g00004;Niben101Scf02175g03014;Niben101Scf00837g00017;Niben101Scf04518g00008;Niben101Scf01157g01014;Niben101Ctg11075g00004;Q7D293	N	M41	PF00004;PF01434;PF07714;PF13414	ATPase family associated with various cellular activities (AAA); Peptidase family M41; Protein tyrosine kinase; TPR repeat	-1.109185	0.047257841	1.156442841	0.004812421	up
Niben101Scf01157g02001;Niben101Scf05669g02028	N	NA	PF05542	Protein of unknown function (DUF760)	0.261341947	0.933284508	0.671942561	0.068917348	none
Niben101Scf01171g03015	N	NA	PF00464	Serine hydroxymethyltransferase	1.1073434	1.224937841	0.117594441	0.790998789	none
Niben101Scf01171g03019;Niben101Scf01119g02014	N	NA	PF00076	RNA recognition motif. (a.k.a. RRM, RBD, or RNP domain)	0.076608523	-0.729705492	-0.806314016	0.51679998	none
Niben101Scf01171g06004;Niben101Scf05767XLOC_061148	N	NA	PF00572	Ribosomal protein L13	0.973608783	1.458574508	0.484965724	0.388450481	none
Niben101Scf01181g00019;Niben101Scf07449XLOC_069196	N	NA	PF00400	WD domain, G-beta repeat	0.911621617	1.009184508	0.097562891	0.771080442	none
Niben101Scf01181g01007;Niben101Scf00456g00003;Niben101Scf01373g02009;Niben101Scf20881XLOC_088710;Niben101Scf00456g00010;Niben101Scf00339g09005;Niben101Scf02590g01004;Niben101Scf01373g01005;Niben101Ctg16306g00002;Niben101Scf00451g03023	Y;N	NA	PF00232	Glycosyl hydrolase family 1	0.792938155	1.608644508	0.815706353	0.049107078	none
Niben101Scf01181g01008;Niben101Scf00428g00001	N	NA	PF00400	WD domain, G-beta repeat	0.063571264	-0.024995492	-0.088566756	0.905175508	none
Niben101Scf01182g00001	N	NA	PF01180	Dihydroorotate dehydrogenase	-0.336178247	0.877021174	1.213199421	0.082616094	none
Niben101Scf01182g03013	N	NA	PF03223	V-ATPase subunit C	0.233033533	-0.455138826	-0.688172359	0.486070148	none
Niben101Scf01184g08003;Niben101Scf08767XLOC_074417	N	NA	PF00107;PF16884	Zinc-binding dehydrogenase; N-terminal domain of oxidoreductase	1.092626733	0.412061174	-0.680565559	0.321137912	none
Niben101Scf01188g05001;Niben101Scf01171g02009;Niben101Ctg11163XLOC_001356;Niben101Scf01502g02003	N	NA	PF04810;PF04811;PF00626;PF04815;PF08033	Sec23/Sec24 zinc finger; Sec23/Sec24 trunk domain; Gelsolin repeat; Sec23/Sec24 helical domain; Sec23/Sec24 beta-sandwich domain	0.20126499	1.420334508	1.219069518	0.087741666	none
Niben101Scf01189g04012;Niben101Scf07253XLOC_068400	N	C56	PF01965	DJ-1/PfpI family	-0.74569	-0.010405492	0.735284508	0.112589812	none
Niben101Scf01191g04002	Y	NA	PF00657	GDSL-like Lipase/Acylhydrolase	0.63566738	-0.165895492	-0.801562872	0.136970575	none
Niben101Scf01200g02001;Niben101Scf10519XLOC_079168;Niben101Scf10519XLOC_079171	N	NA	PF00637;PF01394;PF09268;PF13838	Region in Clathrin and VPS; Clathrin propeller repeat; Clathrin, heavy-chain linker; Clathrin-H-link	0.105498253	2.699621174	2.594122921	0.019291101	none
Niben101Scf01204g00024;Niben101Scf03644g03008	Y;N	NA	PF06232	Embryo-specific protein 3, (ATS3)	0.348899217	0.129034508	-0.219864709	0.663973501	none
Niben101Scf01208g01004	N	NA	PF00686;PF02446	Starch binding domain; 4-alpha-glucanotransferase	-0.091715667	-0.705462159	-0.613746492	0.145684759	none
Niben101Scf01212g02005	Y	NA	PF00657	GDSL-like Lipase/Acylhydrolase	3.159394667	4.665421174	1.506026508	2.61E-05	up
Niben101Scf01220g03014	Y	NA	PF00657	GDSL-like Lipase/Acylhydrolase	0.226936067	1.084257841	0.857321774	0.051663478	none
Niben101Scf01220g04007;Niben101Scf00597g06001	N	NA	PF02427	Photosystem I reaction centre subunit IV / PsaE	-1.5517485	0.326181174	1.877929674	0.102577769	none
Niben101Scf01221g02001	N	NA	PF00330	Aconitase family (aconitate hydratase)	-1.182744933	-0.615908826	0.566836108	0.512666817	none
Niben101Scf01228g02012;Niben101Scf03309g01011	Y	NA	PF01764	Lipase (class 3)	1.6678228	1.250257841	-0.417564959	0.530724435	none
Niben101Scf01228g04007	Y	NA	PF13839;PF14416	GDSL/SGNH-like Acyl-Esterase family found in Pmr5 and Cas1p; PMR5 N terminal Domain	1.929127333	2.021701174	0.092573841	0.831239246	none
Niben101Scf01230g01011	Y	NA	PF01657;PF07714	Salt stress response/antifungal; Protein tyrosine kinase	5.743978	5.010241174	-0.733736826	0.145105703	none
Niben101Scf01237g11010	Y	NA	PF00141	Peroxidase	0.914803433	0.818197841	-0.096605592	0.865483906	none
Niben101Scf01237g13015	N	NA	PF00081;PF02777	Iron/manganese superoxide dismutases, alpha-hairpin domain; Iron/manganese superoxide dismutases, C-terminal domain	0.129464579	0.258471174	0.129006595	0.401145637	none
Niben101Scf01239g02002	N	NA	PF00891;PF08100	O-methyltransferase; Dimerisation domain	0.264079077	3.053504508	2.789425431	0.021466089	none
Niben101Scf01239g03007;Niben101Scf00308g00002	N	NA	PF01849	NAC domain	0.273106717	0.040081174	-0.233025542	0.555825165	none
Niben101Scf01241g02004	N	NA	PF00282	Pyridoxal-dependent decarboxylase conserved domain	3.765894667	2.073927841	-1.691966826	0.052306462	none
Niben101Scf01247g05007	Y	S09;S33	PF12695	Alpha/beta hydrolase family	0.370608733	-0.419655492	-0.790264226	0.540740211	none
Niben101Scf01249g05003	N	NA	PF01180	Dihydroorotate dehydrogenase	0.068629003	0.822674508	0.754045505	0.006735822	up
Niben101Scf01249g06003;Niben101Scf01249g06002;Niben101Scf01182g01006;Niben101Scf01182g01002	N	NA	PF01015	Ribosomal S3Ae family	0.932062592	1.348014508	0.415951916	0.272766283	none
Niben101Scf01269g04014;Niben101Scf13762XLOC_084307;Niben101Scf13762XLOC_084301	N;Y	NA	PF00076	RNA recognition motif. (a.k.a. RRM, RBD, or RNP domain)	0.398959768	0.469787841	0.070828073	0.889772108	none
Niben101Scf01281g00006;Niben101Scf08208XLOC_072279;Niben101Scf01281g00001	Y	NA	PF01565;PF08031	FAD binding domain; Berberine and berberine like	0.960900147	3.864184508	2.903284361	0.000525164	up
Niben101Scf01283g01015;Niben101Scf16185XLOC_086545	Y	NA	PF07714;PF08263	Protein tyrosine kinase; Leucine rich repeat N-terminal domain	0.688760317	1.516157841	0.827397524	0.06096761	none
Niben101Scf01289g09016	N	NA	NA	NA	-0.530452033	-0.599825492	-0.069373459	0.937652043	none
Niben101Scf01291g04005;Niben101Scf02320g00019;Niben101Scf17834XLOC_087462;Niben101Scf00262g02011	N	NA	PF01196	Ribosomal protein L17	-0.4909334	-0.550642159	-0.059708759	0.888934617	none
Niben101Scf01300g04001	N	NA	PF00201	UDP-glucoronosyl and UDP-glucosyl transferase	-0.022112777	-0.381362159	-0.359249382	0.516762807	none
Niben101Scf01304g06001;Niben101Scf02477g00024	N	C19	PF00240;PF00443	Ubiquitin family; Ubiquitin carboxyl-terminal hydrolase	-1.326445267	1.626937841	2.953383108	0.002668083	up
Niben101Scf01308g03004;Niben101Scf16898XLOC_086978	N	NA	PF01078	Magnesium chelatase, subunit ChlI	-0.182526583	0.075787841	0.258314424	0.702071744	none
Niben101Scf01314g00017;Niben101Scf06347XLOC_064063	N	NA	NA	NA	-0.50141415	0.835541174	1.336955324	0.069095074	none
Niben101Scf01316g00003;Niben101Scf05431g01014	N	NA	PF13911	AhpC/TSA antioxidant enzyme	-0.610863167	0.516304508	1.127167674	0.174873788	none
Niben101Scf01316g02003;Niben101Scf02053g01004	N	NA	PF00056;PF02866	lactate/malate dehydrogenase, NAD binding domain; lactate/malate dehydrogenase, alpha/beta C-terminal domain	0.494925298	2.281367841	1.786442543	0.013362	none
Niben101Scf01319g04016;Niben101Scf06218XLOC_063524;Niben101Scf00595g08047;Niben101Scf08653XLOC_073922;Niben101Scf01702g03001	N	NA	PF00091;PF03953	Tubulin/FtsZ family, GTPase domain; Tubulin C-terminal domain	0.048661097	0.212647841	0.163986744	0.269829306	none
Niben101Scf01319g07003	Y	NA	PF00314	Thaumatin family	-2.614937333	-1.997592159	0.617345174	0.616624885	none
Niben101Scf01326g08017;Niben101Scf06172XLOC_063298	Y	NA	PF01263	Aldose 1-epimerase	1.170699483	3.390967841	2.220268358	0.001074752	up
Niben101Scf01326g11039	Y	NA	PF00314	Thaumatin family	0.683931367	-0.176592159	-0.860523526	0.096341972	none
Niben101Scf01328g01012	N	NA	PF00504	Chlorophyll A-B binding protein	-1.458187667	-0.228342159	1.229845508	0.008968839	up
Niben101Scf01330g02010	N	NA	PF05185	PRMT5 arginine-N-methyltransferase	0.910084367	0.653601174	-0.256483192	0.562661021	none
Niben101Scf01334g06002	N	NA	PF07876	Stress responsive A/B Barrel Domain	0.803136333	0.461457841	-0.341678492	0.78409784	none
Niben101Scf01334g06004	N	NA	PF02852;PF07992	Pyridine nucleotide-disulphide oxidoreductase, dimerisation domain; Pyridine nucleotide-disulphide oxidoreductase	-0.093209093	1.584787841	1.677996934	7.19E-05	up
Niben101Scf01339g06015	Y	NA	PF00255	Glutathione peroxidase	-0.4351138	0.353854508	0.788968308	0.015404399	none
Niben101Scf01341g01002	Y	NA	PF04450	Peptidase of plants and bacteria	0	2.431544508	2.431544508	0.109240169	none
Niben101Scf01343g00019;Niben101Scf00370g02003	N	NA	PF04573	Signal peptidase subunit	0.497147983	1.316857841	0.819709858	0.370092904	none
Niben101Scf01350g03009;Niben101Scf06896XLOC_066706;Niben101Scf06896XLOC_066704	N	NA	PF00389;PF01842;PF02826	D-isomer specific 2-hydroxyacid dehydrogenase, catalytic domain; ACT domain; D-isomer specific 2-hydroxyacid dehydrogenase, NAD binding domain	0.797735642	1.000074508	0.202338865	0.32612616	none
Niben101Scf01369g00024;Niben101Scf00712g02010;Nicotiana_denovo_assembly_Transcript_214387	Y;N	C01	PF00112;PF08246	Papain family cysteine protease; Cathepsin propeptide inhibitor domain (I29)	0.517150972	2.442507841	1.925356869	0.007237857	up
Niben101Scf01369g05023	N	NA	PF00044	Glyceraldehyde 3-phosphate dehydrogenase, NAD binding domain	-0.767907767	-1.579948826	-0.812041059	0.100435912	none
Niben101Scf01372g00003	N	NA	PF00578;PF10417	AhpC/TSA family; C-terminal domain of 1-Cys peroxiredoxin	0.121395735	0.200761174	0.079365439	0.857752249	none
Niben101Scf01372g11012;Niben101Scf05962XLOC_062255;Niben101Scf06205XLOC_063483	N;Y	A01	PF00026;PF03489;PF05184	Eukaryotic aspartyl protease; Saposin-like type B, region 2; Saposin-like type B, region 1	-1.123842	-0.336152159	0.787689841	0.13300603	none
Niben101Scf01374g01003	N	NA	PF00389;PF02826	D-isomer specific 2-hydroxyacid dehydrogenase, catalytic domain; D-isomer specific 2-hydroxyacid dehydrogenase, NAD binding domain	0.219178833	0.183931174	-0.035247659	0.901637154	none
Niben101Scf01374g14005;Niben101Scf10650XLOC_079452	N	NA	PF00349;PF03727	Hexokinase	-0.259807027	-0.655375492	-0.395568466	0.211660458	none
Niben101Scf01375g06006;Niben101Scf06671XLOC_065610	N	NA	PF04969;PF05002;PF07719;PF13414;PF00515	CS domain; SGS domain; Tetratricopeptide repeat; TPR repeat	1.234802	0.644204508	-0.590597492	0.650149191	none
Niben101Scf01382g05008;Niben101Scf05819XLOC_061349;Niben101Scf12846XLOC_083070	N	NA	PF03224;PF11698	V-ATPase subunit H	0.166504657	1.203967841	1.037463184	0.014418711	none
Niben101Scf01395g02005	Y	NA	PF01565;PF08031	FAD binding domain; Berberine and berberine like	0.8232195	0.716587841	-0.106631659	0.791933097	none
Niben101Scf01396g05008	Y	NA	PF04862	Protein of unknown function (DUF642)	1.692501667	1.859994508	0.167492841	0.474075971	none
Niben101Scf01397g00020	Y	NA	PF00244	14-3-3 protein	1.677419333	0.775061174	-0.902358159	0.409073095	none
Niben101Scf01400g00014	Y	NA	PF00314	Thaumatin family	4.238755	5.805691174	1.566936174	0.011811925	none
Niben101Scf01406g03019;Niben101Scf10316XLOC_078616;Niben101Scf02479g02017	N	NA	PF00316	Fructose-1-6-bisphosphatase	-0.707361642	0.344414508	1.05177615	0.227842062	none
Niben101Scf01409g05008;Niben101Scf01907g00003	Y	NA	NA	NA	-0.881209917	0.447311174	1.328521091	0.003745638	up
Niben101Scf01413g01004;Niben101Scf00982g02005;Niben101Scf05206g00009	N;Y	NA	PF00332;PF07983	Glycosyl hydrolases family 17; X8 domain	-0.056087422	1.971844508	2.027931929	0.145435089	none
Niben101Scf01413g01011	N	NA	PF00107;PF08240	Zinc-binding dehydrogenase; Alcohol dehydrogenase GroES-like domain	-0.734696633	-0.571505492	0.163191141	0.892096271	none
Niben101Scf01414g02024;Niben101Scf03795g01003	N	NA	PF00156;PF13793	Phosphoribosyl transferase domain; N-terminal domain of ribose phosphate pyrophosphokinase	1.14096395	1.927304508	0.786340558	0.087933157	none
Niben101Scf01427XLOC_022053;Niben101Scf09658XLOC_076976;Niben101Scf01429XLOC_022083	N	NA	PF00421	Photosystem II protein	-0.062492743	0.741401174	0.803893918	0.073896348	none
Niben101Scf01430g05003	Y	NA	PF00295	Glycosyl hydrolases family 28	0.7248179	-2.194245492	-2.919063392	0.095253279	none
Niben101Scf01432g03007;Niben101Scf04003g10014	N	NA	NA	NA	-0.266917462	0.415824508	0.682741969	0.031194574	none
Niben101Scf01433g08029	N	NA	PF00274	Fructose-bisphosphate aldolase class-I	-1.487333	-0.413535492	1.073797508	0.202193271	none
Niben101Scf01434g01018	N	M24	PF00557;PF01321;PF16188;PF16189	Metallopeptidase family M24; Creatinase/Prolidase N-terminal domain; C-terminal region of peptidase_M24	-1.050547633	-0.109138826	0.941408808	0.390469029	none
Niben101Scf01434g03006;Niben101Scf01506g02001;Niben101Scf01375g09001;Niben101Scf08869XLOC_074710	N	NA	PF00305;PF01477	Lipoxygenase; PLAT/LH2 domain	0.477720415	0.178427841	-0.299292574	0.54589978	none
Niben101Scf01435g00008;Niben101Scf13118XLOC_083422;Niben101Scf00148g01009;Niben101Scf21401XLOC_088864;Niben101Scf07850XLOC_070906;Niben101Scf04664g01005	Y;N	NA	PF00759	Glycosyl hydrolase family 9	0.44507378	4.837124508	4.392050728	3.96E-05	up
Niben101Scf01435g01001;Niben101Scf01830g01023	Y	NA	PF00149;PF14008;PF16656	Calcineurin-like phosphoesterase; Iron/zinc purple acid phosphatase-like protein C; Purple acid Phosphatase, N-terminal domain	1.5430126	1.825284508	0.282271908	0.102427037	none
Niben101Scf01436g03010;Niben101Scf06570XLOC_065233	N	NA	PF00333;PF03719	Ribosomal protein S5, N-terminal domain; Ribosomal protein S5, C-terminal domain	-0.202903272	0.928401174	1.131304446	0.020701818	none
Niben101Scf01440g02013;A9CG46	N	NA	PF00106	short chain dehydrogenase	0.625057333	0.871511174	0.246453841	0.19040291	none
Niben101Scf01445g00016.short.SP	Y	C01	PF00112;PF08246	Papain family cysteine protease; Cathepsin propeptide inhibitor domain (I29)	1.067483667	1.819734508	0.752250841	0.215430766	none
Niben101Scf01448g02025;Niben101Scf25696XLOC_089883;Niben101Scf25696XLOC_089884;Niben101Ctg14080g00002	N	NA	PF00281;PF00673	Ribosomal protein L5; ribosomal L5P family C-terminus	-0.125019753	0.997437841	1.122457594	0.073556275	none
Niben101Scf01453g06001	Y	NA	PF00141	Peroxidase	-0.501998397	-0.211718826	0.290279571	0.472523298	none
Niben101Scf01459g01006;Niben101Scf13254XLOC_083656	N	NA	PF00175;PF00970	Oxidoreductase NAD-binding domain; Oxidoreductase FAD-binding domain	0.314525287	0.173364508	-0.141160779	0.785935105	none
Niben101Scf01460g02001;Niben101Scf04024g00009	N	NA	PF00274	Fructose-bisphosphate aldolase class-I	0.71478265	0.805961174	0.091178524	0.735170645	none
Niben101Scf01460g04018;Niben101Scf04973g00009;Niben101Scf04109g04001;Niben101Scf02828g00004;Niben101Scf12308XLOC_082370	N	NA	PF00006;PF00306;PF02874;PF11421	ATP synthase alpha/beta family, nucleotide-binding domain; ATP synthase alpha/beta chain, C terminal domain; ATP synthase alpha/beta family, beta-barrel domain; ATP synthase F1 beta subunit	0.28081168	1.237491174	0.956679494	0.124380972	none
Niben101Scf01485g00002;Niben101Scf09808XLOC_077374	N	NA	PF09412	Endoribonuclease XendoU	0.196355667	0.337741174	0.141385508	0.855754808	none
Niben101Scf01486g04012;Niben101Scf34386XLOC_091241	N	NA	PF00230	Major intrinsic protein	0.499227812	-2.178028826	-2.677256637	0.011650561	down
Niben101Scf01491g00004;Niben101Scf02892g01013	N	NA	PF00205;PF02775;PF02776	Thiamine pyrophosphate enzyme, central domain; Thiamine pyrophosphate enzyme, C-terminal TPP binding domain; Thiamine pyrophosphate enzyme, N-terminal TPP binding domain	-0.499928367	0.479617841	0.979546208	0.323911848	none
Niben101Scf01491g02005;Niben101Scf18396XLOC_087817	N	NA	PF00333;PF03719	Ribosomal protein S5, N-terminal domain; Ribosomal protein S5, C-terminal domain	1.338832833	-0.272815492	-1.611648326	0.010002486	down
Niben101Scf01497g03008	N	NA	PF00199;PF06628	Catalase; Catalase-related immune-responsive	-1.082680167	0.393374508	1.476054674	0.014014681	none
Niben101Scf01498g10003	N	NA	PF00650;PF03765	CRAL/TRIO domain; CRAL/TRIO, N-terminal domain	0.593011467	0.599127841	0.006116374	0.977367643	none
Niben101Scf01500g00011	Y	NA	PF04043	Plant invertase/pectin methylesterase inhibitor	-0.164234147	-0.822572159	-0.658338012	0.46000693	none
Niben101Scf01505g02006	N	NA	PF01301;PF13364	Glycosyl hydrolases family 35; Beta-galactosidase jelly roll domain	-0.01815645	-0.060118826	-0.041962376	0.632954917	none
Niben101Scf01511g02020;Niben101Scf09828XLOC_077452;Niben101Scf00691g01003;Niben101Scf09828XLOC_077453	N	NA	PF08212	Lipocalin-like domain	-1.229325075	-1.100908826	0.128416249	0.850335587	none
Niben101Scf01513g01010;Niben101Scf01451g05008	N	NA	PF03446;PF14833	NAD binding domain of 6-phosphogluconate dehydrogenase; NAD-binding of NADP-dependent 3-hydroxyisobutyrate dehydrogenase	-1.051225933	-0.308842159	0.742383774	0.016765979	none
Niben101Scf01515g07011;Niben101Scf04103g07019	N	NA	PF00004	ATPase family associated with various cellular activities (AAA)	0.122321633	0.104401174	-0.017920459	0.911315637	none
Niben101Scf01517g05010	N	NA	PF01070	FMN-dependent dehydrogenase	-1.366392333	-0.713002159	0.653390174	0.090001157	none
Niben101Scf01519g01007	Y	NA	PF07714;PF11721	Protein tyrosine kinase; Di-glucose binding within endoplasmic reticulum	0.837484667	-2.838818826	-3.676303492	0.266863384	none
Niben101Scf01520g01002	Y	NA	PF14541;PF14543	Xylanase inhibitor C-terminal; Xylanase inhibitor N-terminal	0.302216233	-0.629078826	-0.931295059	0.071815042	none
Niben101Scf01520g08010	N	NA	PF08534	Redoxin	0.234106467	0.783454508	0.549348041	0.020960346	none
Niben101Scf01520g08031	N	NA	PF00483	Nucleotidyl transferase	-1.441745667	-0.177312159	1.264433508	0.050110248	none
Niben101Scf01521g02015	N	NA	PF03214	Reversibly glycosylated polypeptide	0.665170833	0.828454508	0.163283674	0.864274557	none
Niben101Scf01526g04020;Niben101Scf20506XLOC_088584;Niben101Scf00526g00002;Niben101Scf06153XLOC_063142	N	NA	PF01597	Glycine cleavage H-protein	-0.861389775	-0.237545492	0.623844283	0.39887401	none
Niben101Scf01534g00002;Niben101Scf02792g01023	N	NA	PF06201	PITH domain	0.339819483	0.748141174	0.408321691	0.269263177	none
Niben101Scf01534g00004	Y	NA	NA	NA	2.867698	1.258711174	-1.608986826	0.006839686	down
Niben101Scf01535g01003;Niben101Scf03271g02005	Y	NA	PF02469	Fasciclin domain	0.8560655	0.019027841	-0.837037659	0.041321431	none
Niben101Scf01538g04011;Niben101Scf03396g04011	Y;N	NA	PF03080;PF14365	Domain of unknown function (DUF239); Domain of unknown function (DUF4409)	-0.236053067	-0.180275492	0.055777574	0.793783689	none
Niben101Scf01548g00002;Niben101Scf01987g00015;Niben101Scf04318g01016;Niben101Scf02852g02007;Niben101Scf01548g00021	N	NA	PF00504	Chlorophyll A-B binding protein	-1.33967012	0.274551174	1.614221294	0.001255974	up
Niben101Scf01550g00005	N	NA	PF01182	Glucosamine-6-phosphate isomerases/6-phosphogluconolactonase	-0.019322365	0.122237841	0.141560206	0.487550991	none
Niben101Scf01552g05010	N	NA	PF00043;PF00647;PF02798	Glutathione S-transferase, C-terminal domain; Elongation factor 1 gamma, conserved domain; Glutathione S-transferase, N-terminal domain	0.3039778	1.140864508	0.836886708	0.001391386	up
Niben101Scf01552g05013;Niben101Scf10540XLOC_079222	N	NA	PF00043;PF00647;PF02798	Glutathione S-transferase, C-terminal domain; Elongation factor 1 gamma, conserved domain; Glutathione S-transferase, N-terminal domain	0.541797683	1.141587841	0.599790158	0.126781397	none
Niben101Scf01556g01007;Niben101Scf01958g05002;Niben101Scf02911g03015	N	NA	PF01704	UTP--glucose-1-phosphate uridylyltransferase	0.399783144	0.330964508	-0.068818636	0.815748069	none
Niben101Scf01560g01005	Y	NA	PF04862	Protein of unknown function (DUF642)	0.5749707	1.331644508	0.756673808	0.365063513	none
Niben101Scf01566g00007	Y	NA	PF04832	SOUL heme-binding protein	0.531314667	1.843994508	1.312679841	0.250178371	none
Niben101Scf01582g08010;Niben101Scf01582g08011	N	NA	PF02878;PF02879;PF02880	Phosphoglucomutase/phosphomannomutase, alpha/beta/alpha domain I; Phosphoglucomutase/phosphomannomutase, alpha/beta/alpha domain II; Phosphoglucomutase/phosphomannomutase, alpha/beta/alpha domain III	-0.98214425	-0.134035492	0.848108758	0.136758897	none
Niben101Scf01584g01003	N	NA	PF06101	Plant protein of unknown function (DUF946)	-1.358987767	-0.931412159	0.427575608	0.378059649	none
Niben101Scf01592g01001;Niben101Scf01171g03016;Niben101Scf10608XLOC_079359;Niben101Scf02853g05019	N	NA	PF00670;PF05221	S-adenosyl-L-homocysteine hydrolase, NAD binding domain; S-adenosyl-L-homocysteine hydrolase	0.8114532	-0.096325492	-0.907778692	0.187327782	none
Niben101Scf01596g09001	Y	NA	NA	NA	-0.8320892	-0.418725492	0.413363708	0.354165234	none
Niben101Scf01596g12004;Niben101Scf01596g11009;Niben101Scf01596g11007;Niben101Scf03777g00002;Niben101Scf03777g00018	N;Y	NA	PF00262;PF01425	Calreticulin family; Amidase	1.405861	1.649194508	0.243333508	0.311480771	none
Niben101Scf01623g01028;Niben101Scf04753g00001	N	NA	PF00534;PF00862	Glycosyl transferases group 1; Sucrose synthase	-1.54321095	-1.031708826	0.511502124	0.641722831	none
Niben101Scf01623g02014	N	NA	NA	NA	0.853671867	1.589427841	0.735755974	0.068042133	none
Niben101Scf01623g04022	Y	NA	PF00295	Glycosyl hydrolases family 28	0.574065133	0.144637841	-0.429427292	0.11270208	none
Niben101Scf01628g04009;Niben101Scf00369g18019;Niben101Scf04212g00011;Niben101Scf03969g03001	N	NA	NA	NA	0.553322147	1.151694508	0.598372361	0.124311905	none
Niben101Scf01633g00030	N	NA	PF08241	Methyltransferase domain	-0.9450346	-0.857125492	0.087909108	0.937587671	none
Niben101Scf01640g03002;Niben101Scf02828g04007	N	S14	PF00574	Clp protease	-0.3573701	0.729881174	1.087251274	0.201915033	none
Niben101Scf01655g01015;Niben101Ctg00008XLOC_000015;Niben101Scf07576XLOC_069666;Niben101Scf31818XLOC_090840;Niben101Scf31817XLOC_090839	Y;N	NA	PF00295	Glycosyl hydrolases family 28	-0.306173911	0.576467841	0.882641752	0.310322954	none
Niben101Scf01656g00015	Y	NA	PF00069;PF00139	Protein kinase domain; Legume lectin domain	-0.922910467	-0.986188826	-0.063278359	0.844036126	none
Niben101Scf01657g01006	N	NA	PF00459	Inositol monophosphatase family	-0.308367367	0.406337841	0.714705208	0.022156855	none
Niben101Scf01660g00007	N	NA	PF00201	UDP-glucoronosyl and UDP-glucosyl transferase	-1.468178233	-0.429732159	1.038446074	0.062857088	none
Niben101Scf01661g01020	N	S49	PF01343	Peptidase family S49	-0.7800458	0.738264508	1.518310308	0.030161467	none
Niben101Scf01664g02022	N	NA	PF01761	3-dehydroquinate synthase	-0.407855067	1.090007841	1.497862908	0.184975429	none
Niben101Scf01670g02001;Niben101Scf01670XLOC_024723	Y	NA	PF00657	GDSL-like Lipase/Acylhydrolase	-0.18309045	-0.798052159	-0.614961709	0.434308705	none
Niben101Scf01670g04001;Niben101Scf03004g03026;Niben101Scf01670g04003	N	NA	PF00749	tRNA synthetases class I (E and Q), catalytic domain	0.094875023	-1.018628826	-1.113503849	0.348249923	none
Niben101Scf01673g01007	N	NA	PF00152;PF01336	tRNA synthetases class II (D, K and N); OB-fold nucleic acid binding domain	0.834032467	0.193754508	-0.640277959	0.046128177	none
Niben101Scf01677g04003	N	NA	PF07992	Pyridine nucleotide-disulphide oxidoreductase	1.334265333	0.445391174	-0.888874159	0.138284713	none
Niben101Scf01678XLOC_024880;Niben101Scf05142g00023;Niben101Scf02622g12036	N	NA	PF00177;PF00361	Ribosomal protein S7p/S5e; Proton-conducting membrane transporter	-0.638044506	-0.539055492	0.098989013	0.793960197	none
Niben101Scf01685g12005;Niben101Scf06193XLOC_063430	Y	NA	PF00722;PF06955	Glycosyl hydrolases family 16; Xyloglucan endo-transglycosylase (XET) C-terminus	-0.087153883	0.032224508	0.119378391	0.790977344	none
Niben101Scf01688g02006	N	M49	PF00293;PF03571	NUDIX domain; Peptidase family M49	-0.237527367	-0.196628826	0.040898541	0.9216167	none
Niben101Scf01693g01003;Niben101Scf04560g07010	N	NA	PF00903	Glyoxalase/Bleomycin resistance protein/Dioxygenase superfamily	-0.578513183	0.764687841	1.343201024	0.173192429	none
Niben101Scf01694g02008;Niben101Scf01694g05001;Niben101Scf02362g00003;Niben101Scf00288g10005	Y	NA	PF00160	Cyclophilin type peptidyl-prolyl cis-trans isomerase/CLD	0.543554558	1.145124508	0.601569949	0.352284809	none
Niben101Scf01696g05014;Niben101Scf01015g00010	N	NA	PF01920	Prefoldin subunit	0.158580026	0.646897841	0.488317816	0.217384419	none
Niben101Scf01696g06050;Niben101Scf30320XLOC_090621	N	NA	PF01370	NAD dependent epimerase/dehydratase family	-0.754123883	0.303614508	1.057738391	0.02748274	none
Niben101Scf01696g06053;Niben101Scf05675g00006	N	NA	NA	NA	1.092068117	1.876234508	0.784166391	0.23939351	none
Niben101Scf01697g23018	N	NA	PF00408;PF02878;PF02879;PF02880	Phosphoglucomutase/phosphomannomutase, C-terminal domain; Phosphoglucomutase/phosphomannomutase, alpha/beta/alpha domain I; Phosphoglucomutase/phosphomannomutase, alpha/beta/alpha domain II; Phosphoglucomutase/phosphomannomutase, alpha/beta/alpha domain III	-0.221830337	0.155237841	0.377068178	0.426842913	none
Niben101Scf01700g01004;Niben101Scf04657g07003	N	S14	PF00574	Clp protease	-0.8441106	-0.655598826	0.188511774	0.849787111	none
Niben101Scf01701g00013;Niben101Scf06228XLOC_063573	Y;N	C01;I29	PF00112;PF08246	Papain family cysteine protease; Cathepsin propeptide inhibitor domain (I29)	-0.997161833	1.093714508	2.090876341	0.006311241	up
Niben101Scf01701g07007	Y	C01	PF00112;PF00396;PF08246	Papain family cysteine protease; Granulin; Cathepsin propeptide inhibitor domain (I29)	0.335526933	0.512621174	0.177094241	0.717884746	none
Niben101Scf01701g07009	N	NA	PF00085	Thioredoxin	0.253507067	-0.416465492	-0.669972559	0.420934554	none
Niben101Scf01706g00025	Y	NA	PF02298	Plastocyanin-like domain	0.717900567	-0.063035492	-0.780936059	0.023567266	none
Niben101Scf01710g01013	N	NA	PF00244	14-3-3 protein	0.116715124	-1.001762159	-1.118477283	0.467459658	none
Niben101Scf01711g00010;Niben101Scf00117g00006	N	NA	PF00297	Ribosomal protein L3	0.6852341	0.876951174	0.191717074	0.793195391	none
Niben101Scf01718g01001	N	NA	PF00389;PF02826	D-isomer specific 2-hydroxyacid dehydrogenase, catalytic domain; D-isomer specific 2-hydroxyacid dehydrogenase, NAD binding domain	-1.337264333	-0.396652159	0.940612174	0.172077725	none
Niben101Scf01718g02010	N	NA	PF01399;PF08375	PCI domain; Proteasome regulatory subunit C-terminal	0.374612833	0.810014508	0.435401674	0.168867866	none
Niben101Scf01718g06002;Niben101Scf02908g03006	N	NA	PF02985;PF03810;PF13513	HEAT repeat; Importin-beta N-terminal domain; HEAT-like repeat	-0.064310817	0.587397841	0.651708658	0.026846866	none
Niben101Scf01721g07006;Niben101Scf06089XLOC_062794	N	NA	PF00355;PF08417	Rieske [2Fe-2S] domain; Pheophorbide a oxygenase	-0.446671167	1.590001174	2.036672341	0.050666097	none
Niben101Scf01727g07006;Niben101Scf03236g03009	N	S01	PF13180;PF13365;PF00956	PDZ domain; Trypsin-like peptidase domain; Nucleosome assembly protein (NAP)	-0.462954877	0.676854508	1.139809384	0.178034391	none
Niben101Scf01729g01015;Niben101Scf01111g01003;Niben101Scf02361g01002;Niben101Scf03321g01012;Niben101Scf10595XLOC_079343	N	NA	PF01154;PF08540	Hydroxymethylglutaryl-coenzyme A synthase N terminal; Hydroxymethylglutaryl-coenzyme A synthase C terminal	1.124344067	3.042334508	1.917990441	0.138973306	none
Niben101Scf01740g16003	Y	NA	PF00657	GDSL-like Lipase/Acylhydrolase	-1.584975667	1.402137841	2.987113508	8.46E-05	up
Niben101Scf01750g06025;Niben101Scf04671g06008;Niben101Scf04699g00014;Niben101Scf00851g03005	N	NA	PF00149;PF07646;PF13418	Calcineurin-like phosphoesterase; Kelch motif; Galactose oxidase, central domain	-0.120462489	0.715651174	0.836113664	0.004996768	up
Niben101Scf01756g02004;Niben101Scf03239g05026;Niben101Scf13394XLOC_083772;Niben101Scf09976XLOC_077754	N	NA	PF02453	Reticulon	0.068820154	0.968587841	0.899767687	0.22616897	none
Niben101Scf01765g02012	N	NA	PF00120;PF03951	Glutamine synthetase, catalytic domain; Glutamine synthetase, beta-Grasp domain	1.531209333	1.512411174	-0.018798159	0.945212647	none
Niben101Scf01773g06004;Niben101Scf09781XLOC_077295	Y;N	NA	NA	NA	0.266816748	-0.268365492	-0.535182241	0.064699524	none
Niben101Scf01777g03022	N	NA	PF00009;PF00679;PF03144;PF03764;PF14492	Elongation factor Tu GTP binding domain; Elongation factor G C-terminus; Elongation factor Tu domain 2; Elongation factor G, domain IV; Elongation Factor G, domain II	0.780632467	0.901924508	0.121292041	0.586091651	none
Niben101Scf01779g01001	N	NA	PF00332;PF07983	Glycosyl hydrolases family 17; X8 domain	0.876801067	1.616514508	0.739713441	0.018544345	none
Niben101Scf01779g04011	Y	NA	NA	NA	0.007025144	0.521874508	0.514849364	0.645478752	none
Niben101Scf01782g03006	N	NA	PF14541;PF14543	Xylanase inhibitor C-terminal; Xylanase inhibitor N-terminal	2.455205	4.576407841	2.121202841	0.033392465	none
Niben101Scf01784g06003;Niben101Scf01859g10010	N	S09	PF00326	Prolyl oligopeptidase family	0.014243835	-0.983725492	-0.997969327	0.022016268	none
Niben101Scf01785g10010	N	NA	PF00504	Chlorophyll A-B binding protein	-1.350131	1.156261174	2.506392174	0.000136641	up
Niben101Scf01789g03003	Y	NA	PF00704	Glycosyl hydrolases family 18	2.428791333	4.397071174	1.968279841	0.024950561	none
Niben101Scf01795g04026;Niben101Scf01795g04024;Niben101Scf01795g04025;Niben101Scf00467g00011	N	NA	NA	NA	-0.678845758	-0.588765492	0.090080265	0.90155478	none
Niben101Scf01797g03034	N	NA	PF01241	Photosystem I psaG / psaK	-1.410561667	-1.364495492	0.046066174	0.965864673	none
Niben101Scf01799g02002	N	NA	PF13417	Glutathione S-transferase, N-terminal domain	-1.313869333	0.344681174	1.658550508	0.090913153	none
Niben101Scf01802g00003	Y	NA	NA	NA	0.179014253	1.919531174	1.740516921	0.020196665	none
Niben101Scf01802g02003;Niben101Scf00378g02005;Niben101Scf04003g04003	N	NA	NA	NA	0.5241508	1.958207841	1.434057041	0.006929769	up
Niben101Scf01812g02025	N	NA	PF01717;PF08267	Cobalamin-independent synthase, Catalytic domain; Cobalamin-independent synthase, N-terminal domain	1.376447533	0.203777841	-1.172669692	0.453044109	none
Niben101Scf01817g02001	N	NA	PF01991	ATP synthase (E/31 kDa) subunit	-0.8017859	0.245357841	1.047143741	0.083392599	none
Niben101Scf01818g04007	N	NA	PF01789	PsbP	-0.738507967	-1.652115492	-0.913607526	0.141295716	none
Niben101Scf01818g05006;Niben101Scf00986g02002	N	NA	PF00458;PF00587;PF03129	WHEP-TRS domain; tRNA synthetase class II core domain (G, H, P, S and T); Anticodon binding domain	0.237308633	1.056744508	0.819435874	0.039713668	none
Niben101Scf01818g07001	N	NA	PF00923	Transaldolase	0.5114776	0.719781174	0.208303574	0.628664069	none
Niben101Scf01820g00025;Niben101Scf01236g02016;Niben101Scf01671g03004;Niben101Scf01334g06003	N	NA	PF00438;PF02772;PF02773	S-adenosylmethionine synthetase, N-terminal domain; S-adenosylmethionine synthetase, central domain; S-adenosylmethionine synthetase, C-terminal domain	0.616856267	0.722531174	0.105674908	0.902097305	none
Niben101Scf01822g13004	N	NA	PF01553;PF14829	Acyltransferase; Glycerol-3-phosphate acyltransferase N-terminal	-1.166328	0.104447841	1.270775841	0.058527001	none
Niben101Scf01825g03009;Niben101Scf01825g04012	Y	NA	PF01477	PLAT/LH2 domain	-0.303067767	0.108337841	0.411405608	0.299920008	none
Niben101Scf01831XLOC_026894;Niben101Scf03425g01002	N	NA	PF00223	Photosystem I psaA/psaB protein	-0.077440867	2.975814508	3.053255374	0.170016638	none
Niben101Scf01847g02012	N	NA	PF00121	Triosephosphate isomerase	-0.624694567	0.300427841	0.925122408	0.114122581	none
Niben101Scf01847g03004	N	NA	PF00160	Cyclophilin type peptidyl-prolyl cis-trans isomerase/CLD	-0.6858121	1.443561174	2.129373274	0.050076913	none
Niben101Scf01847g08012	N	NA	PF00098;PF00313	Zinc knuckle; 'Cold-shock' DNA-binding domain	-0.137738652	0.801244508	0.938983159	0.055370007	none
Niben101Scf01848g01004;Niben101Scf02606g04004	N	T01	PF00227	Proteasome subunit	0.08665345	0.812121174	0.725467724	0.338454261	none
Niben101Scf01852g01023	N	NA	PF00121	Triosephosphate isomerase	-2.456053667	-1.335295492	1.120758174	0.100241699	none
Niben101Scf01854g00028;Niben101Scf01818g09008	N	NA	NA	NA	1.0294708	0.173921174	-0.855549626	0.059299099	none
Niben101Scf01870g09015	Y	A01	PF14541;PF14543	Xylanase inhibitor C-terminal; Xylanase inhibitor N-terminal	-0.1951732	0.601281174	0.796454375	0.10234309	none
Niben101Scf01881g02001;Niben101Scf01681g14014;Niben101Scf01681g14017;Niben101Scf01881g02014	N	NA	PF00390;PF03949	Malic enzyme, N-terminal domain; Malic enzyme, NAD binding domain	0.386351875	1.024691174	0.638339299	0.124405502	none
Niben101Scf01888g09015	N	NA	PF01301;PF13364	Glycosyl hydrolases family 35; Beta-galactosidase jelly roll domain	-0.0905551	-1.297978826	-1.207423726	0.066930621	none
Niben101Scf01892g01008;Niben101Scf00160g09017	Y;N	NA	PF13839;PF14416	GDSL/SGNH-like Acyl-Esterase family found in Pmr5 and Cas1p; PMR5 N terminal Domain	-0.232001833	-0.906978826	-0.674976992	0.223587225	none
Niben101Scf01894g02004	Y	NA	PF00933;PF01915;PF14310	Glycosyl hydrolase family 3 N terminal domain; Glycosyl hydrolase family 3 C-terminal domain; Fibronectin type III-like domain	-0.9575544	0.514644508	1.472198908	0.013627933	none
Niben101Scf01899g07007	N	NA	PF00180	Isocitrate/isopropylmalate dehydrogenase	0.063427163	0.586441174	0.523014011	0.336527626	none
Niben101Scf01916g00004	N	NA	PF02431	Chalcone-flavanone isomerase	0.633448467	-0.052075492	-0.685523959	0.513213639	none
Niben101Scf01917g13024	N	NA	PF06045;PF14683;PF14686	Rhamnogalacturonate lyase family; Polysaccharide lyase family 4, domain III; Polysaccharide lyase family 4, domain II	0.009689693	-1.024585492	-1.034275186	0.214904509	none
Niben101Scf01918g04014;Niben101Scf02601g04010	N	NA	PF00407	Pathogenesis-related protein Bet v I family	4.149101667	6.957447841	2.808346174	0.003661759	up
Niben101Scf01922g05005	N	NA	PF00118	TCP-1/cpn60 chaperonin family	1.007802033	0.518034508	-0.489767526	0.303664892	none
Niben101Scf01927g05004;Niben101Scf00551g01026;Niben101Scf01927g05003	N	NA	PF00235	Profilin	0.309209767	0.799341174	0.490131408	0.259500897	none
Niben101Scf01927g05020	N	NA	PF00750;PF03485;PF05746	tRNA synthetases class I (R); Arginyl tRNA synthetase N terminal domain; DALR anticodon binding domain	0.216967092	0.016064508	-0.200902585	0.333907155	none
Niben101Scf01927g05021	Y	NA	PF00332;PF07983	Glycosyl hydrolases family 17; X8 domain	-0.661478533	0.558291174	1.219769708	0.000515656	up
Niben101Scf01927g07001	N	T03	PF01019	Gamma-glutamyltranspeptidase	-1.604670667	-2.480685492	-0.876014826	0.207832724	none
Niben101Scf01934g02004;Niben101Scf03905g02017	Y;N	NA	PF00332	Glycosyl hydrolases family 17	2.513304667	7.216071174	4.702766508	0.028922224	none
Niben101Scf01936g06004;Niben101Scf03373g04012	N	NA	PF00191	Annexin	2.6079055	0.763111174	-1.844794326	0.011958446	none
Niben101Scf01936g07002;Niben101Scf05880XLOC_061710;Niben101Scf00573g01003;Niben101Scf14726XLOC_085283	N	C44	PF00733;PF13537	Asparagine synthase; Glutamine amidotransferase domain	-0.434553563	-0.222692159	0.211861403	0.50447071	none
Niben101Scf01937g02005	N	NA	PF01625	Peptide methionine sulfoxide reductase	-0.760496833	-0.150145492	0.610351341	0.140089983	none
Niben101Scf01938g06005;Niben101Scf03018g05013	N	NA	PF01230	HIT domain	0.37740405	-0.042668826	-0.420072876	0.709497278	none
Niben101Scf01942g01010;Niben101Scf02090g07010	N	NA	PF04969	CS domain	0.061857358	0.671471174	0.609613816	0.315405887	none
Niben101Scf01943g04009;Niben101Scf05322g00002;Niben101Scf05692XLOC_060684;Niben101Scf03170g01019;Niben101Scf08597XLOC_073671;Niben101Scf01018g08014	N	NA	PF11976	Ubiquitin-2 like Rad60 SUMO-like	-0.249676182	2.596737841	2.846414023	0.112139782	none
Niben101Scf01943g08004;Niben101Scf22099XLOC_089066	Y	NA	PF03188;PF04526	Eukaryotic cytochrome b561; Protein of unknown function (DUF568)	2.791686167	1.444324508	-1.347361659	0.002689811	down
Niben101Scf01954g01019	N	NA	PF03358	NADPH-dependent FMN reductase	0.515768033	0.721881174	0.206113141	0.480460253	none
Niben101Scf01958g02007	N	NA	NA	NA	-0.558380257	-2.401925492	-1.843545235	0.014576794	none
Niben101Scf01958g03003;Niben101Scf02911g03002;Niben101Scf10338XLOC_078724	N	NA	PF01159;PF03868	Ribosomal protein L6e; Ribosomal protein L6, N-terminal domain	1.292116617	1.419761174	0.127644558	0.696624463	none
Niben101Scf01959g04001	N	NA	PF00085	Thioredoxin	-1.110958	-0.333788826	0.777169174	0.039103186	none
Niben101Scf01961g00002;Niben101Scf02170g01012	Y	A01	PF00026;PF03489;PF05184	Eukaryotic aspartyl protease; Saposin-like type B, region 2; Saposin-like type B, region 1	-1.32129965	-0.293788826	1.027510824	0.089571203	none
Niben101Scf01964g00002	N	NA	PF08442;PF16114	ATP-grasp domain; ATP citrate lyase citrate-binding	0.4712161	0.168504508	-0.302711592	0.077364524	none
Niben101Scf01968g01014	N	NA	PF00383;PF01872	Cytidine and deoxycytidylate deaminase zinc-binding region; RibD C-terminal domain	0.07794842	2.197584508	2.119636088	0.00813216	up
Niben101Scf01970g01021;Niben101Scf00472g06014	N	NA	PF01106	NifU-like domain	-0.806981233	-0.666185492	0.140795741	0.75871025	none
Niben101Scf01970g01025;Niben101Scf03053g00001	N	NA	PF01634;PF08029	ATP phosphoribosyltransferase; HisG, C-terminal domain	-0.312906683	0.340461174	0.653367858	0.076535738	none
Niben101Scf01971g01006;Niben101Scf01971g01005	Y	I03	PF00197	Trypsin and protease inhibitor	-2.1276839	-4.387772159	-2.260088259	0.049520443	none
Niben101Scf01980g02002	N	NA	PF00150	Cellulase (glycosyl hydrolase family 5)	1.616119667	1.917221174	0.301101508	0.45926297	none
Niben101Scf01980g10004	N	NA	PF00201	UDP-glucoronosyl and UDP-glucosyl transferase	0.511775333	-0.490062159	-1.001837492	0.323548642	none
Niben101Scf01983g01022	N	NA	PF02431	Chalcone-flavanone isomerase	0.364773787	0.129414508	-0.235359279	0.664506963	none
Niben101Scf01985g02007	N	S01	PF13365	Trypsin-like peptidase domain	-0.377249867	-0.989728826	-0.612478959	0.516635803	none
Niben101Scf01986g02010	N	NA	PF05089;PF12972	Alpha-N-acetylglucosaminidase (NAGLU) tim-barrel domain; Alpha-N-acetylglucosaminidase (NAGLU) C-terminal domain	-0.058375538	0.532241174	0.590616713	0.575092599	none
Niben101Scf01991g05012;Niben101Scf01991g05015;Niben101Scf01991g04010;Niben101Scf01991g04009	N	NA	PF00101;PF12338	Ribulose bisphosphate carboxylase, small chain; Ribulose-1,5-bisphosphate carboxylase small subunit	-0.508970292	0.307764508	0.816734799	0.320862376	none
Niben101Scf01993g08029;Niben101Scf22688XLOC_089204;Niben101Scf01993g08022	N	NA	PF03094;PF00111	Mlo family; 2Fe-2S iron-sulfur cluster binding domain	-0.990939178	0.786854508	1.777793685	0.098832721	none
Niben101Scf01998g00001;Niben101Scf01717g05001;Niben101Scf01848g05002;Niben101Scf01998g00002;Niben101Scf00394g00001;Niben101Scf00747g01020;Niben101Scf00870g16006;Niben101Scf02790g01009;Niben101Scf04634g01003;Niben101Ctg13647g00002	N	NA	PF00270;PF00271;PF04043	DEAD/DEAH box helicase; Helicase conserved C-terminal domain; Plant invertase/pectin methylesterase inhibitor	0.648213359	0.748227841	0.100014482	0.344607657	none
Niben101Scf01999g04007	N	NA	PF00736	EF-1 guanine nucleotide exchange domain	NA	-0.330608826	NA	NA	none
Niben101Scf01999g06011;Niben101Scf03376g05017;Niben101Scf01999g06012;Niben101Ctg05021g00002;Niben101Ctg05829XLOC_000598;Niben101Ctg01820g00001;Niben101Scf13703XLOC_084237	N;Y	NA	PF00012;PF01544	Hsp70 protein; CorA-like Mg2+ transporter protein	0.96592464	0.906457841	-0.059466799	0.847998146	none
Niben101Scf01999g06013;Niben101Scf03376g04013	N	NA	PF01641	SelR domain	-0.40500283	-0.578825492	-0.173822662	0.556439238	none
Niben101Scf01999g07002;Niben101Scf00953g03009	N;Y	NA	PF00188	Cysteine-rich secretory protein family	2.863536683	8.871884508	6.008347824	0.002943223	up
Niben101Scf02002g00006	Y	NA	PF16845	Aspartic acid proteinase inhibitor	0.132187072	0.620821174	0.488634103	0.139877053	none
Niben101Scf02004g00031;Niben101Scf07365XLOC_068792	N	NA	PF00248	Aldo/keto reductase family	-0.140019377	0.198524508	0.338543885	0.469916369	none
Niben101Scf02004g00032	N	NA	PF00056;PF02866	lactate/malate dehydrogenase, NAD binding domain; lactate/malate dehydrogenase, alpha/beta C-terminal domain	-1.2377279	-0.111028826	1.126699074	0.049103005	none
Niben101Scf02009g00007	N	NA	PF00501;PF13193	AMP-binding enzyme; AMP-binding enzyme C-terminal domain	0.7070118	0.739891174	0.032879374	0.921148612	none
Niben101Scf02014g00020	N	NA	PF00107;PF08240	Zinc-binding dehydrogenase; Alcohol dehydrogenase GroES-like domain	-0.14406798	0.477634508	0.621702488	0.077956052	none
Niben101Scf02014g00021	Y	NA	PF00332;PF07983	Glycosyl hydrolases family 17; X8 domain	0.7766607	2.281281174	1.504620474	0.006000685	up
Niben101Scf02015g01007	N	NA	PF00208	Glutamate/Leucine/Phenylalanine/Valine dehydrogenase	0.483784133	2.058057841	1.574273708	0.084737992	none
Niben101Scf02021g01005	N	NA	PF01370	NAD dependent epimerase/dehydratase family	-0.983230033	1.008821174	1.992051208	0.033810245	none
Niben101Scf02023g01002;Niben101Scf06016XLOC_062412;Niben101Scf06016XLOC_062411	N	NA	PF01658;PF07994	Myo-inositol-1-phosphate synthase	-2.112697222	-0.436992159	1.675705063	0.009990089	up
Niben101Scf02027g02003;Niben101Scf02581g03016;Niben101Scf03777g00005	N	NA	PF01425	Amidase	0.573441208	1.006107841	0.432666633	0.082958115	none
Niben101Scf02029g01001	Y	NA	PF00188	Cysteine-rich secretory protein family	2.239755333	2.408274508	0.168519174	0.694355657	none
Niben101Scf02030g02010;Niben101Scf05044g01007;Niben101Scf08664XLOC_073968;Niben101Scf00127g01005;Niben101Scf04424g04004	N	NA	PF00400;PF04053	WD domain, G-beta repeat; Coatomer WD associated region	0.30568674	1.447997841	1.142311101	0.117283667	none
Niben101Scf02030g04003	Y	NA	PF00012	Hsp70 protein	2.254821333	2.141767841	-0.113053492	0.574454313	none
Niben101Scf02041g00002	Y	NA	PF00182	Chitinase class I	5.664679333	4.457951174	-1.206728159	0.135474857	none
Niben101Scf02041g04015;Niben101Scf03631g00005;Niben101Scf12935XLOC_083186	N	NA	PF00199;PF06628	Catalase; Catalase-related immune-responsive	-0.366053483	-0.062768826	0.303284658	0.502041465	none
Niben101Scf02044g01002;Niben101Scf01156g01016	Y;N	NA	PF01370	NAD dependent epimerase/dehydratase family	0.345558083	-0.373968826	-0.719526909	0.523755155	none
Niben101Scf02044g04005	N	NA	PF00795	Carbon-nitrogen hydrolase	-0.4286694	-1.437775492	-1.009106092	0.022521579	none
Niben101Scf02044g06014;Niben101Scf01116g01004	N	NA	PF04725	Photosystem II 10 kDa polypeptide PsbR	-1.653298333	-1.886918826	-0.233620492	0.303604999	none
Niben101Scf02062XLOC_029484	N	NA	PF00421	Photosystem II protein	NA	-0.721742159	NA	NA	none
Niben101Scf02068g04004	Y	NA	PF07156;PF13450	Prenylcysteine lyase; NAD(P)-binding Rossmann-like domain	0.3879604	1.372061174	0.984100774	0.122083703	none
Niben101Scf02073g01008	N	NA	PF00891;PF08100	O-methyltransferase; Dimerisation domain	-1.019415167	-0.293922159	0.725493008	0.11206949	none
Niben101Scf02085g10001;Niben101Scf02085g11001;Niben101Scf02085g10002	N	NA	PF01553;PF12710	Acyltransferase; haloacid dehalogenase-like hydrolase	-0.518940047	0.383597841	0.902537888	0.355096883	none
Niben101Scf02085g26002	Y	NA	PF03489;PF05184	Saposin-like type B, region 2; Saposin-like type B, region 1	-0.039820763	-0.102142159	-0.062321396	0.96087042	none
Niben101Scf02086g01010;Niben101Scf02227g05009	N	NA	PF13410;PF13417	Glutathione S-transferase, C-terminal domain; Glutathione S-transferase, N-terminal domain	-0.013282	1.645241174	1.658523174	0.102891694	none
Niben101Scf02090g04020	N	NA	PF01408	Oxidoreductase family, NAD-binding Rossmann fold	1.257513667	1.434037841	0.176524174	0.601195238	none
Niben101Scf02098g02013	N	NA	PF00861;PF14204	Ribosomal L18p/L5e family; Ribosomal L18 C-terminal region	1.046421667	1.614697841	0.568276174	0.107990564	none
Niben101Scf02104g00001;Niben101Scf07680XLOC_070165;Niben101Scf01212g01017;Niben101Scf03497g04007	N	NA	PF00124	Photosynthetic reaction centre protein	-0.392513158	0.067277841	0.459790998	0.146258392	none
Niben101Scf02111g17001	Y	NA	PF04043	Plant invertase/pectin methylesterase inhibitor	-3.619731	-3.237335492	0.382395508	0.576617665	none
Niben101Scf02112g01004	N	NA	PF01429	Methyl-CpG binding domain	0.018229983	1.563361174	1.545131191	0.01517292	none
Niben101Scf02114g00010;Niben101Scf00927g02017;Niben101Ctg06950XLOC_000732	N	NA	PF01118;PF02774	Semialdehyde dehydrogenase, NAD binding domain; Semialdehyde dehydrogenase, dimerisation domain	0.701337011	0.317397841	-0.38393917	0.086321939	none
Niben101Scf02124g00016	Y	A01	PF14541;PF14543	Xylanase inhibitor C-terminal; Xylanase inhibitor N-terminal	-0.889690033	0.518324508	1.408014541	0.097797907	none
Niben101Scf02124g01022	Y	NA	PF02298	Plastocyanin-like domain	1.2968106	1.671024508	0.374213908	0.65572017	none
Niben101Scf02128g00026	Y	NA	PF14368	Probable lipid transfer	0.643359933	2.628624508	1.985264574	0.035144633	none
Niben101Scf02142g02018;Niben101Scf22806XLOC_089236	N;Y	NA	PF07714	Protein tyrosine kinase	-0.708013067	-2.753082159	-2.045069092	0.017560587	none
Niben101Scf02145g07001	N	NA	PF00133;PF08264;PF09334;PF13603	tRNA synthetases class I (I, L, M and V); Anticodon-binding domain of tR tRNA synthetases class I (M); Leucyl-tRNA synthetase, Domain 2	-0.693210767	-0.627822159	0.065388608	0.893397804	none
Niben101Scf02145g09006	Y	A01	PF00026;PF03489;PF05184	Eukaryotic aspartyl protease; Saposin-like type B, region 2; Saposin-like type B, region 1	-1.624516667	-0.567098826	1.057417841	0.021502317	none
Niben101Scf02145g10005;Niben101Scf02145g10010	N	NA	PF01571;PF08669	Aminomethyltransferase folate-binding domain; Glycine cleavage T-protein C-terminal barrel domain	-0.736161583	-0.553268826	0.182892758	0.649337949	none
Niben101Scf02145g11013;Niben101Scf05438g03005	Y;N	NA	PF00332;PF07983	Glycosyl hydrolases family 17; X8 domain	1.005021667	1.389174508	0.384152841	0.082839213	none
Niben101Scf02147g01007;Niben101Scf02147g01005	N	NA	PF02531	PsaD	-1.3275705	0.190934508	1.518505008	0.02123117	none
Niben101Scf02151g04016	N	NA	PF03214	Reversibly glycosylated polypeptide	1.2068661	0.510187841	-0.696678259	0.07707108	none
Niben101Scf02156g02008	N	NA	PF00244	14-3-3 protein	-0.229666933	0.053094508	0.282761441	0.40178808	none
Niben101Scf02156g03023;Niben101Scf04964g02005;Niben101Scf00271g04029;Niben101Scf03969g04003	N	NA	PF01565	FAD binding domain	0.700415288	-0.529612159	-1.230027447	0.324113281	none
Niben101Scf02159g01012;Niben101Scf02853g06021	Y	C01	PF00112;PF08246	Papain family cysteine protease; Cathepsin propeptide inhibitor domain (I29)	-1.432943558	-2.026048826	-0.593105267	0.65957932	none
Niben101Scf02160g04001	N	NA	PF01789	PsbP	-0.6643578	-0.302372159	0.361985641	0.481909125	none
Niben101Scf02160g06002;Niben101Scf03236g02005;Niben101Scf01882g00005	N	NA	PF00283;PF00284	Cytochrome b559, alpha (gene psbE) and beta (gene psbF)subunits; Lumenal portion of Cytochrome b559, alpha (gene psbE) subunit	-0.122060802	-0.992235492	-0.870174691	0.41641053	none
Niben101Scf02171g00007;Niben101Scf04644g00012	Y;N	NA	PF00182;PF00187	Chitinase class I; Chitin recognition protein	1.826497833	6.435211174	4.608713341	0.001968068	up
Niben101Scf02174g03007;Niben101Scf03867g02037	N	NA	PF00459	Inositol monophosphatase family	-0.537952517	0.426887841	0.964840358	0.020339709	none
Niben101Scf02190g03008;Niben101Scf12708XLOC_082919	N	NA	PF00133;PF08264;PF10458	tRNA synthetases class I (I, L, M and V); Anticodon-binding domain of tR Valyl tRNA synthetase tRNA binding arm	-0.421486922	0.036017841	0.457504763	0.157154257	none
Niben101Scf02216g01017	Y	NA	PF08263;PF13855	Leucine rich repeat N-terminal domain; Leucine rich repeat	1.2031473	2.750264508	1.547117208	0.019593785	none
Niben101Scf02217g01002;Niben101Scf16148XLOC_086508	N	NA	PF02686	Glu-tRNAGln amidotransferase C subunit	-0.390751717	0.896187841	1.286939558	0.011388619	up
Niben101Scf02217g01007;Niben101Scf16148XLOC_086503	N;Y	NA	NA	NA	0.145117067	1.591891174	1.446774108	0.031637936	none
Niben101Scf02217g04005;Niben101Scf00745g00015;Niben101Scf01304g13004;Niben101Scf02508g07017	N	NA	PF00235	Profilin	0.294097997	0.595064508	0.300966511	0.379323478	none
Niben101Scf02217g07009	N	NA	PF00390;PF03949	Malic enzyme, N-terminal domain; Malic enzyme, NAD binding domain	1.2203925	0.983827841	-0.236564659	0.767402475	none
Niben101Scf02228g04005	N	NA	PF00501;PF13193	AMP-binding enzyme; AMP-binding enzyme C-terminal domain	0.008614352	-0.540552159	-0.549166511	0.58674969	none
Niben101Scf02230g01003;Niben101Scf00215g02009	Y	NA	PF00560;PF08263;PF13855	Leucine Rich Repeat; Leucine rich repeat N-terminal domain; Leucine rich repeat	0.77265125	0.106151174	-0.666500076	0.612752367	none
Niben101Scf02230g02002	N	NA	PF01025	GrpE	0.195776997	0.501454508	0.305677511	0.400387035	none
Niben101Scf02232g03001	N	T01	PF00227;PF10584	Proteasome subunit; Proteasome subunit A N-terminal signature	0.094328189	0.076921174	-0.017407015	0.988609658	none
Niben101Scf02232g03006	N	NA	PF04398	Protein of unknown function, DUF538	0.782598533	0.172121174	-0.610477359	0.056928332	none
Niben101Scf02236g02003;Niben101Scf00461g04004;Niben101Scf02142g00002;Niben101Scf03111g00003	N	NA	PF01593	Flavin containing amine oxidoreductase	-0.589197288	1.320224508	1.909421796	0.00133293	up
Niben101Scf02237g01007;Niben101Scf06720XLOC_065813	N	NA	PF00171	Aldehyde dehydrogenase family	-0.903595217	-1.562425492	-0.658830276	0.102287201	none
Niben101Scf02240g02008	N	NA	PF00887	Acyl CoA binding protein	0.12094993	0.808041174	0.687091244	0.004180125	up
Niben101Scf02240g02009;Niben101Scf06394XLOC_064364	N	C26	PF01294;PF07722	Ribosomal protein L13e; Peptidase C26	0.479658423	2.223534508	1.743876084	0.003579566	up
Niben101Scf02240g09006	N	NA	NA	NA	0	1.357741174	1.357741174	0.285572838	none
Niben101Scf02243g00009	N	NA	PF01929	Ribosomal protein L14	0.976599267	1.584531174	0.607931908	0.072444078	none
Niben101Scf02252g01033	N	NA	PF01370	NAD dependent epimerase/dehydratase family	0.203133997	1.228401174	1.025267178	0.425458804	none
Niben101Scf02261XLOC_031851	N	NA	NA	NA	4.960392	1.163151174	-3.797240826	0.042951143	none
Niben101Scf02262g01009;Niben101Scf00578g00010;Niben101Scf00858g05001;Niben101Scf05413g01015;Niben101Scf06332XLOC_064000;Niben101Scf06759XLOC_066009	N	NA	PF00181;PF03947	Ribosomal Proteins L2, RNA binding domain; Ribosomal Proteins L2, C-terminal domain	0.406119454	1.544221174	1.13810172	0.061949809	none
Niben101Scf02264g00007	N	NA	PF00421	Photosystem II protein	NA	0.836531174	NA	NA	none
Niben101Scf02268g00002	N	C44	PF00733;PF13537	Asparagine synthase; Glutamine amidotransferase domain	-0.202627567	-0.140338826	0.062288741	0.852406917	none
Niben101Scf02275g03014	N	NA	PF00152;PF01336	tRNA synthetases class II (D, K and N); OB-fold nucleic acid binding domain	0.480986733	0.675537841	0.194551108	0.359022469	none
Niben101Scf02280g09005	N	NA	PF00316	Fructose-1-6-bisphosphatase	-1.396012	-0.437525492	0.958486508	0.131703828	none
Niben101Scf02289g10020	N	NA	PF00343	Carbohydrate phosphorylase	0.3987527	-0.166818826	-0.565571526	0.556322897	none
Niben101Scf02290g07003	N	NA	PF04969	CS domain	0.491531033	-0.141112159	-0.632643192	0.154627193	none
Niben101Scf02296g00016	N	NA	PF00479;PF02781	Glucose-6-phosphate dehydrogenase, NAD binding domain; Glucose-6-phosphate dehydrogenase, C-terminal domain	0.944108933	1.515351174	0.571242241	0.092830273	none
Niben101Scf02307g00010	N	NA	PF02672;PF02800	CP12 domain; Glyceraldehyde 3-phosphate dehydrogenase, C-terminal domain	-0.7200464	-3.294018826	-2.573972426	0.001463184	down
Niben101Scf02307g02016;Niben101Scf00712g10025	N	NA	PF12763;PF13202	Cytoskeletal-regulatory complex EF hand; EF hand	0.134561438	-0.089255492	-0.223816931	0.015153006	none
Niben101Scf02317g00010	Y	NA	PF00332;PF07983	Glycosyl hydrolases family 17; X8 domain	0.969421967	0.733471174	-0.235950792	0.325236911	none
Niben101Scf02325g03024	N	NA	PF00043;PF13417	Glutathione S-transferase, C-terminal domain; Glutathione S-transferase, N-terminal domain	4.007677	2.938311174	-1.069365826	0.253399068	none
Niben101Scf02330g00012	N	NA	PF00120;PF03951	Glutamine synthetase, catalytic domain; Glutamine synthetase, beta-Grasp domain	-1.0029454	2.156567841	3.159513241	0.081116955	none
Niben101Scf02335g04009;Niben101Scf00279g07001;Niben101Scf08566XLOC_073538	N	NA	PF07977	FabA-like domain	0.269907122	0.181087841	-0.088819281	0.593313872	none
Niben101Scf02340g03007	N	S33	PF00561	alpha/beta hydrolase fold	-2.073006	0.825201174	2.898207174	0.017489603	none
Niben101Scf02344g01011;Niben101Ctg01912XLOC_000187	N	NA	PF13561	Enoyl-(Acyl carrier protein) reductase	0.191310006	-0.382622159	-0.573932165	0.779145205	none
Niben101Scf02346g06007	N	S14	PF00574	Clp protease	-0.1163485	0.984487841	1.100836341	0.11155626	none
Niben101Scf02349g03001	Y	NA	PF00141	Peroxidase	1.699397333	0.774154508	-0.925242826	0.075790765	none
Niben101Scf02349g03002	Y	NA	PF00141	Peroxidase	1.928203	1.127281174	-0.800921826	0.31440058	none
Niben101Scf02349g03003	Y	NA	PF00141	Peroxidase	2.706348	3.527324508	0.820976508	0.119659764	none
Niben101Scf02353g06039	Y	I03	PF00197	Trypsin and protease inhibitor	4.179402	4.281477841	0.102075841	0.874382987	none
Niben101Scf02354g12007;Niben101Scf09832XLOC_077455;Niben101Scf07166XLOC_067991	N	NA	PF10255	RNA polymerase I-associated factor PAF67	0.560866922	-0.292928826	-0.853795748	0.40302601	none
Niben101Scf02358g02002;Niben101Scf05325g00014.1;Niben101Scf05325g00014;Niben101Scf01062g03018	Y;N	S10	PF00450	Serine carboxypeptidase	-0.201003064	0.158221174	0.359224239	0.580024286	none
Niben101Scf02359g00009	Y	S10	PF00450	Serine carboxypeptidase	-1.498448733	-0.202588826	1.295859908	0.027574649	none
Niben101Scf02367g05038	N	NA	PF00141	Peroxidase	-0.7731325	0.009321174	0.782453674	0.45226646	none
Niben101Scf02370g02007;Niben101Scf02383g00003;Niben101Scf05490g00015;Niben101Scf00536g15024	N	NA	PF00428;PF00466	60s Acidic ribosomal protein; Ribosomal protein L10	0.496122	0.923947841	0.427825841	0.284711986	none
Niben101Scf02373g05008;Niben101Scf04028g03015	N	NA	PF00191	Annexin	-1.614762283	-1.331882159	0.282880124	0.863746392	none
Niben101Scf02375g03009	N	NA	PF00331;PF02018	Glycosyl hydrolase family 10; Carbohydrate binding domain	1.007642367	1.534817841	0.527175474	0.333767279	none
Niben101Scf02378g02004;Niben101Scf06809XLOC_066252;Niben101Scf01718g01002;Niben101Scf07614XLOC_069874	N	NA	PF01466;PF03931	Skp1 family, dimerisation domain; Skp1 family, tetramerisation domain	-0.009119353	1.595951174	1.605070528	0.137037408	none
Niben101Scf02380g01009;Niben101Scf03412g01019	N	NA	PF03644	Glycosyl hydrolase family 85	0.5933439	0.107814508	-0.485529392	0.479018611	none
Niben101Scf02384g00003;Niben101Scf01462g02024	N	NA	NA	NA	0.550422767	-0.132628826	-0.683051592	0.336999875	none
Niben101Scf02384g00024;Niben101Scf01500g00005	N	NA	PF01851	Proteasome/cyclosome repeat	-0.105582352	1.018824508	1.12440686	0.079928169	none
Niben101Scf02386g00005;Niben101Scf00996g01010	N	NA	PF00285	Citrate synthase	0.263778262	1.078677841	0.814899579	0.286546721	none
Niben101Scf02387g00010	Y	NA	PF00657	GDSL-like Lipase/Acylhydrolase	1.938411667	3.688841174	1.750429508	0.116930301	none
Niben101Scf02395g03005;Niben101Scf16376XLOC_086665;Niben101Scf01958g05004;Niben101Scf01958g05022	N	NA	PF00282	Pyridoxal-dependent decarboxylase conserved domain	0.34836665	0.902931174	0.554564524	0.133188039	none
Niben101Scf02401g01001	N	NA	PF00400	WD domain, G-beta repeat	0.669649333	1.562387841	0.892738508	0.275018067	none
Niben101Scf02406g01018;Niben101Scf03080g03001	N	NA	PF01118;PF02774	Semialdehyde dehydrogenase, NAD binding domain; Semialdehyde dehydrogenase, dimerisation domain	0.13177045	-0.914098826	-1.045869276	0.218182025	none
Niben101Scf02407g04002;Niben101Scf02407g04001;Niben101Scf05151g01012;Niben101Scf02386g02002;Niben101Ctg06705XLOC_000697;Niben101Scf01188g10004	N	NA	PF00334	Nucleoside diphosphate kinase	0.499738731	1.247327841	0.74758911	0.092820017	none
Niben101Scf02407g13012;Niben101Scf02407g13011	N	NA	PF02091;PF02092	Glycyl-tRNA synthetase alpha subunit; Glycyl-tRNA synthetase beta subunit	-0.077653398	0.246734508	0.324387906	0.566404898	none
Niben101Scf02408g02009	N	NA	PF01077;PF03460	Nitrite and sulphite reductase 4Fe-4S domain; Nitrite/Sulfite reductase ferredoxin-like half domain	-0.430291117	-0.405322159	0.024968958	0.959970023	none
Niben101Scf02408g03019;Niben101Scf04956g00001	N	M16	PF00675;PF05193;PF08367	Insulinase (Peptidase family M16); Peptidase M16 inactive domain; Peptidase M16C associated	-0.367499598	-0.097842159	0.269657439	0.346552187	none
Niben101Scf02408g04020;Niben101Scf02408g04021	Y	S09	PF07859	alpha/beta hydrolase fold	0.061585717	0.819811174	0.758225457	0.099873594	none
Niben101Scf02408g04024	N	S09	PF07859	alpha/beta hydrolase fold	0.641500733	0.501787841	-0.139712892	0.362150701	none
Niben101Scf02410g00002;Niben101Scf00592g12003	Y	NA	PF00182	Chitinase class I	6.375861	5.586294508	-0.789566492	0.302921721	none
Niben101Scf02411g01001	Y	NA	PF00141	Peroxidase	3.637183	3.092594508	-0.544588492	0.10454641	none
Niben101Scf02413g04014;Niben101Scf03983g00022	Y;N	NA	PF00198;PF00364;PF02817	2-oxoacid dehydrogenases acyltransferase (catalytic domain); Biotin-requiring enzyme; e3 binding domain	0.267717592	1.187061174	0.919343583	0.104289471	none
Niben101Scf02420g08013;Niben101Scf02420g08010	N	S09	PF07859	alpha/beta hydrolase fold	0.8367513	1.930841174	1.094089874	0.001852332	up
Niben101Scf02422g02013	N	I04	PF00079	Serpin (serine protease inhibitor)	0.9176169	1.182531174	0.264914274	0.484621468	none
Niben101Scf02425g02007;REV__Niben101Scf07995XLOC_071365	N	NA	PF00795	Carbon-nitrogen hydrolase	0.165312027	0.812977841	0.647665814	0.02764034	none
Niben101Scf02427g03007;Niben101Scf04995g18022	NA	NA	NA	NA	-0.279134867	1.311617841	1.590752708	0.024342094	none
Niben101Scf02433g06003	N	NA	PF03171;PF14226	2OG-Fe(II) oxygenase superfamily; non-haem dioxygenase in morphine synthesis N-terminal	2.024798333	3.908097841	1.883299508	0.126987938	none
Niben101Scf02436g00004	N	NA	PF01553;PF14829	Acyltransferase; Glycerol-3-phosphate acyltransferase N-terminal	-0.712509333	-1.211398826	-0.498889492	0.698658644	none
Niben101Scf02437g07004	N	NA	PF00166	Chaperonin 10 Kd subunit	0.039105493	0.502597841	0.463492348	0.138846491	none
Niben101Scf02438g02001;Niben101Scf03085g06004;Niben101Scf03085XLOC_040833	N	NA	PF00441;PF01756;PF02770	Acyl-CoA dehydrogenase, C-terminal domain; Acyl-CoA oxidase; Acyl-CoA dehydrogenase, middle domain	0.160823918	0.583301174	0.422477256	0.004482147	up
Niben101Scf02441g04008	Y	NA	PF07714;PF12819	Protein tyrosine kinase; Carbohydrate-binding protein of the ER	0.013690267	-2.071702159	-2.085392426	0.170912178	none
Niben101Scf02442g00014;Niben101Scf08178XLOC_072110	N	NA	NA	NA	-0.921247633	-1.917125492	-0.995877859	0.111346752	none
Niben101Scf02449g02004	N	NA	PF07714;PF12819	Protein tyrosine kinase; Carbohydrate-binding protein of the ER	-0.094611543	-0.200135492	-0.105523949	0.765589011	none
Niben101Scf02451g01004	N	S09;S33	PF12695	Alpha/beta hydrolase family	-0.0709118	-0.817375492	-0.746463692	0.055861061	none
Niben101Scf02455g00014;Niben101Scf02474g02007	N	NA	PF00370;PF02782	FGGY family of carbohydrate kinases, N-terminal domain; FGGY family of carbohydrate kinases, C-terminal domain	0.6940065	-0.549368826	-1.243375326	0.060907616	none
Niben101Scf02459g00024;Niben101Scf05349g01011	N	NA	PF00504	Chlorophyll A-B binding protein	-1.364093167	-0.204878826	1.159214341	0.084980654	none
Niben101Scf02459g03003;Niben101Scf03273g02008;Niben101Scf00408g09007;Niben101Scf02073g00008;Niben101Scf20261XLOC_088533;Niben101Scf06105XLOC_062928	N	NA	PF01248	Ribosomal protein L7Ae/L30e/S12e/Gadd45 family	0.841885656	1.245761174	0.403875519	0.086732853	none
Niben101Scf02459g09004;Niben101Scf00781g03013;Niben101Scf02182g18008;Niben101Scf02182g18003;Niben101Scf02073g04012;Niben101Scf00311g00001	N	NA	PF00827	Ribosomal L15	0.773074794	1.377284508	0.604209713	0.018675182	none
Niben101Scf02461g00003	N	NA	PF00162	Phosphoglycerate kinase	-0.449844333	-0.245178826	0.204665508	0.506672163	none
Niben101Scf02461g00004	N	NA	PF00162	Phosphoglycerate kinase	-0.9133494	-1.208848826	-0.295499426	0.822935938	none
Niben101Scf02468XLOC_034343	N	NA	PF00304	Gamma-thionin family	-0.978195467	0.273437841	1.251633308	0.045608199	none
Niben101Scf02469g01001	N	NA	PF02852;PF07992	Pyridine nucleotide-disulphide oxidoreductase, dimerisation domain; Pyridine nucleotide-disulphide oxidoreductase	-0.4687173	-0.059295492	0.409421808	0.624997624	none
Niben101Scf02471g01008	N	NA	PF00334	Nucleoside diphosphate kinase	-0.874332133	0.181967841	1.056299974	0.179122472	none
Niben101Scf02475g08015;Niben101Scf00436g06013;Niben101Scf03732g02015	N	NA	PF14200	Ricin-type beta-trefoil lectin domain-like	-0.138443213	0.336541174	0.474984388	0.346984888	none
Niben101Scf02479g02010;Niben101Scf03647g03024;Niben101Scf03329g01002;Niben101Scf05048g00008	N	NA	PF00091;PF03953	Tubulin/FtsZ family, GTPase domain; Tubulin C-terminal domain	0.946872833	-0.915758826	-1.862631659	0.071549805	none
Niben101Scf02479g02013;Niben101Scf05048g00010	N	NA	PF00316	Fructose-1-6-bisphosphatase	0.11857875	0.471477841	0.352899091	0.180299844	none
Niben101Scf02480g02012	N	NA	PF02347	Glycine cleavage system P-protein	-0.973360433	-0.459415492	0.513944941	0.365940451	none
Niben101Scf02507g03001	N	NA	PF00085;PF13923	Thioredoxin; Zinc finger, C3HC4 type (RING finger)	-1.07867	-0.564172159	0.514497841	0.264837538	none
Niben101Scf02508g01006;Niben101Scf00612g02003;Niben101Scf01671g06021	N	NA	PF01399	PCI domain	0.544183367	0.731751174	0.187567808	0.715998988	none
Niben101Scf02509g11007	Y	NA	PF08263;PF13855	Leucine rich repeat N-terminal domain; Leucine rich repeat	0.9938428	1.817701174	0.823858374	0.062211426	none
Niben101Scf02510g05021;Niben101Scf07284XLOC_068519	Y;N	NA	PF00332	Glycosyl hydrolases family 17	-0.236307303	0.420857841	0.657165144	0.124590771	none
Niben101Scf02513g05010	Y	NA	PF00141	Peroxidase	4.858752667	5.302774508	0.444021841	0.435094432	none
Niben101Scf02513g08002;Niben101Scf02128g00039	N	NA	PF07228	Stage II sporulation protein E (SpoIIE)	-1.1418321	-0.121405492	1.020426608	0.016510597	none
Niben101Scf02513g08007;Niben101Scf02513g08003;Niben101Scf02513g07008;Niben101Scf02128g00028	N	NA	PF00504	Chlorophyll A-B binding protein	-1.117531367	1.862564508	2.980095874	0.006878253	up
Niben101Scf02513g11003;Niben101Scf02513g11004	Y	NA	PF08263;PF00069	Leucine rich repeat N-terminal domain; Protein kinase domain	0.6588716	1.806777841	1.147906241	0.024372669	none
Niben101Scf02517g09005	Y	NA	NA	NA	-0.652233467	0.139447841	0.791681308	0.072037058	none
Niben101Scf02517g18011;Niben101Ctg03788XLOC_000389;Niben101Scf00440g01001	N	NA	PF00364;PF02817;PF00198	Biotin-requiring enzyme; e3 binding domain; 2-oxoacid dehydrogenases acyltransferase (catalytic domain)	0.222811933	1.213454508	0.990642574	0.151628155	none
Niben101Scf02520g00005;Niben101Scf12210XLOC_082231	N	NA	PF01399	PCI domain	0.453525237	1.183734508	0.730209271	0.300428791	none
Niben101Scf02526g00002	N	NA	PF00255	Glutathione peroxidase	-0.963613167	-0.157118826	0.806494341	0.2942049	none
Niben101Scf02537g00004;Niben101Scf02367g04001	N	NA	PF00244	14-3-3 protein	-0.175920527	0.709474508	0.885395034	0.053077256	none
Niben101Scf02537g02002;Niben101Scf02367g05018	N	NA	PF00587;PF02403	tRNA synthetase class II core domain (G, H, P, S and T); Seryl-tRNA synthetase N-terminal domain	-0.381989883	2.139934508	2.52192439	0.058075867	none
Niben101Scf02537g02023	N	NA	PF00141	Peroxidase	-0.575610167	-0.484312159	0.091298008	0.803539043	none
Niben101Scf02537g07001;Niben101Scf03817g16010;Niben101Scf04738g05019;Niben101Scf00525g03009;Niben101Scf04259g01006;Niben101Scf03377g05007;Niben101Scf03138g01010;Niben101Scf01834g01011	N	NA	PF00226;PF00684;PF01556	DnaJ domain; DnaJ central domain; DnaJ C terminal domain	0.097560184	1.031767841	0.934207657	0.087006234	none
Niben101Scf02538g06008	N	NA	PF00205;PF02775;PF02776	Thiamine pyrophosphate enzyme, central domain; Thiamine pyrophosphate enzyme, C-terminal TPP binding domain; Thiamine pyrophosphate enzyme, N-terminal TPP binding domain	0.006029077	0.485234508	0.479205431	0.451808244	none
Niben101Scf02543g04010	N	NA	PF00330;PF00694	Aconitase family (aconitate hydratase); Aconitase C-terminal domain	0.100837027	2.702514508	2.601677481	0.00417965	up
Niben101Scf02552g01001	Y	NA	PF04398	Protein of unknown function, DUF538	0.528194567	-0.397352159	-0.925546726	0.173686243	none
Niben101Scf02552g03025	Y	NA	PF13462	Thioredoxin	0.512149233	0.885027841	0.372878608	0.210391454	none
Niben101Scf02553g02002;Niben101Scf02553g02006	N	NA	PF00202	Aminotransferase class-III	-0.029267247	-1.612222159	-1.582954912	0.124601619	none
Niben101Scf02562g00020	N	M17	PF00883;PF02789	Cytosol aminopeptidase family, catalytic domain; Cytosol aminopeptidase family, N-terminal domain	-0.234804433	-0.004472159	0.230332274	0.329090454	none
Niben101Scf02562g01011;Niben101Scf03790g01009	N	NA	PF02847;PF02854	MA3 domain; MIF4G domain	0.078200527	0.158841174	0.080640648	0.81857337	none
Niben101Scf02568g00011	N	NA	PF16113	Enoyl-CoA hydratase/isomerase	0.034811193	-0.601225492	-0.636036686	0.009065857	down
Niben101Scf02569g00027;Niben101Scf01732g01011	N	NA	PF01179;PF02727;PF02728	Copper amine oxidase, enzyme domain; Copper amine oxidase, N2 domain; Copper amine oxidase, N3 domain	-1.31159918	-1.353692159	-0.04209298	0.954766832	none
Niben101Scf02571g02008;Niben101Scf00024g02014;Niben101Scf00488g04027;Niben101Ctg10438XLOC_001229;Niben101Scf05942XLOC_062085	N;Y	NA	PF07995	Glucose / Sorbosone dehydrogenase	1.921958113	3.230351174	1.308393061	0.185461457	none
Niben101Scf02572g02024;Niben101Scf03422g01002	N	NA	PF00230	Major intrinsic protein	0.133498852	0.836441174	0.702942323	0.498184211	none
Niben101Scf02572g03004;Niben101Scf24330XLOC_089614;Niben101Scf07383XLOC_068874	N	NA	NA	NA	0.661948	-0.894978826	-1.556926826	0.01185502	none
Niben101Scf02572g03008	N	NA	NA	NA	-1.275474	-0.113478826	1.161995174	0.024737404	none
Niben101Scf02576g00011	N	NA	PF00230	Major intrinsic protein	-0.336759367	-0.539558826	-0.202799459	0.541684479	none
Niben101Scf02581g00008;Niben101Scf01808g01001	N;Y	NA	NA	NA	-0.330733833	-1.565348826	-1.234614992	0.324581386	none
Niben101Scf02581g03002;Niben101Scf02027g01022	N	NA	PF00565;PF00567	Staphylococcal nuclease homologue; Tudor domain	0.677277183	1.516474508	0.839197324	0.002760938	up
Niben101Scf02583g02013	N	NA	PF00004	ATPase family associated with various cellular activities (AAA)	-0.720326167	-1.640055492	-0.919729326	0.291546612	none
Niben101Scf02583g06003	N	NA	PF00098;PF00313	Zinc knuckle; 'Cold-shock' DNA-binding domain	-0.8994256	-0.959298826	-0.059873226	0.917290909	none
Niben101Scf02602g00001	N	NA	PF00085	Thioredoxin	-1.351946667	-0.654642159	0.697304508	0.034477258	none
Niben101Scf02615g01006;Niben101Scf03624g07019;Niben101Scf07511XLOC_069453;Niben101Scf00561g00001;Niben101Scf02774g03008;Niben101Scf03624g07003	N	NA	PF06045;PF14683;PF14686	Rhamnogalacturonate lyase family; Polysaccharide lyase family 4, domain III; Polysaccharide lyase family 4, domain II	0.309586331	-0.520562159	-0.83014849	0.136532337	none
Niben101Scf02618g04010	N	NA	PF00407	Pathogenesis-related protein Bet v I family	-1.053340167	0.081307841	1.134648008	0.237850786	none
Niben101Scf02618g04018;Niben101Scf11283XLOC_080526	N	NA	PF00407	Pathogenesis-related protein Bet v I family	-1.080825518	0.362224508	1.443050026	0.003450821	up
Niben101Scf02625g01004	N	NA	PF00076	RNA recognition motif. (a.k.a. RRM, RBD, or RNP domain)	-0.835179733	-0.305635492	0.529544241	0.177421795	none
Niben101Scf02634g00005;Niben101Scf03413g02013	N	NA	NA	NA	-0.073918953	0.478857841	0.552776794	0.352132721	none
Niben101Scf02646g02007;Niben101Scf01346g01023	N	NA	PF01090	Ribosomal protein S19e	0.942461417	1.709267841	0.766806424	0.037277727	none
Niben101Scf02650g03003;Niben101Scf00207g02002	N	NA	PF00106	short chain dehydrogenase	-0.204823183	1.654921174	1.859744358	0.080772358	none
Niben101Scf02652g01029	N	NA	PF02861	Clp amino terminal domain, pathogenicity island component	0.429464533	-0.847918826	-1.277383359	0.151847291	none
Niben101Scf02655g01005	Y	I06	PF00234	Protease inhibitor/seed storage/LTP family	-0.741709033	0.882754508	1.624463541	0.078121563	none
Niben101Scf02659g01005	N	NA	PF00342	Phosphoglucose isomerase	-0.399131267	0.305207841	0.704339108	0.175584581	none
Niben101Scf02659g02016	Y	A01	PF14541;PF14543	Xylanase inhibitor C-terminal; Xylanase inhibitor N-terminal	-0.7568734	0.564284508	1.321157908	0.022764278	none
Niben101Scf02665g04014	Y	NA	PF04734;PF17048	Neutral/alkaline non-lysosomal ceramidase, N-terminal; Neutral/alkaline non-lysosomal ceramidase, C-terminal	0.198283577	0.345661174	0.147377598	0.658248241	none
Niben101Scf02665g04015	N	NA	PF00343	Carbohydrate phosphorylase	0.2151263	0.620234508	0.405108208	0.668807152	none
Niben101Scf02665g09004;Niben101Scf02665g09009	N	NA	PF00408;PF02878;PF02879;PF02880	Phosphoglucomutase/phosphomannomutase, C-terminal domain; Phosphoglucomutase/phosphomannomutase, alpha/beta/alpha domain I; Phosphoglucomutase/phosphomannomutase, alpha/beta/alpha domain II; Phosphoglucomutase/phosphomannomutase, alpha/beta/alpha domain III	-0.026940558	0.081767841	0.108708399	0.767020662	none
Niben101Scf02665g14007	Y	NA	PF06697	Protein of unknown function (DUF1191)	0.517632867	-0.525665492	-1.043298359	0.26104491	none
Niben101Scf02681g01015	N	NA	PF06405	Red chlorophyll catabolite reductase (RCC reductase)	-0.8826301	-0.996958826	-0.114328726	0.854135668	none
Niben101Scf02688g01008	N	NA	PF01408	Oxidoreductase family, NAD-binding Rossmann fold	-0.08276996	-0.188235492	-0.105465532	0.478125637	none
Niben101Scf02688g04013	N	NA	PF00107;PF08240	Zinc-binding dehydrogenase; Alcohol dehydrogenase GroES-like domain	-1.445655	-1.430388826	0.015266174	0.98785489	none
Niben101Scf02690g01006	N	NA	PF00626;PF02209	Gelsolin repeat; Villin headpiece domain	-0.635468233	0.293317841	0.928786074	0.001337686	up
Niben101Scf02698g00008	N	NA	PF00282	Pyridoxal-dependent decarboxylase conserved domain	-3.05157	0.708267841	3.759837841	0.015251123	none
Niben101Scf02700g02011;Niben101Scf05732XLOC_060956;Niben101Scf00571g00006;Niben101Scf07182XLOC_068039;Niben101Scf03937g01009;Niben101Scf02450g02008	N	NA	PF00428	60s Acidic ribosomal protein	1.015188061	1.359561174	0.344373113	0.448813067	none
Niben101Scf02706g00013	N	NA	PF00173	Cytochrome b5-like Heme/Steroid binding domain	-0.050582943	0.259284508	0.309867451	0.435986457	none
Niben101Scf02709g04001;Niben101Scf04146g01023;Niben101Scf04216g05005	N	NA	PF01487;PF01488;PF08501	Type I 3-dehydroquinase; Shikimate / quinate 5-dehydrogenase; Shikimate dehydrogenase substrate binding domain	0.775243008	0.696004508	-0.0792385	0.89112514	none
Niben101Scf02714g05001;Niben101Scf05932XLOC_062029;Niben101Scf02714g05004;Niben101Scf02486g01009;Niben101Scf05932XLOC_062032;Niben101Scf01775g01018	N;Y	NA	PF00190	Cupin	0.695515922	0.331967841	-0.363548081	0.33511242	none
Niben101Scf02714g07007;Niben101Scf09353XLOC_076030;Niben101Scf12852XLOC_083083;Niben101Scf02486g05002	Y	NA	PF03283	Pectinacetylesterase	-0.47047777	1.306564508	1.777042278	0.002558585	up
Niben101Scf02725g06001	N	NA	PF04832	SOUL heme-binding protein	0.084484267	-0.041065492	-0.125549759	0.774300248	none
Niben101Scf02730g00019;Niben101Scf01091g00041	N	NA	PF00389;PF02826	D-isomer specific 2-hydroxyacid dehydrogenase, catalytic domain; D-isomer specific 2-hydroxyacid dehydrogenase, NAD binding domain	-0.90752105	-0.133152159	0.774368891	0.084358914	none
Niben101Scf02730g01006	N	NA	PF00160	Cyclophilin type peptidyl-prolyl cis-trans isomerase/CLD	-1.104261067	-0.829815492	0.274445574	0.654949426	none
Niben101Scf02749g04008;Niben101Scf00493g00020	Y	NA	PF00190	Cupin	0.460903083	0.509741174	0.048838091	0.892079325	none
Niben101Scf02756g00004	N	NA	PF00254;PF13414	FKBP-type peptidyl-prolyl cis-trans isomerase; TPR repeat	0.508667067	1.491894508	0.983227441	0.217151643	none
Niben101Scf02756g00005	N	NA	PF01201	Ribosomal protein S8e	0.776044	2.793854508	2.017810508	0.036063374	none
Niben101Scf02757g01001	N	NA	PF00575;PF00889	S1 RNA binding domain; Elongation factor TS	-0.157192333	-0.418102159	-0.260909826	0.780566292	none
Niben101Scf02771g01007;Niben101Scf04364g01003;Niben101Scf04364g01014	N	NA	PF00012	Hsp70 protein	-0.149848921	0.537904508	0.687753429	0.256483914	none
Niben101Scf02772g02001	N	NA	PF06351	Allene oxide cyclase	-1.146362167	-3.040452159	-1.894089992	0.062240662	none
Niben101Scf02790g02010	Y	NA	PF00069;PF08263;PF13855	Protein kinase domain; Leucine rich repeat N-terminal domain; Leucine rich repeat	0.647942667	0.231824508	-0.416118159	0.19642594	none
Niben101Scf02792g01006;Niben101Scf02792g01031	N	NA	PF06026	Ribose 5-phosphate isomerase A (phosphoriboisomerase A)	-0.64825965	0.591037841	1.239297491	0.039670823	none
Niben101Scf02793g13014	N	NA	PF08327;PF09229	Activator of Hsp90 ATPase homolog 1-like protein; Activator of Hsp90 ATPase, N-terminal	0.791883533	0.378867841	-0.413015692	0.670063659	none
Niben101Scf02798g05016;Niben101Scf00820g00005	Y	NA	NA	NA	-0.261363538	1.040917841	1.302281379	0.137667583	none
Niben101Scf02802g00009;Niben101Scf00646g04009	N	NA	PF00297	Ribosomal protein L3	1.367134	1.751634508	0.384500508	0.173024971	none
Niben101Scf02804g00003	N	NA	PF02502;PF07883	Ribose/Galactose Isomerase; Cupin domain	0.599045733	-0.173062159	-0.772107892	0.282327469	none
Niben101Scf02807g03003	N	NA	PF00201	UDP-glucoronosyl and UDP-glucosyl transferase	-0.697834267	-1.596935492	-0.899101226	0.119566148	none
Niben101Scf02807g03005	N	NA	PF00201	UDP-glucoronosyl and UDP-glucosyl transferase	-0.815171733	-0.131642159	0.683529574	0.376265261	none
Niben101Scf02807g11007;Niben101Scf12662XLOC_082841	N	NA	PF00202	Aminotransferase class-III	-0.29562365	1.346084508	1.641708158	0.046885053	none
Niben101Scf02807g11016	N	NA	NA	NA	-0.402157067	0.226191174	0.628348241	0.09779484	none
Niben101Scf02819g00005	Y	NA	PF02298	Plastocyanin-like domain	5.918597667	6.001144508	0.082546841	0.978079929	none
Niben101Scf02824g03017	N	NA	PF00183;PF02518	Hsp90 protein; Histidine kinase-, DNA gyrase B-, and HSP90-like ATPase	-0.13078639	1.109817841	1.240604231	0.007746154	up
Niben101Scf02830g02032;Niben101Scf04081g02005;Niben101Scf03652g03002;Niben101Scf14882XLOC_085428;Niben101Scf03824g02002;Niben101Scf16244XLOC_086603;Niben101Scf03921g00005	N	NA	PF00203	Ribosomal protein S19	0.869558871	1.792331174	0.922772303	0.412597609	none
Niben101Scf02831g01009;Niben101Scf13950XLOC_084529	N	NA	PF00291	Pyridoxal-phosphate dependent enzyme	0.087025833	0.000854508	-0.086171326	0.761120324	none
Niben101Scf02831g05015	N	NA	PF03446;PF14833	NAD binding domain of 6-phosphogluconate dehydrogenase; NAD-binding of NADP-dependent 3-hydroxyisobutyrate dehydrogenase	-0.742275233	-1.425265492	-0.682990259	0.501185214	none
Niben101Scf02837g01017;Niben101Scf03404g01008;Niben101Scf06603XLOC_065344	Y	NA	PF02225	PA domain	-0.082357763	0.212817841	0.295175604	0.387530466	none
Niben101Scf02837g07011;Niben101Scf14210XLOC_084824;Niben101Scf14210XLOC_084826;Niben101Scf10390XLOC_078874;Niben101Scf02837g07018	N;Y	NA	PF02779;PF02780	Transketolase, pyrimidine binding domain; Transketolase, C-terminal domain	-0.039841519	1.759961174	1.799802693	0.00039459	up
Niben101Scf02837g07021;Niben101Scf02594g03005;Niben101Scf00168g01010	N	NA	PF00885	6,7-dimethyl-8-ribityllumazine synthase	0.03606775	-0.132595492	-0.168663242	0.582806963	none
Niben101Scf02838g07002;Niben101Scf10688XLOC_079496	N;Y	NA	PF02298	Plastocyanin-like domain	2.763134167	5.946184508	3.183050341	0.285144247	none
Niben101Scf02838g07016	Y	NA	PF02298	Plastocyanin-like domain	1.931373333	3.199467841	1.268094508	0.037641069	none
Niben101Scf02842g00014	N	NA	PF00118	TCP-1/cpn60 chaperonin family	0.868926367	-0.150285492	-1.019211859	0.150270845	none
Niben101Scf02842g01017	N	NA	PF01399	PCI domain	0.379205133	2.193884508	1.814679374	0.000515607	up
Niben101Scf02844g09002	Y	NA	PF14541;PF14543	Xylanase inhibitor C-terminal; Xylanase inhibitor N-terminal	0.4424807	2.205954508	1.763473808	0.235187368	none
Niben101Scf02849g01009;Niben101Scf16156XLOC_086533	Y	NA	PF00394;PF07731;PF07732	Multicopper oxidase	1.546986467	0.106381174	-1.440605292	0.037506176	none
Niben101Scf02853g02003;Niben101Scf01826g07014	N	NA	PF13419	Haloacid dehalogenase-like hydrolase	-1.351529167	-0.510228826	0.841300341	0.180312954	none
Niben101Scf02860g01014	Y	NA	PF00722;PF06955	Glycosyl hydrolases family 16; Xyloglucan endo-transglycosylase (XET) C-terminus	1.440839333	1.918121174	0.477281841	0.367187873	none
Niben101Scf02864g04008	N	NA	PF00274	Fructose-bisphosphate aldolase class-I	-1.132661733	-0.072432159	1.060229574	0.087610375	none
Niben101Scf02869g02011	N	NA	PF02458	Transferase family	-0.38149843	-0.714915492	-0.333417062	0.561604225	none
Niben101Scf02869g17006	N	NA	PF00121	Triosephosphate isomerase	-0.044888835	0.702611174	0.747500009	0.617732538	none
Niben101Scf02877g02005	Y	NA	PF03088	Strictosidine synthase	6.025455667	5.743421174	-0.282034492	0.226622104	none
Niben101Scf02881g00003;Niben101Scf01998g00005	N	NA	PF01251	Ribosomal protein S7e	0.310122817	-1.314242159	-1.624364976	0.039979381	none
Niben101Scf02893g01003	N	NA	PF00920	Dehydratase family	0.787246633	0.455661174	-0.331585459	0.163375312	none
Niben101Scf02894g00005	N	NA	PF00330;PF00694	Aconitase family (aconitate hydratase); Aconitase C-terminal domain	-0.222972833	1.508547841	1.731520674	0.005872713	up
Niben101Scf02902g02003	N	NA	PF00316	Fructose-1-6-bisphosphatase	-1.443352	-0.762878826	0.680473174	0.051869371	none
Niben101Scf02907g06031	N	NA	PF00107;PF08240	Zinc-binding dehydrogenase; Alcohol dehydrogenase GroES-like domain	2.245895667	2.749477841	0.503582174	0.386922285	none
Niben101Scf02908g02011;Niben101Scf01718g05001	N	NA	PF00006;PF00306;PF02874	ATP synthase alpha/beta family, nucleotide-binding domain; ATP synthase alpha/beta chain, C terminal domain; ATP synthase alpha/beta family, beta-barrel domain	0.035291502	0.738977841	0.703686339	0.139830184	none
Niben101Scf02908g06011	N	NA	PF00891;PF08100	O-methyltransferase; Dimerisation domain	0.177920033	-0.605295492	-0.783215526	0.148342911	none
Niben101Scf02909g05007;Niben101Scf02909g05008	N	NA	PF16113	Enoyl-CoA hydratase/isomerase	-0.196842155	0.630731174	0.827573329	0.028830319	none
Niben101Scf02911g05015	Y	NA	PF16845	Aspartic acid proteinase inhibitor	0.924675533	2.565044508	1.640368974	0.026208206	none
Niben101Scf02914g00001	N	M18	PF02127	Aminopeptidase I zinc metalloprotease (M18)	0.015594737	1.112591174	1.096996438	0.00193708	up
Niben101Scf02914g02043	N	NA	PF00044;PF02800	Glyceraldehyde 3-phosphate dehydrogenase, NAD binding domain; Glyceraldehyde 3-phosphate dehydrogenase, C-terminal domain	-0.6111706	0.067604508	0.678775108	0.55224166	none
Niben101Scf02918g00003	N	NA	PF03171;PF14226	2OG-Fe(II) oxygenase superfamily; non-haem dioxygenase in morphine synthesis N-terminal	3.919786667	2.278041174	-1.641745492	0.27560409	none
Niben101Scf02921g00003	N	NA	PF00171	Aldehyde dehydrogenase family	-1.208184	-0.617525492	0.590658508	0.5426475	none
Niben101Scf02922g01032;Niben101Scf07849XLOC_070894	Y;N	NA	PF03662	Glycosyl hydrolase family 79, N-terminal domain	0.20029598	0.914967841	0.714671861	0.15194538	none
Niben101Scf02935g00004	Y	NA	PF07172	Glycine rich protein family	-0.550549067	-0.401178826	0.149370241	0.761869689	none
Niben101Scf02936g04020	N	S10	PF00450	Serine carboxypeptidase	-0.7900445	-0.548002159	0.242042341	0.683319306	none
Niben101Scf02937g00003	N	NA	PF01326	Pyruvate phosphate dikinase, PEP/pyruvate binding domain	-0.965029	-0.816992159	0.148036841	0.85819688	none
Niben101Scf02937g04001	N	NA	PF00155	Aminotransferase class I and II	-1.339987667	-0.484378826	0.855608841	0.232226601	none
Niben101Scf02939g02006	N	NA	PF00342	Phosphoglucose isomerase	-0.516274	0.487661174	1.003935174	0.011734639	none
Niben101Scf02941g01005;Niben101Scf00539g02003	Y	S08	PF02225;PF05922;PF00082	PA domain; Peptidase inhibitor I9; Subtilase family	-0.759043167	-0.354942159	0.404101008	0.164497698	none
Niben101Scf02944g01014;Niben101Scf01396g07008;Niben101Scf01191g02001	N	NA	PF00071	Ras family	0.118254042	1.087974508	0.969720466	0.090153222	none
Niben101Scf02949g15002	Y	NA	PF01095;PF04043	Pectinesterase; Plant invertase/pectin methylesterase inhibitor	-1.353819	-0.513745492	0.840073508	0.510798201	none
Niben101Scf02953g00003	N	NA	PF00365	Phosphofructokinase	0.061960833	-0.263632159	-0.325592992	0.629946541	none
Niben101Scf02969g01008;Niben101Scf03403g01025	N	NA	PF00258;PF00667;PF00175	Flavodoxin; FAD binding domain; Oxidoreductase NAD-binding domain	0.24747805	1.089594508	0.842116458	0.195717935	none
Niben101Scf02976g00007	Y	C01	PF00112;PF08127	Papain family cysteine protease; Peptidase family C1 propeptide	-1.164033367	-0.189655492	0.974377874	0.160940423	none
Niben101Scf02979g00004;Niben101Scf02470g01007	N	NA	PF14705	Costars	0.689057133	-0.051035492	-0.740092626	0.1472163	none
Niben101Scf02979g03004	N	NA	PF00152;PF01336	tRNA synthetases class II (D, K and N); OB-fold nucleic acid binding domain	0.747101967	0.992424508	0.245322541	0.731216352	none
Niben101Scf02982g03003	N	NA	PF02458	Transferase family	0.282294364	-0.406835492	-0.689129857	0.593678863	none
Niben101Scf02990g05004;Niben101Scf02990g06003	Y	NA	PF00722;PF06955	Glycosyl hydrolases family 16; Xyloglucan endo-transglycosylase (XET) C-terminus	0.112337045	2.108624508	1.996287463	0.001620389	up
Niben101Scf02995g00002;Niben101Scf00426g01003	N	NA	PF00133;PF08264	tRNA synthetases class I (I, L, M and V); Anticodon-binding domain of tR tRNA synthetases class I (I, L, M and V); Anticodon-binding domain of tRNA	0.421420917	0.810737841	0.389316924	0.224383393	none
Niben101Scf03004g03024	N	M20	PF01546	Peptidase family M20/M25/M40	1.107518	0.826164508	-0.281353492	0.530740981	none
Niben101Scf03015g03010;Niben101Scf03338g01004	N	NA	PF00244	14-3-3 protein	0.312679495	1.738891174	1.426211679	0.054870016	none
Niben101Scf03016g00008	N	S09	PF07859	alpha/beta hydrolase fold	-0.147151433	0.260737841	0.407889274	0.338586497	none
Niben101Scf03018g13022	N	NA	PF05899	Protein of unknown function (DUF861)	-0.683137533	-0.349198826	0.333938708	0.352206919	none
Niben101Scf03021g00010	Y	NA	PF07714	Protein tyrosine kinase	0.5137961	3.888994508	3.375198408	0.000531357	up
Niben101Scf03022g00004	Y	NA	PF00149	Calcineurin-like phosphoesterase	-2.014764333	0.849944508	2.864708841	0.00184775	up
Niben101Scf03026g01009;Niben101Scf22432XLOC_089138	Y;N	NA	PF00394;PF07731;PF07732	Multicopper oxidase	5.5094055	1.326774508	-4.182630992	0.000853242	down
Niben101Scf03026g06001;Niben101Scf06361XLOC_064150	N	A01	PF14541;PF14543	Xylanase inhibitor C-terminal; Xylanase inhibitor N-terminal	-0.168750077	-1.225218826	-1.056468749	0.450039406	none
Niben101Scf03036g03023;Niben101Scf01066g03001	Y	NA	PF00182	Chitinase class I	0.512297617	2.215307841	1.703010224	0.078709072	none
Niben101Scf03038g06010;Niben101Scf01052g06004	N	NA	PF01399;PF10602	PCI domain; 26S proteasome subunit RPN7	0.31004685	0.556287841	0.246240991	0.599972183	none
Niben101Scf03044g00005	Y	NA	PF02298	Plastocyanin-like domain	-0.611623967	0.277811174	0.889435141	0.040333011	none
Niben101Scf03045g07001;Niben101Scf00231g07013	N	NA	PF08442;PF16114	ATP-grasp domain; ATP citrate lyase citrate-binding	0.761775153	0.186047841	-0.575727312	0.539635875	none
Niben101Scf03046g02013	N	NA	PF01095	Pectinesterase	0.1758852	-0.272165492	-0.448050692	0.613195975	none
Niben101Scf03056g02008	N	NA	PF00828	Ribosomal protein L18e/L15	-0.605451667	0.498297841	1.103749508	0.116533647	none
Niben101Scf03064g03003;Niben101Scf03064g03017	N	NA	PF00248	Aldo/keto reductase family	-0.152079733	0.713724508	0.865804241	0.463231818	none
Niben101Scf03068g00011	N	NA	PF00306;PF00401;PF02823	ATP synthase alpha/beta chain, C terminal domain; ATP synthase, Delta/Epsilon chain, long alpha-helix domain; ATP synthase, Delta/Epsilon chain, beta-sandwich domain	-0.633176633	1.005944508	1.639121141	0.145718454	none
Niben101Scf03069g01002;Niben101Scf07532XLOC_069556;Niben101Scf03069g01001	N	NA	PF13405;PF13499	EF-hand domain; EF-hand domain pair	0.399837111	-0.007942159	-0.40777927	0.405085797	none
Niben101Scf03069g04013	N	NA	PF00736	EF-1 guanine nucleotide exchange domain	0.521049533	-0.161812159	-0.682861692	0.28659487	none
Niben101Scf03076g00013	N	NA	PF02458	Transferase family	-0.7612771	0.284791174	1.046068274	0.221298387	none
Niben101Scf03082g01001;Niben101Scf02016g00005	N	NA	PF12796	Ankyrin repeats (3 copies)	-0.33973575	-2.826075492	-2.486339742	0.22710441	none
Niben101Scf03096g01022	Y	NA	PF01657	Salt stress response/antifungal	2.820058667	5.585064508	2.765005841	0.010657839	up
Niben101Scf03099g05007;Niben101Scf05106g00003	N	NA	PF00407	Pathogenesis-related protein Bet v I family	0.211806933	-0.223705492	-0.435512426	0.173084202	none
Niben101Scf03107g00001;Niben101Scf00683g03024	N	NA	PF05739	SNARE domain	-0.12180304	0.452907841	0.574710881	0.392402003	none
Niben101Scf03113g02002	N	NA	PF00347	Ribosomal protein L6	0.827639533	1.040287841	0.212648308	0.6032322	none
Niben101Scf03113g02012;Niben101Scf00078g02005;Niben101Ctg14963g00002;Niben101Scf03015g06008;Niben101Scf03015g06010	N	NA	PF01777	Ribosomal L27e protein family	1.29247842	0.736681174	-0.555797246	0.059611868	none
Niben101Scf03113g03018	N	NA	PF01370	NAD dependent epimerase/dehydratase family	-1.392259667	-0.520162159	0.872097508	0.28433064	none
Niben101Scf03114g04011	Y	NA	PF05096	Glutamine cyclotransferase	1.948354667	1.562331174	-0.386023492	0.227844202	none
Niben101Scf03116g02005;Niben101Scf00757g00001	N	NA	PF00076	RNA recognition motif. (a.k.a. RRM, RBD, or RNP domain)	0.048054467	1.454387841	1.406333374	0.025167808	none
Niben101Scf03138g01017;Niben101Scf03138g01041;Niben101Scf03138g01006;Niben101Scf01834g04007;Niben101Scf04608g01007;Niben101Scf00912g04004;Niben101Scf01440g02010	N	NA	PF00833	Ribosomal S17	0.856304334	2.300474508	1.444170174	0.008888516	up
Niben101Scf03154g04006;Niben101Scf03253g02009	N	NA	PF11891	Domain of unknown function (DUF3411)	-0.295048502	-0.041632159	0.253416343	0.528071319	none
Niben101Scf03156g00009;Niben101Scf08698XLOC_074168;Niben101Scf32851XLOC_091009;Niben101Scf02857g03005	N	NA	PF00467;PF00900;PF08071;PF16121;PF01479	KOW motif; Ribosomal family S4e; RS4NT (NUC023) domain; 40S ribosomal protein S4 C-terminus; S4 domain	0.948576192	1.593347841	0.644771649	0.090286637	none
Niben101Scf03161g00006	N	NA	NA	NA	0.22252889	-0.386662159	-0.609191049	0.179496614	none
Niben101Scf03167g02011	Y	NA	PF00394;PF07731;PF07732	Multicopper oxidase	1.037775167	0.577844508	-0.459930659	0.264588753	none
Niben101Scf03167g02024;Niben101Scf09555XLOC_076634	N	NA	PF00923	Transaldolase	-0.7487694	-0.198182159	0.550587241	0.183136379	none
Niben101Scf03169g05002;Niben101Scf08526XLOC_073361;Niben101Scf16608XLOC_086804	N	NA	PF00430;PF02874	ATP synthase B/B' CF(0); ATP synthase alpha/beta family, beta-barrel domain	-0.239355847	-0.607908826	-0.368552979	0.546793063	none
Niben101Scf03169g08015	N	NA	PF00891;PF08100	O-methyltransferase; Dimerisation domain	-0.582387267	0.237491174	0.819878441	0.202660622	none
Niben101Scf03171g03002	Y	A01	PF00026;PF03489;PF05184	Eukaryotic aspartyl protease; Saposin-like type B, region 2; Saposin-like type B, region 1	-1.290551267	-0.532165492	0.758385774	0.09496506	none
Niben101Scf03191g04002	NA	NA	NA	NA	0.163840587	1.291277841	1.127437254	0.069020534	none
Niben101Scf03194g00009;Niben101Scf01411g00010	N;Y	NA	PF01263	Aldose 1-epimerase	-0.042038433	-1.019582159	-0.977543726	0.307269019	none
Niben101Scf03194g01040;Niben101Scf15993XLOC_086376;Niben101Scf05166g02005;Niben101Scf03194g01006;Niben101Scf04407g00018;Niben101Scf00568g02004;Niben101Scf02253g03005;Niben101Scf00339g07001	N	NA	PF00179	Ubiquitin-conjugating enzyme	-0.40749813	2.182851174	2.590349305	0.10938842	none
Niben101Scf03202g13010;Niben101Scf11306XLOC_080578	N	NA	PF00899;PF09358;PF10585;PF16190;PF16191	ThiF family; Ubiquitin fold domain; Ubiquitin-activating enzyme active site; Ubiquitin-activating enzyme E1 FCCH domain; Ubiquitin-activating enzyme E1 four-helix bundle	0.181020147	0.973461174	0.792441028	0.120645084	none
Niben101Scf03203g06001	N	NA	PF00805	Pentapeptide repeats (8 copies)	-1.2411941	0.255904508	1.497098608	0.030856644	none
Niben101Scf03208g02006	N	NA	PF07992	Pyridine nucleotide-disulphide oxidoreductase	0.249250567	0.004274508	-0.244976059	0.688674676	none
Niben101Scf03209g00029	N	NA	PF01159;PF03868	Ribosomal protein L6e; Ribosomal protein L6, N-terminal domain	1.185457667	1.217067841	0.031610174	0.945077904	none
Niben101Scf03209g00030;Niben101Scf03977g01006	N	NA	PF00551	Formyl transferase	0.100844976	0.577007841	0.476162865	0.057873982	none
Niben101Scf03214g01020	N	NA	PF05368	NmrA-like family	0.2764732	0.347521174	0.071047974	0.888136967	none
Niben101Scf03227XLOC_042035;Niben101Scf04451XLOC_052517;Niben101Scf00069XLOC_003779	N	NA	PF02874	ATP synthase alpha/beta family, beta-barrel domain	0.307299231	0.342567841	0.03526861	0.975808419	none
Niben101Scf03227g02022;Niben101Scf05025g11021	N	NA	PF00013;PF00575;PF01138;PF03725	KH domain; S1 RNA binding domain; 3' exoribonuclease family, domain 1; 3' exoribonuclease family, domain 2	0.032340567	2.235457841	2.203117274	0.022222994	none
Niben101Scf03239g04002	N	NA	PF03168	Late embryogenesis abundant protein	-0.160359783	-0.208378826	-0.048019042	0.955288899	none
Niben101Scf03251g00008;Niben101Scf01797g01001;Niben101Scf05824XLOC_061414;Niben101Scf02564g14006;Niben101Scf01326g05008;Niben101Scf06172XLOC_063303;Niben101Scf04969g01002;Niben101Scf03243g00006;Niben101Scf23114XLOC_089337;Niben101Scf01866g01035;Niben101Scf01313g06005;Niben101Scf04384g03005;Niben101Scf01240g10023	N	NA	PF00091;PF03953	Tubulin/FtsZ family, GTPase domain; Tubulin C-terminal domain	0.518266841	-0.276885492	-0.795152334	0.00277982	down
Niben101Scf03253g02006;Niben101Scf03154g03001	N	NA	PF00687	Ribosomal protein L1p/L10e family	-0.84515995	0.113734508	0.958894458	0.055299393	none
Niben101Scf03254g00001	N	NA	PF00198;PF00364;PF02817	2-oxoacid dehydrogenases acyltransferase (catalytic domain); Biotin-requiring enzyme; e3 binding domain	-0.151653749	1.012934508	1.164588257	0.080448319	none
Niben101Scf03263g02005	N	NA	PF02427	Photosystem I reaction centre subunit IV / PsaE	-1.529598667	0.561977841	2.091576508	0.033639308	none
Niben101Scf03263g07010	N	NA	PF00294	pfkB family carbohydrate kinase	-0.5836296	0.328727841	0.912357441	0.101972367	none
Niben101Scf03263g08013;Niben101Scf04977g00001	N	NA	PF00107;PF08240	Zinc-binding dehydrogenase; Alcohol dehydrogenase GroES-like domain	0.125304532	0.322331174	0.197026643	0.663306539	none
Niben101Scf03264g05010	N	NA	PF03055	Retinal pigment epithelial membrane protein	0.330042767	-0.201268826	-0.531311592	0.248184155	none
Niben101Scf03273g02002;Niben101Scf00408g09002	Y	NA	NA	NA	-0.070354767	-0.116402159	-0.046047392	0.885902862	none
Niben101Scf03275g00016;Niben101Scf00150g00007;Niben101Scf06172XLOC_063314;Niben101Ctg03910g00004;Niben101Scf03251g00002;Niben101Scf05824XLOC_061426;Niben101Scf02600XLOC_035865;Niben101Scf13577XLOC_084040;Niben101Scf02858g01001	N	NA	PF03953;PF00091	Tubulin C-terminal domain; Tubulin/FtsZ family, GTPase domain	0.035689904	1.090814508	1.055124603	0.17059783	none
Niben101Scf03278g07014;Niben101Scf00764g03003	N	T01	PF00227;PF10584	Proteasome subunit; Proteasome subunit A N-terminal signature	0.580465633	-0.248372159	-0.828837792	0.504006824	none
Niben101Scf03281g01014	N	NA	PF01218	Coproporphyrinogen III oxidase	-0.364192383	-1.600662159	-1.236469776	0.144987621	none
Niben101Scf03284g07001	N	NA	NA	NA	1.003897133	0.091444508	-0.912452626	0.28604943	none
Niben101Scf03307g01015	N	NA	PF00168;PF00614;PF12357	C2 domain; Phospholipase D Active site motif; Phospholipase D C terminal	-1.160520033	0.477474508	1.637994541	0.008204925	up
Niben101Scf03307g04011	Y	NA	PF08263;PF13855	Leucine rich repeat N-terminal domain; Leucine rich repeat	0.2533406	-2.047415492	-2.300756092	0.015640041	none
Niben101Scf03308g00004	Y	NA	PF16845	Aspartic acid proteinase inhibitor	1.280772333	2.176097841	0.895325508	0.066591662	none
Niben101Scf03321g05016;Niben101Scf00168g10029;Niben101Scf03321g05006;Niben101Scf00168XLOC_005404	N	NA	PF00703;PF02836;PF02837;PF02929;PF16353	Glycosyl hydrolases family 2; Glycosyl hydrolases family 2, TIM barrel domain; Glycosyl hydrolases family 2, sugar binding domain; Beta galactosidase small chain; Domain of unknown function(DUF4981)	-0.108049593	0.468861174	0.576910768	0.037007738	none
Niben101Scf03357g00035	N	S33	PF00561	alpha/beta hydrolase fold	-0.05416288	0.090521174	0.144684054	0.436166863	none
Niben101Scf03370g07004;Niben101Scf06831XLOC_066422	N	NA	PF00091;PF03953	Tubulin/FtsZ family, GTPase domain; Tubulin C-terminal domain	0.17010302	-1.870822159	-2.040925179	0.035748853	none
Niben101Scf03371g00013;Niben101Scf00109g00017;Niben101Scf01182g02012;Niben101Scf07165XLOC_067982;Niben101Scf01249g06013;Niben101Scf05084g00008	N	NA	PF00153	Mitochondrial carrier protein	0.839156287	2.108307841	1.269151554	0.293751687	none
Niben101Scf03374g06002	Y	NA	PF14368	Probable lipid transfer	5.315618667	5.710741174	0.395122508	0.355863753	none
Niben101Scf03374g06003	N	NA	PF13414	TPR repeat	-0.3984429	-0.198168826	0.200274074	0.219053892	none
Niben101Scf03376g04010	N	NA	PF00719	Inorganic pyrophosphatase	-0.3680305	-0.341348826	0.026681674	0.91241497	none
Niben101Scf03385g02011	Y	NA	PF04450	Peptidase of plants and bacteria	5.459494333	5.640457841	0.180963508	0.787561942	none
Niben101Scf03385g02012	Y	NA	PF04450	Peptidase of plants and bacteria	-1.1911	-0.498948826	0.692151174	0.281282792	none
Niben101Scf03390g08002;Niben101Scf03349g00013	N	NA	PF00514;PF01749;PF16186	Armadillo/beta-catenin-like repeat; Importin beta binding domain; Atypical Arm repeat	-0.114860435	0.197574508	0.312434943	0.378920379	none
Niben101Scf03396g01003	N	NA	PF00118	TCP-1/cpn60 chaperonin family	0.354076767	-0.468515492	-0.822592259	0.236763802	none
Niben101Scf03401g01009	Y	NA	PF07172	Glycine rich protein family	-0.964319733	0.761257841	1.725577574	0.150746128	none
Niben101Scf03403g03015;Niben101Scf00276g04002	N	NA	PF00206;PF14698	Lyase; Argininosuccinate lyase C-terminal	-0.197331048	0.038661174	0.235992223	0.837726939	none
Niben101Scf03410g03002;Niben101Scf23108XLOC_089314;Niben101Scf23108XLOC_089316	N	NA	PF00022	Actin	-0.068030604	-1.039145492	-0.971114888	0.045257282	none
Niben101Scf03412g05009	Y	NA	PF12222	Peptide N-acetyl-beta-D-glucosaminyl asparaginase amidase A	0.7375461	0.047434508	-0.690111592	0.042319579	none
Niben101Scf03436g01016;Niben101Scf01400g00003	Y	NA	PF00314	Thaumatin family	3.150779	3.654667841	0.503888841	0.070084337	none
Niben101Scf03437g00008;Niben101Scf07623XLOC_069917	N	NA	PF00501;PF13193	AMP-binding enzyme; AMP-binding enzyme C-terminal domain	0.350823717	1.365347841	1.014524124	0.108808471	none
Niben101Scf03437g02009	N	NA	NA	NA	-0.305893169	0.597954508	0.903847677	0.037406514	none
Niben101Scf03445g04016;Niben101Scf06562XLOC_065199	N	NA	PF00004;PF02359;PF02933	ATPase family associated with various cellular activities (AAA); Cell division protein 48 (CDC48), N-terminal domain; Cell division protein 48 (CDC48), domain 2	-0.7950746	0.818831174	1.613905774	0.042355113	none
Niben101Scf03446g12003	Y	NA	PF02298	Plastocyanin-like domain	1.586231667	-0.230298826	-1.816530492	0.03741291	none
Niben101Scf03450g00016;Niben101Scf03450g00015;Niben101Ctg15460g00004;Niben101Scf00233g00008;Niben101Scf00878g04011;Niben101Scf04462g01008;Niben101Scf03064g04002	N	NA	PF00056;PF02866	lactate/malate dehydrogenase, NAD binding domain; lactate/malate dehydrogenase, alpha/beta C-terminal domain	-0.524672845	0.703671174	1.228344019	0.03627836	none
Niben101Scf03455g01006	N	NA	PF00504	Chlorophyll A-B binding protein	-1.162571667	-0.183145492	0.979426174	0.470519972	none
Niben101Scf03455g05017	N	NA	PF00109;PF02801	Beta-ketoacyl synthase, N-terminal domain; Beta-ketoacyl synthase, C-terminal domain	0.4409628	-0.780922159	-1.221884959	0.107767554	none
Niben101Scf03455g06020	Y	NA	PF13460	NAD(P)H-binding	-0.947434733	1.054694508	2.002129241	0.062834271	none
Niben101Scf03460g04004	Y	NA	PF00141	Peroxidase	1.266503667	1.990611174	0.724107508	0.317755955	none
Niben101Scf03462g04008	Y	A01	PF14541;PF14543	Xylanase inhibitor C-terminal; Xylanase inhibitor N-terminal	1.075714267	1.583154508	0.507440241	0.182373743	none
Niben101Scf03473g01015;Niben101Scf01365g06006	N	NA	PF00400	WD domain, G-beta repeat	0.350872533	1.525891174	1.175018641	0.06876936	none
Niben101Scf03479g01002;Niben101Scf00113g04012;Niben101Scf11124XLOC_080220	N	NA	PF00076;PF02136;PF14259	RNA recognition motif. (a.k.a. RRM, RBD, or RNP domain); Nuclear transport factor 2 (NTF2) domain; RNA recognition motif (a.k.a. RRM, RBD, or RNP domain)	0.582057397	1.463941174	0.881883778	0.036088367	none
Niben101Scf03481g00014	N	NA	PF00254;PF13947	FKBP-type peptidyl-prolyl cis-trans isomerase; Wall-associated receptor kinase galacturonan-binding	-1.212735667	-0.084735492	1.128000174	0.053164111	none
Niben101Scf03488g07001	N	NA	PF07983	X8 domain	-0.724761233	-0.031098826	0.693662408	0.339002496	none
Niben101Scf03493g00019;Niben101Scf33454XLOC_091110	N	NA	PF00121	Triosephosphate isomerase	0.675545983	0.598474508	-0.077071476	0.766492367	none
Niben101Scf03493g00020	N	NA	PF00022	Actin	0.20744339	-0.456742159	-0.664185549	0.129827406	none
Niben101Scf03514g00003	Y	C01	PF00112;PF08246	Papain family cysteine protease; Cathepsin propeptide inhibitor domain (I29)	1.784366333	-0.338718826	-2.123085159	0.306202304	none
Niben101Scf03514g00004	Y	NA	PF06232	Embryo-specific protein 3, (ATS3)	1.0253158	0.508957841	-0.516357959	0.647704457	none
Niben101Scf03530g02009;Niben101Scf02429g02004	N	NA	PF00155	Aminotransferase class I and II	-0.15230677	-0.232655492	-0.080348722	0.460412277	none
Niben101Scf03534g02011;Niben101Scf00154g01001;Niben101Scf08226XLOC_072308	N	NA	PF01564	Spermine/spermidine synthase	0.257621033	1.128661174	0.871040141	0.037583019	none
Niben101Scf03535g01001;Niben101Scf03535g01002;Niben101Scf04643g02011;Niben101Scf04643g02010;Niben101Ctg06829g00002;Niben101Scf02502g04001;Niben101Scf00285g00001;Niben101Scf11751XLOC_081489;Niben101Scf15054XLOC_085615;Niben101Scf04473g14015	N	NA	PF00438;PF02772;PF02773	S-adenosylmethionine synthetase, N-terminal domain; S-adenosylmethionine synthetase, central domain; S-adenosylmethionine synthetase, C-terminal domain	0.796026307	1.432131174	0.636104867	0.115171122	none
Niben101Scf03548g01011;Niben101Scf09414XLOC_076189	N	NA	PF00587;PF03129	tRNA synthetase class II core domain (G, H, P, S and T); Anticodon binding domain	-1.00242785	-0.592138826	0.410289024	0.018971649	none
Niben101Scf03563g00015	Y	NA	PF02469	Fasciclin domain	1.368417667	0.603184508	-0.765233159	0.025239965	none
Niben101Scf03572g03007	N	NA	PF00069	Protein kinase domain	0.199969033	0.496674508	0.296705474	0.854930677	none
Niben101Scf03572g04014;Niben101Scf00199g03003	N	NA	PF07304;PF12931	Steroid receptor RNA activator (SRA1); Sec23-binding domain of Sec16	0.18813973	-0.648548826	-0.836688556	0.010455739	down
Niben101Scf03573g00017;Niben101Scf10450XLOC_079022;Niben101Scf16915XLOC_086983;Niben101Scf03923g14010	N	NA	PF08241	Methyltransferase domain	-0.235898819	-0.316035492	-0.080136673	0.612612764	none
Niben101Scf03576XLOC_045101	N	NA	PF00421	Photosystem II protein	-0.254180933	0.357921174	0.612102108	0.113821784	none
Niben101Scf03576g01032	N	NA	PF01722	BolA-like protein	0.271718633	0.071037841	-0.200680792	0.757849217	none
Niben101Scf03580g01006	N	NA	PF00274	Fructose-bisphosphate aldolase class-I	1.369070667	0.627724508	-0.741346159	0.032985526	none
Niben101Scf03584g01006	N	NA	PF01092	Ribosomal protein S6e	1.134507433	0.832744508	-0.301762926	0.587666394	none
Niben101Scf03590g01002	N	NA	PF03171;PF14226	2OG-Fe(II) oxygenase superfamily; non-haem dioxygenase in morphine synthesis N-terminal	-0.533074433	-0.350095492	0.182978941	0.362973238	none
Niben101Scf03595g04011	N	NA	PF14870	Photosynthesis system II assembly factor YCF48	-1.040941933	0.093887841	1.134829774	0.073952326	none
Niben101Scf03597g00013;Niben101Scf01752g02012	N	NA	PF01168	Alanine racemase, N-terminal domain	-0.8424877	-0.632368826	0.210118874	0.738366927	none
Niben101Scf03600g00006;Niben101Scf00109g08004	Y	NA	PF02298	Plastocyanin-like domain	0.740621717	-3.273668826	-4.014290542	0.009273763	down
Niben101Scf03600g04008	N	NA	PF00479;PF02781	Glucose-6-phosphate dehydrogenase, NAD binding domain; Glucose-6-phosphate dehydrogenase, C-terminal domain	0.7811482	1.280951174	0.499802974	0.183594234	none
Niben101Scf03628g14016;Niben101Scf01607g06011	N	NA	PF01450;PF07991	Acetohydroxy acid isomeroreductase, catalytic domain; Acetohydroxy acid isomeroreductase, NADPH-binding domain	-0.231800018	-0.093558826	0.138241193	0.259041476	none
Niben101Scf03628g14020	N	NA	PF00244	14-3-3 protein	0.04728139	0.185631174	0.138349784	0.748752796	none
Niben101Scf03628g14021;Niben101Scf07352XLOC_068762;Niben101Scf03487g00014	N	NA	PF00311	Phosphoenolpyruvate carboxylase	0.336509311	0.431184508	0.094675197	0.785862836	none
Niben101Scf03631g01004	N	NA	PF00128;PF02806;PF02922	Alpha amylase, catalytic domain; Alpha amylase, C-terminal all-beta domain; Carbohydrate-binding module 48 (Isoamylase N-terminal domain)	-1.052838233	-0.283055492	0.769782741	0.094929867	none
Niben101Scf03634g04009;Niben101Scf09725XLOC_077167	N	NA	PF01717;PF08267	Cobalamin-independent synthase, Catalytic domain; Cobalamin-independent synthase, N-terminal domain	0.162227612	0.512187841	0.349960229	0.488677717	none
Niben101Scf03644g01007;Niben101Scf21873XLOC_089006	Y	NA	PF01357;PF03330	Pollen allergen; Rare lipoprotein A (RlpA)-like double-psi beta-barrel	4.267598333	7.503704508	3.236106174	0.020501311	none
Niben101Scf03648g04010	N	NA	PF04969	CS domain	0.365031067	1.366007841	1.000976774	0.00410624	up
Niben101Scf03671g00015	N	NA	PF00483	Nucleotidyl transferase	-0.880310133	-0.441928826	0.438381308	0.179432166	none
Niben101Scf03679g03009	N	NA	PF00081;PF02777	Iron/manganese superoxide dismutases, alpha-hairpin domain; Iron/manganese superoxide dismutases, C-terminal domain	-0.534316333	0.106497841	0.640814174	0.149479878	none
Niben101Scf03686g01008	N	NA	PF00709	Adenylosuccinate synthetase	-0.378273	0.174524508	0.552797508	0.276229005	none
Niben101Scf03687g01001;Niben101Scf04788g00023;Niben101Scf03687g01012	N	NA	PF01729;PF02749	Quinolinate phosphoribosyl transferase, C-terminal domain; Quinolinate phosphoribosyl transferase, N-terminal domain	-0.476595456	1.410087841	1.886683297	0.080611234	none
Niben101Scf03705g02009;Niben101Scf01739g03002	N	NA	PF01808;PF02142	AICARFT/IMPCHase bienzyme; MGS-like domain	0.166438215	-0.562788826	-0.72922704	0.062754759	none
Niben101Scf03705g02015;Niben101Scf01739g04002	N	NA	PF01704	UTP--glucose-1-phosphate uridylyltransferase	0.547365833	0.313117841	-0.234247992	0.758332039	none
Niben101Scf03705g03009;Niben101Scf01739g05003	N	NA	PF00085	Thioredoxin	-0.107782896	0.427571174	0.535354071	0.008141962	up
Niben101Scf03706g02006;Niben101Scf00265g02002;Niben101Scf02930g00009	Y	NA	PF01095;PF04043	Pectinesterase; Plant invertase/pectin methylesterase inhibitor	1.410164056	-0.128185492	-1.538349548	0.013596795	none
Niben101Scf03706g02020;Niben101Scf03706g02015	N;Y	NA	PF00295	Glycosyl hydrolases family 28	-0.34207387	-1.001818826	-0.659744956	0.116342275	none
Niben101Scf03708g02006;Niben101Scf03708g02009	N	NA	PF00626;PF02209	Gelsolin repeat; Villin headpiece domain	0.244322867	0.712921174	0.468598308	0.170638781	none
Niben101Scf03710g04014;Niben101Scf03056g02021;Niben101Scf00164g02008	N	NA	PF00694	Aconitase C-terminal domain	0.489082329	0.314397841	-0.174684488	0.442676055	none
Niben101Scf03711g01005;Niben101Scf03711g01021;Niben101Ctg14629g00001	N	NA	PF08534	Redoxin	-0.306537607	1.516524508	1.823062114	0.004876363	up
Niben101Scf03712g00005;Niben101Scf04804g02002	N	NA	PF00583	Acetyltransferase (GNAT) family	0.239291483	-0.744692159	-0.983983642	0.012099712	none
Niben101Scf03714g02005;Niben101Scf08704XLOC_074187	N	NA	PF07876	Stress responsive A/B Barrel Domain	2.4343563	1.200427841	-1.233928459	0.068788687	none
Niben101Scf03723g01001;Niben101Scf07671XLOC_070102	N	NA	PF00330;PF00694	Aconitase family (aconitate hydratase); Aconitase C-terminal domain	0.124271433	1.404121174	1.279849741	0.011455987	up
Niben101Scf03732g07010;Niben101Scf00417g00008	N	NA	PF00224;PF02887	Pyruvate kinase, barrel domain; Pyruvate kinase, alpha/beta domain	0.423680067	0.835884508	0.412204441	0.006762876	up
Niben101Scf03733g01009;Niben101Scf21586XLOC_088936	N	NA	PF03737	Demethylmenaquinone methyltransferase	0.09509425	-0.119015492	-0.214109742	0.686700621	none
Niben101Scf03733g03020;Niben101Scf03733g03018;Niben101Scf02293g03027;Niben101Scf02293g03024;Niben101Scf03733g03006	N	NA	PF01241	Photosystem I psaG / psaK	-1.247846867	0.298411174	1.546258041	0.204986706	none
Niben101Scf03734g02011;Niben101Scf02502g10020;Niben101Scf05051g01006	N	M38	PF00120;PF04909	Glutamine synthetase, catalytic domain; Amidohydrolase	0.57924235	0.087777841	-0.491464509	0.59338633	none
Niben101Scf03737g02009	N	NA	NA	NA	-0.717830333	-2.001522159	-1.283691826	0.001282673	down
Niben101Scf03747g01016	N	S08	PF00082;PF02225;PF05922	Subtilase family; PA domain; Peptidase inhibitor I9	-0.078104923	0.351967841	0.430072764	0.27059477	none
Niben101Scf03755g03007;Niben101Scf01539g03014	N	NA	PF00349;PF03727	Hexokinase	-0.27694559	-0.448648826	-0.171703236	0.743461588	none
Niben101Scf03757g06012	Y	NA	PF02221	ML domain	-1.0414992	-0.060385492	0.981113708	0.269478822	none
Niben101Scf03766g00014	N	NA	PF02136	Nuclear transport factor 2 (NTF2) domain	-0.172872033	-0.911122159	-0.738250126	0.233543293	none
Niben101Scf03766g03001;Niben101Scf01761g05001	N	NA	PF09273	Rubisco LSMT substrate-binding	-0.995844767	-0.746028826	0.249815941	0.70260371	none
Niben101Scf03766g09001	N	NA	PF00484	Carbonic anhydrase	-3.301225	-1.827675492	1.473549508	0.088369901	none
Niben101Scf03766g09005;Niben101Scf28185XLOC_090305	N	NA	PF01263	Aldose 1-epimerase	-0.64647435	0.028157841	0.674632191	0.460590879	none
Niben101Scf03768g03025	Y	NA	PF00139;PF07714	Legume lectin domain; Protein tyrosine kinase	-1.55969	-1.475475492	0.084214508	0.885375777	none
Niben101Scf03770g00004	Y	NA	PF00332;PF07983	Glycosyl hydrolases family 17; X8 domain	-0.551688067	2.334547841	2.886235908	2.90E-05	up
Niben101Scf03786g00008	Y	NA	PF00657	GDSL-like Lipase/Acylhydrolase	-1.688333433	0.123281174	1.811614608	0.087622845	none
Niben101Scf03786g03015	N	NA	PF01738	Dienelactone hydrolase family	1.023569933	1.117647841	0.094077908	0.725249904	none
Niben101Scf03790g00009	N	M17	PF00883;PF02789	Cytosol aminopeptidase family, catalytic domain; Cytosol aminopeptidase family, N-terminal domain	-0.415107667	0.342271174	0.757378841	0.126563015	none
Niben101Scf03794g01004	Y	NA	PF00728;PF14845	Glycosyl hydrolase family 20, catalytic domain; beta-acetyl hexosaminidase like	0.4518702	-0.353855492	-0.805725692	0.090265056	none
Niben101Scf03804g01001	N	NA	PF00141	Peroxidase	-0.6934444	-0.032945492	0.660498908	0.367736314	none
Niben101Scf03804g01021	Y	M14	PF01476	LysM domain	1.221406667	1.505007841	0.283601174	0.271948592	none
Niben101Scf03809g01013;Niben101Scf08706XLOC_074196;Niben101Ctg06635XLOC_000688;Niben101Scf32020XLOC_090872;Niben101Scf08293XLOC_072514	N;Y	NA	PF03767	HAD superfamily, subfamily IIIB (Acid phosphatase)	0.893632893	-0.865878826	-1.759511719	0.030960878	none
Niben101Scf03822g00014;Niben101Scf09867XLOC_077530;Niben101Scf01176g00003;Niben101Scf01191g06012;Niben101Scf12289XLOC_082334	N	NA	PF00069;PF13499;PF00036	Protein kinase domain; EF-hand domain pair; EF hand	0.270271377	-0.238318826	-0.508590203	0.384521268	none
Niben101Scf03823g02029	N	NA	PF00155	Aminotransferase class I and II	-1.057267933	-1.743152159	-0.685884226	0.423003978	none
Niben101Scf03830g00012	Y	A01	PF14541;PF14543	Xylanase inhibitor C-terminal; Xylanase inhibitor N-terminal	-0.509056333	-2.216182159	-1.707125826	0.071120041	none
Niben101Scf03839g04019	N	NA	PF02347	Glycine cleavage system P-protein	-1.191886233	-0.166895492	1.024990741	0.036014461	none
Niben101Scf03851g02008;Niben101Scf11355XLOC_080640	N	NA	PF03661	Uncharacterised protein family (UPF0121)	0.442147085	1.575737841	1.133590756	0.105274244	none
Niben101Scf03853g02005	N	NA	PF00251;PF08244;PF11837	Glycosyl hydrolases family 32 N-terminal domain; Glycosyl hydrolases family 32 C terminal; Domain of unknown function (DUF3357)	-0.517658333	0.161377841	0.679036174	0.106974084	none
Niben101Scf03856g00004	N	NA	PF00162	Phosphoglycerate kinase	0.588984167	1.586107841	0.997123674	0.008800546	up
Niben101Scf03856g03009;Niben101Scf01728g00004	N	NA	PF01379;PF03900	Porphobilinogen deaminase, dipyromethane cofactor binding domain; Porphobilinogen deaminase, C-terminal domain	-0.356984582	-0.143752159	0.213232423	0.770817099	none
Niben101Scf03861g00008;Niben101Scf03861g00009;Niben101Scf01587g00006;Niben101Scf01587g00005	Y	NA	PF00141	Peroxidase	1.279945183	1.796317841	0.516372659	0.512789789	none
Niben101Scf03861g02017;Niben101Scf01107g00018	N	NA	PF00155	Aminotransferase class I and II	0.317253496	1.159654508	0.842401011	0.012835362	none
Niben101Scf03862g03003;Niben101Scf03862g03013	N	NA	PF01370	NAD dependent epimerase/dehydratase family	0.246848363	-0.421465492	-0.668313856	0.225305244	none
Niben101Scf03864g01002;Niben101Scf07036XLOC_067441	N	NA	PF00298;PF03946	Ribosomal protein L11, RNA binding domain; Ribosomal protein L11, N-terminal domain	-0.505601483	1.119517841	1.625119324	0.099399847	none
Niben101Scf03865g00008	N	NA	PF00127	Copper binding proteins, plastocyanin/azurin family	-0.902356233	-0.620868826	0.281487408	0.690510314	none
Niben101Scf03867g01011	N	NA	PF13409;PF13410	Glutathione S-transferase, N-terminal domain; Glutathione S-transferase, C-terminal domain	0.230355862	0.324754508	0.094398646	0.838160388	none
Niben101Scf03867g02038	N	NA	PF13442	Cytochrome C oxidase, cbb3-type, subunit III	-0.606823867	-1.513488826	-0.906664959	0.063021977	none
Niben101Scf03867g02046	N	C01	PF00112;PF08127	Papain family cysteine protease; Peptidase family C1 propeptide	-0.002836267	0.106764508	0.109600774	0.803741691	none
Niben101Scf03881g00002;Niben101Scf00049g01003	Y	NA	PF00933;PF01915;PF14310	Glycosyl hydrolase family 3 N terminal domain; Glycosyl hydrolase family 3 C-terminal domain; Fibronectin type III-like domain	-0.390374253	-0.108872159	0.281502094	0.235549213	none
Niben101Scf03888g00002	N	NA	PF05694	56kDa selenium binding protein (SBP56)	-2.769528	-1.908295492	0.861232508	0.029572721	none
Niben101Scf03888g01020;Niben101Scf10608XLOC_079355	N	NA	PF00501	AMP-binding enzyme	0.009091783	1.011327841	1.002236058	0.190830262	none
Niben101Scf03905g01016	N	NA	PF00285;PF00549	Citrate synthase; CoA-ligase	0.452342533	0.255007841	-0.197334692	0.546347942	none
Niben101Scf03905g02008;Niben101Scf01934g04020	N	NA	PF00582	Universal stress protein family	-0.08590615	0.615221174	0.701127324	0.572679701	none
Niben101Scf03907g00006	N	NA	PF02861	Clp amino terminal domain, pathogenicity island component	-0.120434943	0.376211174	0.496646118	0.432041881	none
Niben101Scf03913g01042;Niben101Scf08047XLOC_071633;Niben101Scf08047XLOC_071628	N	NA	PF01411;PF02272;PF07973	tRNA synthetases class II (A); DHHA1 domain; Threonyl and Alanyl tRNA synthetase second additional domain	-0.7354037	-1.711418826	-0.976015126	0.17595664	none
Niben101Scf03914g00001;Niben101Scf05656XLOC_060480	N	NA	PF00300	Histidine phosphatase superfamily (branch 1)	-1.353139333	-1.399025492	-0.045886159	0.759875098	none
Niben101Scf03927g03006	Y	NA	PF00141	Peroxidase	4.229721	7.042154508	2.812433508	0.006481164	up
Niben101Scf03929g04002	N	NA	PF00355;PF08802	Rieske [2Fe-2S] domain; Cytochrome B6-F complex Fe-S subunit	-1.084981333	-0.830725492	0.254255841	0.551369289	none
Niben101Scf03930g02021	Y	NA	PF06232	Embryo-specific protein 3, (ATS3)	0.563568667	2.852741174	2.289172508	0.101576919	none
Niben101Scf03937g00009	Y	NA	PF02298	Plastocyanin-like domain	1.909980333	0.163251174	-1.746729159	0.210144247	none
Niben101Scf03941g02002;Niben101Scf09161XLOC_075580	N	NA	PF00795	Carbon-nitrogen hydrolase	-0.435812717	0.153574508	0.589387224	0.150130836	none
Niben101Scf03942g02001;Niben101Scf05089g00007;Niben101Scf01374g10019;Niben101Scf04046g00008;Niben101Scf10650XLOC_079443	N	NA	PF00390;PF03949	Malic enzyme, N-terminal domain; Malic enzyme, NAD binding domain	0.33623362	0.767681174	0.431447554	0.067479668	none
Niben101Scf03947g00011;Niben101Scf04060g02019	N	NA	PF00582	Universal stress protein family	-0.520929828	0.879981174	1.400911003	0.197518834	none
Niben101Scf03954g01001	N	NA	PF00085	Thioredoxin	0.07423865	-1.018118826	-1.092357476	0.230510663	none
Niben101Scf03963g00006	Y	A01	PF00026	Eukaryotic aspartyl protease	-0.04590183	1.833224508	1.879126338	0.00246775	up
Niben101Scf03963g02006	Y	S10	PF00450	Serine carboxypeptidase	0.2577832	0.851044508	0.593261308	0.252742268	none
Niben101Scf03964g04030	N	NA	PF13023	HD domain	-0.3332091	-1.160858826	-0.827649726	0.016669993	none
Niben101Scf03965g03001	N	NA	PF13460	NAD(P)H-binding	-0.932142133	-0.327102159	0.605039974	0.396130594	none
Niben101Scf03973g01001;Niben101Scf01557g03005;Niben101Scf02616g00011	N	NA	PF01370	NAD dependent epimerase/dehydratase family	0.352434984	0.416317841	0.063882857	0.828603634	none
Niben101Scf03977g01005	N	NA	PF01159;PF03868	Ribosomal protein L6e; Ribosomal protein L6, N-terminal domain	1.355619	2.155841174	0.800222174	0.039584233	none
Niben101Scf03977g02004	N	S09	PF02230	Phospholipase/Carboxylesterase	0.7723764	-0.890195492	-1.662571892	0.23569396	none
Niben101Scf03985g04027	N	NA	PF00295	Glycosyl hydrolases family 28	0.151727663	0.758184508	0.606456844	0.05553241	none
Niben101Scf03990g00010	Y	NA	PF00141	Peroxidase	1.492313333	0.723477841	-0.768835492	0.176030739	none
Niben101Scf03990g00011	Y	NA	PF00069;PF00139	Protein kinase domain; Legume lectin domain	-0.263527183	-1.083255492	-0.819728309	0.453728165	none
Niben101Scf03993g06006;Niben101Ctg06260g00001;Niben101Scf01683g03006;Niben101Ctg13095g00002;Niben101Ctg02231g00001;Niben101Scf02468g05013;Niben101Scf06709XLOC_065776	N	NA	PF03936;PF01397	Terpene synthase family, metal binding domain; Terpene synthase, N-terminal domain	1.763459233	2.769334508	1.005875274	0.001575098	up
Niben101Scf03998g00019	N	NA	PF00171	Aldehyde dehydrogenase family	-1.697426867	0.113714508	1.811141374	0.025056426	none
Niben101Scf04003g04001;Niben101Ctg08400g00001;Niben101Scf07278XLOC_068499	N;Y	NA	NA	NA	0.046959267	0.810787841	0.763828574	0.004088309	up
Niben101Scf04003g09010	Y	NA	NA	NA	-0.8115198	0.785157841	1.596677641	0.003675648	up
Niben101Scf04007g01012	Y	C01	PF00112;PF00396;PF08246	Papain family cysteine protease; Granulin; Cathepsin propeptide inhibitor domain (I29)	-1.0186189	-0.190545492	0.828073408	0.105122121	none
Niben101Scf04007g02013;Niben101Scf03223g02002;Niben101Scf07493XLOC_069359;Niben101Ctg11170g00003;Niben101Scf07493XLOC_069364	N	NA	PF00658;PF00076	Poly-adenylate binding protein, unique domain; RNA recognition motif. (a.k.a. RRM, RBD, or RNP domain)	0.353599599	0.157707841	-0.195891758	0.361392034	none
Niben101Scf04007g05005	N	S08	PF00082	Subtilase family	1.6414666	0.456887841	-1.184578759	0.085661404	none
Niben101Scf04011g00009	N	NA	PF00202	Aminotransferase class-III	-0.084693093	0.658481174	0.743174268	0.006790722	up
Niben101Scf04015g02018;Niben101Scf00963g01005	N	NA	PF04536	TLP18.3, Psb32 and MOLO-1 founding proteins of phosphatase	-1.443384167	-0.811085492	0.632298674	0.094821295	none
Niben101Scf04015g02026;Niben101Scf07441XLOC_069168;Niben101Scf06584XLOC_065289	Y;N	NA	PF00657	GDSL-like Lipase/Acylhydrolase	0.100164558	-0.348572159	-0.448736717	0.094557765	none
Niben101Scf04015g02030	N	A01	PF00026	Eukaryotic aspartyl protease	0.35205	1.471787841	1.119737841	0.507491418	none
Niben101Scf04028g02017	N	NA	PF01596	O-methyltransferase	-1.594105667	-1.115698826	0.478406841	0.361938636	none
Niben101Scf04036g04008;Niben101Scf03439g03004	N	NA	PF00311	Phosphoenolpyruvate carboxylase	-0.223516105	-0.004215492	0.219300613	0.437953686	none
Niben101Scf04040g06006	N	M01	PF01433;PF11838	Peptidase family M1; ERAP1-like C-terminal domain	0.04321316	0.036131174	-0.007081986	0.994470279	none
Niben101Scf04053g02008	Y	NA	PF00188	Cysteine-rich secretory protein family	0.487488767	1.519967841	1.032479074	0.177646294	none
Niben101Scf04053g03033	N	NA	PF00056;PF02866	lactate/malate dehydrogenase, NAD binding domain; lactate/malate dehydrogenase, alpha/beta C-terminal domain	-1.473263	0.515137841	1.988400841	0.080700702	none
Niben101Scf04060g03003;Niben101Ctg12839g00001	N;Y	A01	PF14541;PF14543	Xylanase inhibitor C-terminal; Xylanase inhibitor N-terminal	1.246186933	3.292127841	2.045940908	0.000637249	up
Niben101Scf04077g02006;Niben101Scf00574g11010	N	M67	PF01398;PF13012	JAB1/Mov34/MPN/PAD-1 ubiquitin protease; Maintenance of mitochondrial structure and function	0.068286373	1.175111174	1.106824801	0.095671744	none
Niben101Scf04077g03006;Niben101Scf06829XLOC_066410	N	NA	PF00289;PF02785;PF02786	Carbamoyl-phosphate synthase L chain, N-terminal domain; Biotin carboxylase C-terminal domain; Carbamoyl-phosphate synthase L chain, ATP binding domain	0.271832588	-1.047668826	-1.319501414	0.048663139	none
Niben101Scf04077g05007	N	NA	PF01409;PF03483;PF03484	tRNA synthetases class II core domain (F); B3/4 domain; tRNA synthetase B5 domain	0.392964333	0.206311174	-0.186653159	0.461185327	none
Niben101Scf04078g00002	Y	I03	PF00197	Trypsin and protease inhibitor	0.069635467	1.049477841	0.979842374	0.019259724	none
Niben101Scf04082g01003	Y	NA	PF00445	Ribonuclease T2 family	0.586948233	0.648914508	0.061966274	0.912740354	none
Niben101Scf04082g02016	N	NA	PF00248	Aldo/keto reductase family	0.156616743	0.452987841	0.296371098	0.360348955	none
Niben101Scf04083g04040;Niben101Scf08590XLOC_073639;Niben101Scf03115g02008;Niben101Scf02755g06016;Niben101Scf00369g07016	Y;N	NA	PF00012	Hsp70 protein	2.129709767	1.956577841	-0.173131926	0.503095568	none
Niben101Scf04083g04045;Niben101Scf04156g00011;Niben101Scf02755g05005;Niben101Scf03115g03011;Niben101Ctg09420XLOC_001096	N	NA	PF03810;PF13513	Importin-beta N-terminal domain; HEAT-like repeat	-0.332121748	0.340317841	0.672439589	0.153699595	none
Niben101Scf04084g00005	Y	A01	PF00026;PF03489;PF05184	Eukaryotic aspartyl protease; Saposin-like type B, region 2; Saposin-like type B, region 1	-2.197515	-0.809918826	1.387596174	0.172967907	none
Niben101Scf04096g04008	N	NA	NA	NA	-1.2809363	0.421774508	1.702710808	0.049058987	none
Niben101Scf04099g03003;Niben101Scf03816g02010	N	NA	PF00009;PF03143;PF03144	Elongation factor Tu GTP binding domain; Elongation factor Tu C-terminal domain; Elongation factor Tu domain 2	-0.856437017	0.389837841	1.246274858	0.045932647	none
Niben101Scf04100g00015	N	NA	PF00815	Histidinol dehydrogenase	-0.01997287	0.613684508	0.633657378	0.157597005	none
Niben101Scf04103g00004;Niben101Scf02451g06019	N	NA	PF16113	Enoyl-CoA hydratase/isomerase	-0.190637912	1.167974508	1.358612419	0.058184364	none
Niben101Scf04104g00009	Y	NA	PF02298	Plastocyanin-like domain	0.461326867	-1.094075492	-1.555402359	0.026094309	none
Niben101Scf04110g00002	N	NA	PF01450;PF07991	Acetohydroxy acid isomeroreductase, catalytic domain; Acetohydroxy acid isomeroreductase, NADPH-binding domain	0.284413237	-1.130798826	-1.415212062	0.007277133	down
Niben101Scf04113g03012	N	NA	PF00185;PF02729	Aspartate/ornithine carbamoyltransferase, Asp/Orn binding domain; Aspartate/ornithine carbamoyltransferase, carbamoyl-P binding domain	0.5089638	0.176814508	-0.332149292	0.365759837	none
Niben101Scf04113g05007	N	T01	PF00227	Proteasome subunit	0.482474067	0.230327841	-0.252146226	0.106174525	none
Niben101Scf04123g01031;Niben101Ctg04324XLOC_000448;Niben101Scf21600XLOC_088944	N;Y	NA	PF07714;PF12819	Protein tyrosine kinase; Carbohydrate-binding protein of the ER	0.194919089	0.502354508	0.307435419	0.0886635	none
Niben101Scf04133g01027;Niben101Scf06457XLOC_064677	N	NA	PF01053	Cys/Met metabolism PLP-dependent enzyme	-0.014487918	1.401581174	1.416069093	0.062621685	none
Niben101Scf04134g02004;Niben101Scf05491g00012	N	NA	PF00687	Ribosomal protein L1p/L10e family	0.865041333	1.550554508	0.685513174	0.366807545	none
Niben101Scf04134g02005;Niben101Scf12414XLOC_082539;Niben101Scf07532XLOC_069557;Niben101Scf06236XLOC_063596;Niben101Scf04703g11023;Niben101Scf02494g08002;Niben101Scf00603g08024;Niben101Scf00527g01005;Niben101Scf05317g00004	N	NA	PF00312;PF08069;PF00111	Ribosomal protein S15; Ribosomal S13/S15 N-terminal domain; 2Fe-2S iron-sulfur cluster binding domain	0.618505996	2.207777841	1.589271845	0.001134084	up
Niben101Scf04160g01002;Niben101Scf02011g03011;Niben101Scf06529XLOC_065037;Niben101Scf04160g01005;Niben101Scf11588XLOC_081135;Niben101Ctg09466g00002;Niben101Scf03753g00018;Niben101Scf04481g00023	N;Y	NA	PF00759;PF09478	Glycosyl hydrolase family 9; Carbohydrate binding domain CBM49	0.549566087	2.985454508	2.435888421	0.024386095	none
Niben101Scf04172g02006	N	NA	PF02427	Photosystem I reaction centre subunit IV / PsaE	-1.718049	-0.227455492	1.490593508	0.022092059	none
Niben101Scf04174g01004;Niben101Scf02971g01005	N	NA	PF02798;PF13410;PF13417	Glutathione S-transferase, N-terminal domain; Glutathione S-transferase, C-terminal domain	-0.334534533	1.432577841	1.767112374	0.072503157	none
Niben101Scf04174g01008	N	NA	PF02798;PF13410	Glutathione S-transferase, N-terminal domain; Glutathione S-transferase, C-terminal domain	0.704247833	0.636751174	-0.067496659	0.796052177	none
Niben101Scf04174g05001	N	NA	PF01070	FMN-dependent dehydrogenase	-1.330109667	-0.080568826	1.249540841	0.10636224	none
Niben101Scf04177g02002;Niben101Scf10086XLOC_078052;Niben101Scf10086XLOC_078055	Y;N	NA	PF13091	PLD-like domain	0.451545356	-0.072832159	-0.524377515	0.039201736	none
Niben101Scf04187g00037;Niben101Scf00821g08002	N	NA	PF00183;PF02518	Hsp90 protein; Histidine kinase-, DNA gyrase B-, and HSP90-like ATPase	-0.312618092	0.799507841	1.112125933	0.189685116	none
Niben101Scf04195g01005;Niben101Scf04170g00006	Y;N	NA	PF00332	Glycosyl hydrolases family 17	0.728569213	2.453297841	1.724728628	0.043832739	none
Niben101Scf04195g01006;Niben101Scf05349g01023;Niben101Scf21647XLOC_088957;Niben101Scf21647XLOC_088956	N	NA	PF00006;PF00306;PF02874;PF16886	ATP synthase alpha/beta family, nucleotide-binding domain; ATP synthase alpha/beta chain, C terminal domain; ATP synthase alpha/beta family, beta-barrel domain; ATPsynthase alpha/beta subunit N-term extension	0.177951264	1.209544508	1.031593244	0.423410322	none
Niben101Scf04196g00003	N	NA	PF00101;PF12338	Ribulose bisphosphate carboxylase, small chain; Ribulose-1,5-bisphosphate carboxylase small subunit	-0.864865367	0.167171174	1.032036541	0.099325031	none
Niben101Scf04196g00005	N	NA	PF00101;PF12338	Ribulose bisphosphate carboxylase, small chain; Ribulose-1,5-bisphosphate carboxylase small subunit	-0.919235667	0.411194508	1.330430174	0.496899976	none
Niben101Scf04198g01001;Niben101Scf04198g01002;Niben101Scf12966XLOC_083223;Niben101Scf12966XLOC_083222;Niben101Scf12966XLOC_083221	N	C44	PF00310;PF01493;PF01645;PF04898	Glutamine amidotransferases class-II; GXGXG motif; Conserved region in glutamate synthase; Glutamate synthase central domain	-0.533035127	-0.186762159	0.346272968	0.348854173	none
Niben101Scf04205g02003	Y	NA	PF03009	Glycerophosphoryl diester phosphodiesterase family	1.771321	1.314724508	-0.456596492	0.117059666	none
Niben101Scf04212g00015	Y	I09	PF05922	Peptidase inhibitor I9	0.0979987	1.569784508	1.471785808	0.020863856	none
Niben101Scf04216g02006;Niben101Scf03877g00007	N	NA	PF01789	PsbP	-1.798403833	-2.525608826	-0.727204992	0.293064487	none
Niben101Scf04216g07016;Niben101Scf00016g04007	N	NA	PF00829	Ribosomal prokaryotic L21 protein	-0.288067658	1.668557841	1.956625499	0.051364819	none
Niben101Scf04216g07018;Niben101Scf19442XLOC_088299	Y	I09	PF05922	Peptidase inhibitor I9	0.10391836	-0.223452159	-0.327370519	0.401276678	none
Niben101Scf04217g05006;Niben101Scf02420g04001	N	NA	PF13405;PF13499	EF-hand domain; EF-hand domain pair	0.520033187	-0.111978826	-0.632012012	0.454398101	none
Niben101Scf04218g00008	N	NA	NA	NA	-0.336485257	0.324121174	0.660606431	0.123819336	none
Niben101Scf04230g00001;Niben101Scf04738g02001	Y;N	NA	PF00657	GDSL-like Lipase/Acylhydrolase	1.965558333	2.686917841	0.721359508	0.120546571	none
Niben101Scf04234g01009;Niben101Scf10386XLOC_078848	N	S09	PF00326	Prolyl oligopeptidase family	-0.497044833	2.265944508	2.762989341	0.029029823	none
Niben101Scf04236g00013	N	NA	PF01208	Uroporphyrinogen decarboxylase (URO-D)	-0.3805275	-0.414825492	-0.034297992	0.949395124	none
Niben101Scf04283g10001	N	NA	PF01370	NAD dependent epimerase/dehydratase family	-0.6014793	0.629621174	1.231100474	0.185856523	none
Niben101Scf04287g06007	N	NA	PF08442;PF16114	ATP-grasp domain; ATP citrate lyase citrate-binding	0.153273113	1.262974508	1.109701394	0.013210817	none
Niben101Scf04290g04018;Niben101Scf01326g04004;Niben101Scf01285g04011;Niben101Scf00966g01002;Niben101Scf05060g01010;Niben101Scf09801XLOC_077366;Niben101Scf08724XLOC_074310	N	NA	PF01199	Ribosomal protein L34e	0.414890615	1.251837841	0.836947226	0.003185215	up
Niben101Scf04292g11008;Niben101Scf00155g04014	N	NA	PF00224;PF02887	Pyruvate kinase, barrel domain; Pyruvate kinase, alpha/beta domain	0.683895183	0.911671174	0.227775991	0.646744876	none
Niben101Scf04294g01002	Y	M14	PF01476	LysM domain	1.723918667	2.892364508	1.168445841	0.015532729	none
Niben101Scf04296g00024	N	NA	PF00171	Aldehyde dehydrogenase family	-0.364607033	0.046254508	0.410861541	0.339356947	none
Niben101Scf04300g05005;Niben101Ctg09098XLOC_001042	N	NA	PF00004	ATPase family associated with various cellular activities (AAA)	0.038395047	0.518494508	0.480099461	0.269713106	none
Niben101Scf04323g04023;Niben101Scf03214g01013;Niben101Scf00088g01010	N	NA	PF03297	S25 ribosomal protein	0.744728044	2.784411174	2.03968313	0.002918275	up
Niben101Scf04325g00005	N	NA	PF03088	Strictosidine synthase	0.9221539	6.349164508	5.427010608	0.003575741	up
Niben101Scf04325g01016;Niben101Scf04032g00003;Niben101Scf04032g00001	Y;N	NA	PF01008	Initiation factor 2 subunit family	0.288786027	1.090921174	0.802135148	0.024715841	none
Niben101Scf04327g01005	N	NA	PF00121	Triosephosphate isomerase	-1.051413133	-1.296858826	-0.245445692	0.435569904	none
Niben101Scf04327g02015;Niben101Scf01852g02002	N	NA	PF00160	Cyclophilin type peptidyl-prolyl cis-trans isomerase/CLD	-0.226713553	-0.147505492	0.079208061	0.949747954	none
Niben101Scf04327g02018;Niben101Scf02658g01005	N	NA	PF00313;PF00098	'Cold-shock' DNA-binding domain; Zinc knuckle	-0.263495244	1.031121174	1.294616418	0.014592838	none
Niben101Scf04328g00019	N	NA	PF00334	Nucleoside diphosphate kinase	0.21689393	0.172264508	-0.044629422	0.919621329	none
Niben101Scf04331g09018;Niben101Scf06890XLOC_066698;Niben101Scf27914XLOC_090235	Y;N	NA	PF00183;PF02518	Hsp90 protein; Histidine kinase-, DNA gyrase B-, and HSP90-like ATPase	1.653276111	2.557917841	0.90464173	0.046295173	none
Niben101Scf04339g00010;Niben101Scf02262g02010	N	NA	PF04051	Transport protein particle (TRAPP) component	0.130488375	-0.064895492	-0.195383867	0.53779162	none
Niben101Scf04339g04004	N	NA	PF13857	Ankyrin repeats (many copies)	0.015609817	-2.697392159	-2.713001976	0.000746427	down
Niben101Scf04339g07004;Niben101Scf00157g00006	N	NA	PF01042	Endoribonuclease L-PSP	-0.0092099	-0.144525492	-0.135315592	0.541475647	none
Niben101Scf04371g01006;Niben101Scf01481g02015;Niben101Scf01579g01046;Niben101Scf01464g00001;Niben101Scf16416XLOC_086691;Niben101Scf07152XLOC_067853;Niben101Scf03400g02004;Niben101Scf05159g00002;Niben101Scf02182g03001;Niben101Scf02182g02003;Niben101Scf02182g01012;Niben101Scf00436g10003;Niben101Scf07275XLOC_068480;Niben101Scf05506g00009;Niben101Scf23814XLOC_089467;Niben101Scf06990XLOC_067114;Niben1…	N	NA	PF00125	Core histone H2A/H2B/H3/H4	1.336505518	2.059137841	0.722632323	0.211790208	none
Niben101Scf04375g06002;Niben101Scf12360XLOC_082447	N	NA	PF01409;PF03147	tRNA synthetases class II core domain (F); Ferredoxin-fold anticodon binding domain	-0.054311252	-0.382235492	-0.327924241	0.492081786	none
Niben101Scf04375g08025;Niben101Scf00653g01009	N	NA	PF00085	Thioredoxin	-1.002468367	-1.375938826	-0.373470459	0.473651023	none
Niben101Scf04375g11007	N	NA	PF00166	Chaperonin 10 Kd subunit	1.503723667	1.477891174	-0.025832492	0.966740378	none
Niben101Scf04377g00005;Niben101Scf04225g02007	N	NA	PF00009;PF11987	Elongation factor Tu GTP binding domain; Translation-initiation factor 2	-0.90148275	-0.380165492	0.521317258	0.311422962	none
Niben101Scf04386g03005	Y	NA	PF07944	Beta-L-arabinofuranosidase, GH127	0.194579367	1.018441174	0.823861808	0.093556827	none
Niben101Scf04386g04007;Niben101Scf02919g00019	Y	NA	PF00069;PF08263;PF00560	Protein kinase domain; Leucine rich repeat N-terminal domain; Leucine Rich Repeat	1.041145217	1.795267841	0.754122624	0.051076866	none
Niben101Scf04392g04008	Y	NA	PF00722;PF06955	Glycosyl hydrolases family 16; Xyloglucan endo-transglycosylase (XET) C-terminus	1.694884667	1.076397841	-0.618486826	0.195503638	none
Niben101Scf04400g02005;Niben101Scf03971g00004	N;Y	NA	PF00149;PF14008;PF16656	Calcineurin-like phosphoesterase; Iron/zinc purple acid phosphatase-like protein C; Purple acid Phosphatase, N-terminal domain	-0.421509	0.553057841	0.974566841	0.024144781	none
Niben101Scf04411g01004;Niben101Scf01634g02036	N	S09	PF00756	Putative esterase	-0.813412133	0.413724508	1.227136641	0.016997829	none
Niben101Scf04418g11001;Niben101Scf04006g01029	Y	NA	PF00445	Ribonuclease T2 family	0.065213616	1.367441174	1.302227558	0.000747452	up
Niben101Scf04418g12003;Niben101Scf01187XLOC_019016;Niben101Scf04362XLOC_051650;Niben101Scf00825XLOC_014163;Niben101Scf10217XLOC_078372	N	NA	PF00861;PF14204	Ribosomal L18p/L5e family; Ribosomal L18 C-terminal region	0.001894697	1.608934508	1.607039811	0.003220396	up
Niben101Scf04422g17008;Niben101Scf02235g04027	N	NA	PF10615;PF13883	Protein of unknown function (DUF2470); Pyridoxamine 5'-phosphate oxidase	-0.524039833	0.352597841	0.876637674	0.000876718	up
Niben101Scf04424g03004;Niben101Scf08121XLOC_071775	N	NA	PF00012	Hsp70 protein	0.712139767	0.776131174	0.063991408	0.916620874	none
Niben101Scf04436XLOC_052353;Niben101Scf04436XLOC_052376;Niben101Scf04387g00001	Y	NA	PF04398	Protein of unknown function, DUF538	0.327671306	-2.075208826	-2.402880131	0.321726496	none
Niben101Scf04436g07001;Niben101Scf03842g00011;Niben101Scf02316g03036;Niben101Scf01085g02014;Niben101Scf00386g00002	N	NA	PF00004	ATPase family associated with various cellular activities (AAA)	-0.005793665	-0.494232159	-0.488438494	0.562368108	none
Niben101Scf04436g08005;Niben101Scf02482g01018;Niben101Scf02316g00021;Niben101Scf03842g01014	N	NA	PF01283	Ribosomal protein S26e	0.719253918	1.680057841	0.960803923	0.103787893	none
Niben101Scf04436g13024	N	NA	PF00861;PF14204	Ribosomal L18p/L5e family; Ribosomal L18 C-terminal region	1.0142342	1.473231174	0.458996974	0.108838328	none
Niben101Scf04437g00011;Niben101Scf10836XLOC_079745;Niben101Ctg04214XLOC_000433	N	NA	PF00155	Aminotransferase class I and II	-0.269565189	0.555084508	0.824649697	0.231307765	none
Niben101Scf04444g01004;Niben101Scf01752g10011	N	NA	PF01201	Ribosomal protein S8e	0.6868127	1.879557841	1.192745141	0.019452331	none
Niben101Scf04444g06007	Y	NA	PF02469	Fasciclin domain	0.958100767	0.581894508	-0.376206259	0.175934714	none
Niben101Scf04444g09012;Niben101Scf04847g02011	N	NA	PF00348	Polyprenyl synthetase	0.624288012	1.779041174	1.154753163	0.009404258	up
Niben101Scf04448g02007;Niben101Scf03203g07006;Niben101Ctg07333XLOC_000787	N	NA	PF00416	Ribosomal protein S13/S18	1.151500067	2.054797841	0.903297774	0.313609369	none
Niben101Scf04473g00001	N	NA	PF13414	TPR repeat	-0.605115733	-0.190472159	0.414643574	0.169089125	none
Niben101Scf04473g02002;Niben101Scf01623g17008;Niben101Scf02693g00001;Niben101Scf09203XLOC_075688;Niben101Scf07576XLOC_069656;Niben101Scf05336g00011;Niben101Scf00466g04034;Niben101Scf00332g05012;Niben101Scf05099g00008;Niben101Scf09612XLOC_076856	N	NA	PF00025;PF14009	ADP-ribosylation factor family; Domain of unknown function (DUF4228)	0.501257016	0.808447841	0.307190825	0.556960332	none
Niben101Scf04475g00005	N	NA	PF00244	14-3-3 protein	-1.222604667	-0.456988826	0.765615841	0.016718064	none
Niben101Scf04488g00021	Y	NA	PF16845	Aspartic acid proteinase inhibitor	0.107168567	-0.607792159	-0.714960726	0.63856597	none
Niben101Scf04490g00001;Niben101Scf00119g03011	N	NA	PF00012	Hsp70 protein	0.722625433	-0.722828826	-1.445454259	0.176387226	none
Niben101Scf04494g00018;Niben101Scf03287g02002;Niben101Scf01374g01016;Niben101Scf01147g01007;Niben101Scf00220g04015;Niben101Scf05709XLOC_060798	N	NA	PF03244	Photosystem I reaction centre subunit VI	-1.392148111	-1.170958826	0.221189285	0.841145376	none
Niben101Scf04494g00023;Niben101Scf03287g00021	N	NA	PF00389;PF02826	D-isomer specific 2-hydroxyacid dehydrogenase, catalytic domain; D-isomer specific 2-hydroxyacid dehydrogenase, NAD binding domain	-0.959166503	-0.322848826	0.636317678	0.39847159	none
Niben101Scf04523g00007	N	NA	PF00198;PF00364;PF02817	2-oxoacid dehydrogenases acyltransferase (catalytic domain); Biotin-requiring enzyme; e3 binding domain	-0.8920512	0.501591174	1.393642374	0.168344218	none
Niben101Scf04528g04004	N	NA	PF13839	GDSL/SGNH-like Acyl-Esterase family found in Pmr5 and Cas1p	1.92674	2.115731174	0.188991174	0.059901257	none
Niben101Scf04528g05004	N	NA	PF00572	Ribosomal protein L13	-0.541841533	0.999727841	1.541569374	0.167804814	none
Niben101Scf04529g00005;Niben101Scf04529g00012	N	NA	PF00006;PF00306;PF02874	ATP synthase alpha/beta family, nucleotide-binding domain; ATP synthase alpha/beta chain, C terminal domain; ATP synthase alpha/beta family, beta-barrel domain	-0.745781433	0.579937841	1.325719274	0.062359916	none
Niben101Scf04529g00011;Niben101Scf00167g04017	N	NA	PF00119;PF00318	ATP synthase A chain; Ribosomal protein S2	-0.883869893	-1.431732159	-0.547862266	0.197882637	none
Niben101Scf04539g01016;Niben101Scf07116XLOC_067743;Niben101Scf01377g02001	N	NA	PF00464	Serine hydroxymethyltransferase	0.017547457	-1.084425492	-1.101972949	0.223988759	none
Niben101Scf04539g01017	N	NA	PF06201	PITH domain	-0.151088533	-1.033622159	-0.882533626	0.035713173	none
Niben101Scf04549g10022;Niben101Scf04861g01011;Niben101Scf10889XLOC_079845	Y	NA	PF01301;PF02140	Glycosyl hydrolases family 35; Galactose binding lectin domain	-1.060893578	0.629011174	1.689904752	0.000385839	up
Niben101Scf04551g02004;Niben101Scf07187XLOC_068069	Y;N	NA	PF03009	Glycerophosphoryl diester phosphodiesterase family	0.73906935	1.267127841	0.528058491	0.049203024	none
Niben101Scf04551g04015;Niben101Scf16622XLOC_086821	N	NA	PF00085	Thioredoxin	-0.991009117	-0.604212159	0.386796958	0.310207726	none
Niben101Scf04554g01004	Y	NA	PF08263	Leucine rich repeat N-terminal domain	2.261824	2.856947841	0.595123841	0.029174237	none
Niben101Scf04554g06017	N	NA	PF00332;PF07983	Glycosyl hydrolases family 17; X8 domain	0.769937867	1.863977841	1.094039974	0.000247653	up
Niben101Scf04555g01001	Y	NA	NA	NA	4.230698333	5.339471174	1.108772841	0.002280858	up
Niben101Scf04555g02006;Niben101Scf06486XLOC_064796	Y	NA	PF00704;PF07714	Glycosyl hydrolases family 18; Protein tyrosine kinase	0.365497767	1.507151174	1.141653408	0.013530747	none
Niben101Scf04557g00001;Niben101Ctg13431g00004;Niben101Scf04557g00008;Niben101Scf13823XLOC_084376;Niben101Scf04643g04001;Niben101Scf00457g13007	N;Y	NA	PF00722;PF06955	Glycosyl hydrolases family 16; Xyloglucan endo-transglycosylase (XET) C-terminus	0.774769078	4.953581174	4.178812097	0.00011252	up
Niben101Scf04558g02003;Niben101Scf04558XLOC_053203	N	I25	PF00031	Cystatin domain	-0.072623517	-0.189328826	-0.116705309	0.571965625	none
Niben101Scf04558g02010	N	NA	PF00288	GHMP kinases N terminal domain	-0.614902467	-0.503552159	0.111350308	0.650219845	none
Niben101Scf04563g01016	N	NA	PF08241	Methyltransferase domain	1.056453333	2.265277841	1.208824508	0.112055977	none
Niben101Scf04610g01019;Niben101Scf08160XLOC_072053	Y	NA	PF00332	Glycosyl hydrolases family 17	-1.593051933	0.954304508	2.547356441	0.000349706	up
Niben101Scf04623g01006	N	NA	PF04969	CS domain	0.900431967	-0.070008826	-0.970440792	0.331133734	none
Niben101Scf04624g00012	N	NA	PF00428	60s Acidic ribosomal protein	1.043311167	1.787947841	0.744636674	0.598373522	none
Niben101Scf04628g00002	N	NA	PF00815	Histidinol dehydrogenase	-0.02939678	-0.016958826	0.012437954	0.99109251	none
Niben101Scf04629g03013;Niben101Scf04113g05009	N	T01	PF00185;PF00227;PF02729;PF10584	Aspartate/ornithine carbamoyltransferase, Asp/Orn binding domain; Proteasome subunit; Aspartate/ornithine carbamoyltransferase, carbamoyl-P binding domain; Proteasome subunit A N-terminal signature	-0.043961367	0.371797841	0.415759208	0.552759467	none
Niben101Scf04633g02005;Niben101Scf01912g01003	N	NA	PF00542;PF16320	Ribosomal protein L7/L12 C-terminal domain; Ribosomal protein L7/L12 dimerisation domain	-0.37946505	-2.007965492	-1.628500442	0.010365577	down
Niben101Scf04639g15008	N	NA	PF00175;PF00970	Oxidoreductase NAD-binding domain; Oxidoreductase FAD-binding domain	0.3176386	1.183224508	0.865585908	0.423987052	none
Niben101Scf04641g00012	N	NA	PF00106	short chain dehydrogenase	-1.567859	-0.057675492	1.510183508	0.027240832	none
Niben101Scf04641g01003	N	NA	PF00106	short chain dehydrogenase	-1.602008667	0.257967841	1.859976508	0.004853927	up
Niben101Scf04650g07004	Y	NA	PF02469	Fasciclin domain	0.316593833	-2.191818826	-2.508412659	0.27287963	none
Niben101Scf04652g00002;Niben101Scf04090g01002	N	NA	PF00294	pfkB family carbohydrate kinase	1.158471467	0.380904508	-0.777566959	0.034052215	none
Niben101Scf04653g02007	N	NA	PF00076	RNA recognition motif. (a.k.a. RRM, RBD, or RNP domain)	-0.621267933	-0.307922159	0.313345774	0.575878727	none
Niben101Scf04659g00004;Niben101Scf09268XLOC_075885;Niben101Scf09268XLOC_075883;Niben101Scf03214g00006	N	NA	PF00076	RNA recognition motif. (a.k.a. RRM, RBD, or RNP domain)	0.492050503	0.774671174	0.282620671	0.395494573	none
Niben101Scf04660g00011	Y	NA	PF00188	Cysteine-rich secretory protein family	2.444343667	1.835791174	-0.608552492	0.310385066	none
Niben101Scf04664g01003	N	NA	PF00274	Fructose-bisphosphate aldolase class-I	-0.8427837	-0.001958826	0.840824874	0.052534399	none
Niben101Scf04666g00003;Niben101Scf04871g22001;Niben101Scf05584g04020;Niben101Scf00447g00001	Y	NA	PF00704	Glycosyl hydrolases family 18	0.27569715	0.856084508	0.580387358	0.290015627	none
Niben101Scf04673g00004	N	NA	PF00393;PF03446	6-phosphogluconate dehydrogenase, C-terminal domain; NAD binding domain of 6-phosphogluconate dehydrogenase	-0.120877253	0.559181174	0.680058428	0.07780852	none
Niben101Scf04675g08014	Y	C13	PF01650	Peptidase C13 family	1.102882333	-1.267555492	-2.370437826	0.070240587	none
Niben101Scf04686g02015;Niben101Scf04950g04015	N	NA	PF00365	Phosphofructokinase	0.485003967	-1.241002159	-1.726006126	0.099791387	none
Niben101Scf04703g11013;Niben101Scf11361XLOC_080677;Niben101Scf00603g08014	N	NA	PF00275	EPSP synthase (3-phosphoshikimate 1-carboxyvinyltransferase)	0.238510478	-0.327988826	-0.566499303	0.418396065	none
Niben101Scf04711g00016;Niben101Scf05385g02008	Y	NA	PF00394;PF07731;PF07732	Multicopper oxidase	2.403241	-0.876675492	-3.279916492	0.005114065	down
Niben101Scf04713g04008	Y	NA	NA	NA	-0.053224167	-1.390802159	-1.337577992	0.046837787	none
Niben101Scf04714g00004;Niben101Scf03337g03012	Y	NA	PF14547	Hydrophobic seed protein	0.3729095	-1.326638826	-1.699548326	0.07291674	none
Niben101Scf04724g03012;Niben101Scf14516XLOC_085106	N	NA	PF00160	Cyclophilin type peptidyl-prolyl cis-trans isomerase/CLD	-0.6257784	-0.510965492	0.114812908	0.915477348	none
Niben101Scf04727g03006;Niben101Scf01100g01006;Niben101Scf05433g00004	N	NA	PF00108;PF02803	Thiolase, N-terminal domain; Thiolase, C-terminal domain	0.698608178	2.375827841	1.677219663	0.049184098	none
Niben101Scf04738g04007;Niben101Scf07463XLOC_069233	N	NA	PF00731;PF02222	AIR carboxylase; ATP-grasp domain	-0.719867233	0.320727841	1.040595074	0.106101231	none
Niben101Scf04741g04001;Niben101Scf01983g02011	N	NA	PF01641	SelR domain	-0.602973367	-0.360478826	0.242494541	0.72812505	none
Niben101Scf04741g05004	N	NA	PF02431	Chalcone-flavanone isomerase	-0.5814047	0.120534508	0.701939208	0.067610187	none
Niben101Scf04741g05017;Niben101Scf04945g00007	N	NA	PF00348	Polyprenyl synthetase	-1.01418695	-2.368908826	-1.354721876	0.181935555	none
Niben101Scf04754g01001;Niben101Scf02390g01019	N	NA	PF01425	Amidase	0.081099365	0.962034508	0.880935142	0.024291398	none
Niben101Scf04754g03025;Niben101Scf17947XLOC_087532	N	NA	PF00156	Phosphoribosyl transferase domain	0.513186705	0.563817841	0.050631136	0.948119447	none
Niben101Scf04764g05003;Niben101Scf02319g12008	Y	NA	PF03181	BURP domain	-0.850292783	3.282834508	4.133127291	0.022671608	none
Niben101Scf04765g00002	N	NA	PF00085;PF00462	Thioredoxin; Glutaredoxin	0.068690787	-0.837982159	-0.906672946	0.045727488	none
Niben101Scf04765g00011;Niben101Scf08419XLOC_072942	N	C44	PF12481	Aluminium induced protein	0.832006017	0.762834508	-0.069171509	0.937891705	none
Niben101Scf04772g00008;Niben101Scf10671XLOC_079471;Niben101Scf01978g01006;Niben101Scf08724XLOC_074300	N	NA	PF00956	Nucleosome assembly protein (NAP)	0.8788996	0.762167841	-0.116731759	0.877834023	none
Niben101Scf04775g00004;Niben101Scf04792g01004;Niben101Scf02438g02011;Niben101Scf03085g07014;Niben101Scf11424XLOC_080841;Niben101Scf00416g01010	N	NA	PF01145	SPFH domain / Band 7 family	0.728668694	1.041681174	0.31301248	0.793536672	none
Niben101Scf04776g00003;Niben101Scf01509g01011;Niben101Scf04776g01009	N	NA	PF00128;PF02922	Alpha amylase, catalytic domain; Carbohydrate-binding module 48 (Isoamylase N-terminal domain)	-0.157222099	0.187761174	0.344983273	0.209455721	none
Niben101Scf04776g01001	N	NA	PF01738	Dienelactone hydrolase family	-0.537832333	-0.887345492	-0.349513159	0.233932693	none
Niben101Scf04776g01002	N	NA	PF01738	Dienelactone hydrolase family	1.359985	2.186971174	0.826986174	0.43314758	none
Niben101Scf04777g00001	N	NA	PF00107;PF08240	Zinc-binding dehydrogenase; Alcohol dehydrogenase GroES-like domain	-1.380577333	0.004214508	1.384791841	0.170487161	none
Niben101Scf04778g02012;Niben101Scf06726XLOC_065847	N	NA	PF01602;PF08752;PF16381	Adaptin N terminal region; Coatomer gamma subunit appendage platform subdomain; Coatomer subunit gamma-1 C-terminal appendage platform	0.567712733	0.262431174	-0.305281559	0.152785659	none
Niben101Scf04778g02019;Niben101Scf04778g02018	Y	NA	PF00332;PF07983	Glycosyl hydrolases family 17; X8 domain	1.821940983	5.112664508	3.290723524	0.016053604	none
Niben101Scf04779g01006	N	NA	PF00009;PF00679;PF03144;PF03764;PF14492	Elongation factor Tu GTP binding domain; Elongation factor G C-terminus; Elongation factor Tu domain 2; Elongation factor G, domain IV; Elongation Factor G, domain II	0.080572703	-0.188645492	-0.269218196	0.603791588	none
Niben101Scf04779g01020;Niben101Scf00168g10016	N	NA	PF13414;PF00515	TPR repeat; Tetratricopeptide repeat	0.354809663	1.108987841	0.754178178	0.025181895	none
Niben101Scf04782g02006;Niben101Scf00069g15002	N	NA	PF00294	pfkB family carbohydrate kinase	-0.107338822	0.209281174	0.316619996	0.318310413	none
Niben101Scf04786g01004	N	NA	PF00430	ATP synthase B/B' CF(0)	-1.614674	0.400811174	2.015485174	0.045407239	none
Niben101Scf04787g02002;Niben101Scf07709XLOC_070249	N	NA	PF00067	Cytochrome P450	1.836296683	2.089764508	0.253467824	0.605195248	none
Niben101Scf04792g02004	Y	NA	PF02469	Fasciclin domain	0.2603769	0.206021174	-0.054355726	0.751958857	none
Niben101Scf04793g01008;Niben101Scf02927g04002	N	NA	PF00085	Thioredoxin	-1.4881665	-0.326065492	1.162101008	0.118940294	none
Niben101Scf04797g00026;Niben101Scf06280XLOC_063795	Y	NA	PF13883	Pyridoxamine 5'-phosphate oxidase	-0.083123717	0.625044508	0.708168224	0.156247622	none
Niben101Scf04804g01002	N	NA	PF03763;PF03766	Remorin, C-terminal region; Remorin, N-terminal region	-1.732509667	0.109901174	1.842410841	0.005958083	up
Niben101Scf04804g04001;Niben101Scf02487g00001;Niben101Scf03712g00010;Niben101Scf04375g02016	N	T01	PF00227	Proteasome subunit	0.057006468	1.160954508	1.10394804	0.023778224	none
Niben101Scf04813g00014	Y	NA	PF02469	Fasciclin domain	0.331685333	-0.448992159	-0.780677492	0.160396336	none
Niben101Scf04819g03021	N	NA	PF02672	CP12 domain	-1.132298	-0.005512159	1.126785841	0.078902059	none
Niben101Scf04827g04017;Niben101Scf01964g09004	N	NA	PF04398	Protein of unknown function, DUF538	1.6491695	0.100297841	-1.548871659	0.001765506	down
Niben101Scf04847g00009	Y	NA	PF02469	Fasciclin domain	1.1768906	0.126694508	-1.050196092	0.573131364	none
Niben101Scf04847g03018;Niben101Scf10796XLOC_079678	N	NA	PF00183;PF02518	Hsp90 protein; Histidine kinase-, DNA gyrase B-, and HSP90-like ATPase	0.412706305	1.346617841	0.933911536	0.206558536	none
Niben101Scf04847g03019	N	A28	PF00240;PF00627;PF09668	Ubiquitin family; UBA/TS-N domain; Aspartyl protease	0.728133467	0.160454508	-0.567678959	0.130992778	none
Niben101Scf04861g01010	Y	NA	PF00069;PF00560;PF08263	Protein kinase domain; Leucine Rich Repeat; Leucine rich repeat N-terminal domain	-0.095129079	-0.478008826	-0.382879747	0.005167854	down
Niben101Scf04869g03002	Y	NA	PF00332	Glycosyl hydrolases family 17	6.221139	5.772667841	-0.448471159	0.445629058	none
Niben101Scf04869g04002;Niben101Scf00327g00014	N	NA	PF01370	NAD dependent epimerase/dehydratase family	0.03392295	0.872211174	0.838288224	0.009042196	up
Niben101Scf04871g23001;Niben101Scf19230XLOC_088193;Niben101Scf05750XLOC_061042	N	NA	PF00237	Ribosomal protein L22p/L17e	0.445409244	1.629581174	1.18417193	0.019984465	none
Niben101Scf04886g05003;Niben101Scf02969g00003;Niben101Scf04886XLOC_055401;Niben101Scf02771XLOC_037459	N	NA	PF00012	Hsp70 protein	0.210182581	3.241247841	3.03106526	0.049921692	none
Niben101Scf04899g05004;Niben101Scf02581g02001;Niben101Scf09659XLOC_076981;Niben101Ctg16320g00002;Niben101Ctg11716g00002	N	NA	PF05091	Eukaryotic translation initiation factor 3 subunit 7 (eIF-3)	0.258525432	1.496874508	1.238349075	0.009825131	up
Niben101Scf04901g00021	N	T01	PF00227;PF10584	Proteasome subunit; Proteasome subunit A N-terminal signature	-0.041797507	1.106651174	1.148448681	0.001898442	up
Niben101Scf04905g04004;Niben101Scf07323XLOC_068670	N	NA	PF00044;PF02800	Glyceraldehyde 3-phosphate dehydrogenase, NAD binding domain; Glyceraldehyde 3-phosphate dehydrogenase, C-terminal domain	1.030795167	1.255877841	0.225082674	0.486521588	none
Niben101Scf04907g01014;Niben101Scf00409g00002	N	NA	PF01264	Chorismate synthase	0.284447685	-0.663345492	-0.947793177	0.397670399	none
Niben101Scf04910g01007;Niben101Scf06933XLOC_066847;Niben101Scf02437g04010	N	NA	PF00534;PF00862	Glycosyl transferases group 1; Sucrose synthase	-0.429230678	0.403771174	0.833001852	0.391648463	none
Niben101Scf04918g00013	Y	NA	PF00149;PF14008;PF16656	Calcineurin-like phosphoesterase; Iron/zinc purple acid phosphatase-like protein C; Purple acid Phosphatase, N-terminal domain	0.699325433	0.485187841	-0.214137592	0.644548764	none
Niben101Scf04918g05001;Niben101Scf05220g00005;Niben101Scf00332g06012;Niben101Scf05220g00004;Niben101Scf00466g04037;Niben101Scf06815XLOC_066284	N	NA	PF03030	Inorganic H+ pyrophosphatase	0.641006754	0.173807841	-0.467198913	0.143081158	none
Niben101Scf04918g07003	Y	NA	PF03662	Glycosyl hydrolase family 79, N-terminal domain	-0.02468119	-1.775448826	-1.750767636	0.243579238	none
Niben101Scf04921g00004;Niben101Scf05694XLOC_060704	N	NA	PF00076	RNA recognition motif. (a.k.a. RRM, RBD, or RNP domain)	-0.488540733	-0.811208826	-0.322668092	0.565079271	none
Niben101Scf04921g01027;Niben101Scf11540XLOC_081076;Niben101Scf01276g02009;Niben101Scf04934g01001	Y	NA	PF02221	ML domain	0.276612023	0.322847841	0.046235818	0.89154931	none
Niben101Scf04926g04007;Niben101Scf00163g08018	N	NA	PF00081;PF02777	Iron/manganese superoxide dismutases, alpha-hairpin domain; Iron/manganese superoxide dismutases, C-terminal domain	1.5129635	1.158754508	-0.354208992	0.602267748	none
Niben101Scf04940g00012;Niben101Scf04940g00011	N	T01	PF00227;PF10584	Proteasome subunit; Proteasome subunit A N-terminal signature	0.968344283	1.232757841	0.264413558	0.864989638	none
Niben101Scf04941g01011	Y	M14	PF00069;PF01476	Protein kinase domain; LysM domain	4.011253	1.530664508	-2.480588492	0.09130018	none
Niben101Scf04958g02014;Niben101Scf02328g00010;Niben101Scf04360g00001;Niben101Ctg04970g00001	N	NA	PF02696	Uncharacterized ACR, YdiU/UPF0061 family	-0.211149451	0.554397841	0.765547292	0.049475398	none
Niben101Scf04988g02014	N	M01	PF01433;PF11940	Peptidase family M1; Domain of unknown function (DUF3458)	-0.515673767	0.649641174	1.165314941	0.007368674	up
Niben101Scf04989g01024;Niben101Scf22566XLOC_089158;Niben101Scf34140XLOC_091207;Niben101Scf22566XLOC_089159	N	NA	PF00004;PF02933	ATPase family associated with various cellular activities (AAA); Cell division protein 48 (CDC48), domain 2	0.497391575	-0.436795492	-0.934187067	0.23622464	none
Niben101Scf04989g02003	N	NA	PF00596;PF13419	Class II Aldolase and Adducin N-terminal domain; Haloacid dehalogenase-like hydrolase	-0.766946767	-0.387058826	0.379887941	0.48245366	none
Niben101Scf04991g00004	N	NA	PF03358	NADPH-dependent FMN reductase	0.872505067	1.838837841	0.966332774	0.086995064	none
Niben101Scf04992g00009;Niben101Scf03842g09002;Niben101Scf09774XLOC_077274	N	NA	PF01851	Proteasome/cyclosome repeat	0.045667744	-0.081155492	-0.126823237	0.842121219	none
Niben101Scf04992g00013	Y	NA	PF04043	Plant invertase/pectin methylesterase inhibitor	-1.1162651	-0.963385492	0.152879608	0.546316893	none
Niben101Scf04998g01009	Y	NA	PF01055;PF16863	Glycosyl hydrolases family 31; N-terminal barrel of NtMGAM and CtMGAM, maltase-glucoamylase	-1.310349333	-0.933642159	0.376707174	0.368361144	none
Niben101Scf04998g01010;Niben101Scf16806XLOC_086941	N	NA	PF00240;PF00627;PF09280	Ubiquitin family; UBA/TS-N domain; XPC-binding domain	-0.369327983	0.732101174	1.101429158	0.051648154	none
Niben101Scf05002g00001	N	NA	PF07876	Stress responsive A/B Barrel Domain	0.2485303	0.490484508	0.241954208	0.579436197	none
Niben101Scf05002g03030;Niben101Scf00736g04011;Niben101Scf02790g05015	N	NA	PF00189;PF07650	Ribosomal protein S3, C-terminal domain; KH domain	0.3352628	1.410994508	1.075731708	0.010829853	up
Niben101Scf05017g06019;Niben101Scf03500g02019	N	NA	PF00316	Fructose-1-6-bisphosphatase	-0.950762983	-0.562728826	0.388034158	0.414826031	none
Niben101Scf05025g06014	N	NA	PF00686;PF02446	Starch binding domain; 4-alpha-glucanotransferase	-0.38372259	0.112381174	0.496103764	0.386165899	none
Niben101Scf05029g00004;Niben101Scf08753XLOC_074354	N	NA	PF01704	UTP--glucose-1-phosphate uridylyltransferase	0.376006733	1.163521174	0.787514441	0.20077879	none
Niben101Scf05030g05008	N	NA	PF00251;PF08244;PF11837	Glycosyl hydrolases family 32 N-terminal domain; Glycosyl hydrolases family 32 C terminal; Domain of unknown function (DUF3357)	0.676273867	0.712511174	0.036237308	0.926174911	none
Niben101Scf05030g05011;Niben101Scf03853g01003	Y	NA	PF00394;PF07731;PF07732	Multicopper oxidase	1.368642283	1.191934508	-0.176707776	0.177409961	none
Niben101Scf05047g04011;Niben101Scf05226g06005	N	NA	PF01789	PsbP	-0.785213588	0.023694508	0.808908096	0.528482595	none
Niben101Scf05051g02002;Niben101Scf00988g00002	N	NA	PF00230	Major intrinsic protein	0.081839458	0.610374508	0.528535049	0.648626391	none
Niben101Scf05060g07004	N	NA	PF01357;PF03330	Pollen allergen; Rare lipoprotein A (RlpA)-like double-psi beta-barrel	3.413808	3.226017841	-0.187790159	0.746777338	none
Niben101Scf05062g01006	N	NA	PF01095;PF04043	Pectinesterase; Plant invertase/pectin methylesterase inhibitor	2.429485	4.640224508	2.210739508	0.004636763	up
Niben101Scf05078g04014	N	M38	PF04909	Amidohydrolase	-0.631374867	0.537374508	1.168749374	0.163363402	none
Niben101Scf05078g05001;Niben101Scf04126g01012;Niben101Scf03080g00001;Niben101Scf03300g00004;Niben101Scf06277XLOC_063772	N	NA	PF00160;PF13181;PF00515;PF13414	Cyclophilin type peptidyl-prolyl cis-trans isomerase/CLD; Tetratricopeptide repeat; TPR repeat	0.282621967	0.092991174	-0.189630792	0.76813112	none
Niben101Scf05095g01009	N	NA	PF02136	Nuclear transport factor 2 (NTF2) domain	0.107366267	0.294521174	0.187154908	0.276592343	none
Niben101Scf05106g00011;Niben101Scf10002XLOC_077812	N	NA	PF00416	Ribosomal protein S13/S18	-0.726185017	0.840751174	1.566936191	0.160243633	none
Niben101Scf05107g00009	N	NA	PF04755	PAP_fibrillin	-1.427411333	0.360247841	1.787659174	0.004105723	up
Niben101Scf05108g00009;Niben101Scf05108g00002;Niben101Scf03555g01005;Niben101Scf03555g01001	Y	A01	PF14541;PF14543	Xylanase inhibitor C-terminal; Xylanase inhibitor N-terminal	1.431447508	3.660571174	2.229123666	0.138467414	none
Niben101Scf05110g00007	N	NA	PF00335	Tetraspanin family	1.508157	1.828921174	0.320764174	0.616738732	none
Niben101Scf05118g07001	N	NA	NA	NA	-0.656222367	-1.507125492	-0.850903126	0.433869042	none
Niben101Scf05124g00003;Niben101Scf00067g01010	N;Y	NA	PF00657	GDSL-like Lipase/Acylhydrolase	-0.295469733	1.854114508	2.149584241	0.00164747	up
Niben101Scf05124g01020	N	NA	PF00420;PF14697	NADH-ubiquinone/plastoquinone oxidoreductase chain 4L; 4Fe-4S dicluster domain	-0.526634	0.872741174	1.399375174	0.006618124	up
Niben101Scf05146g06007;Niben101Scf08137XLOC_071907;Niben101Scf00887g01007;Niben101Scf01571g04001;Niben101Scf07091XLOC_067667;Niben101Scf04371g04008	N	NA	PF02170;PF02171;PF08699;PF12764;PF16486;PF16487;PF16488	PAZ domain; Piwi domain; Argonaute linker 1 domain; Glycine-rich region of argonaut; N-terminal domain of argonaute; Mid domain of argonaute; Argonaute linker 2 domain	1.137233553	0.189501174	-0.947732378	0.157944698	none
Niben101Scf05152g01001	Y	NA	PF04526	Protein of unknown function (DUF568)	1.370773333	1.686817841	0.316044508	0.423161084	none
Niben101Scf05152g03001	Y	NA	PF03188;PF04526	Eukaryotic cytochrome b561; Protein of unknown function (DUF568)	-0.7683997	-0.663128826	0.105270874	0.836687167	none
Niben101Scf05158g00008;Niben101Scf05713XLOC_060873	N	NA	PF01301;PF02140	Glycosyl hydrolases family 35; Galactose binding lectin domain	-0.706089183	-0.616835492	0.089253691	0.865825658	none
Niben101Scf05159g02002	N	NA	PF00230	Major intrinsic protein	-0.152956967	0.242291174	0.395248142	0.472212973	none
Niben101Scf05166g05002	N	NA	PF00171	Aldehyde dehydrogenase family	-0.324574567	-0.895328826	-0.570754259	0.47735296	none
Niben101Scf05177g02025	N	NA	PF00044;PF02800	Glyceraldehyde 3-phosphate dehydrogenase, NAD binding domain; Glyceraldehyde 3-phosphate dehydrogenase, C-terminal domain	-0.964758	1.834331174	2.799089174	0.189167897	none
Niben101Scf05188g03030	N	NA	PF00044;PF02800	Glyceraldehyde 3-phosphate dehydrogenase, NAD binding domain; Glyceraldehyde 3-phosphate dehydrogenase, C-terminal domain	-0.865937533	-1.097978826	-0.232041292	0.421518224	none
Niben101Scf05201g06019;Niben101Scf08716XLOC_074239	N	NA	PF16363	GDP-mannose 4,6 dehydratase	0.692726383	0.728197841	0.035471458	0.914178822	none
Niben101Scf05211g01005	N	NA	PF02861	Clp amino terminal domain, pathogenicity island component	-0.098585993	-0.539978826	-0.441392832	0.247469739	none
Niben101Scf05211g02009;Niben101Scf02652g01033	N	S14	PF00574	Clp protease	-0.339942397	-0.525362159	-0.185419762	0.852719609	none
Niben101Scf05216g04001	N	NA	PF00180	Isocitrate/isopropylmalate dehydrogenase	-0.7521573	-1.387228826	-0.635071526	0.327410653	none
Niben101Scf05222g04012	N	NA	PF00128;PF02806;PF02922	Alpha amylase, catalytic domain; Alpha amylase, C-terminal all-beta domain; Carbohydrate-binding module 48 (Isoamylase N-terminal domain)	-1.165643567	-0.443688826	0.721954741	0.050739868	none
Niben101Scf05226g04004	N	NA	PF00044;PF02672;PF02800	Glyceraldehyde 3-phosphate dehydrogenase, NAD binding domain; CP12 domain; Glyceraldehyde 3-phosphate dehydrogenase, C-terminal domain	-1.194784667	-1.690198826	-0.495414159	0.108154297	none
Niben101Scf05229g04024;Niben101Scf01945g01014	N	NA	PF00834	Ribulose-phosphate 3 epimerase family	-0.464411183	-0.407388826	0.057022358	0.934359216	none
Niben101Scf05231g01011;Niben101Scf03129g03011	N	NA	PF05185	PRMT5 arginine-N-methyltransferase	-0.035650567	0.878687841	0.914338408	0.362966073	none
Niben101Scf05250g02011	N	NA	PF00171	Aldehyde dehydrogenase family	-0.223755288	-0.370768826	-0.147013537	0.680733009	none
Niben101Scf05250g02013	N	NA	PF00407	Pathogenesis-related protein Bet v I family	1.132533967	-0.399338826	-1.531872792	0.00741144	down
Niben101Scf05269g04001	N	NA	PF00289;PF00364;PF01039;PF02785;PF02786;PF08326	Carbamoyl-phosphate synthase L chain, N-terminal domain; Biotin-requiring enzyme; Carboxyl transferase domain; Biotin carboxylase C-terminal domain; Carbamoyl-phosphate synthase L chain, ATP binding domain; Acetyl-CoA carboxylase, central region	0.35010592	0.020127841	-0.329978079	0.66422373	none
Niben101Scf05270g01002	N	NA	PF00291	Pyridoxal-phosphate dependent enzyme	0.129918277	0.472141174	0.342222898	0.529077189	none
Niben101Scf05272g03009;Niben101Scf01505g00011	Y	NA	PF01301;PF02140	Glycosyl hydrolases family 35; Galactose binding lectin domain	0.107411295	0.478981174	0.371569879	0.267317389	none
Niben101Scf05278g01015	N	NA	PF05368	NmrA-like family	-1.279384	-0.427878826	0.851505174	0.028098013	none
Niben101Scf05279g01002;Niben101Scf03953g01007;Niben101Ctg14086g00004;Niben101Scf06203XLOC_063465	N	NA	PF00076	RNA recognition motif. (a.k.a. RRM, RBD, or RNP domain)	-0.39398595	0.296201174	0.690187124	0.322773194	none
Niben101Scf05283g00016	N	S09	PF07859	alpha/beta hydrolase fold	2.176534	2.843767841	0.667233841	0.386874256	none
Niben101Scf05295g05010	N	NA	PF00162	Phosphoglycerate kinase	0.413522497	2.026424508	1.612902011	0.002606372	up
Niben101Scf05295g05012;Niben101Scf03856g00013;Niben101Scf05688g08007;Niben101Scf01278g00011	N	NA	PF00581	Rhodanese-like domain	0.074849942	0.017237841	-0.057612101	0.586961475	none
Niben101Scf05298g05002;Niben101Scf04300g03003;Niben101Scf04432g04004	N	NA	PF01776	Ribosomal L22e protein family	0.619113822	1.295707841	0.676594019	0.057839013	none
Niben101Scf05300g02013;Niben101Scf08091XLOC_071725;Niben101Scf04861g00014;Niben101Scf20652XLOC_088648;Niben101Scf21584XLOC_088931	N	NA	PF00004	ATPase family associated with various cellular activities (AAA)	0.240084117	1.164811174	0.924727058	0.095380351	none
Niben101Scf05304g05008	N	NA	PF00504	Chlorophyll A-B binding protein	-1.363733333	-0.766435492	0.597297841	0.731955181	none
Niben101Scf05319g02006;Niben101Scf04783g08009	N	NA	PF08538	Protein of unknown function (DUF1749)	-0.088516928	0.622964508	0.711481436	0.100605631	none
Niben101Scf05326g00011	Y	NA	PF01477	PLAT/LH2 domain	0.446640633	0.820644508	0.374003874	0.490255013	none
Niben101Scf05330g00009	N	NA	PF00764	Arginosuccinate synthase	0.327960567	-0.437098826	-0.765059392	0.163537492	none
Niben101Scf05368g03015;Niben101Scf08488XLOC_073216	N	NA	PF00004	ATPase family associated with various cellular activities (AAA)	-0.677975767	-0.759425492	-0.081449726	0.860124679	none
Niben101Scf05368g06020;Niben101Scf05307g01001;Niben101Scf00149g12021	N	NA	PF00205;PF02775;PF02776	Thiamine pyrophosphate enzyme, central domain; Thiamine pyrophosphate enzyme, C-terminal TPP binding domain; Thiamine pyrophosphate enzyme, N-terminal TPP binding domain	1.5915743	1.378127841	-0.213446459	0.596814646	none
Niben101Scf05372g05017;Niben101Scf00482g10003;Niben101Scf03468g03027;Niben101Ctg06229XLOC_000639	N	NA	PF02786;PF02142;PF02787	Carbamoyl-phosphate synthase L chain, ATP binding domain; MGS-like domain; Carbamoyl-phosphate synthetase large chain, oligomerisation domain	-0.097953873	0.457881174	0.555835047	0.002082115	up
Niben101Scf05381g01001	N	NA	PF01370	NAD dependent epimerase/dehydratase family	0.4690235	0.294921174	-0.174102326	0.401505312	none
Niben101Scf05381g03004;Niben101Scf21739XLOC_088977;Niben101Scf00953g08013	N	NA	PF00224;PF02887	Pyruvate kinase, barrel domain; Pyruvate kinase, alpha/beta domain	0.266165661	-0.349072159	-0.61523782	0.0602214	none
Niben101Scf05389g00010;Niben101Scf05389g00004;Niben101Scf02051g03004	N	NA	PF00012	Hsp70 protein	0.155340711	1.325974508	1.170633797	0.001761332	up
Niben101Scf05392g01018;Niben101Scf06769XLOC_066059	N	NA	PF00113;PF03952	Enolase, C-terminal TIM barrel domain; Enolase, N-terminal domain	0.433628052	-0.937222159	-1.370850211	0.442089108	none
Niben101Scf05392g01022	N	NA	PF08534	Redoxin	-0.603850533	-0.929908826	-0.326058292	0.698889755	none
Niben101Scf05396g07006;Niben101Scf03278g03004;Niben101Scf01289g03004;Niben101Scf01722g05006;Niben101Scf08142XLOC_071932	N	NA	PF00076;PF14259	RNA recognition motif. (a.k.a. RRM, RBD, or RNP domain); RNA recognition motif (a.k.a. RRM, RBD, or RNP domain)	0.145270624	0.277607841	0.132337217	0.380515012	none
Niben101Scf05399g03003;Niben101Scf09100XLOC_075340	N	NA	PF00479;PF02781	Glucose-6-phosphate dehydrogenase, NAD binding domain; Glucose-6-phosphate dehydrogenase, C-terminal domain	-0.190632077	0.743871174	0.934503251	0.333952215	none
Niben101Scf05405g08004	Y	NA	PF00085;PF13848	Thioredoxin; Thioredoxin-like domain	1.166036333	1.786211174	0.620174841	0.160559405	none
Niben101Scf05415g00003	N	NA	PF00201	UDP-glucoronosyl and UDP-glucosyl transferase	2.402851	1.458174508	-0.944676492	0.167267244	none
Niben101Scf05417g03027;Niben101Scf06369XLOC_064185;Niben101Scf06091XLOC_062834	N	NA	PF04107	Glutamate-cysteine ligase family 2(GCS2)	-0.167020248	-0.703222159	-0.536201911	0.661065561	none
Niben101Scf05435g01001	N	NA	PF01776	Ribosomal L22e protein family	0.9117757	0.807874508	-0.103901192	0.745491341	none
Niben101Scf05437g06002;Niben101Scf01948g00002;Niben101Scf04653g03012;Niben101Scf02625g02001	N	NA	PF00218	Indole-3-glycerol phosphate synthase	0.09398374	0.262557841	0.168574101	0.864657113	none
Niben101Scf05437g06004;Niben101Scf01948g00010	N	NA	PF00076	RNA recognition motif. (a.k.a. RRM, RBD, or RNP domain)	-0.230059812	0.975684508	1.205744319	0.098106954	none
Niben101Scf05438XLOC_059273;Niben101Scf00558g00006	N	NA	PF00163;PF01479	Ribosomal protein S4/S9 N-terminal domain; S4 domain	0.0362376	-0.537542159	-0.573779759	0.489269536	none
Niben101Scf05442g02007	N	NA	PF00294	pfkB family carbohydrate kinase	0.768481967	0.312774508	-0.455707459	0.047735724	none
Niben101Scf05442g03016;Niben101Scf04583g00008	N	NA	PF00076	RNA recognition motif. (a.k.a. RRM, RBD, or RNP domain)	-0.463174583	1.261824508	1.724999091	0.0385381	none
Niben101Scf05458g00003;Niben101Ctg15041g00004	N	NA	PF02458	Transferase family	1.718257167	2.000841174	0.282584008	0.125677813	none
Niben101Scf05467g00008;Niben101Scf05467g00010;Niben101Scf02357g07009	N	NA	PF00149;PF00515;PF08321;PF13414	Calcineurin-like phosphoesterase; Tetratricopeptide repeat; PPP5 TPR repeat region; TPR repeat	0.012775296	-0.155135492	-0.167910788	0.833215918	none
Niben101Scf05467g02001	N	NA	PF00698	Acyl transferase domain	-0.5401749	-1.083495492	-0.543320592	0.605965883	none
Niben101Scf05483g08004	N	NA	PF00407	Pathogenesis-related protein Bet v I family	1.728118667	0.764791174	-0.963327492	0.563893593	none
Niben101Scf05486g00009	N	NA	PF00133;PF08264	tRNA synthetases class I (I, L, M and V); Anticodon-binding domain of tR tRNA synthetases class I (I, L, M and V); Anticodon-binding domain of tRNA	0.329701467	0.536701174	0.206999708	0.52610051	none
Niben101Scf05486g01003;Niben101Scf06123g01018.1	N	S10	PF00450;PF07719;PF13371;PF00226	Serine carboxypeptidase; Tetratricopeptide repeat; DnaJ domain	-0.115628067	1.386294508	1.501922574	0.229157839	none
Niben101Scf05519g01007;Niben101Scf25181XLOC_089772;Niben101Scf04447g01001	N	NA	PF02170;PF02171;PF08699;PF16486;PF16488	PAZ domain; Piwi domain; Argonaute linker 1 domain; N-terminal domain of argonaute; Argonaute linker 2 domain	0.414489876	0.423134508	0.008644632	0.983396896	none
Niben101Scf05534g01008	N	I09	PF05922	Peptidase inhibitor I9	2.028537667	-1.029692159	-3.058229826	0.02129364	none
Niben101Scf05534g01014;Niben101Scf01166g13001	N	NA	PF00501	AMP-binding enzyme	-0.9894779	-0.242225492	0.747252408	0.204802263	none
Niben101Scf05536g01013	N	NA	PF00274	Fructose-bisphosphate aldolase class-I	-1.536553667	-0.137045492	1.399508174	0.041886057	none
Niben101Scf05552g00008	N	NA	PF00408;PF02878;PF02879;PF02880	Phosphoglucomutase/phosphomannomutase, C-terminal domain; Phosphoglucomutase/phosphomannomutase, alpha/beta/alpha domain I; Phosphoglucomutase/phosphomannomutase, alpha/beta/alpha domain II; Phosphoglucomutase/phosphomannomutase, alpha/beta/alpha domain III	-0.7212614	-0.043578826	0.677682574	0.235474909	none
Niben101Scf05555g00008	N	NA	PF01716	Manganese-stabilising protein / photosystem II polypeptide	-1.41073	-0.812398826	0.598331174	0.439463874	none
Niben101Scf05562g00006;Niben101Scf10158XLOC_078242;Niben101Scf02471g06005;Niben101Scf05562g00011;Niben101Scf01489g01003;Niben101Scf01745g05010;Niben101Scf03852g03005	N	NA	PF01780	Ribosomal L37ae protein family	0.795920138	1.691947841	0.896027703	0.101919411	none
Niben101Scf05565g02013;Niben101Scf02108g04004	N	NA	PF13499;PF13833	EF-hand domain pair	0.650812217	0.500624508	-0.150187709	0.699409783	none
Niben101Scf05566g04007;Niben101Scf01466g01036	Y	NA	PF00141	Peroxidase	-1.24787025	-1.086365492	0.161504758	0.474039509	none
Niben101Scf05574g03005;Niben101Scf09987XLOC_077767	N	NA	PF08245	Mur ligase middle domain	-0.347882867	1.076304508	1.424187374	0.03912134	none
Niben101Scf05581g00006;Niben101Scf04444g03001	N	NA	PF00338	Ribosomal protein S10p/S20e	-0.234931333	-1.670045492	-1.435114159	0.116824563	none
Niben101Scf05582g02003	N	NA	PF00891;PF08100	O-methyltransferase; Dimerisation domain	-1.0408187	-0.103575492	0.937243208	0.286498739	none
Niben101Scf05588g08006	Y	NA	PF00933;PF01915	Glycosyl hydrolase family 3 N terminal domain; Glycosyl hydrolase family 3 C-terminal domain	2.154458667	1.283774508	-0.870684159	0.158079177	none
Niben101Scf05601g00007	Y	NA	PF02298	Plastocyanin-like domain	0.627746933	0.818477841	0.190730908	0.798435656	none
Niben101Scf05617g00025;Niben101Scf04090g02003;Niben101Scf05617g00005;Niben101Scf03712g01008;Niben101Scf04375g02015;Niben101Ctg06417g00002;Niben101Scf02432g00011;Niben101Scf04608g01009;Niben101Scf03648g04012;Niben101Scf03648g04013;Niben101Scf04656g01001	N	NA	PF00221	Aromatic amino acid lyase	0.187179739	0.346411174	0.159231435	0.873241518	none
Niben101Scf05618g03009	Y	NA	NA	NA	2.12639	2.247734508	0.121344508	0.777246113	none
Niben101Scf05620g01002;Niben101Scf05618g04002;Niben101Scf02732g00012;Niben101Scf01219XLOC_019464	N	NA	PF03214	Reversibly glycosylated polypeptide	0.198624059	1.028054508	0.829430449	0.253182825	none
Niben101Scf05621g09002;Niben101Ctg06879g00004;Niben101Scf05950XLOC_062140;Niben101Scf05950XLOC_062142;Niben101Scf05621g13007;Niben101Scf04561g00005	N	NA	PF00504	Chlorophyll A-B binding protein	-1.275707789	0.319557841	1.59526563	0.052204412	none
Niben101Scf05629g00005;Niben101Scf03944g05010	Y;N	NA	PF00069;PF00139	Protein kinase domain; Legume lectin domain	-0.40677334	1.133044508	1.539817848	0.004512282	up
Niben101Scf05631g00010	Y	NA	PF14368	Probable lipid transfer	2.785667	3.693877841	0.908210841	0.389507729	none
Niben101Scf05631g00014	Y	NA	PF14368	Probable lipid transfer	3.780654	1.833327841	-1.947326159	0.087769647	none
Niben101Scf05634g01008;Niben101Scf08544XLOC_073446;Niben101Scf08544XLOC_073447;Niben101Scf03099g03001;Niben101Scf02461g03001	N	NA	PF00044;PF02800	Glyceraldehyde 3-phosphate dehydrogenase, NAD binding domain; Glyceraldehyde 3-phosphate dehydrogenase, C-terminal domain	0.230969362	1.449697841	1.218728479	0.247661253	none
Niben101Scf05634g02005	N	NA	PF00106	short chain dehydrogenase	0.8542132	0.244351174	-0.609862026	0.391396328	none
Niben101Scf05634g02010;Niben101Scf05750XLOC_061036	N	NA	PF00106	short chain dehydrogenase	0.238002017	2.251574508	2.013572491	0.077551219	none
Niben101Scf05638g00003	N	NA	PF00106	short chain dehydrogenase	0.7644089	-0.035902159	-0.800311059	0.300939806	none
Niben101Scf05649g01008	Y	NA	PF00141	Peroxidase	-0.33879865	1.425937841	1.764736491	0.00713463	up
Niben101Scf05649g05018	N	NA	PF00107;PF16884	Zinc-binding dehydrogenase; N-terminal domain of oxidoreductase	-0.003698	0.805464508	0.809162508	0.059510159	none
Niben101Scf05676g05001;Niben101Scf00223g03017;Niben101Scf05767XLOC_061130	N	NA	PF00241	Cofilin/tropomyosin-type actin-binding protein	-0.682445073	1.067414508	1.749859581	0.020802389	none
Niben101Scf05688XLOC_060614;Niben101Scf01278XLOC_020226	N	NA	PF00240	Ubiquitin family	-0.143871333	0.927337841	1.071209174	0.027740597	none
Niben101Scf05688g08002	N	NA	PF00162	Phosphoglycerate kinase	0.1923797	1.486994508	1.294614808	0.010680695	up
Niben101Scf05688g08010	N	NA	PF00162	Phosphoglycerate kinase	-0.9223963	-0.442222159	0.480174141	0.272193825	none
Niben101Scf05692XLOC_060680	N	NA	PF05697;PF05698	Bacterial trigger factor protein (TF); Bacterial trigger factor protein (TF) C-terminus	-0.454500167	0.156601174	0.611101341	0.379281515	none
Niben101Scf05697XLOC_060726	N	NA	PF00224;PF02887	Pyruvate kinase, barrel domain; Pyruvate kinase, alpha/beta domain	-0.496037033	0.126317841	0.622354874	0.172646215	none
Niben101Scf05706XLOC_060773;Niben101Scf06467XLOC_064747;Niben101Scf01646g00010;Niben101Scf06753XLOC_065978	N	NA	PF00156	Phosphoribosyl transferase domain	1.436408723	0.202497841	-1.233910882	0.1394275	none
Niben101Scf05710XLOC_060806;Niben101Scf39364XLOC_091849	N	NA	PF06911	Senescence-associated protein	0.408274283	0.019684508	-0.388589776	0.176636185	none
Niben101Scf05711XLOC_060841;Niben101Scf05447g02007;Niben101Scf05447g02004;Niben101Scf08679XLOC_074058;Niben101Scf02072g02019;Niben101Scf02006g03006	N	NA	PF00270;PF00271	DEAD/DEAH box helicase; Helicase conserved C-terminal domain	-0.128823015	0.502961174	0.631784189	0.001761175	up
Niben101Scf05712XLOC_060861	Y	NA	PF00445	Ribonuclease T2 family	2.494292	1.396757841	-1.097534159	0.095304275	none
Niben101Scf05717XLOC_060896;Niben101Scf05717XLOC_060904	Y;N	NA	PF03489;PF05184	Saposin-like type B, region 2; Saposin-like type B, region 1	-0.389016867	0.490041174	0.879058041	0.215441019	none
Niben101Scf05721XLOC_060934;Niben101Scf04035g00002;Niben101Scf05721XLOC_060931;Niben101Ctg16287g00006	N	NA	PF01842;PF10369;PF13710	ACT domain; Small subunit of acetolactate synthase	0.021211778	-0.475548826	-0.496760603	0.476513432	none
Niben101Scf05737XLOC_060996;Niben101Scf05737XLOC_060998	N	NA	PF02531	PsaD	-1.411487	0.452147841	1.863634841	0.075346104	none
Niben101Scf05747XLOC_061015;Niben101Scf03766g00008;Niben101Scf00165g00007	N	NA	PF00215;PF00156	Orotidine 5'-phosphate decarboxylase / HUMPS family; Phosphoribosyl transferase domain	0.456816311	0.308014508	-0.148801803	0.343079752	none
Niben101Scf05749XLOC_061027	Y	NA	PF00560;PF08263;PF13855	Leucine Rich Repeat; Leucine rich repeat N-terminal domain; Leucine rich repeat	1.892916333	1.836147841	-0.056768492	0.898867392	none
Niben101Scf05761XLOC_061080;Niben101Scf03279XLOC_042501	N	NA	PF01399	PCI domain	-0.025109317	0.865317841	0.890427158	0.261278613	none
Niben101Scf05767XLOC_061120;Niben101Scf04558g01013;Niben101Scf05588g12010;Niben101Scf00304g07023;Niben101Scf01383g01003	N	NA	PF01248	Ribosomal protein L7Ae/L30e/S12e/Gadd45 family	1.217738333	1.809664508	0.591926174	0.026478652	none
Niben101Scf05782XLOC_061172;Niben101Scf05782XLOC_061178;Niben101Scf06826XLOC_066391	N	NA	PF01676;PF06415	Metalloenzyme superfamily; BPG-independent PGAM N-terminus (iPGM_N)	0.199024917	2.609014508	2.409989591	0.003400046	up
Niben101Scf05782XLOC_061179	N	NA	PF01789	PsbP	-1.437680333	0.922881174	2.360561508	0.016806706	none
Niben101Scf05797XLOC_061200;Niben101Scf00312g03005;Niben101Scf05797XLOC_061197;Niben101Scf05797XLOC_061198	N	NA	PF00311	Phosphoenolpyruvate carboxylase	-1.407697548	-1.243932159	0.163765389	0.498034883	none
Niben101Scf05799XLOC_061208;Niben101Scf04107g00015	N	NA	PF00380	Ribosomal protein S9/S16	-0.583924167	-0.065325492	0.518598674	0.252254082	none
Niben101Scf05804XLOC_061244	N	NA	PF00724	NADH:flavin oxidoreductase / NADH oxidase family	-0.6523108	0.477574508	1.129885308	0.033011681	none
Niben101Scf05816XLOC_061342;Niben101Scf04509g02012	N	NA	PF00297	Ribosomal protein L3	-0.485441717	0.335597841	0.821039558	0.079331809	none
Niben101Scf05820XLOC_061357	N	NA	PF00111	2Fe-2S iron-sulfur cluster binding domain	-0.9888628	0.583757841	1.572620641	0.002607083	up
Niben101Scf05822XLOC_061378	N	NA	PF02878;PF02879;PF02880	Phosphoglucomutase/phosphomannomutase, alpha/beta/alpha domain I; Phosphoglucomutase/phosphomannomutase, alpha/beta/alpha domain II; Phosphoglucomutase/phosphomannomutase, alpha/beta/alpha domain III	-0.443911767	0.045734508	0.489646274	0.278828231	none
Niben101Scf05824XLOC_061407;Niben101Scf03446g10002;Niben101Scf05824XLOC_061408	Y;N	NA	PF02298	Plastocyanin-like domain	0.799581756	0.645744508	-0.153837248	0.570511744	none
Niben101Scf05824XLOC_061431;Niben101Scf05824XLOC_061416	N	NA	PF00180	Isocitrate/isopropylmalate dehydrogenase	-0.045446262	0.771137841	0.816584103	0.22425726	none
Niben101Scf05827XLOC_061463;Niben101Scf02632g04001	N	NA	PF04371	Porphyromonas-type peptidyl-arginine deiminase	-0.005597068	0.209501174	0.215098243	0.484219391	none
Niben101Scf05841XLOC_061545;Niben101Scf03634g06015;Niben101Scf00428g16011;Niben101Scf00054g01010;Niben101Scf03732g01001;Niben101Scf02475g10005	N	NA	PF01992;PF00575;PF05843	ATP synthase (C/AC39) subunit; S1 RNA binding domain; Suppressor of forked protein (Suf)	0.39231576	-0.338402159	-0.730717919	0.487905971	none
Niben101Scf05848XLOC_061588;Niben101Scf17839XLOC_087469;Niben101Scf05848XLOC_061582	N	NA	PF02219	Methylenetetrahydrofolate reductase	0.354236256	0.489434508	0.135198252	0.603503989	none
Niben101Scf05848XLOC_061590;Niben101Scf17839XLOC_087470	N	NA	PF00293	NUDIX domain	0.494615828	0.611047841	0.116432013	0.747908247	none
Niben101Scf05880XLOC_061719;Niben101Scf00573g01005	Y;N	NA	PF13839;PF14416	GDSL/SGNH-like Acyl-Esterase family found in Pmr5 and Cas1p; PMR5 N terminal Domain	1.014852517	5.646034508	4.631181991	1.67E-06	up
Niben101Scf05886XLOC_061765;Niben101Scf09620XLOC_076868	N	NA	PF00173	Cytochrome b5-like Heme/Steroid binding domain	0.491026782	0.137071174	-0.353955608	0.326070858	none
Niben101Scf05890XLOC_061782	Y	S10	PF00450	Serine carboxypeptidase	-0.164341677	1.066421174	1.230762851	0.024603979	none
Niben101Scf05890XLOC_061786;Niben101Scf08032XLOC_071554	N	NA	PF00118	TCP-1/cpn60 chaperonin family	0.344043076	0.506257841	0.162214765	0.649015247	none
Niben101Scf05890XLOC_061787;Niben101Scf04560g03026	N	NA	PF01120	Alpha-L-fucosidase	0.274125992	0.498917841	0.224791849	0.134496941	none
Niben101Scf05912XLOC_061850;Niben101Scf05912XLOC_061841;Niben101Scf09781XLOC_077297;Niben101Scf06621XLOC_065430;Niben101Scf00213g02005;Niben101Scf07503XLOC_069405;Niben101Ctg03218g00004	N	NA	PF02151;PF00004;PF02861;PF07724;PF10431	UvrB/uvrC motif; ATPase family associated with various cellular activities (AAA); Clp amino terminal domain, pathogenicity island component; AAA domain (Cdc48 subfamily); C-terminal, D2-small domain, of ClpB protein	-0.495778119	-0.348892159	0.14688596	0.596838791	none
Niben101Scf05912XLOC_061855;Niben101Scf08804XLOC_074540	N	M16	PF00675;PF05193	Insulinase (Peptidase family M16); Peptidase M16 inactive domain	-0.793469583	1.043494508	1.836964091	0.038742873	none
Niben101Scf05929XLOC_061990;Niben101Scf00703XLOC_012581	N	NA	PF00330	Aconitase family (aconitate hydratase)	-1.9503605	-0.297405492	1.652955008	0.00302664	up
Niben101Scf05929XLOC_061992;Niben101Scf01221g05012;Niben101Scf05281g00006;Niben101Scf05929XLOC_061984	N	NA	PF02637;PF02934	GatB domain; GatB/GatE catalytic domain	-0.143991299	1.236461174	1.380452474	0.197134327	none
Niben101Scf05932XLOC_062028;Niben101Scf02486g01012	N	NA	PF00749;PF14497;PF03950	tRNA synthetases class I (E and Q), catalytic domain; Glutathione S-transferase, C-terminal domain; tRNA synthetases class I (E and Q), anti-codon binding domain	0.06185316	0.752744508	0.690891348	0.1070948	none
Niben101Scf05943XLOC_062094;Niben101Scf02608g03021	N	NA	PF01716	Manganese-stabilising protein / photosystem II polypeptide	-1.1863585	-0.401775492	0.784583008	0.097101971	none
Niben101Scf05948XLOC_062099;Niben101Scf04741g02008	Y	NA	NA	NA	0.14348296	0.299234508	0.155751548	0.41412775	none
Niben101Scf05948XLOC_062102;Niben101Scf07261XLOC_068442	N	M38	PF01979	Amidohydrolase family	0.146297633	0.542491174	0.396193541	0.252680504	none
Niben101Scf05952XLOC_062149;Niben101Scf00807g03029	N	NA	PF00043;PF02798	Glutathione S-transferase, C-terminal domain; Glutathione S-transferase, N-terminal domain	-1.39157145	0.175264508	1.566835958	0.008989925	up
Niben101Scf05955XLOC_062178	N	NA	PF00380	Ribosomal protein S9/S16	0.603734167	0.929664508	0.325930341	0.056139527	none
Niben101Scf05959XLOC_062211	N	NA	PF00244	14-3-3 protein	0.551557967	0.836044508	0.284486541	0.332349313	none
Niben101Scf05961XLOC_062223	N	S10	PF00450	Serine carboxypeptidase	-0.513132367	-0.626925492	-0.113793126	0.751323492	none
Niben101Scf05961XLOC_062245	N	NA	PF02605	Photosystem I reaction centre subunit XI	-1.472047333	0.996447841	2.468495174	0.022020003	none
Niben101Scf05972XLOC_062281	N	NA	PF03079	ARD/ARD' family	-1.030935333	-1.200972159	-0.170036826	0.884742817	none
Niben101Scf05972XLOC_062282	N	NA	PF03079	ARD/ARD' family	-0.248508627	0.518237841	0.766746468	0.025965298	none
Niben101Scf05989XLOC_062315	N	NA	PF02431	Chalcone-flavanone isomerase	1.000395533	-0.430438826	-1.430834359	0.186292663	none
Niben101Scf06008XLOC_062388;Niben101Scf07325XLOC_068679;Niben101Scf07325XLOC_068678	Y	NA	PF14541;PF14543	Xylanase inhibitor C-terminal; Xylanase inhibitor N-terminal	2.844309	8.371447841	5.527138841	0.001637155	up
Niben101Scf06016XLOC_062403;Niben101Scf13777XLOC_084343	N	NA	PF00155	Aminotransferase class I and II	0.356786862	0.629654508	0.272867646	0.635526889	none
Niben101Scf06016XLOC_062406	N	NA	PF01658;PF07994	Myo-inositol-1-phosphate synthase	-2.954013333	-0.863875492	2.090137841	0.022862567	none
Niben101Scf06023XLOC_062436;Niben101Scf14344XLOC_084959;Niben101Scf06023XLOC_062431	N;Y	NA	PF00295	Glycosyl hydrolases family 28	-0.281850198	0.414634508	0.696484705	0.246417602	none
Niben101Scf06025XLOC_062454	Y	A01	PF14541;PF14543	Xylanase inhibitor C-terminal; Xylanase inhibitor N-terminal	0.9686395	3.020291174	2.051651674	0.017896786	none
Niben101Scf06026XLOC_062471	Y	NA	PF02298	Plastocyanin-like domain	0.915457833	1.355424508	0.439966674	0.732916218	none
Niben101Scf06033XLOC_062502;Niben101Scf04388g01005;Niben101Scf06033XLOC_062500	N	M16	PF00675;PF05193;PF16187	Insulinase (Peptidase family M16); Peptidase M16 inactive domain; Middle or third domain of peptidase_M16	0.638412377	1.555611174	0.917198798	0.04766603	none
Niben101Scf06058XLOC_062565;Niben101Scf00820g05003	N	NA	PF00702	haloacid dehalogenase-like hydrolase	-1.007815433	-1.150818826	-0.143003392	0.800167758	none
Niben101Scf06081XLOC_062698;Niben101Scf05610g03019	Y	NA	PF00428	60s Acidic ribosomal protein	0.8017984	0.490457841	-0.311340559	0.79706153	none
Niben101Scf06084XLOC_062731	N	NA	PF00076	RNA recognition motif. (a.k.a. RRM, RBD, or RNP domain)	-0.375276767	0.679267841	1.054544608	0.008649986	up
Niben101Scf06087XLOC_062761	N	NA	PF01722	BolA-like protein	-0.417728433	0.538991174	0.956719608	0.107217856	none
Niben101Scf06088XLOC_062788;Niben101Scf02182g13008	N	NA	PF00013	KH domain	-0.62205893	-0.422872159	0.199186771	0.829225219	none
Niben101Scf06112XLOC_062958;Niben101Scf04240g00007	N	M24	PF00557;PF01321;PF16188;PF16189	Metallopeptidase family M24; Creatinase/Prolidase N-terminal domain; C-terminal region of peptidase_M24	-0.40999619	2.026444508	2.436440698	0.000457176	up
Niben101Scf06113XLOC_062984;Niben101Scf00176g05004	N	NA	PF05757	Oxygen evolving enhancer protein 3 (PsbQ)	-1.548998667	-1.725828826	-0.176830159	0.788183718	none
Niben101Scf06113XLOC_062987	Y	NA	PF01657;PF07714	Salt stress response/antifungal; Protein tyrosine kinase	3.045992333	2.832301174	-0.213691159	0.446331079	none
Niben101Scf06127XLOC_063074	N	NA	PF00421	Photosystem II protein	-0.4741548	-0.369598826	0.104555974	0.856442528	none
Niben101Scf06131XLOC_063081;Niben101Scf02614g00010;Niben101Scf04436g06002;Niben101Scf02316g03040;Niben101Scf00262g03003;Niben101Scf33551XLOC_091134	N	NA	PF00252	Ribosomal protein L16p/L10e	0.472771156	2.263704508	1.790933352	0.001164948	up
Niben101Scf06139XLOC_063102;Niben101Scf01911g02007;Niben101Scf01185g02002;Niben101Scf00988g01008;Niben101Scf12903XLOC_083133;Niben101Scf05051g03020	N	NA	PF00298;PF03946	Ribosomal protein L11, RNA binding domain; Ribosomal protein L11, N-terminal domain	0.707461077	1.501104508	0.79364343	0.041073598	none
Niben101Scf06144XLOC_063113	N	NA	PF01926;PF06071	50S ribosome-binding GTPase; Protein of unknown function (DUF933)	0.067816867	0.478344508	0.410527641	0.206330235	none
Niben101Scf06151XLOC_063126;Niben101Scf06789XLOC_066176	Y	NA	PF08263;PF12819	Leucine rich repeat N-terminal domain; Carbohydrate-binding protein of the ER	0.756016667	0.394971174	-0.361045492	0.613163229	none
Niben101Scf06157XLOC_063193;Niben101Scf04479g00005;Niben101Scf34252XLOC_091216	N	NA	PF02770;PF14749;PF01756	Acyl-CoA dehydrogenase, middle domain; Acyl-coenzyme A oxidase N-terminal; Acyl-CoA oxidase	-0.131524477	1.461251174	1.592775651	0.0827216	none
Niben101Scf06171XLOC_063278;Niben101Scf02594g06002	N	T01	PF00227;PF10584	Proteasome subunit; Proteasome subunit A N-terminal signature	0.395579617	0.907444508	0.511864891	0.169708478	none
Niben101Scf06171XLOC_063285	N	NA	PF05368	NmrA-like family	-1.954677667	-1.192672159	0.762005508	0.474221279	none
Niben101Scf06172XLOC_063300;Niben101Scf06890XLOC_066699;Niben101Scf01326g08009;Niben101Scf01326g08029	N;Y	NA	PF01263	Aldose 1-epimerase	0.275407442	0.094691174	-0.180716267	0.846425929	none
Niben101Scf06180XLOC_063341;Niben101Scf00130g05009;Niben101Scf03426g01007	N	NA	PF00118	TCP-1/cpn60 chaperonin family	0.717742783	0.253857841	-0.463884942	0.140898933	none
Niben101Scf06183XLOC_063351;Niben101Scf02873g02007	N	T01	PF00227;PF10584	Proteasome subunit; Proteasome subunit A N-terminal signature	0.213517665	0.842347841	0.628830176	0.062793106	none
Niben101Scf06186XLOC_063378;Niben101Scf06186XLOC_063368;Niben101Scf00595g00015	N	NA	PF02458	Transferase family	0.27268089	0.829637841	0.556956951	0.112360178	none
Niben101Scf06189XLOC_063406	N	NA	PF00933;PF01915	Glycosyl hydrolase family 3 N terminal domain; Glycosyl hydrolase family 3 C-terminal domain	-1.442887333	-0.393608826	1.049278508	0.084907988	none
Niben101Scf06195XLOC_063435	N	NA	PF00141	Peroxidase	0.473515467	0.836061174	0.362545708	0.442095455	none
Niben101Scf06203XLOC_063459	N	NA	PF01213;PF08603	Adenylate cyclase associated (CAP) N terminal; Adenylate cyclase associated (CAP) C terminal	0.201057943	1.372314508	1.171256564	0.060203527	none
Niben101Scf06203XLOC_063460;Niben101Scf00321g05030	N	S14	PF00574	Clp protease	-0.4493157	-0.116935492	0.332380208	0.692576797	none
Niben101Scf06214XLOC_063507;Niben101Scf04906g00013	N	NA	PF00107;PF08240	Zinc-binding dehydrogenase; Alcohol dehydrogenase GroES-like domain	0.583421933	0.400214508	-0.183207426	0.780108969	none
Niben101Scf06223XLOC_063562;Niben101Scf03860g05006	N	T01	PF00227;PF10584	Proteasome subunit; Proteasome subunit A N-terminal signature	0.704247933	1.010754508	0.306506574	0.067525591	none
Niben101Scf06235XLOC_063580;Niben101Scf10252XLOC_078472;Niben101Scf06235XLOC_063584;Niben101Scf01964g12006	N	NA	PF01436;PF13419;PF13905	NHL repeat; Haloacid dehalogenase-like hydrolase; Thioredoxin-like	-0.890786933	0.086371174	0.977158107	0.012353272	none
Niben101Scf06236XLOC_063591	N	NA	PF00456;PF02779;PF02780	Transketolase, thiamine diphosphate binding domain; Transketolase, pyrimidine binding domain; Transketolase, C-terminal domain	-0.19696663	0.054607841	0.251574471	0.647650536	none
Niben101Scf06245XLOC_063625	N	NA	PF00056;PF02866	lactate/malate dehydrogenase, NAD binding domain; lactate/malate dehydrogenase, alpha/beta C-terminal domain	-0.789379633	0.126217841	0.915597474	0.109614442	none
Niben101Scf06249XLOC_063654;Niben101Scf00063g10004;Niben101Scf00063g10008;Niben101Scf06249XLOC_063648	N	NA	PF00504	Chlorophyll A-B binding protein	-1.156393008	0.128434508	1.284827516	0.041620416	none
Niben101Scf06277XLOC_063768;Niben101Scf02195g06007;Niben101Scf02849g06001	Y;N	NA	PF01734	Patatin-like phospholipase	0.74465345	1.336891174	0.592237724	0.162519715	none
Niben101Scf06277XLOC_063773	N	NA	PF00141	Peroxidase	-0.005932203	0.413647841	0.419580044	0.196483355	none
Niben101Scf06280XLOC_063798;Niben101Scf04797g00022	N	NA	PF02943	Ferredoxin thioredoxin reductase catalytic beta chain	-1.288851933	0.199184508	1.488036441	0.002334967	up
Niben101Scf06280XLOC_063816	Y	NA	PF00141	Peroxidase	0.794168433	0.581717841	-0.212450592	0.841835106	none
Niben101Scf06291XLOC_063866;Niben101Scf01818g02005	N	NA	PF13410;PF13417	Glutathione S-transferase, C-terminal domain; Glutathione S-transferase, N-terminal domain	-0.474461017	-0.045792159	0.428668858	0.226689502	none
Niben101Scf06291XLOC_063870;Niben101Scf01818g02002	N	NA	PF00466	Ribosomal protein L10	-0.220536135	-1.311908826	-1.091372691	0.202280992	none
Niben101Scf06305XLOC_063929	Y	NA	PF03018	Dirigent-like protein	0.196337833	1.200714508	1.004376674	0.194708245	none
Niben101Scf06332XLOC_063999;Niben101Scf04528g11001;Niben101Scf06332XLOC_063995	N	NA	PF00181;PF03947	Ribosomal Proteins L2, RNA binding domain; Ribosomal Proteins L2, C-terminal domain	0.516297333	1.655454508	1.139157174	0.000514668	up
Niben101Scf06344XLOC_064024;Niben101Scf06793XLOC_066189;Niben101Scf06793XLOC_066198	N	NA	PF00076;PF00658;PF14259	RNA recognition motif. (a.k.a. RRM, RBD, or RNP domain); Poly-adenylate binding protein, unique domain; RNA recognition motif (a.k.a. RRM, RBD, or RNP domain)	-0.346214567	0.238627841	0.584842408	0.063875947	none
Niben101Scf06345XLOC_064049;Niben101Scf05830XLOC_061488;Niben101Scf05830XLOC_061495	N	NA	PF02446	4-alpha-glucanotransferase	-0.022638316	-0.050612159	-0.027973843	0.955218371	none
Niben101Scf06347XLOC_064075;Niben101Scf12135XLOC_082087	N	NA	PF01126	Heme oxygenase	-1.1062632	0.175324508	1.281587708	0.009360529	up
Niben101Scf06348XLOC_064083;Niben101Scf15962XLOC_086330	N	NA	PF03881	Fructosamine kinase	-0.651120517	-0.151532159	0.499588358	0.074618443	none
Niben101Scf06349XLOC_064096;Niben101Scf06349XLOC_064107;Niben101Scf13186XLOC_083547	N	NA	PF00542;PF16320	Ribosomal protein L7/L12 C-terminal domain; Ribosomal protein L7/L12 dimerisation domain	-0.578478544	-0.652032159	-0.073553615	0.96534783	none
Niben101Scf06349XLOC_064097	N	S01	PF13180;PF13365	PDZ domain; Trypsin-like peptidase domain	-1.202578	-0.142722159	1.059855841	0.110851574	none
Niben101Scf06357XLOC_064117	N	NA	PF05368	NmrA-like family	-1.330128667	1.227901174	2.558029841	0.033234329	none
Niben101Scf06364XLOC_064168;Niben101Scf08869XLOC_074711;Niben101Scf08869XLOC_074707	N	NA	PF00305;PF01477	Lipoxygenase; PLAT/LH2 domain	-0.127872499	0.349314508	0.477187007	0.275987745	none
Niben101Scf06369XLOC_064176	N	NA	PF00255	Glutathione peroxidase	-0.4093068	-0.517478826	-0.108172026	0.877916424	none
Niben101Scf06375XLOC_064208;Niben101Scf00630g03012;Niben101Scf00630g04006	N;Y	NA	PF00933;PF01915;PF14310	Glycosyl hydrolase family 3 N terminal domain; Glycosyl hydrolase family 3 C-terminal domain; Fibronectin type III-like domain	0.029847339	0.016371174	-0.013476165	0.963276679	none
Niben101Scf06382XLOC_064265	N	NA	PF10349	WW-domain ligand protein	0.072692273	-0.268052159	-0.340744432	0.737672188	none
Niben101Scf06382XLOC_064271	N	NA	PF00202	Aminotransferase class-III	-0.423664367	-0.300962159	0.122702208	0.706827523	none
Niben101Scf06385XLOC_064294	N	NA	PF00578	AhpC/TSA family	-1.152510167	-1.228962159	-0.076451992	0.9044115	none
Niben101Scf06394XLOC_064349	N	NA	PF00205;PF02775;PF02776	Thiamine pyrophosphate enzyme, central domain; Thiamine pyrophosphate enzyme, C-terminal TPP binding domain; Thiamine pyrophosphate enzyme, N-terminal TPP binding domain	0.911689833	0.940764508	0.029074674	0.931447947	none
Niben101Scf06404XLOC_064430	N	S09	PF07859	alpha/beta hydrolase fold	1.798278667	0.667234508	-1.131044159	0.006600689	down
Niben101Scf06412XLOC_064471	Y	NA	PF00657	GDSL-like Lipase/Acylhydrolase	-0.011411833	-2.037145492	-2.025733659	0.229489486	none
Niben101Scf06424XLOC_064533	Y	I03	PF00197	Trypsin and protease inhibitor	3.830284667	5.993747841	2.163463174	0.132785211	none
Niben101Scf06424XLOC_064534	Y	I03	PF00197	Trypsin and protease inhibitor	1.876533333	5.962294508	4.085761174	0.002110248	up
Niben101Scf06424XLOC_064535;Niben101Scf06825XLOC_066378	Y;N	I03	PF00197	Trypsin and protease inhibitor	0.936758137	1.056151174	0.119393038	0.898934841	none
Niben101Scf06437XLOC_064614;Niben101Scf03695g00004	Y	NA	PF13839;PF14416	GDSL/SGNH-like Acyl-Esterase family found in Pmr5 and Cas1p; PMR5 N terminal Domain	-0.412179167	1.577294508	1.989473674	0.0743024	none
Niben101Scf06447XLOC_064668	N	NA	PF01282	Ribosomal protein S24e	1.206249	1.321021174	0.114772174	0.896400112	none
Niben101Scf06461XLOC_064699	Y	NA	PF00332;PF07983	Glycosyl hydrolases family 17; X8 domain	-1.105563	2.503894508	3.609457508	0.003618959	up
Niben101Scf06483XLOC_064785;Niben101Scf06483XLOC_064782	Y	NA	PF01565;PF08031	FAD binding domain; Berberine and berberine like	-0.020395467	0.270301174	0.290696641	0.472661993	none
Niben101Scf06506XLOC_064871;Niben101Scf21110XLOC_088790;Niben101Scf21110XLOC_088791	Y;N	NA	PF00378;PF00725;PF02737	Enoyl-CoA hydratase/isomerase; 3-hydroxyacyl-CoA dehydrogenase, C-terminal domain; 3-hydroxyacyl-CoA dehydrogenase, NAD binding domain	1.382519586	3.257311174	1.874791589	0.030598763	none
Niben101Scf06509XLOC_064905	N	M28	PF02225;PF04253;PF04389	PA domain; Transferrin receptor-like dimerisation domain; Peptidase family M28	-0.6213674	0.065527841	0.686895241	0.327687483	none
Niben101Scf06516XLOC_064941;Niben101Scf08527XLOC_073366	N	NA	PF03091	CutA1 divalent ion tolerance protein	0.355942272	0.759994508	0.404052236	0.660168043	none
Niben101Scf06529XLOC_065032;Niben101Scf02011g10012	N	NA	PF10075	CSN8/PSMD8/EIF3K family	0.251754283	-2.797022159	-3.048776442	0.005798954	down
Niben101Scf06535XLOC_065073;Niben101Scf06439XLOC_064630	Y	NA	NA	NA	-0.563377355	0.085937841	0.649315196	0.057585835	none
Niben101Scf06542XLOC_065106;Niben101Scf06542XLOC_065104	N	NA	PF00107;PF16884	Zinc-binding dehydrogenase; N-terminal domain of oxidoreductase	-0.6807268	0.244847841	0.925574641	0.219853842	none
Niben101Scf06545XLOC_065112;Niben101Scf00272g11021;Niben101Scf05229g04013	N	NA	PF00163;PF01479	Ribosomal protein S4/S9 N-terminal domain; S4 domain	0.552935078	1.400357841	0.847422763	0.047338968	none
Niben101Scf06556XLOC_065146	N	NA	PF00198;PF00364;PF02817	2-oxoacid dehydrogenases acyltransferase (catalytic domain); Biotin-requiring enzyme; e3 binding domain	-0.345307667	0.753341174	1.098648841	0.226955735	none
Niben101Scf06556XLOC_065147	N	NA	PF01557	Fumarylacetoacetate (FAA) hydrolase family	0.597003067	0.566901174	-0.030101892	0.939753479	none
Niben101Scf06562XLOC_065196	N	NA	PF03446;PF14833	NAD binding domain of 6-phosphogluconate dehydrogenase; NAD-binding of NADP-dependent 3-hydroxyisobutyrate dehydrogenase	-0.350217333	-0.373482159	-0.023264826	0.958517601	none
Niben101Scf06569XLOC_065220;Niben101Scf06569XLOC_065221;Niben101Ctg15079XLOC_002442	N;Y	NA	PF01477	PLAT/LH2 domain	-0.156433799	0.374987841	0.53142164	0.124318593	none
Niben101Scf06578XLOC_065256;Niben101Scf02298g03002	N;Y	NA	PF08031;PF01565	Berberine and berberine like; FAD binding domain	0.631537602	0.680637841	0.049100239	0.945261372	none
Niben101Scf06590XLOC_065313;Niben101Scf06590XLOC_065308	N	NA	PF00141	Peroxidase	0.041710212	0.765267841	0.723557629	0.307600391	none
Niben101Scf06596XLOC_065327;Niben101Scf25520XLOC_089837;Niben101Scf02239g06002;Niben101Scf09087XLOC_075284	Y;N	M20	PF01546	Peptidase family M20/M25/M40	0.105407813	0.586374508	0.480966695	0.524469741	none
Niben101Scf06602XLOC_065336;Niben101Scf03365g00016	N;Y	NA	PF00141	Peroxidase	1.5649701	-0.918328826	-2.483298926	0.042301825	none
Niben101Scf06607XLOC_065359	N	NA	PF01095;PF04043	Pectinesterase; Plant invertase/pectin methylesterase inhibitor	3.202139333	3.415511174	0.213371841	0.442769569	none
Niben101Scf06621XLOC_065420	N	NA	PF00004;PF02861	ATPase family associated with various cellular activities (AAA); Clp amino terminal domain, pathogenicity island component	-0.433066533	0.531264508	0.964331041	0.017295752	none
Niben101Scf06633XLOC_065470	N	NA	NA	NA	-0.595284333	0.400387841	0.995672174	0.068038739	none
Niben101Scf06639XLOC_065482;Niben101Scf11177XLOC_080326;Niben101Ctg10156g00002;Niben101Scf02290g09003;Niben101Scf11177XLOC_080327	N	NA	PF01095;PF04043	Pectinesterase; Plant invertase/pectin methylesterase inhibitor	0.225472823	3.171644508	2.946171684	0.001162721	up
Niben101Scf06654XLOC_065540	N	NA	PF11264	Thylakoid formation protein	-0.6440685	0.207407841	0.851476341	0.285821351	none
Niben101Scf06661XLOC_065553;Niben101Scf02793g27005	N	NA	PF04755	PAP_fibrillin	-0.369856845	1.219874508	1.589731353	0.000847261	up
Niben101Scf06661XLOC_065555	N	NA	PF13561	Enoyl-(Acyl carrier protein) reductase	0.582689867	0.755171174	0.172481308	0.725760411	none
Niben101Scf06678XLOC_065656;Niben101Scf06678XLOC_065652	Y	NA	PF00304	Gamma-thionin family	-0.305117093	-0.221088826	0.084028268	0.857548442	none
Niben101Scf06684XLOC_065674	N	NA	PF00183;PF02518	Hsp90 protein; Histidine kinase-, DNA gyrase B-, and HSP90-like ATPase	0.401570067	0.994551174	0.592981108	0.200631812	none
Niben101Scf06700XLOC_065751	N	NA	PF00274	Fructose-bisphosphate aldolase class-I	-1.611020667	-0.413248826	1.197771841	0.012392341	none
Niben101Scf06716XLOC_065796	Y	NA	PF06964	Alpha-L-arabinofuranosidase C-terminus	-1.1719191	0.525147841	1.697066941	0.01563819	none
Niben101Scf06716XLOC_065799	N	T01	PF00227;PF10584	Proteasome subunit; Proteasome subunit A N-terminal signature	0.011068078	0.581107841	0.570039763	0.140459526	none
Niben101Scf06726XLOC_065843;Niben101Scf04778g00002;Niben101Scf05709XLOC_060792;Niben101Scf08526XLOC_073351;Niben101Scf05057g04004;Niben101Scf01942g04002	N	NA	PF00071	Ras family	0.386242606	1.103177841	0.716935235	0.016197917	none
Niben101Scf06727XLOC_065859	N	NA	PF00085;PF07992	Thioredoxin; Pyridine nucleotide-disulphide oxidoreductase	-0.303014533	-2.350898826	-2.047884292	0.179100934	none
Niben101Scf06734XLOC_065869;Niben101Scf03099g01010;Niben101Scf00311g05002;Niben101Scf00311g05015	N	NA	PF00587;PF03129;PF02824;PF07973	tRNA synthetase class II core domain (G, H, P, S and T); Anticodon binding domain; TGS domain; Threonyl and Alanyl tRNA synthetase second additional domain	0.147849898	0.167914508	0.02006461	0.964343227	none
Niben101Scf06737XLOC_065915;Niben101Scf06737XLOC_065911;Niben101Scf05053g00006;Niben101Scf02853g04001	N	NA	PF02847	MA3 domain	-0.456827489	1.538147841	1.99497533	0.013777886	none
Niben101Scf06738XLOC_065921	N	NA	PF00085;PF07992	Thioredoxin; Pyridine nucleotide-disulphide oxidoreductase	-0.265498463	-0.266552159	-0.001053696	0.99789962	none
Niben101Scf06739XLOC_065929;Niben101Scf06461XLOC_064707	N	NA	PF00578	AhpC/TSA family	0.24637918	-0.989665492	-1.236044673	0.151903283	none
Niben101Scf06748XLOC_065952	N	NA	PF01370	NAD dependent epimerase/dehydratase family	-1.283321	0.058394508	1.341715508	0.01363919	none
Niben101Scf06750XLOC_065957;Niben101Scf01521g12008	N	NA	PF01459	Eukaryotic porin	0.588780733	1.899034508	1.310253774	0.053027683	none
Niben101Scf06754XLOC_065989;Niben101Scf06754XLOC_065994;Niben101Scf06754XLOC_065995	N	NA	PF02458	Transferase family	-0.337402056	-0.702968826	-0.36556677	0.67075506	none
Niben101Scf06754XLOC_065990;Niben101Scf00077g00018	N	NA	PF01849	NAC domain	0.397685117	0.864341174	0.466656058	0.496825001	none
Niben101Scf06769XLOC_066066	N	NA	PF00113;PF03952	Enolase, C-terminal TIM barrel domain; Enolase, N-terminal domain	0.732311733	0.606651174	-0.125660559	0.727144784	none
Niben101Scf06778XLOC_066125	Y	NA	PF00141	Peroxidase	2.623510333	1.957794508	-0.665715826	0.158870717	none
Niben101Scf06799XLOC_066215	N	NA	PF00080	Copper/zinc superoxide dismutase (SODC)	0.348084933	-1.329165492	-1.677250426	0.211035166	none
Niben101Scf06806XLOC_066226;REV__Niben101Scf06806XLOC_066226	N	NA	PF00885	6,7-dimethyl-8-ribityllumazine synthase	0.150220688	1.363247841	1.213027153	0.027776944	none
Niben101Scf06806XLOC_066229;Niben101Scf01721g06008	N	NA	PF01150	GDA1/CD39 (nucleoside phosphatase) family	0.57368825	-0.265638826	-0.839327076	0.482854948	none
Niben101Scf06809XLOC_066254	N	NA	PF00389;PF02826	D-isomer specific 2-hydroxyacid dehydrogenase, catalytic domain; D-isomer specific 2-hydroxyacid dehydrogenase, NAD binding domain	-1.480935333	-0.048495492	1.432439841	0.045191784	none
Niben101Scf06819XLOC_066290;Niben101Scf05559g01009;Niben101Scf00849g01018	N	NA	PF16035	Chalcone isomerase like	0.079761584	-1.480242159	-1.560003743	0.010863252	down
Niben101Scf06825XLOC_066357	Y	NA	PF16499	Alpha galactosidase A	1.478475	2.050621174	0.572146174	0.027699317	none
Niben101Scf06825XLOC_066358;Niben101Scf00338g08013;Niben101Scf02003g01026;Niben101Scf02003g01002;Niben101Scf02353g01015	N	NA	PF00318	Ribosomal protein S2	1.19004776	2.074731174	0.884683414	0.00107378	up
Niben101Scf06825XLOC_066365;Niben101Scf06424XLOC_064532	N	NA	PF00152;PF01336	tRNA synthetases class II (D, K and N); OB-fold nucleic acid binding domain	-0.425949183	-0.437942159	-0.011992976	0.957320647	none
Niben101Scf06826XLOC_066395;Niben101Scf06826XLOC_066392;Niben101Scf15187XLOC_085746	N	NA	PF01789	PsbP	-0.873354992	0.582364508	1.4557195	0.097459257	none
Niben101Scf06829XLOC_066415;Niben101Scf01917g07013	N	NA	PF02996	Prefoldin subunit	0.275413073	1.965584508	1.690171434	8.42E-05	up
Niben101Scf06847XLOC_066475;Niben101Scf01444g02020;Niben101Scf00067g02002	N;Y	NA	PF01678	Diaminopimelate epimerase	0.203536147	1.271777841	1.068241694	0.105625078	none
Niben101Scf06848XLOC_066489	N	NA	PF00696;PF00742;PF01842;PF03447;PF13840	Amino acid kinase family; Homoserine dehydrogenase; ACT domain; Homoserine dehydrogenase, NAD binding domain	-0.304727	-2.011435492	-1.706708492	0.620840953	none
Niben101Scf06848XLOC_066495;Niben101Scf02182g19002	N	NA	PF00034	Cytochrome c	0.80289555	-1.318818826	-2.121714376	0.132218427	none
Niben101Scf06849XLOC_066515;Niben101Scf01816g00009;Niben101Scf09846XLOC_077482;Niben101Scf04451g00022	N	NA	PF00006;PF00306	ATP synthase alpha/beta family, nucleotide-binding domain; ATP synthase alpha/beta chain, C terminal domain	0.690518032	0.935214508	0.244696475	0.785813567	none
Niben101Scf06861XLOC_066563;Niben101Scf00451g03021;Niben101Scf08870XLOC_074715	N	NA	PF04810;PF04811;PF04815;PF08033	Sec23/Sec24 zinc finger; Sec23/Sec24 trunk domain; Sec23/Sec24 helical domain; Sec23/Sec24 beta-sandwich domain	0.072855596	1.007267841	0.934412245	0.004576503	up
Niben101Scf06862XLOC_066571	N	NA	PF01128	2-C-methyl-D-erythritol 4-phosphate cytidylyltransferase	-0.141303837	-0.121848826	0.019455011	0.975472059	none
Niben101Scf06866XLOC_066586	N	NA	PF01425	Amidase	-2.015004	-1.184835492	0.830168508	0.261215027	none
Niben101Scf06888XLOC_066681;Niben101Scf06888XLOC_066680;Niben101Scf11383XLOC_080744	N	NA	PF00291	Pyridoxal-phosphate dependent enzyme	0.117394084	-0.802992159	-0.920386243	0.136044419	none
Niben101Scf06909XLOC_066761;Niben101Scf06909XLOC_066758;Niben101Scf07466XLOC_069283	Y	NA	PF00657	GDSL-like Lipase/Acylhydrolase	1.494338787	1.409067841	-0.085270946	0.806817223	none
Niben101Scf06910XLOC_066779;Niben101Scf03801g00003;Niben101Scf09452XLOC_076333;Niben101Scf19446XLOC_088303;Niben101Scf06910XLOC_066778;Niben101Scf09452XLOC_076335	N	NA	PF00171;PF00696	Aldehyde dehydrogenase family; Amino acid kinase family	-0.518377028	-0.293715492	0.224661535	0.771335095	none
Niben101Scf06912XLOC_066784;Niben101Scf06912XLOC_066796	Y;N	S08	PF00082;PF02225;PF05922	Subtilase family; PA domain; Peptidase inhibitor I9	1.6859955	2.510751174	0.824755674	0.0539316	none
Niben101Scf06912XLOC_066790	N	NA	PF00293	NUDIX domain	-0.232771067	1.045821174	1.278592241	0.0124063	none
Niben101Scf06914XLOC_066802;Niben101Scf17044XLOC_087019;Niben101Scf01617g00005;Niben101Scf00161g00005;Niben101Scf03886g02010	N	NA	PF02779;PF02780	Transketolase, pyrimidine binding domain; Transketolase, C-terminal domain	0.286969095	0.627351174	0.34038208	0.20621052	none
Niben101Scf06928XLOC_066835;Niben101Scf06123XLOC_063030;Niben101Scf03446g01001;Niben101Ctg07034g00003;Niben101Scf06928XLOC_066834	N	NA	PF00230	Major intrinsic protein	-0.271827374	0.022097841	0.293925215	0.424688516	none
Niben101Scf06933XLOC_066845	N	NA	PF00676	Dehydrogenase E1 component	0.370018033	0.820874508	0.450856474	0.056457894	none
Niben101Scf06954XLOC_066916;Niben101Scf06087XLOC_062758;Niben101Scf06954XLOC_066910;Niben101Scf06087XLOC_062751;Niben101Scf02119g00016;Niben101Scf20549XLOC_088615;Niben101Ctg12493g00001;Niben101Scf02361g06004;Niben101Scf07405XLOC_068992;Niben101Scf16986XLOC_087009;Niben101Ctg05445g00003	N	NA	PF00022	Actin	0.028735067	-0.343042159	-0.371777226	0.601187698	none
Niben101Scf06954XLOC_066917	N	NA	PF04755	PAP_fibrillin	-0.550687867	0.460427841	1.011115708	0.030835216	none
Niben101Scf06958XLOC_066956;Niben101Scf00898g01009	N	NA	NA	NA	-0.075712817	1.655664508	1.731377324	0.11808475	none
Niben101Scf06958XLOC_066965	N	NA	PF00043;PF13417	Glutathione S-transferase, C-terminal domain; Glutathione S-transferase, N-terminal domain	1.710612333	1.281007841	-0.429604492	0.307610745	none
Niben101Scf06980XLOC_067078	N	NA	PF00572	Ribosomal protein L13	1.183693	1.062257841	-0.121435159	0.361716898	none
Niben101Scf07000XLOC_067176	N	NA	PF01789	PsbP	-1.193105333	-0.300288826	0.892816508	0.088626909	none
Niben101Scf07005XLOC_067204;Niben101Scf07005XLOC_067202	N	NA	PF07992	Pyridine nucleotide-disulphide oxidoreductase	-0.480000517	1.324317841	1.804318358	0.002843606	up
Niben101Scf07024XLOC_067315;Niben101Scf02837g05006;Niben101Ctg13368g00004;Niben101Scf07024XLOC_067311	N	NA	PF00996	GDP dissociation inhibitor	0.113189705	1.630557841	1.517368136	0.004019294	up
Niben101Scf07036XLOC_067442;Niben101Scf03864g01015;Niben101Scf15792XLOC_086229	N	NA	PF00719	Inorganic pyrophosphatase	1.821677844	0.519651174	-1.30202667	0.066208537	none
Niben101Scf07048XLOC_067496	Y	NA	PF00332;PF07983	Glycosyl hydrolases family 17; X8 domain	-0.1396409	1.320181174	1.459822074	0.118123846	none
Niben101Scf07048XLOC_067502;Niben101Scf12318XLOC_082394;Niben101Scf09000XLOC_075064;Niben101Scf09205XLOC_075696	N	NA	PF00208;PF02812	Glutamate/Leucine/Phenylalanine/Valine dehydrogenase; Glu/Leu/Phe/Val dehydrogenase, dimerisation domain	0.227729118	0.984391174	0.756662056	0.082344846	none
Niben101Scf07050XLOC_067515	N	NA	PF00141	Peroxidase	0.1375288	-0.137732159	-0.275260959	0.774604972	none
Niben101Scf07054XLOC_067522;Niben101Scf08565XLOC_073518	Y;N	NA	PF03283	Pectinacetylesterase	-0.012724167	0.895107841	0.907832008	0.063157128	none
Niben101Scf07060XLOC_067558	Y	NA	PF01699;PF13499	Sodium/calcium exchanger protein; EF-hand domain pair	0.3149637	1.773461174	1.458497474	0.134052369	none
Niben101Scf07066XLOC_067592;Niben101Scf02025g00002;Niben101Scf07109XLOC_067706	N	T01	PF00227;PF10584	Proteasome subunit; Proteasome subunit A N-terminal signature	0.168406621	1.008037841	0.83963122	0.028127996	none
Niben101Scf07069XLOC_067603;Niben101Scf06222XLOC_063548	N	NA	PF08597	Translation initiation factor eIF3 subunit	0.291255032	-0.272942159	-0.564197191	0.021557197	none
Niben101Scf07103XLOC_067689	N	NA	PF01077;PF03460	Nitrite and sulphite reductase 4Fe-4S domain; Nitrite/Sulfite reductase ferredoxin-like half domain	-0.749830333	0.233817841	0.983648174	0.334367589	none
Niben101Scf07109XLOC_067713;Niben101Scf05710XLOC_060819	N	NA	PF00141	Peroxidase	-0.439225867	0.885724508	1.324950374	0.16670917	none
Niben101Scf07121XLOC_067760	N	NA	PF08327;PF09229	Activator of Hsp90 ATPase homolog 1-like protein; Activator of Hsp90 ATPase, N-terminal	1.0692501	0.717067841	-0.352182259	0.013150055	none
Niben101Scf07123XLOC_067765	N	NA	PF00266	Aminotransferase class-V	-0.722675967	1.975757841	2.698433808	0.125279338	none
Niben101Scf07140XLOC_067806;Niben101Scf01400g02009;Niben101Scf00620g02005	N	NA	PF00022	Actin	0.610622611	-0.514898826	-1.125521437	0.236126698	none
Niben101Scf07160XLOC_067912;Niben101Scf00135g00027	N	NA	NA	NA	-0.609546285	0.291507841	0.901054126	0.017988009	none
Niben101Scf07162XLOC_067952;Niben101Scf04654g04007	N	NA	PF01243;PF03853;PF10590	Pyridoxamine 5'-phosphate oxidase; YjeF-related protein N-terminus; Pyridoxine 5'-phosphate oxidase C-terminal dimerisation region	-0.207221818	0.450794508	0.658016326	0.039432835	none
Niben101Scf07162XLOC_067954;Niben101Scf02740g01002	N	NA	PF00171	Aldehyde dehydrogenase family	-0.202604678	-0.153715492	0.048889186	0.861385775	none
Niben101Scf07182XLOC_068036;Niben101Scf07182XLOC_068047	N	NA	PF01268	Formate--tetrahydrofolate ligase	-0.162524403	-0.955398826	-0.792874422	0.388966515	none
Niben101Scf07191XLOC_068088	N	NA	PF14870	Photosynthesis system II assembly factor YCF48	-0.676434533	1.104214508	1.780649041	0.386609304	none
Niben101Scf07229XLOC_068209	N	NA	PF01663	Type I phosphodiesterase / nucleotide pyrophosphatase	0.370110267	0.134867841	-0.235242426	0.474741345	none
Niben101Scf07236XLOC_068275	N	NA	PF00254	FKBP-type peptidyl-prolyl cis-trans isomerase	-1.099077667	-0.156642159	0.942435508	0.08072005	none
Niben101Scf07239XLOC_068278	N	NA	PF01975	Survival protein SurE	-0.711255767	-0.210208826	0.501046941	0.182668893	none
Niben101Scf07241XLOC_068288;Niben101Scf07576XLOC_069655;Niben101Scf12232XLOC_082271;Niben101Scf08711XLOC_074223;Niben101Scf01655g01026;Niben101Scf36191XLOC_091437;Niben101Scf02171g00008	N	NA	PF00069	Protein kinase domain	0.854003086	0.843351174	-0.010651911	0.987226364	none
Niben101Scf07247XLOC_068349;Niben101Scf01175g02009	N	NA	PF13419;PF00596	Haloacid dehalogenase-like hydrolase; Class II Aldolase and Adducin N-terminal domain	-0.102906025	0.899244508	1.002150533	0.075148837	none
Niben101Scf07250XLOC_068364	N	NA	PF01761	3-dehydroquinate synthase	-0.4486859	-1.649282159	-1.200596259	0.091160354	none
Niben101Scf07250XLOC_068369;Niben101Scf07250XLOC_068357	N;Y	NA	PF01074;PF07748;PF09261	Glycosyl hydrolases family 38 N-terminal domain; Glycosyl hydrolases family 38 C-terminal domain; Alpha mannosidase, middle domain	0.593747617	-0.194275492	-0.788023109	0.019727198	none
Niben101Scf07250XLOC_068370;Niben101Scf06856XLOC_066550;Niben101Scf00674g06001	N	NA	PF02809;PF13519	Ubiquitin interaction motif; von Willebrand factor type A domain	-0.083585478	1.274231174	1.357816652	0.200333989	none
Niben101Scf07252XLOC_068382;Niben101Scf01578g03010	N	NA	PF01399;PF09440	PCI domain; eIF3 subunit 6 N terminal domain	0.718640483	1.417164508	0.698524024	0.006793479	up
Niben101Scf07267XLOC_068453	N	NA	PF01208	Uroporphyrinogen decarboxylase (URO-D)	-0.9004032	-1.088448826	-0.188045626	0.775402175	none
Niben101Scf07309XLOC_068607	N	NA	PF00118	TCP-1/cpn60 chaperonin family	0.254778703	-0.162335492	-0.417114196	0.596713931	none
Niben101Scf07320XLOC_068645;Niben101Scf07311XLOC_068616;Niben101Scf05017g04011;Niben101Scf02280g01015;Niben101Scf09432XLOC_076245;Niben101Scf03779g07007	N	NA	PF01247	Ribosomal protein L35Ae	0.843116367	2.794041174	1.950924808	0.000286765	up
Niben101Scf07323XLOC_068667;Niben101Scf00270g07005	Y;N	NA	PF00069;PF08263;PF13855	Protein kinase domain; Leucine rich repeat N-terminal domain; Leucine rich repeat	-0.553219417	0.210207841	0.763427258	0.264723384	none
Niben101Scf07355XLOC_068775	Y	NA	PF00560;PF08263;PF13855	Leucine Rich Repeat; Leucine rich repeat N-terminal domain; Leucine rich repeat	-0.430878633	0.842721174	1.273599808	0.115458162	none
Niben101Scf07364XLOC_068786;Niben101Scf15467XLOC_085947	N	M67	PF01398;PF13012	JAB1/Mov34/MPN/PAD-1 ubiquitin protease; Maintenance of mitochondrial structure and function	0.125342267	1.083171174	0.957828908	0.103789246	none
Niben101Scf07365XLOC_068794;Niben101Scf00297g00010;Niben101Scf07365XLOC_068801	N	NA	PF00719	Inorganic pyrophosphatase	-0.435305978	-0.341872159	0.093433819	0.805893809	none
Niben101Scf07382XLOC_068859	N	NA	PF00295	Glycosyl hydrolases family 28	-1.548382667	-1.273338826	0.275043841	0.41735885	none
Niben101Scf07382XLOC_068860	N	NA	PF00168;PF00614	C2 domain; Phospholipase D Active site motif	0.5688977	0.092821174	-0.476076526	0.325388444	none
Niben101Scf07383XLOC_068883;Niben101Scf07383XLOC_068872;Niben101Scf07383XLOC_068871	N	NA	PF01370	NAD dependent epimerase/dehydratase family	-0.462661084	0.143504508	0.606165592	0.331742735	none
Niben101Scf07428XLOC_069079	N	NA	PF00254;PF13414	FKBP-type peptidyl-prolyl cis-trans isomerase; TPR repeat	-0.302611367	0.170741174	0.473352541	0.307790173	none
Niben101Scf07437XLOC_069128;Niben101Scf03515g00091	N	NA	PF00223	Photosystem I psaA/psaB protein	0.04169703	-0.057602159	-0.099299189	0.847221507	none
Niben101Scf07438XLOC_069138	N	NA	PF01717;PF08267	Cobalamin-independent synthase, Catalytic domain; Cobalamin-independent synthase, N-terminal domain	0.776969833	1.155237841	0.378268008	0.276271187	none
Niben101Scf07459XLOC_069217;Niben101Scf04895g00007	N	NA	PF03332	Eukaryotic phosphomannomutase	0.4863645	1.411524508	0.925160008	0.132682252	none
Niben101Scf07463XLOC_069236;Niben101Scf11953XLOC_081876;Niben101Scf09854XLOC_077495;Niben101Scf04738g04004;Niben101Scf01177g04029;Niben101Scf01177g04007	N	C19	PF00564;PF00847;PF02042;PF12436;PF14533;PF00443;PF00917	PB1 domain; AP2 domain; RWP-RK domain; ICP0-binding domain of Ubiquitin-specific protease 7; Ubiquitin-specific protease C-terminal; Ubiquitin carboxyl-terminal hydrolase; MATH domain	-0.012546351	-1.016195492	-1.003649141	0.456857949	none
Niben101Scf07470XLOC_069289	N	NA	PF00933;PF01915	Glycosyl hydrolase family 3 N terminal domain; Glycosyl hydrolase family 3 C-terminal domain	0.396700667	-0.317978826	-0.714679492	0.120769565	none
Niben101Scf07491XLOC_069351;Niben101Scf03200g01014	Y	NA	PF00182;PF00187	Chitinase class I; Chitin recognition protein	4.5356375	6.441861174	1.906223674	0.134377161	none
Niben101Scf07510XLOC_069442;Niben101Scf04504g03008;Niben101Scf07510XLOC_069438	N	NA	PF00504	Chlorophyll A-B binding protein	-1.309204156	0.784874508	2.094078663	0.010012204	up
Niben101Scf07512XLOC_069462	N	NA	PF00415	Regulator of chromosome condensation (RCC1) repeat	0.07906196	0.317417841	0.238355881	0.763918051	none
Niben101Scf07516XLOC_069489;Niben101Scf02497g01012	N	NA	PF00390;PF03949	Malic enzyme, N-terminal domain; Malic enzyme, NAD binding domain	0.294586283	0.764111174	0.469524891	0.477463836	none
Niben101Scf07522XLOC_069515;Niben101Scf07522XLOC_069521;Niben101Ctg11111XLOC_001345;Niben101Scf02253g06001;Niben101Scf00339g05026	N	NA	PF01459	Eukaryotic porin	0.416173	2.234784508	1.818611508	0.088484682	none
Niben101Scf07528XLOC_069550;Niben101Scf01023g03008	N	NA	PF00677	Lumazine binding domain	0.13726235	0.847237841	0.709975491	0.03302828	none
Niben101Scf07533XLOC_069564	Y	NA	PF00657	GDSL-like Lipase/Acylhydrolase	-0.496064067	0.692004508	1.188068574	0.047115054	none
Niben101Scf07563XLOC_069611;Niben101Scf02832g02014	Y	NA	PF04199	Putative cyclase	-0.084301283	-0.215105492	-0.130804209	0.811393975	none
Niben101Scf07563XLOC_069623;Niben101Scf02832g02007;Niben101Scf20887XLOC_088715	Y	NA	PF00560;PF08263;PF13855	Leucine Rich Repeat; Leucine rich repeat N-terminal domain; Leucine rich repeat	-0.215832577	1.352417841	1.568250418	0.003911827	up
Niben101Scf07564XLOC_069631;Niben101Scf00167g03013	N	NA	PF01016	Ribosomal L27 protein	-0.850290067	-3.035475492	-2.185185426	0.061257443	none
Niben101Scf07579XLOC_069694;Niben101Scf01596g10005	Y	NA	PF07712	Stress up-regulated Nod 19	-0.550475267	-1.281488826	-0.731013559	0.390966485	none
Niben101Scf07590XLOC_069776	N	A01	PF00026	Eukaryotic aspartyl protease	0.23317127	1.799821174	1.566649904	0.025414457	none
Niben101Scf07590XLOC_069785	Y	NA	PF16499	Alpha galactosidase A	-0.471643933	1.436807841	1.908451774	0.006344595	up
Niben101Scf07601XLOC_069821;Niben101Scf03979g01011	N	NA	PF00501;PF13193;PF16177	AMP-binding enzyme; AMP-binding enzyme C-terminal domain; Acetyl-coenzyme A synthetase N-terminus	-0.062657633	0.865341174	0.927998808	0.466773087	none
Niben101Scf07608XLOC_069840;Niben101Scf01005g04004	N	NA	PF00939	Sodium:sulfate symporter transmembrane region	-0.386738067	0.831114508	1.217852574	0.077889127	none
Niben101Scf07623XLOC_069916	N	NA	NA	NA	-1.574713	-1.299325492	0.275387508	0.739806366	none
Niben101Scf07638XLOC_069957;Niben101Scf07183XLOC_068056;Niben101Scf14268XLOC_084844;Niben101Scf28267XLOC_090334;Niben101Scf07183XLOC_068053;Niben101Scf14268XLOC_084845;Niben101Scf16178XLOC_086539	N	NA	PF00270;PF00271	DEAD/DEAH box helicase; Helicase conserved C-terminal domain	-0.038486004	1.514871174	1.553357178	0.070869904	none
Niben101Scf07638XLOC_069963;Niben101Scf10409XLOC_078897	Y	NA	PF14547	Hydrophobic seed protein	0.700778193	0.267461174	-0.433317019	0.243021846	none
Niben101Scf07650XLOC_070036;Niben101Scf00449g04003;Niben101Scf07650XLOC_070031;Niben101Scf36011XLOC_091419	N	NA	PF00676;PF02779;PF16078;PF16870	Dehydrogenase E1 component; Transketolase, pyrimidine binding domain; 2-oxoglutarate dehydrogenase N-terminus; 2-oxoglutarate dehydrogenase C-terminal	0.542648308	1.757261174	1.214612866	0.012525854	none
Niben101Scf07650XLOC_070039	N	NA	PF16363	GDP-mannose 4,6 dehydratase	-0.0872213	0.108717841	0.195939141	0.276644546	none
Niben101Scf07672XLOC_070103;Niben101Scf10384XLOC_078833	N	NA	PF00705;PF02747	Proliferating cell nuclear antigen, N-terminal domain; Proliferating cell nuclear antigen, C-terminal domain	1.963937833	1.182604508	-0.781333326	0.173760263	none
Niben101Scf07680XLOC_070157	Y	NA	PF01095;PF04043	Pectinesterase; Plant invertase/pectin methylesterase inhibitor	0.04498261	0.921397841	0.876415231	0.379518444	none
Niben101Scf07691XLOC_070202;Niben101Scf03944g02015	N	NA	PF07992;PF02852	Pyridine nucleotide-disulphide oxidoreductase; Pyridine nucleotide-disulphide oxidoreductase, dimerisation domain	-1.181225983	0.401404508	1.582630491	0.009791682	up
Niben101Scf07720XLOC_070303	N	NA	PF00076;PF02136	RNA recognition motif. (a.k.a. RRM, RBD, or RNP domain); Nuclear transport factor 2 (NTF2) domain	0.05698286	1.116624508	1.059641648	0.221919668	none
Niben101Scf07725XLOC_070324;Niben101Scf07725XLOC_070326;Niben101Ctg07683g00002;Niben101Ctg06726g00003	N	NA	PF01397;PF03936	Terpene synthase, N-terminal domain; Terpene synthase family, metal binding domain	3.329525583	0.779381174	-2.550144409	0.023469504	none
Niben101Scf07736XLOC_070363;Niben101Scf02105g02002	N	NA	PF02798;PF14497	Glutathione S-transferase, N-terminal domain; Glutathione S-transferase, C-terminal domain	-0.808545617	0.713547841	1.522093458	0.067165088	none
Niben101Scf07741XLOC_070399	N	NA	PF01532	Glycosyl hydrolase family 47	0.579501067	0.580204508	0.000703441	0.996775116	none
Niben101Scf07748XLOC_070446;Niben101Scf02469g01013	N	NA	PF02852;PF07992	Pyridine nucleotide-disulphide oxidoreductase, dimerisation domain; Pyridine nucleotide-disulphide oxidoreductase	-0.25167205	0.065524508	0.317196558	0.303594733	none
Niben101Scf07765XLOC_070511;Niben101Scf07764XLOC_070507	N	NA	PF00327;PF08079	Ribosomal protein L30p/L7e; Ribosomal L30 N-terminal domain	0.316988707	1.235097841	0.918109134	0.134515174	none
Niben101Scf07767XLOC_070534	N	NA	PF00124	Photosynthetic reaction centre protein	-0.101715663	-0.124825492	-0.023109829	0.932825714	none
Niben101Scf07778XLOC_070548	N	NA	PF07992	Pyridine nucleotide-disulphide oxidoreductase	0.352127467	1.529554508	1.177427041	0.016511004	none
Niben101Scf07778XLOC_070558;Niben101Scf02917g00004;Niben101Scf01028g02002	N	NA	PF00091;PF12327	Tubulin/FtsZ family, GTPase domain; FtsZ family, C-terminal domain	-0.583287343	-0.166685492	0.416601851	0.528790602	none
Niben101Scf07797XLOC_070678	N	NA	PF02450	Lecithin:cholesterol acyltransferase	0.15643185	0.443241174	0.286809324	0.397082796	none
Niben101Scf07805XLOC_070712;Niben101Scf02979g06008;Niben101Scf01556g04027;Niben101Scf03546g01013	N	NA	PF00332;PF07983	Glycosyl hydrolases family 17; X8 domain	0.205961426	1.372151174	1.166189749	3.91E-05	up
Niben101Scf07811XLOC_070724	Y	A01	PF14541;PF14543	Xylanase inhibitor C-terminal; Xylanase inhibitor N-terminal	-0.396006767	0.113977841	0.509984608	0.316616342	none
Niben101Scf07812XLOC_070728	Y	NA	PF00657	GDSL-like Lipase/Acylhydrolase	1.597070667	-0.626955492	-2.224026159	0.020592277	none
Niben101Scf07825XLOC_070779;Niben101Scf00487g06021	N	NA	PF01077;PF03460	Nitrite and sulphite reductase 4Fe-4S domain; Nitrite/Sulfite reductase ferredoxin-like half domain	-0.064289752	-1.270145492	-1.205855741	0.202595805	none
Niben101Scf07826XLOC_070795	N	NA	PF00109;PF02801	Beta-ketoacyl synthase, N-terminal domain; Beta-ketoacyl synthase, C-terminal domain	0.214367367	2.704667841	2.490300474	0.007394067	up
Niben101Scf07826XLOC_070799	N	NA	PF01920	Prefoldin subunit	0.186677333	0.820867841	0.634190508	0.291860011	none
Niben101Scf07882XLOC_070999;Niben101Scf00761g05018;Niben101Scf23248XLOC_089362	N	NA	PF00153	Mitochondrial carrier protein	0.236484098	1.569091174	1.332607077	0.184150798	none
Niben101Scf07893XLOC_071034;Niben101Scf00177g07008	N	NA	PF07137	VDE lipocalin domain	-0.549822975	0.485611174	1.035434149	0.158958298	none
Niben101Scf07895XLOC_071043;Niben101Scf02803g00007;Niben101Scf07895XLOC_071049;Niben101Scf07895XLOC_071048;Niben101Scf02207g05010	N	NA	PF00591;PF02885	Glycosyl transferase family, a/b domain; Glycosyl transferase family, helical bundle domain	-0.723298387	-0.390595492	0.332702894	0.512440256	none
Niben101Scf07895XLOC_071054;Niben101Scf04099g00004	N	NA	PF00828	Ribosomal protein L18e/L15	1.298569633	1.498437841	0.199868208	0.291383192	none
Niben101Scf07926XLOC_071130	N	NA	PF00155	Aminotransferase class I and II	-0.1720769	-0.548655492	-0.376578592	0.544076389	none
Niben101Scf07944XLOC_071216	N	NA	PF02769	AIR synthase related protein, C-terminal domain	-0.447328833	0.420094508	0.867423341	0.212511043	none
Niben101Scf07944XLOC_071219;Niben101Scf04114g00069;Niben101Scf02513g03003	N	C56	PF02769;PF13507	AIR synthase related protein, C-terminal domain; CobB/CobQ-like glutamine amidotransferase domain	-0.124250511	-0.606412159	-0.482161648	0.598103125	none
Niben101Scf07951XLOC_071237;Niben101Scf03404g01012	N	NA	PF01132;PF08207;PF09285	Elongation factor P (EF-P) OB domain; Elongation factor P (EF-P) KOW-like domain; Elongation factor P, C-terminal	-0.238988465	-0.045145492	0.193842973	0.784833034	none
Niben101Scf07965XLOC_071270;Niben101Scf27265XLOC_090132;Niben101Scf08459XLOC_073080	N	NA	PF00838	Translationally controlled tumour protein	-0.208534008	0.346611174	0.555145182	0.151954977	none
Niben101Scf07977XLOC_071304	N	NA	PF03364	Polyketide cyclase / dehydrase and lipid transport	-0.99891	-0.687605492	0.311304508	0.858513318	none
Niben101Scf07981XLOC_071329;Niben101Scf02405g05020;Niben101Scf12967XLOC_083228;Niben101Scf07199XLOC_068112	N	NA	PF00270;PF00271	DEAD/DEAH box helicase; Helicase conserved C-terminal domain	0.306660115	-0.454692159	-0.761352274	0.033475584	none
Niben101Scf07984XLOC_071338	N	NA	PF00483	Nucleotidyl transferase	-0.683179533	0.003497841	0.686677374	0.090088662	none
Niben101Scf07984XLOC_071339;Niben101Scf01625g01009;Niben101Scf02351g02003;Niben101Scf14778XLOC_085324;Niben101Scf01517g08034;Niben101Scf01328g01014;Niben101Scf14778XLOC_085318	N	NA	PF00071	Ras family	-0.004076711	-0.441402159	-0.437325448	0.195690074	none
Niben101Scf07995XLOC_071365	N	NA	PF01370	NAD dependent epimerase/dehydratase family	0.017059393	-0.110245492	-0.127304886	0.904414724	none
Niben101Scf08001XLOC_071378;Niben101Scf00187g02023	Y	NA	PF02225;PF12662	PA domain; Complement Clr-like EGF-like	0.376890705	0.042281174	-0.334609531	0.168777601	none
Niben101Scf08002XLOC_071394	N	NA	PF00984;PF03720;PF03721	UDP-glucose/GDP-mannose dehydrogenase family, central domain; UDP-glucose/GDP-mannose dehydrogenase family, UDP binding domain; UDP-glucose/GDP-mannose dehydrogenase family, NAD binding domain	1.0567279	1.498131174	0.441403274	0.0654205	none
Niben101Scf08018XLOC_071483;Niben101Scf05551g01006	N	NA	PF01937;PF03630	Protein of unknown function DUF89; Fumble	0.083214318	0.679977841	0.596763523	0.371350528	none
Niben101Scf08020XLOC_071489;Niben101Scf01759g04008	N	NA	PF00578;PF10417	AhpC/TSA family; C-terminal domain of 1-Cys peroxiredoxin	-0.2600883	-0.104892159	0.155196141	0.766246682	none
Niben101Scf08026XLOC_071521;Niben101Scf06524XLOC_064980;Niben101Scf06524XLOC_064976	N	NA	PF01458	Uncharacterized protein family (UPF0051)	0.064400137	0.092074508	0.027674371	0.906018668	none
Niben101Scf08047XLOC_071632	Y	NA	PF01357;PF03330	Pollen allergen; Rare lipoprotein A (RlpA)-like double-psi beta-barrel	0.634905133	0.803214508	0.168309374	0.320301072	none
Niben101Scf08088XLOC_071716	N	NA	PF00330	Aconitase family (aconitate hydratase)	-0.267294667	-0.259658826	0.007635841	0.988272813	none
Niben101Scf08127XLOC_071787	N	S09	PF07859	alpha/beta hydrolase fold	-0.388700023	-0.835728826	-0.447028802	0.230793943	none
Niben101Scf08127XLOC_071789;Niben101Scf04430g03004	N	NA	PF00393;PF03446	6-phosphogluconate dehydrogenase, C-terminal domain; NAD binding domain of 6-phosphogluconate dehydrogenase	0.790522117	1.569151174	0.778629058	0.027902288	none
Niben101Scf08130XLOC_071857;Niben101Scf05404g09001;Niben101Scf10316XLOC_078619;Niben101Scf03147g09006	N	NA	PF00043;PF13417;PF02798	Glutathione S-transferase, C-terminal domain; Glutathione S-transferase, N-terminal domain	4.065951167	2.026894508	-2.039056659	0.214093911	none
Niben101Scf08130XLOC_071859;Niben101Scf10205XLOC_078347	N	NA	PF00043;PF13417	Glutathione S-transferase, C-terminal domain; Glutathione S-transferase, N-terminal domain	1.724433	0.269257841	-1.455175159	0.284186526	none
Niben101Scf08134XLOC_071869;Niben101Scf11785XLOC_081597;Niben101Scf11785XLOC_081599	N	NA	PF00107;PF08240	Zinc-binding dehydrogenase; Alcohol dehydrogenase GroES-like domain	0.659205489	0.284877841	-0.374327648	0.442046382	none
Niben101Scf08137XLOC_071909;Niben101Scf02698g00002	N	NA	PF00291	Pyridoxal-phosphate dependent enzyme	-0.2200842	-0.187572159	0.032512041	0.952491562	none
Niben101Scf08156XLOC_072003;Niben101Ctg13421XLOC_001874;Niben101Scf28181XLOC_090302;Niben101Scf07497XLOC_069379;Niben101Scf03619g05002	N	NA	PF00264;PF12142;PF12143	Common central domain of tyrosinase; Polyphenol oxidase middle domain; Protein of unknown function (DUF_B2219)	0.144646599	0.099341174	-0.045305425	0.91082398	none
Niben101Scf08157XLOC_072021;Niben101Scf02778g04003	N	NA	PF00582	Universal stress protein family	0.209094893	0.481077841	0.271982948	0.787950214	none
Niben101Scf08163XLOC_072070	N	NA	PF01399	PCI domain	0.324288533	1.130644508	0.806355974	0.272828635	none
Niben101Scf08182XLOC_072124;Niben101Scf00654g04006	N	NA	PF11919;PF16507	Domain of unknown function (DUF3437); Proteasome-substrate-size regulator, mid region	0.079560505	-0.084782159	-0.164342664	0.295438615	none
Niben101Scf08193XLOC_072163;Niben101Scf02548g06001	N	NA	PF00005;PF00037;PF04068	ABC transporter; 4Fe-4S binding domain; Possible Fer4-like domain in RNase L inhibitor, RLI	0.240614617	0.832984508	0.592369891	0.217423457	none
Niben101Scf08195XLOC_072193	N	NA	PF00657	GDSL-like Lipase/Acylhydrolase	1.884947667	1.868127841	-0.016819826	0.937118683	none
Niben101Scf08196XLOC_072220	N	NA	PF00043;PF02798	Glutathione S-transferase, C-terminal domain; Glutathione S-transferase, N-terminal domain	1.044429433	0.921141174	-0.123288259	0.852898664	none
Niben101Scf08199XLOC_072243	N	NA	PF02469	Fasciclin domain	-0.655705933	0.740637841	1.396343774	0.00579513	up
Niben101Scf08227XLOC_072312;Niben101Scf10132XLOC_078153	N	NA	PF01903	CbiX	-0.30622715	0.365784508	0.672011658	0.28277435	none
Niben101Scf08230XLOC_072334	N	NA	PF00293	NUDIX domain	0.067567004	-0.646748826	-0.714315829	0.292792623	none
Niben101Scf08250XLOC_072383;Niben101Scf08250XLOC_072387	N	NA	PF00736	EF-1 guanine nucleotide exchange domain	0.248369268	1.053044508	0.804675239	0.262942425	none
Niben101Scf08273XLOC_072456;Niben101Scf00158g03003	Y	S28	PF05577	Serine carboxypeptidase S28	-0.163345598	0.646981174	0.810326773	0.028458463	none
Niben101Scf08293XLOC_072513;Niben101Scf03836g01008	N	NA	PF13602;PF00107;PF16884	Zinc-binding dehydrogenase; N-terminal domain of oxidoreductase	0.475929933	0.421674508	-0.054255426	0.962799777	none
Niben101Scf08298XLOC_072536;Niben101Scf01687g11002;Niben101Scf00597g03003;Niben101Scf01220g02014	N	NA	PF00004	ATPase family associated with various cellular activities (AAA)	0.481098508	1.256414508	0.775315999	0.282529972	none
Niben101Scf08300XLOC_072541	N	NA	PF02469	Fasciclin domain	1.251309667	0.148054508	-1.103255159	0.052026441	none
Niben101Scf08304XLOC_072551	N	NA	PF00056;PF02866	lactate/malate dehydrogenase, NAD binding domain; lactate/malate dehydrogenase, alpha/beta C-terminal domain	0.0977456	-0.179088826	-0.276834426	0.121645843	none
Niben101Scf08326XLOC_072618;Niben101Scf00132g03012	N	NA	PF10075	CSN8/PSMD8/EIF3K family	0.546912983	0.525261174	-0.021651809	0.961652501	none
Niben101Scf08333XLOC_072649;Niben101Scf03006g06008	N	NA	PF01053	Cys/Met metabolism PLP-dependent enzyme	-0.085712856	-0.089398826	-0.00368597	0.98918821	none
Niben101Scf08341XLOC_072698;Niben101Scf01586g01010	Y	NA	NA	NA	1.4118971	-0.873095492	-2.284992592	0.029211952	none
Niben101Scf08341XLOC_072709;Niben101Scf08341XLOC_072687	Y	NA	PF01453;PF07714;PF08276	D-mannose binding lectin; Protein tyrosine kinase; PAN-like domain	4.73184	2.265221174	-2.466618826	0.086535457	none
Niben101Scf08341XLOC_072721	N	NA	PF00171	Aldehyde dehydrogenase family	0.4914666	1.212524508	0.721057908	0.21252213	none
Niben101Scf08370XLOC_072815	N	NA	PF02469	Fasciclin domain	1.372584	3.047291174	1.674707174	0.003139094	up
Niben101Scf08411XLOC_072921;Niben101Scf09458XLOC_076358	Y	NA	PF00759	Glycosyl hydrolase family 9	-3.410574333	-0.459575492	2.950998841	0.012864662	none
Niben101Scf08415XLOC_072924	N	NA	PF00501	AMP-binding enzyme	0.7213108	0.043964508	-0.677346292	0.213573948	none
Niben101Scf08446XLOC_073008;Niben101Scf01524g00019	N	NA	PF01182	Glucosamine-6-phosphate isomerases/6-phosphogluconolactonase	0.30682979	2.041731174	1.734901384	0.07413645	none
Niben101Scf08447XLOC_073029;Niben101Scf02912g00004	N	NA	PF01201	Ribosomal protein S8e	0.95423745	1.265367841	0.311130391	0.382896109	none
Niben101Scf08459XLOC_073078	N	NA	PF01070	FMN-dependent dehydrogenase	-0.698539933	-1.322945492	-0.624405559	0.545765317	none
Niben101Scf08465XLOC_073096;Niben101Scf02854g08004;Niben101Ctg13829XLOC_002002	N;Y	NA	PF00332;PF00346;PF07983	Glycosyl hydrolases family 17; Respiratory-chain NADH dehydrogenase, 49 Kd subunit; X8 domain	0.398199977	1.073201174	0.675001198	0.034075716	none
Niben101Scf08523XLOC_073335;Niben101Scf02613g02012;Niben101Scf02613g02007;Niben101Scf08792XLOC_074503;Niben101Scf07728XLOC_070333;Niben101Scf12017XLOC_081941;Niben101Scf07826XLOC_070798;Niben101Scf07826XLOC_070796	N	NA	PF01775	Ribosomal L18ae/LX protein domain	0.728060088	1.187374508	0.45931442	0.178008148	none
Niben101Scf08523XLOC_073341;Niben101Scf02613g05004	Y	NA	PF03330	Rare lipoprotein A (RlpA)-like double-psi beta-barrel	0.141851095	1.869784508	1.727933413	0.062326994	none
Niben101Scf08526XLOC_073349	N	NA	PF01408	Oxidoreductase family, NAD-binding Rossmann fold	-0.461742667	0.026157841	0.487900508	0.15077801	none
Niben101Scf08527XLOC_073365	N	NA	PF00244	14-3-3 protein	0.7472643	1.021967841	0.274703541	0.241826921	none
Niben101Scf08531XLOC_073372	N	NA	PF01738	Dienelactone hydrolase family	-0.518459	-0.367925492	0.150533508	0.413901553	none
Niben101Scf08533XLOC_073392	N	NA	PF00202	Aminotransferase class-III	0.505164633	0.856024508	0.350859874	0.405690541	none
Niben101Scf08535XLOC_073414;Niben101Scf08535XLOC_073415	N	NA	PF07876	Stress responsive A/B Barrel Domain	0.28399408	-1.048882159	-1.332876239	0.202119072	none
Niben101Scf08538XLOC_073434;Niben101Scf03736g02006	N	NA	PF01370	NAD dependent epimerase/dehydratase family	0.70038685	0.533757841	-0.166629009	0.699415174	none
Niben101Scf08544XLOC_073443	N	NA	PF00044;PF02800	Glyceraldehyde 3-phosphate dehydrogenase, NAD binding domain; Glyceraldehyde 3-phosphate dehydrogenase, C-terminal domain	0.150962747	0.901514508	0.750551761	0.170816087	none
Niben101Scf08544XLOC_073444;Niben101Scf05583g00011;Niben101Scf05583g00006	N	NA	PF00237	Ribosomal protein L22p/L17e	0.961885212	2.374391174	1.412505962	0.041909677	none
Niben101Scf08562XLOC_073504;Niben101Scf03991g00007	N	NA	PF08534	Redoxin	0.031242317	-0.033062159	-0.064304476	0.822303907	none
Niben101Scf08566XLOC_073537	Y	NA	PF00141	Peroxidase	3.769677667	5.118161174	1.348483508	0.047564022	none
Niben101Scf08588XLOC_073632;Niben101Scf04077g07004;Niben101Scf05928XLOC_061965;Niben101Scf00574g03004;Niben101Scf00063g03007;Niben101Scf18308XLOC_087755;Niben101Scf03262g02007;Niben101Scf03166g00008	N	NA	PF01287	Eukaryotic elongation factor 5A hypusine, DNA-binding OB fold	-0.231248748	2.319344508	2.550593255	0.011283564	up
Niben101Scf08590XLOC_073645;Niben101Scf04083g04008	N	NA	PF13599	Pentapeptide repeats (9 copies)	-1.226571117	0.042071174	1.268642291	0.05159151	none
Niben101Scf08617XLOC_073735	Y	A01	PF14541;PF14543	Xylanase inhibitor C-terminal; Xylanase inhibitor N-terminal	0.258188133	1.483624508	1.225436374	0.000430741	up
Niben101Scf08618XLOC_073739;Niben101Scf08618XLOC_073742;Niben101Scf08618XLOC_073743;Niben101Scf08618XLOC_073738;Niben101Scf09101XLOC_075364	N	NA	PF03143;PF03144;PF00009	Elongation factor Tu C-terminal domain; Elongation factor Tu domain 2; Elongation factor Tu GTP binding domain	0.555862726	0.669131174	0.113268449	0.686903508	none
Niben101Scf08621XLOC_073758;Niben101Scf05102g05003;Niben101Scf14144XLOC_084762	N	NA	PF00406;PF09353	Adenylate kinase; Domain of unknown function (DUF1995)	-0.732184956	-0.039958826	0.69222613	0.615476041	none
Niben101Scf08651XLOC_073884;Niben101Scf13429XLOC_083857;Niben101Scf13429XLOC_083856	N	NA	PF00166	Chaperonin 10 Kd subunit	0.190861514	0.565811174	0.37494966	0.0736759	none
Niben101Scf08653XLOC_073915;Niben101Scf03550g00017	N	NA	PF00118	TCP-1/cpn60 chaperonin family	0.684381617	-0.205565492	-0.889947109	0.233306626	none
Niben101Scf08653XLOC_073948;Niben101Scf08675XLOC_074036;Niben101Scf08675XLOC_074033	N	NA	PF01263	Aldose 1-epimerase	0.035831134	0.794851174	0.75902004	0.005524006	up
Niben101Scf08653XLOC_073949	N	NA	PF01116;PF03446;PF07005;PF14833;PF17042	Fructose-bisphosphate aldolase class-II; NAD binding domain of 6-phosphogluconate dehydrogenase; Putative sugar-binding N-terminal domain; NAD-binding of NADP-dependent 3-hydroxyisobutyrate dehydrogenase; Putative nucleotide-binding of sugar-metabolising enzyme	-0.510018267	-0.016725492	0.493292774	0.072916259	none
Niben101Scf08672XLOC_074013	N	M20	PF01546;PF07687	Peptidase family M20/M25/M40; Peptidase dimerisation domain	0.215525163	-0.012278826	-0.227803989	0.732234619	none
Niben101Scf08679XLOC_074050	Y	NA	PF14368	Probable lipid transfer	-0.370065333	0.306057841	0.676123174	0.265257517	none
Niben101Scf08680XLOC_074081;Niben101Scf09554XLOC_076619	N	NA	PF00004;PF02861;PF07724;PF10431	ATPase family associated with various cellular activities (AAA); Clp amino terminal domain, pathogenicity island component; AAA domain (Cdc48 subfamily); C-terminal, D2-small domain, of ClpB protein	-0.538045917	-1.707632159	-1.169586242	0.215508284	none
Niben101Scf08684XLOC_074121;Niben101Scf01970g01012	N	NA	PF01084	Ribosomal protein S18	-1.0226013	-0.552098826	0.470502474	0.1930913	none
Niben101Scf08691XLOC_074151;Niben101Scf23355XLOC_089385	N	NA	PF00076	RNA recognition motif. (a.k.a. RRM, RBD, or RNP domain)	-0.919973217	0.067904508	0.987877724	0.096797971	none
Niben101Scf08702XLOC_074176;Niben101Scf08272XLOC_072449;Niben101Scf06407XLOC_064440;Niben101Scf01519g03009	N	NA	PF01781	Ribosomal L38e protein family	0.916204858	0.151574508	-0.764630351	0.454184675	none
Niben101Scf08721XLOC_074270;Niben101Scf07325XLOC_068675	N	NA	PF01090	Ribosomal protein S19e	0.999161283	1.678217841	0.679056558	0.062035052	none
Niben101Scf08721XLOC_074272	N	NA	PF02567	Phenazine biosynthesis-like protein	1.677813333	1.068184508	-0.609628826	0.181480677	none
Niben101Scf08723XLOC_074283	N	NA	PF00175;PF00970	Oxidoreductase NAD-binding domain; Oxidoreductase FAD-binding domain	-0.797108833	0.165337841	0.962446674	0.00356577	up
Niben101Scf08753XLOC_074361	N	NA	PF00586;PF02769	AIR synthase related protein, N-terminal domain; AIR synthase related protein, C-terminal domain	0.22576364	0.651307841	0.425544201	0.087703756	none
Niben101Scf08757XLOC_074391;Niben101Scf01482g01002	N	NA	PF01103	Surface antigen	0.471472217	0.253997841	-0.217474376	0.817414395	none
Niben101Scf08777XLOC_074457	Y	NA	PF00657	GDSL-like Lipase/Acylhydrolase	-0.04582738	-0.318892159	-0.273064779	0.496656439	none
Niben101Scf08799XLOC_074520;Niben101Scf08899XLOC_074810	N	NA	PF01643	Acyl-ACP thioesterase	0.317163657	-0.260182159	-0.577345816	0.594946515	none
Niben101Scf08804XLOC_074537;Niben101Scf05912XLOC_061854	N	NA	PF00550	Phosphopantetheine attachment site	-0.427558658	-0.774305492	-0.346746834	0.179888282	none
Niben101Scf08805XLOC_074571;Niben101Scf08586XLOC_073618;Niben101Scf08653XLOC_073913	N	NA	PF00009;PF03143;PF03144	Elongation factor Tu GTP binding domain; Elongation factor Tu C-terminal domain; Elongation factor Tu domain 2	0.33317935	0.998287841	0.665108491	0.116766664	none
Niben101Scf08812XLOC_074588;Niben101Scf04988g00005	N	NA	PF01602;PF02883;PF09066	Adaptin N terminal region; Adaptin C-terminal domain; Beta2-adaptin appendage, C-terminal sub-domain	0.308508067	1.830434508	1.521926441	0.100240936	none
Niben101Scf08833XLOC_074627;Niben101Scf06080XLOC_062694;Niben101Scf06080XLOC_062693;Niben101Scf04395g00022;Niben101Scf02902g00007;Niben101Scf02216g02012;Niben101Scf01150g02010;Niben101Scf01150g02009;Niben101Scf09523XLOC_076529;Niben101Scf05892XLOC_061796;Niben101Scf00528XLOC_010489;Niben101Scf01094g01011;Niben101Scf00536g01008	N	NA	PF00125	Core histone H2A/H2B/H3/H4	2.207239687	0.923877841	-1.283361846	0.127646251	none
Niben101Scf08855XLOC_074673	Y	I03	PF00197	Trypsin and protease inhibitor	-0.560018507	-0.533718826	0.026299681	0.946687476	none
Niben101Scf08892XLOC_074779;Niben101Scf04879g06001	N	NA	PF00682;PF08502	HMGL-like; LeuA allosteric (dimerisation) domain	0.269699033	-0.971972159	-1.241671192	0.327890717	none
Niben101Scf08898XLOC_074797;Niben101Scf02660g01003;Niben101Scf04748g03003	N	NA	PF00118	TCP-1/cpn60 chaperonin family	0.20578705	0.908624508	0.702837458	0.050949447	none
Niben101Scf08918XLOC_074822;Niben101Scf16582XLOC_086784	N	NA	PF02672	CP12 domain	-1.582099367	-0.194262159	1.387837208	0.177391505	none
Niben101Scf08926XLOC_074858;Niben101Scf00199g05017	N	NA	NA	NA	0.463567233	2.283857841	1.820290608	0.000668051	up
Niben101Scf08936XLOC_074894;Niben101Scf14958XLOC_085521;Niben101Scf14958XLOC_085514	N	NA	PF11955;PF02458	Plant organelle RNA recognition domain; Transferase family	-0.136988767	-0.264948826	-0.127960059	0.78524504	none
Niben101Scf08947XLOC_074946	N	NA	PF13242;PF13344	HAD-hyrolase-like; Haloacid dehalogenase-like hydrolase	-0.990168367	-0.759642159	0.230526208	0.676606405	none
Niben101Scf08972XLOC_074976;Niben101Scf00866g00008	N	NA	PF03378;PF03810;PF08506	CAS/CSE protein, C-terminus; Importin-beta N-terminal domain; Cse1	0.234950542	0.032551174	-0.202399367	0.79098636	none
Niben101Scf08975XLOC_074997;Niben101Scf11384XLOC_080775;Niben101Scf08975XLOC_074989;Niben101Scf11384XLOC_080777	N	NA	PF00504	Chlorophyll A-B binding protein	-1.426772667	0.429017841	1.855790508	0.028192759	none
Niben101Scf08984XLOC_075032	N	NA	PF12046	Protein of unknown function (DUF3529)	-1.0415736	1.778057841	2.819631441	0.027207947	none
Niben101Scf08991XLOC_075044;Niben101Scf05438g02007	N	NA	PF00903	Glyoxalase/Bleomycin resistance protein/Dioxygenase superfamily	-0.080029445	0.354011174	0.434040619	0.132818918	none
Niben101Scf09004XLOC_075076;Niben101Scf01001g04001;Niben101Scf02665g07005;Niben101Scf02665g07008;Niben101Scf00978g12003;Niben101Scf01163g04005	Y;N	NA	PF04185	Phosphoesterase family	-0.801438711	-0.293535492	0.507903219	0.468201863	none
Niben101Scf09005XLOC_075081;Niben101Scf09005XLOC_075085	N	NA	PF00175	Oxidoreductase NAD-binding domain	0.768271	0.444684508	-0.323586492	0.044659819	none
Niben101Scf09014XLOC_075110	N	NA	PF00274	Fructose-bisphosphate aldolase class-I	1.223341333	1.499807841	0.276466508	0.229970689	none
Niben101Scf09017XLOC_075132;Niben101Scf09045XLOC_075190	N	NA	PF00899;PF09358;PF10585;PF16190;PF16191	ThiF family; Ubiquitin fold domain; Ubiquitin-activating enzyme active site; Ubiquitin-activating enzyme E1 FCCH domain; Ubiquitin-activating enzyme E1 four-helix bundle	0.253728257	1.695854508	1.442126251	0.000805702	up
Niben101Scf09025XLOC_075145;Niben101Scf01826g02032	N	NA	PF00899	ThiF family	0.112437589	0.754271174	0.641833585	0.204737928	none
Niben101Scf09044XLOC_075187	Y	NA	PF00314	Thaumatin family	3.270157	5.082277841	1.812120841	0.076955614	none
Niben101Scf09071XLOC_075219	N	NA	PF03912	Psb28 protein	-0.666843133	-0.136545492	0.530297641	0.390303115	none
Niben101Scf09075XLOC_075243	N	NA	PF00722;PF06955	Glycosyl hydrolases family 16; Xyloglucan endo-transglycosylase (XET) C-terminus	-1.144041967	0.780237841	1.924279808	0.002401226	up
Niben101Scf09075XLOC_075244	Y	S28	PF05577	Serine carboxypeptidase S28	0.576175833	0.881864508	0.305688674	0.236455982	none
Niben101Scf09082XLOC_075271;Niben101Scf09082XLOC_075275	Y;N	NA	PF00141	Peroxidase	1.846610117	4.062397841	2.215787724	0.006488915	up
Niben101Scf09082XLOC_075274;Niben101Scf11416XLOC_080826;Niben101Scf05892XLOC_061794;Niben101Scf02381g08015;Niben101Scf00536g01002;Niben101Scf09169XLOC_075582;Niben101Scf06183XLOC_063350;Niben101Scf01250g01002	N	NA	PF00281;PF00673	Ribosomal protein L5; ribosomal L5P family C-terminus	0.839586904	1.434187841	0.594600937	0.040553595	none
Niben101Scf09082XLOC_075276	N	NA	PF00155	Aminotransferase class I and II	0.491972267	-0.066755492	-0.558727759	0.545793828	none
Niben101Scf09089XLOC_075294;Niben101Scf04632g03006;Niben101Scf04632g03004	N	NA	PF00251;PF08244	Glycosyl hydrolases family 32 N-terminal domain; Glycosyl hydrolases family 32 C terminal	1.419650589	0.292057841	-1.127592748	0.276858056	none
Niben101Scf09089XLOC_075297	N	NA	NA	NA	-0.944256867	-0.434422159	0.509834708	0.396508572	none
Niben101Scf09101XLOC_075355	Y	NA	PF16499	Alpha galactosidase A	-0.185890965	0.783771174	0.969662139	0.113376012	none
Niben101Scf09107XLOC_075366;Niben101Scf09107XLOC_075372;Niben101Scf09107XLOC_075373	N	NA	PF00343	Carbohydrate phosphorylase	-0.502942287	-0.063008826	0.439933461	0.666132898	none
Niben101Scf09108XLOC_075379;Niben101Scf19584XLOC_088347	Y	NA	PF04398	Protein of unknown function, DUF538	0.06773072	0.498611174	0.430880454	0.135844707	none
Niben101Scf09116XLOC_075409;Niben101Scf03934g00018;Niben101Scf00597g08019;Niben101Scf00849g01017	N	NA	PF00238	Ribosomal protein L14p/L23e	1.115968842	2.940511174	1.824542333	0.011161801	up
Niben101Scf09133XLOC_075479;Niben101Scf00096g04015;Niben101Scf08199XLOC_072238;Niben101Scf09133XLOC_075483	N	NA	PF00022	Actin	-0.11939225	-3.486308826	-3.366916575	0.099308991	none
Niben101Scf09133XLOC_075486;Niben101Scf13002XLOC_083294;Niben101Scf09575XLOC_076713;Niben101Scf03293g01006	N	NA	PF01157	Ribosomal protein L21e	0.861076558	1.516347841	0.655271283	0.366214505	none
Niben101Scf09141XLOC_075508	N	NA	PF01187	Macrophage migration inhibitory factor (MIF)	-0.289054833	0.379314508	0.668369341	0.116893535	none
Niben101Scf09178XLOC_075629;Niben101Scf09178XLOC_075627	N	NA	PF00266	Aminotransferase class-V	-0.926299333	-1.178285492	-0.251986159	0.681870844	none
Niben101Scf09186XLOC_075647;Niben101Scf09186XLOC_075643	Y;N	I20	PF02428	Potato type II proteinase inhibitor family	-2.162008773	-0.615848826	1.546159948	0.020590906	none
Niben101Scf09217XLOC_075730;Niben101Scf09217XLOC_075733;Niben101Scf02953g00007;Niben101Scf09217XLOC_075732	N	NA	PF04755	PAP_fibrillin	-1.56563285	-0.276195492	1.289437358	0.024183422	none
Niben101Scf09217XLOC_075731	N	NA	PF03171;PF14226	2OG-Fe(II) oxygenase superfamily; non-haem dioxygenase in morphine synthesis N-terminal	-1.250397533	1.608017841	2.858415374	0.008197707	up
Niben101Scf09253XLOC_075847;Niben101Scf06349XLOC_064098	N	NA	PF00484	Carbonic anhydrase	-2.005381	-1.379828826	0.625552174	0.216312373	none
Niben101Scf09253XLOC_075849;Niben101Scf06349XLOC_064092	N	NA	PF00515;PF13181;PF13424;PF13374	Tetratricopeptide repeat	0.567937867	3.435701174	2.867763308	0.153663105	none
Niben101Scf09260XLOC_075860	N	NA	PF00149	Calcineurin-like phosphoesterase	-0.992248133	-1.336232159	-0.343984026	0.419084693	none
Niben101Scf09262XLOC_075870;Niben101Scf02437g06008	N	NA	PF00109;PF02801	Beta-ketoacyl synthase, N-terminal domain; Beta-ketoacyl synthase, C-terminal domain	0.04531395	0.016611174	-0.028702776	0.967424871	none
Niben101Scf09262XLOC_075872	N	NA	PF00166	Chaperonin 10 Kd subunit	-0.027656479	-1.081478826	-1.053822346	0.415177616	none
Niben101Scf09264XLOC_075878;Niben101Scf23994XLOC_089529	N	NA	PF04551	GcpE protein	-0.806127317	-2.696845492	-1.890718176	0.032042569	none
Niben101Scf09264XLOC_075880	Y	NA	PF00085;PF13848	Thioredoxin; Thioredoxin-like domain	0.667009	0.899654508	0.232645508	0.06910076	none
Niben101Scf09284XLOC_075899;Niben101Scf09284XLOC_075892;Niben101Scf00218g03012	Y;N	NA	PF01357;PF03330	Pollen allergen; Rare lipoprotein A (RlpA)-like double-psi beta-barrel	-1.424912131	-2.162198826	-0.737286695	0.390929505	none
Niben101Scf09310XLOC_075923	N	NA	PF02779;PF02780	Transketolase, pyrimidine binding domain; Transketolase, C-terminal domain	-0.741698267	1.445307841	2.187006108	0.000281193	up
Niben101Scf09321XLOC_075966;Niben101Scf08211XLOC_072281;Niben101Scf01304g06020;Niben101Scf03328g02013;Niben101Scf02477g00013;Niben101Ctg14312g00004;Niben101Scf05272g02008;Niben101Scf28199XLOC_090306	N	NA	PF00400	WD domain, G-beta repeat	-0.088703991	-0.377428826	-0.288724834	0.615456764	none
Niben101Scf09345XLOC_076022;Niben101Scf07019XLOC_067288	N	NA	PF03171;PF14226	2OG-Fe(II) oxygenase superfamily; non-haem dioxygenase in morphine synthesis N-terminal	0.326992133	0.994144508	0.667152374	0.434311236	none
Niben101Scf09363XLOC_076056;REV__Niben101Scf03747XLOC_046508;Niben101Scf00043g03001;Niben101Scf15158XLOC_085717;REV__Niben101Scf04627g03001	N	NA	PF00118	TCP-1/cpn60 chaperonin family	-0.673176239	0.878044508	1.551220747	0.020829128	none
Niben101Scf09387XLOC_076121;Niben101Scf08178XLOC_072112	Y;N	NA	PF14547	Hydrophobic seed protein	0.402836057	2.105031174	1.702195118	0.045219617	none
Niben101Scf09401XLOC_076146	N	NA	PF00081;PF02777	Iron/manganese superoxide dismutases, alpha-hairpin domain; Iron/manganese superoxide dismutases, C-terminal domain	-0.040760581	0.047964508	0.088725088	0.776753418	none
Niben101Scf09401XLOC_076152	N	NA	PF16499	Alpha galactosidase A	-0.211383537	0.721944508	0.933328044	0.025319239	none
Niben101Scf09417XLOC_076211;Niben101Scf22845XLOC_089249	N	NA	PF13561	Enoyl-(Acyl carrier protein) reductase	0.2922128	0.546197841	0.253985041	0.433364346	none
Niben101Scf09417XLOC_076212;Niben101Scf09417XLOC_076210	Y;N	NA	NA	NA	1.8434425	0.628414508	-1.215027992	0.237829255	none
Niben101Scf09424XLOC_076217;Niben101Scf00773g07001	N	NA	PF01208	Uroporphyrinogen decarboxylase (URO-D)	-0.508583335	-0.152095492	0.356487843	0.343825535	none
Niben101Scf09424XLOC_076218	Y	NA	PF00657	GDSL-like Lipase/Acylhydrolase	-0.969931227	-0.128792159	0.841139068	0.330527795	none
Niben101Scf09436XLOC_076270;Niben101Scf01349g04004;Niben101Scf01339g02017;Niben101Scf03848g09003;Niben101Scf09436XLOC_076264	N	NA	PF00416	Ribosomal protein S13/S18	0.632024693	1.773837841	1.141813148	0.022455859	none
Niben101Scf09459XLOC_076370	N	NA	PF02852;PF07992	Pyridine nucleotide-disulphide oxidoreductase, dimerisation domain; Pyridine nucleotide-disulphide oxidoreductase	-0.24031695	0.221264508	0.461581458	0.208654684	none
Niben101Scf09467XLOC_076383;Niben101Scf02637g02013;Niben101Scf02637g01005	N	NA	PF00333;PF03719	Ribosomal protein S5, N-terminal domain; Ribosomal protein S5, C-terminal domain	0.800311144	1.445567841	0.645256697	0.02200235	none
Niben101Scf09470XLOC_076390;Niben101Scf09470XLOC_076391	N	NA	PF02798;PF13410	Glutathione S-transferase, N-terminal domain; Glutathione S-transferase, C-terminal domain	-0.399728625	1.098727841	1.498456466	0.019397775	none
Niben101Scf09512XLOC_076469	N	NA	PF03168	Late embryogenesis abundant protein	0.385655993	0.645154508	0.259498514	0.460615576	none
Niben101Scf09512XLOC_076470;Niben101Scf09512XLOC_076462	N	S33	PF00561	alpha/beta hydrolase fold	0.27309945	1.186564508	0.913465058	0.022985528	none
Niben101Scf09530XLOC_076549;Niben101Scf00539g03013	N	NA	PF01918	Alba	-0.547450083	1.255367841	1.802817924	0.057024917	none
Niben101Scf09544XLOC_076563;Niben101Scf01641g01011	N	NA	PF00676	Dehydrogenase E1 component	-1.946040333	0.579944508	2.525984841	0.004134595	up
Niben101Scf09548XLOC_076581	Y	NA	PF00141	Peroxidase	0.585736867	0.474811174	-0.110925692	0.624043166	none
Niben101Scf09552XLOC_076597	N	NA	PF00012	Hsp70 protein	-0.028911933	0.527634508	0.556546441	0.555174425	none
Niben101Scf09552XLOC_076603;Niben101Scf09552XLOC_076599;Niben101Scf09552XLOC_076598	N	NA	PF00928	Adaptor complexes medium subunit family	0.294241222	0.885764508	0.591523285	0.07789724	none
Niben101Scf09554XLOC_076615;Niben101Scf08680XLOC_074078;Niben101Scf08721XLOC_074267	N	NA	PF00984;PF03720;PF03721	UDP-glucose/GDP-mannose dehydrogenase family, central domain; UDP-glucose/GDP-mannose dehydrogenase family, UDP binding domain; UDP-glucose/GDP-mannose dehydrogenase family, NAD binding domain	1.145400373	2.247614508	1.102214134	0.030560376	none
Niben101Scf09555XLOC_076638;Niben101Scf09387XLOC_076118	N	NA	PF00805	Pentapeptide repeats (8 copies)	-0.212478983	-0.414295492	-0.201816509	0.742015125	none
Niben101Scf09556XLOC_076648;Niben101Scf02182g01013	N	NA	PF00042	Globin	-0.538473412	-0.628705492	-0.090232081	0.777339651	none
Niben101Scf09559XLOC_076668	N	NA	PF00244	14-3-3 protein	-0.687335267	-0.129418826	0.557916441	0.472674358	none
Niben101Scf09564XLOC_076691;Niben101Scf03734g04015;Niben101Scf02502g15014;Niben101Scf00111g01016;Niben101Scf02752g07003;Niben101Scf01851g03014;Niben101Scf09564XLOC_076690;Niben101Scf07393XLOC_068922;Niben101Scf13141XLOC_083452	N	NA	PF01246	Ribosomal protein L24e	0.447736982	-0.301688826	-0.749425808	0.429730622	none
Niben101Scf09590XLOC_076767;Niben101Scf09590XLOC_076772	N	NA	PF03171;PF14226	2OG-Fe(II) oxygenase superfamily; non-haem dioxygenase in morphine synthesis N-terminal	0.657805358	2.069654508	1.411849149	0.025034071	none
Niben101Scf09597XLOC_076808	N	NA	PF00445	Ribonuclease T2 family	1.3031623	1.828197841	0.525035541	0.254058654	none
Niben101Scf09604XLOC_076831;Niben101Scf07914XLOC_071108;Niben101Scf03504g06013;Niben101Scf00946g00013	N	NA	PF01602;PF07718;PF14806	Adaptin N terminal region; Coatomer beta C-terminal region; Coatomer beta subunit appendage platform	0.4697701	1.218447841	0.748677741	0.0690459	none
Niben101Scf09610XLOC_076853	N	C19	PF00443;PF00917	Ubiquitin carboxyl-terminal hydrolase; MATH domain	-0.520698	-0.351315492	0.169382508	0.793434942	none
Niben101Scf09686XLOC_077044	N	NA	PF07992	Pyridine nucleotide-disulphide oxidoreductase	0.4422563	0.350277841	-0.091978459	0.937786361	none
Niben101Scf09698XLOC_077067;Niben101Ctg14305g00004	N;Y	NA	PF01915;PF00933	Glycosyl hydrolase family 3 C-terminal domain; Glycosyl hydrolase family 3 N terminal domain	0.136581287	-0.177428826	-0.314010112	0.1867472	none
Niben101Scf09703XLOC_077088;Niben101Scf03070g08001	N	NA	PF00288;PF08544;PF10509	GHMP kinases N terminal domain; GHMP kinases C terminal; Galactokinase galactose-binding signature	-0.257052083	0.356181174	0.613233258	0.085506427	none
Niben101Scf09708XLOC_077116	N	NA	PF01218	Coproporphyrinogen III oxidase	-0.056798683	0.333497841	0.390296524	0.326950951	none
Niben101Scf09712XLOC_077153;Niben101Scf02286g00010	N	NA	PF00316	Fructose-1-6-bisphosphatase	-0.55331945	-2.711278826	-2.157959376	0.266407729	none
Niben101Scf09725XLOC_077170	N	NA	PF01717;PF08267	Cobalamin-independent synthase, Catalytic domain; Cobalamin-independent synthase, N-terminal domain	1.327473333	1.464304508	0.136831174	0.656540314	none
Niben101Scf09740XLOC_077189	Y	NA	PF06521	PAR1 protein	6.014139333	2.865117841	-3.149021492	0.006786054	down
Niben101Scf09788XLOC_077321;Niben101Scf09788XLOC_077316;Niben101Scf05437g03003;Niben101Scf09788XLOC_077320	N	NA	PF00009;PF03143;PF03144	Elongation factor Tu GTP binding domain; Elongation factor Tu C-terminal domain; Elongation factor Tu domain 2	-0.345051478	0.107904508	0.452955985	0.151591885	none
Niben101Scf09792XLOC_077338	N	NA	PF01929	Ribosomal protein L14	1.150235033	1.291914508	0.141679474	0.703670903	none
Niben101Scf09812XLOC_077399;Niben101Scf00752g03015;Niben101Scf00752g03014	Y;N	NA	PF00657	GDSL-like Lipase/Acylhydrolase	-0.391312509	-1.739262159	-1.34794965	0.03715473	none
Niben101Scf09813XLOC_077406;Niben101Scf10678XLOC_079485;Niben101Scf10678XLOC_079481;Niben101Ctg02545XLOC_000242;Niben101Ctg06395g00002;Niben101Scf29906XLOC_090561;Niben101Scf06004XLOC_062370;Niben101Scf10678XLOC_079483;Niben101Ctg00650XLOC_000083	N	NA	PF08267;PF01717	Cobalamin-independent synthase, N-terminal domain; Cobalamin-independent synthase, Catalytic domain	-0.229113526	-0.109318826	0.1197947	0.878050762	none
Niben101Scf09867XLOC_077537;Niben101Scf02620g00021	N	NA	PF01937	Protein of unknown function DUF89	-0.042198133	-0.070138826	-0.027940692	0.827596391	none
Niben101Scf09871XLOC_077564	Y	NA	PF00657	GDSL-like Lipase/Acylhydrolase	1.231540167	2.343707841	1.112167674	0.018743373	none
Niben101Scf09883XLOC_077593;Niben101Scf00163g00010	N	NA	PF01370	NAD dependent epimerase/dehydratase family	-0.245314333	-1.817685492	-1.572371159	0.177407784	none
Niben101Scf09885XLOC_077597	Y	C01	PF00112;PF00396;PF08246	Papain family cysteine protease; Granulin; Cathepsin propeptide inhibitor domain (I29)	1.841004667	0.017927841	-1.823076826	0.003210789	down
Niben101Scf09895XLOC_077610;Niben101Scf14179XLOC_084800;Niben101Scf02239g06001	N	NA	PF00650;PF03765	CRAL/TRIO domain; CRAL/TRIO, N-terminal domain	-0.155864256	-1.345795492	-1.189931237	0.099880231	none
Niben101Scf09929XLOC_077683	Y	NA	PF00149;PF14008;PF16656	Calcineurin-like phosphoesterase; Iron/zinc purple acid phosphatase-like protein C; Purple acid Phosphatase, N-terminal domain	-0.2917188	0.317501174	0.609219974	0.018909673	none
Niben101Scf09937XLOC_077687	N	NA	PF00128	Alpha amylase, catalytic domain	-0.692116133	1.390554508	2.082670641	0.040260648	none
Niben101Scf09954XLOC_077703;Niben101Scf08128XLOC_071846;Niben101Scf08128XLOC_071843	N	NA	PF08662;PF00076	Eukaryotic translation initiation factor eIF2A; RNA recognition motif. (a.k.a. RRM, RBD, or RNP domain)	0.216390371	1.429061174	1.212670803	0.000685713	up
Niben101Scf09994XLOC_077783	N	NA	PF00789;PF14555	UBX domain; UBA-like domain	-0.7615812	-0.804252159	-0.042670959	0.958498992	none
Niben101Scf09997XLOC_077790;Niben101Scf09832XLOC_077456;Niben101Scf09997XLOC_077792	N	NA	PF00155	Aminotransferase class I and II	0.590097576	0.886584508	0.296486932	0.34878139	none
Niben101Scf10015XLOC_077827	N	NA	PF16363	GDP-mannose 4,6 dehydratase	0.418160933	0.429404508	0.011243574	0.967083699	none
Niben101Scf10015XLOC_077840;Niben101Scf02639g03012;Niben101Scf08774XLOC_074435;Niben101Scf05676g06017;Niben101Scf10314XLOC_078590;Niben101Scf10747XLOC_079600;Niben101Scf03532g00003	N	NA	PF00831	Ribosomal L29 protein	0.78228968	0.544301174	-0.237988506	0.729813993	none
Niben101Scf10015XLOC_077843;Niben101Scf05206g06007;Niben101Scf05373g02013	N	NA	PF08264;PF09334;PF00133	Anticodon-binding domain of tR tRNA synthetases class I (M); tRNA synthetases class I (M); tRNA synthetases class I (I, L, M and V)	-0.621815756	-0.939238826	-0.31742307	0.457417722	none
Niben101Scf10015XLOC_077851	N	NA	PF13410;PF13417	Glutathione S-transferase, C-terminal domain; Glutathione S-transferase, N-terminal domain	-0.106891097	0.956611174	1.063502271	0.081438274	none
Niben101Scf10031XLOC_077906	N	NA	NA	NA	0	-0.060162159	-0.060162159	0.818670956	none
Niben101Scf10036XLOC_077913	N	NA	PF00012	Hsp70 protein	-0.194353467	1.058894508	1.253247974	0.023080068	none
Niben101Scf10053XLOC_077965	N	NA	PF00587;PF02403	tRNA synthetase class II core domain (G, H, P, S and T); Seryl-tRNA synthetase N-terminal domain	0.255249467	-0.270545492	-0.525794959	0.592778326	none
Niben101Scf10055XLOC_077977	N	NA	PF00390;PF03949	Malic enzyme, N-terminal domain; Malic enzyme, NAD binding domain	1.916209333	3.135477841	1.219268508	0.012313522	none
Niben101Scf10085XLOC_078044;Niben101Scf07589XLOC_069767;Niben101Scf07589XLOC_069769	N	NA	PF01789	PsbP	-0.297831978	-0.294565492	0.003266485	0.994508504	none
Niben101Scf10132XLOC_078157	N	NA	PF00180	Isocitrate/isopropylmalate dehydrogenase	-0.1675644	-0.550792159	-0.383227759	0.669997227	none
Niben101Scf10152XLOC_078208	N	NA	PF00364	Biotin-requiring enzyme	0.24383005	-0.406258826	-0.650088876	0.344158609	none
Niben101Scf10157XLOC_078224;Niben101Scf02836g03010	N	NA	PF01920	Prefoldin subunit	0.192317348	-0.556432159	-0.748749507	0.188993926	none
Niben101Scf10158XLOC_078245	N	NA	PF00155	Aminotransferase class I and II	0.069181453	0.453211174	0.384029721	0.287449927	none
Niben101Scf10162XLOC_078259;Niben101Scf01230g02020;Niben101Scf01917g13028	N	NA	PF00155	Aminotransferase class I and II	-0.451345222	-0.731828826	-0.280483603	0.533369347	none
Niben101Scf10169XLOC_078278;Niben101Scf10169XLOC_078274	N	NA	PF00637;PF01394;PF09268;PF13838	Region in Clathrin and VPS; Clathrin propeller repeat; Clathrin, heavy-chain linker; Clathrin-H-link	0.123709977	1.274644508	1.150934531	0.046607242	none
Niben101Scf10188XLOC_078298	N	NA	PF11264	Thylakoid formation protein	-0.4393175	-1.217322159	-0.778004659	0.031070724	none
Niben101Scf10189XLOC_078310;Niben101Scf07417XLOC_069041;Niben101Scf03185g01009	N	NA	PF00108;PF02803	Thiolase, N-terminal domain; Thiolase, C-terminal domain	0.055735478	-0.102582159	-0.158317637	0.77426572	none
Niben101Scf10203XLOC_078343;Niben101Scf00820g03003	N	NA	PF04012	PspA/IM30 family	-0.61074985	-1.157778826	-0.547028976	0.39429286	none
Niben101Scf10228XLOC_078419;Niben101Scf00854g04020	N	NA	PF00573;PF14374	Ribosomal protein L4/L1 family; 60S ribosomal protein L4 C-terminal domain	0.359802267	1.462334508	1.102532241	0.000524423	up
Niben101Scf10254XLOC_078475;Niben101Scf03482g01002;Niben101Scf06080XLOC_062678;Niben101Scf03482g01011	N	NA	PF13417;PF00043;PF02798	Glutathione S-transferase, N-terminal domain; Glutathione S-transferase, C-terminal domain	1.169896604	2.163347841	0.993451237	0.037786671	none
Niben101Scf10268XLOC_078500;Niben101Scf00581g03001	N	NA	PF08547;PF05368;PF13460	Complex I intermediate-associated protein 30 (CIA30); NmrA-like family; NAD(P)H-binding	-0.869419417	0.038777841	0.908197258	0.199023555	none
Niben101Scf10277XLOC_078510;Niben101Scf01911g15015;Niben101Scf07423XLOC_069049;Niben101Scf01619g00021	N	NA	PF00004;PF02359;PF02933	ATPase family associated with various cellular activities (AAA); Cell division protein 48 (CDC48), N-terminal domain; Cell division protein 48 (CDC48), domain 2	0.18225175	-0.416192159	-0.598443909	0.105740208	none
Niben101Scf10278XLOC_078515;Niben101Scf01980g12010	N	NA	PF00244	14-3-3 protein	0.949159767	1.004007841	0.054848074	0.732836672	none
Niben101Scf10305XLOC_078565;Niben101Scf09869XLOC_077542;Niben101Scf10305XLOC_078571	N	T01	PF00227;PF10584	Proteasome subunit; Proteasome subunit A N-terminal signature	0.118615527	-0.305328826	-0.423944353	0.65535761	none
Niben101Scf10309XLOC_078587	N	NA	PF00085	Thioredoxin	-0.5543699	-0.400495492	0.153874408	0.741785965	none
Niben101Scf10314XLOC_078603	N	NA	PF13499	EF-hand domain pair	0.156775243	0.782047841	0.625272598	0.039796891	none
Niben101Scf10316XLOC_078622;Niben101Scf10316XLOC_078617	N	NA	PF00316	Fructose-1-6-bisphosphatase	-0.828530067	-0.373805492	0.454724574	0.310976009	none
Niben101Scf10324XLOC_078657;Niben101Scf07687XLOC_070184;Niben101Scf16406XLOC_086681	N	NA	PF01652	Eukaryotic initiation factor 4E	0.225014242	0.705824508	0.480810266	0.244883696	none
Niben101Scf10330XLOC_078689;Niben101Scf06910XLOC_066776;Niben101Scf00586g00001	N	NA	PF00132;PF00483	Bacterial transferase hexapeptide (six repeats); Nucleotidyl transferase	0.592557722	-0.644992159	-1.237549881	0.1218956	none
Niben101Scf10336XLOC_078719;Niben101Scf07437XLOC_069125	Y	M10	PF00413;PF01471	Matrixin; Putative peptidoglycan binding domain	2.443845667	-0.213575492	-2.657421159	4.40E-05	down
Niben101Scf10366XLOC_078773;Niben101Scf01764g03022	N	NA	PF02670;PF08436;PF13288	1-deoxy-D-xylulose 5-phosphate reductoisomerase; 1-deoxy-D-xylulose 5-phosphate reductoisomerase C-terminal; DXP reductoisomerase C-terminal domain	-1.367725533	-1.181042159	0.186683374	0.454496446	none
Niben101Scf10400XLOC_078885;Niben101Scf10400XLOC_078886;Niben101Scf01890g01005;Niben101Scf01911g08012;Niben101Scf03076g02019	N	NA	PF00118	TCP-1/cpn60 chaperonin family	0.207450087	0.781764508	0.574314421	0.112192749	none
Niben101Scf10464XLOC_079035;Niben101Scf10464g00004.1	N	S10	PF00450	Serine carboxypeptidase	-0.596412183	0.859847841	1.456260024	0.071451732	none
Niben101Scf10476XLOC_079072;Niben101Scf02167g00008	N	NA	PF00166	Chaperonin 10 Kd subunit	0.002336132	0.638511174	0.636175042	0.033329518	none
Niben101Scf10476XLOC_079073;Niben101Scf07639XLOC_069975;Niben101Scf07499XLOC_069396;Niben101Scf00783g05025;Niben101Scf01746g03002	N	NA	PF00071	Ras family	0.939431447	0.456357841	-0.483073606	0.340498973	none
Niben101Scf10476XLOC_079076;Niben101Scf02240g06018	N	NA	PF00350;PF01031;PF02212	Dynamin family; Dynamin central region; Dynamin GTPase effector domain	1.044892683	0.767511174	-0.277381509	0.398609338	none
Niben101Scf10490XLOC_079122	Y	C01	PF00112;PF08246	Papain family cysteine protease; Cathepsin propeptide inhibitor domain (I29)	-0.24866646	-0.348292159	-0.099625699	0.945650796	none
Niben101Scf10490XLOC_079123	N	NA	PF00085	Thioredoxin	0.106949053	0.336924508	0.229975454	0.540812884	none
Niben101Scf10502XLOC_079149;Niben101Scf00571g05009;Niben101Scf04118g01006;Niben101Scf08679XLOC_074053;Niben101Scf10502XLOC_079154	N	NA	PF00149	Calcineurin-like phosphoesterase	0.036480574	-1.092752159	-1.129232733	0.303673854	none
Niben101Scf10505XLOC_079158;Niben101Scf04582g03004;Niben101Scf13505XLOC_083907;Niben101Scf01594g05014	Y;N	NA	PF00085;PF13848	Thioredoxin; Thioredoxin-like domain	1.006614942	1.014717841	0.008102899	0.972343223	none
Niben101Scf10524XLOC_079178;Niben101Scf02626g00011	N	NA	PF00892;PF01249	EamA-like transporter family; Ribosomal protein S21e	0.797617733	3.445741174	2.648123441	0.000240527	up
Niben101Scf10528XLOC_079202	Y	NA	PF00085;PF13848	Thioredoxin; Thioredoxin-like domain	0.534300567	0.830004508	0.295703941	0.187961572	none
Niben101Scf10575XLOC_079287	N	NA	PF02401	LytB protein	-1.339663067	-0.580765492	0.758897574	0.032396895	none
Niben101Scf10575XLOC_079296;Niben101Scf02379g03005	N	NA	PF00400;PF08324;PF09070	WD domain, G-beta repeat; PUL domain; PFU (PLAA family ubiquitin binding)	0.231503432	0.658664508	0.427161076	0.132643303	none
Niben101Scf10608XLOC_079363	N	NA	PF00670;PF05221	S-adenosyl-L-homocysteine hydrolase, NAD binding domain; S-adenosyl-L-homocysteine hydrolase	1.0376516	0.486284508	-0.551367092	0.035675219	none
Niben101Scf10627XLOC_079391	Y	NA	NA	NA	0.942030633	-1.126278826	-2.068309459	0.003041904	down
Niben101Scf10671XLOC_079469;Niben101Scf10671XLOC_079470;Niben101Scf04772g00011	N	NA	PF03171;PF14226	2OG-Fe(II) oxygenase superfamily; non-haem dioxygenase in morphine synthesis N-terminal	-0.334524799	-0.088375492	0.246149307	0.445473719	none
Niben101Scf10688XLOC_079494	Y	NA	PF02298	Plastocyanin-like domain	2.533474667	2.770801174	0.237326508	0.923024493	none
Niben101Scf10735XLOC_079577	N	NA	PF00407	Pathogenesis-related protein Bet v I family	2.561675	3.398431174	0.836756174	0.181124039	none
Niben101Scf10735XLOC_079580	N	NA	PF00407	Pathogenesis-related protein Bet v I family	2.464986667	1.981611174	-0.483375492	0.23058177	none
Niben101Scf10785XLOC_079670;Niben101Scf09097XLOC_075315;Niben101Scf01818g07004;Niben101Scf01808g00015;Niben101Scf03471g02005;Niben101Scf03196g00002;Niben101Scf03777g00006	N	NA	PF01667	Ribosomal protein S27	0.69040351	1.436557841	0.746154331	0.268031007	none
Niben101Scf10798XLOC_079684;Niben101Scf06365XLOC_064169;Niben101Scf06976XLOC_067032;Niben101Scf00715g01001;Niben101Scf06091XLOC_062829	N	NA	PF00327;PF08079	Ribosomal protein L30p/L7e; Ribosomal L30 N-terminal domain	0.429759063	1.191727841	0.761968778	0.056916487	none
Niben101Scf10810XLOC_079698;Niben101Scf03330g00013	N	NA	PF00109;PF02801	Beta-ketoacyl synthase, N-terminal domain; Beta-ketoacyl synthase, C-terminal domain	-0.51152885	2.553451174	3.064980024	0.006233216	up
Niben101Scf10834XLOC_079729;Niben101Scf04487g06002;Niben101Scf00712g09003	N	NA	PF01336;PF00152	OB-fold nucleic acid binding domain; tRNA synthetases class II (D, K and N)	0.423916044	0.213231174	-0.21068487	0.234697496	none
Niben101Scf10834XLOC_079732;Niben101Scf06256XLOC_063681;Niben101Scf04375g04006;Niben101Scf06256XLOC_063683	N;Y	NA	PF00262	Calreticulin family	2.751106692	3.132821174	0.381714483	0.210106999	none
Niben101Scf10866XLOC_079788;Niben101Scf00136g03005	N	NA	PF01053	Cys/Met metabolism PLP-dependent enzyme	0.613622717	1.240087841	0.626465124	0.490434197	none
Niben101Scf10873XLOC_079801;Niben101Scf10299XLOC_078557;Niben101Scf01993g00001;Niben101Scf30946XLOC_090705;Niben101Scf10855XLOC_079772;Niben101Scf01033g02014;Niben101Scf08368XLOC_072803	N	NA	PF00179	Ubiquitin-conjugating enzyme	-0.37514959	-0.483842159	-0.108692569	0.893271609	none
Niben101Scf10877XLOC_079804;Niben101Ctg03531XLOC_000356	N	NA	PF09265;PF01565	Cytokinin dehydrogenase 1, FAD and cytokinin binding; FAD binding domain	3.203632233	5.946804508	2.743172274	0.00898171	up
Niben101Scf10908XLOC_079878	N	NA	PF01765	Ribosome recycling factor	-0.5967881	-1.891185492	-1.294397392	0.032373346	none
Niben101Scf10919XLOC_079896	N	NA	PF00248	Aldo/keto reductase family	-0.2603255	0.340604508	0.600930008	0.22881292	none
Niben101Scf10920XLOC_079905;Niben101Scf12589XLOC_082775;Niben101Ctg11831g00003;Niben101Scf19148XLOC_088158	N;Y	C19	PF00443;PF00917;PF12436;PF14533	Ubiquitin carboxyl-terminal hydrolase; MATH domain; ICP0-binding domain of Ubiquitin-specific protease 7; Ubiquitin-specific protease C-terminal	-0.003819946	0.840681174	0.84450112	0.015681079	none
Niben101Scf10940XLOC_079933	N	A01	PF00026;PF03489;PF05184	Eukaryotic aspartyl protease; Saposin-like type B, region 2; Saposin-like type B, region 1	-1.812614	-0.693812159	1.118801841	0.096286885	none
Niben101Scf10940XLOC_079935;Niben101Scf19171XLOC_088169	N	C44	PF12481	Aluminium induced protein	0.356680253	0.068511174	-0.288169079	0.313406182	none
Niben101Scf10986XLOC_079993	Y	NA	PF01657	Salt stress response/antifungal	5.781893333	6.772614508	0.990721174	0.202809566	none
Niben101Scf11037XLOC_080066	N	NA	PF00043;PF02798	Glutathione S-transferase, C-terminal domain; Glutathione S-transferase, N-terminal domain	0.240871067	1.477337841	1.236466774	0.005161334	up
Niben101Scf11071XLOC_080099	Y	NA	PF00069;PF14380	Protein kinase domain; Wall-associated receptor kinase C-terminal	3.658819333	4.902324508	1.243505174	0.59974022	none
Niben101Scf11078XLOC_080116	N	T01	PF00227;PF10584	Proteasome subunit; Proteasome subunit A N-terminal signature	0.463625593	0.576147841	0.112522248	0.630262534	none
Niben101Scf11108XLOC_080183;Niben101Scf11447XLOC_080876	N	NA	PF00795	Carbon-nitrogen hydrolase	-0.599881683	-0.920122159	-0.320240476	0.810157869	none
Niben101Scf11123XLOC_080209;Niben101Scf01409g12028	N	NA	PF00206;PF08328	Lyase; Adenylosuccinate lyase C-terminal	0.597810667	0.762354508	0.164543841	0.789693713	none
Niben101Scf11126XLOC_080231	N	NA	PF13242;PF13344	HAD-hyrolase-like; Haloacid dehalogenase-like hydrolase	-0.592365967	-0.318288826	0.274077141	0.543357423	none
Niben101Scf11154XLOC_080296;Niben101Scf06326XLOC_063980;Niben101Scf09825XLOC_077443	N;Y	NA	PF00149;PF14008;PF16656	Calcineurin-like phosphoesterase; Iron/zinc purple acid phosphatase-like protein C; Purple acid Phosphatase, N-terminal domain	-0.184448572	-1.298742159	-1.114293587	0.009179506	down
Niben101Scf11178XLOC_080336	N	NA	PF01039	Carboxyl transferase domain	-1.453511333	0.279414508	1.732925841	0.054941755	none
Niben101Scf11182XLOC_080343;Niben101Scf03145g03003	N;Y	NA	PF02265	S1/P1 Nuclease	0.844762165	-0.501028826	-1.345790991	0.234518312	none
Niben101Scf11214XLOC_080375	Y	NA	PF00704	Glycosyl hydrolases family 18	0.6413189	3.902581174	3.261262274	0.010588871	up
Niben101Scf11232XLOC_080420;Niben101Scf05678g01001;Niben101Scf03851g02017;Niben101Scf11355XLOC_080651	N	NA	PF03639	Glycosyl hydrolase family 81	0.773384023	0.650501174	-0.122882849	0.822169654	none
Niben101Scf11291XLOC_080549;Niben101Scf02706g04012	N	NA	PF01875	Memo-like protein	-0.092825753	0.676351174	0.769176928	0.00863282	up
Niben101Scf11306XLOC_080577	N	NA	PF00899;PF09358;PF10585;PF16190;PF16191	ThiF family; Ubiquitin fold domain; Ubiquitin-activating enzyme active site; Ubiquitin-activating enzyme E1 FCCH domain; Ubiquitin-activating enzyme E1 four-helix bundle	0.2654779	1.152474508	0.886996608	0.089557285	none
Niben101Scf11325XLOC_080607;Niben101Scf02282g00001	N	NA	PF00467;PF16906	KOW motif; Ribosomal proteins L26 eukaryotic, L24P archaeal	1.174697767	1.790137841	0.615440074	0.153383122	none
Niben101Scf11341XLOC_080626;Niben101Scf11341XLOC_080624	N	NA	PF00113;PF03952	Enolase, C-terminal TIM barrel domain; Enolase, N-terminal domain	0.211045157	0.965581174	0.754536018	0.3043816	none
Niben101Scf11383XLOC_080754;Niben101Scf02804g00010	N	NA	PF00069;PF13426	Protein kinase domain; PAS domain	-1.451630667	0.489501174	1.941131841	0.014429337	none
Niben101Scf11389XLOC_080784	Y	NA	PF00232	Glycosyl hydrolase family 1	0.919966167	1.410711174	0.490745008	0.239836894	none
Niben101Scf11480XLOC_080913;Niben101Scf00332g10003;Niben101Scf04473g07001	N	S14	PF00574	Clp protease	-0.527353352	1.016147841	1.543501193	0.024107726	none
Niben101Scf11484XLOC_080939	N	NA	PF13462	Thioredoxin	0.4912237	0.104911174	-0.386312526	0.140667101	none
Niben101Scf11490XLOC_080946	N	NA	PF01095;PF04043	Pectinesterase; Plant invertase/pectin methylesterase inhibitor	0.00483242	-1.241088826	-1.245921246	0.063120384	none
Niben101Scf11491XLOC_080962;Niben101Scf05545g00003;Niben101Scf12394XLOC_082508;Niben101Scf04640g04002	N	NA	PF01251	Ribosomal protein S7e	1.067444217	2.298304508	1.230860291	0.078488354	none
Niben101Scf11497XLOC_080993;Niben101Scf04556g02009;Niben101Scf05483g03004;Niben101Scf00215g11013	N	NA	PF01813	ATP synthase subunit D	0.258465438	-0.545748826	-0.804214264	7.91E-05	down
Niben101Scf11512XLOC_081018	N	NA	PF00956	Nucleosome assembly protein (NAP)	0.407654567	0.187237841	-0.220416726	0.837596901	none
Niben101Scf11524XLOC_081049;Niben101Scf02854g02005	Y;N	NA	PF00069;PF08263;PF13855	Protein kinase domain; Leucine rich repeat N-terminal domain; Leucine rich repeat	1.104332117	1.300147841	0.195815724	0.603306178	none
Niben101Scf11546XLOC_081077	N	NA	PF00407	Pathogenesis-related protein Bet v I family	-1.618139333	0.039327841	1.657467174	0.078185771	none
Niben101Scf11557XLOC_081096	N	NA	NA	NA	-0.788853	-1.029375492	-0.240522492	0.794539047	none
Niben101Scf11581XLOC_081124	N	S14	PF00574	Clp protease	0.203267117	1.929211174	1.725944058	0.1321532	none
Niben101Scf11601XLOC_081141;Niben101Scf11601XLOC_081142;Niben101Scf00809g01009	N	NA	PF01920	Prefoldin subunit	0.331096291	0.632564508	0.301468217	0.264481638	none
Niben101Scf11604XLOC_081146	Y	S08	PF00082;PF02225;PF05922	Subtilase family; PA domain; Peptidase inhibitor I9	2.217576333	3.321641174	1.104064841	0.010316094	up
Niben101Scf11604XLOC_081147;Niben101Scf11604XLOC_081148;Niben101Scf11604XLOC_081149;Niben101Scf06912XLOC_066786	N	NA	PF00080;PF00403	Copper/zinc superoxide dismutase (SODC); Heavy-metal-associated domain	0.337402442	-0.599808826	-0.937211268	0.136705762	none
Niben101Scf11609XLOC_081165;Niben101Scf09547XLOC_076573	N	T01	PF00227	Proteasome subunit	0.272097652	0.749617841	0.477520189	0.238103197	none
Niben101Scf11624XLOC_081188;Niben101Scf03893g02007	N	NA	PF00407	Pathogenesis-related protein Bet v I family	-1.042473533	0.670114508	1.712588041	0.083563155	none
Niben101Scf11684XLOC_081283	Y	NA	PF02298	Plastocyanin-like domain	0.322105433	1.619864508	1.297759074	0.013854502	none
Niben101Scf11694XLOC_081336;Niben101Scf11694XLOC_081334	N	NA	PF00166	Chaperonin 10 Kd subunit	-0.107240082	0.162691174	0.269931256	0.417986063	none
Niben101Scf11706XLOC_081363	N	NA	PF02458	Transferase family	-1.1173529	-1.099398826	0.017954074	0.991395675	none
Niben101Scf11709XLOC_081374;Niben101Scf07402XLOC_068972	N	NA	PF00106	short chain dehydrogenase	1.366708167	0.880571174	-0.486136992	0.468949447	none
Niben101Scf11724XLOC_081416;Niben101Scf11724XLOC_081421;Niben101Scf11724XLOC_081422	N	NA	PF01946	Thi4 family	-1.364876067	0.061411174	1.426287241	0.00230126	up
Niben101Scf11724XLOC_081418	Y	NA	PF02298	Plastocyanin-like domain	-0.777295167	0.153241174	0.930536341	0.126221927	none
Niben101Scf11734XLOC_081443;Niben101Scf01063g07013;Niben101Scf03341g02012;Niben101Scf03978g07013	N	NA	PF03810;PF08389;PF08767	Importin-beta N-terminal domain; Exportin 1-like protein; CRM1 C terminal	0.018555987	0.103314508	0.084758521	0.721070513	none
Niben101Scf11738XLOC_081471;A9CJM4	N	M01	PF01433;PF11940	Peptidase family M1; Domain of unknown function (DUF3458)	-0.383147433	0.265704508	0.648851941	0.142646255	none
Niben101Scf11743XLOC_081480;Niben101Scf00152g25013	N	NA	PF00759	Glycosyl hydrolase family 9	0.740670768	-0.060622159	-0.801292927	0.182453098	none
Niben101Scf11767XLOC_081526;Niben101Scf02351g07005	N	NA	PF00504	Chlorophyll A-B binding protein	-1.466164667	0.631837841	2.098002508	0.062492646	none
Niben101Scf11791XLOC_081607	Y	NA	PF04398	Protein of unknown function, DUF538	-2.755842333	-1.353645492	1.402196841	0.019877225	none
Niben101Scf11802XLOC_081618;Niben101Scf06761XLOC_066021;Niben101Scf02220g06001;Niben101Scf01568g01024;Niben101Scf04664g03006;Niben101Scf12405XLOC_082521;Niben101Scf11802XLOC_081615	N;Y	NA	PF00366;PF16205	Ribosomal protein S17; Ribosomal_S17 N-terminal	0.746250583	2.115954508	1.369703924	0.008512628	up
Niben101Scf11865XLOC_081715;Niben101Scf00917g04014	N	NA	PF16113	Enoyl-CoA hydratase/isomerase	0.221395128	-0.590048826	-0.811443954	0.041787536	none
Niben101Scf11886XLOC_081741;Niben101Scf00700g01006	N	NA	NA	NA	-0.12974943	0.137147841	0.266897271	0.777263931	none
Niben101Scf11906XLOC_081801	N	NA	PF08240;PF13602	Alcohol dehydrogenase GroES-like domain; Zinc-binding dehydrogenase	-0.899516167	-0.574162159	0.325354008	0.413821734	none
Niben101Scf11937XLOC_081848;Niben101Scf08643XLOC_073853	N	NA	PF00248	Aldo/keto reductase family	-1.225515067	-2.434472159	-1.208957092	0.178091573	none
Niben101Scf11995XLOC_081920;Niben101Scf00869g06025	Y	NA	PF04862	Protein of unknown function (DUF642)	1.702649333	0.890704508	-0.811944826	0.134132807	none
Niben101Scf12011XLOC_081930	Y	NA	PF16499	Alpha galactosidase A	-0.418218917	0.768167841	1.186386758	0.030994421	none
Niben101Scf12011XLOC_081935;Niben101Scf04181g00037	N	NA	PF00288;PF08544	GHMP kinases N terminal domain; GHMP kinases C terminal	0.135766183	0.061071174	-0.074695009	0.92019092	none
Niben101Scf12017XLOC_081949	N	NA	PF01588	Putative tRNA binding domain	-0.325217693	-1.249985492	-0.924767799	0.247049565	none
Niben101Scf12045XLOC_081981;Niben101Scf01696g03007	N;Y	NA	PF00967	Barwin family	1.388746667	5.195874508	3.807127841	0.040178599	none
Niben101Scf12083XLOC_082008;Niben101Scf00780g03004;Niben101Scf01718g02003	N	NA	PF01399;PF08375	PCI domain; Proteasome regulatory subunit C-terminal	0.00510091	0.193954508	0.188853598	0.659030164	none
Niben101Scf12141XLOC_082094	N	NA	NA	NA	-0.416952673	-0.384775492	0.032177181	0.967995991	none
Niben101Scf12154XLOC_082107;Niben101Scf01382g02001;Niben101Scf09928XLOC_077666	N	NA	PF00012	Hsp70 protein	0.242150572	1.431087841	1.188937269	0.310865192	none
Niben101Scf12165XLOC_082164;Niben101Scf10532XLOC_079209;Niben101Scf10532XLOC_079207;Niben101Scf01346g01009	N	NA	PF00364	Biotin-requiring enzyme	0.035163632	-0.832928826	-0.868092457	0.451271766	none
Niben101Scf12205XLOC_082204	N	NA	PF00657	GDSL-like Lipase/Acylhydrolase	0.231384783	0.897734508	0.666349724	0.150544119	none
Niben101Scf12205XLOC_082205	N	NA	PF00657	GDSL-like Lipase/Acylhydrolase	1.982968333	0.759097841	-1.223870492	0.015853031	none
Niben101Scf12258XLOC_082282;Niben101Scf03952g07001;Niben101Scf02283g00007;Niben101Scf01142g02005	N	NA	PF13424;PF15044;PF12807	Tetratricopeptide repeat; Mitochondrial function, CLU-N-term; Translation initiation factor eIF3 subunit 135	-0.907275758	1.236871174	2.144146933	0.011426486	up
Niben101Scf12266XLOC_082294;Niben101Scf09882XLOC_077588;Niben101Scf16022XLOC_086429;Niben101Scf14688XLOC_085252;Niben101Scf03676g03010;Niben101Scf12609XLOC_082792;Niben101Scf00472g02019;Niben101Scf01993g08012;Niben101Scf02734g01016;Niben101Scf04021g05008	N	NA	PF00168;PF00614;PF12357	C2 domain; Phospholipase D Active site motif; Phospholipase D C terminal	-0.271961759	1.594821174	1.866782934	0.001275626	up
Niben101Scf12270XLOC_082310;Niben101Scf09089XLOC_075299;Niben101Scf08143XLOC_071949;Niben101Scf04632g03007;Niben101Scf02232g00014	N	NA	PF00411	Ribosomal protein S11	0.845465993	1.951254508	1.105788514	0.003643176	up
Niben101Scf12293XLOC_082344;Niben101Scf00883XLOC_015177	N;Y	NA	PF01425	Amidase	0.41438053	1.071661174	0.657280644	0.035307385	none
Niben101Scf12307XLOC_082361	Y	I06	PF00234	Protease inhibitor/seed storage/LTP family	0.4286322	0.530741174	0.102108974	0.888936209	none
Niben101Scf12308XLOC_082374	N	NA	PF00175	Oxidoreductase NAD-binding domain	-0.535072667	-0.204598826	0.330473841	0.508022783	none
Niben101Scf12308XLOC_082375;Niben101Scf12308XLOC_082371	N	NA	PF02874;PF11421;PF00006;PF00306	ATP synthase alpha/beta family, beta-barrel domain; ATP synthase F1 beta subunit; ATP synthase alpha/beta family, nucleotide-binding domain; ATP synthase alpha/beta chain, C terminal domain	0.12517545	1.364221174	1.239045724	0.015942742	none
Niben101Scf12367XLOC_082460	Y	NA	PF00657	GDSL-like Lipase/Acylhydrolase	-1.254546133	0.646601174	1.901147308	0.013243653	none
Niben101Scf12373XLOC_082482	Y	NA	PF00141	Peroxidase	3.029024	4.918727841	1.889703841	0.001829533	up
Niben101Scf12382XLOC_082494;Niben101Scf12382XLOC_082493;Niben101Scf12382XLOC_082489	N	NA	PF00504	Chlorophyll A-B binding protein	-1.303206111	0.585767841	1.888973952	0.039360621	none
Niben101Scf12431XLOC_082586	Y	NA	PF02469	Fasciclin domain	1.2616231	0.700374508	-0.561248592	0.160894325	none
Niben101Scf12443XLOC_082604	N	T01	PF00227;PF10584	Proteasome subunit; Proteasome subunit A N-terminal signature	0.258810667	0.947247841	0.688437174	0.02889997	none
Niben101Scf12541XLOC_082702;Niben101Scf06513XLOC_064928;Niben101Scf06513XLOC_064929	N	NA	PF00160	Cyclophilin type peptidyl-prolyl cis-trans isomerase/CLD	-0.952571566	0.279014508	1.231586073	0.021614887	none
Niben101Scf12589XLOC_082777;Niben101Scf01284g02010;Niben101Scf00911g03001	N	NA	PF05116;PF08472	Sucrose-6F-phosphate phosphohydrolase; Sucrose-6-phosphate phosphohydrolase C-terminal	-0.469769767	-0.249168826	0.220600941	0.184031159	none
Niben101Scf12623XLOC_082799	N	NA	PF00485	Phosphoribulokinase / Uridine kinase family	-1.500311	-0.195798826	1.304512174	0.040172233	none
Niben101Scf12639XLOC_082822	Y	NA	PF00657	GDSL-like Lipase/Acylhydrolase	-0.6830225	0.578484508	1.261507008	0.275316625	none
[truncated: 233 more rows]
