# Supplementary material for: The transcriptome, extracellular proteome and active secretome of agroinfiltrated Nicotiana benthamiana uncover a large, diverse protease repertoire
Source: Plant Biotechnol J. 2017 Dec 17;16(5):1068–84. doi: 10.1111/pbi.12852 (PMC5902771; doi:10.1111/pbi.12852)
Supplement: Supplementary file 17 — Table S13 Discrepancies between changes in extracellular activity and extracellular protein levels [file PBI-16-1068-s013.csv]

Protein.IDs.pulldown	signalP	MEROPS.family	pfam.No	DE	mean.lfc.P.ACE_0245	mean.padj.P.ACE_0245	mean.lfc.A	mean.padj.A	mean.lfcdiff.AP	mean.p.lfcdiff.AP	posttranslational
Niben101Scf01445g00016.short.SP;Nbv5.1tr6202694	Y	C01	PF00112;PF08246	Papain family cysteine protease; Cathepsin propeptide inhibitor domain (I29)	2.076606667	0.02107318	0.667983333	0.360685494	-1.408623333	0.116044184	none
Niben101Scf04007g01012	Y	C01	PF00112;PF00396;PF08246	Papain family cysteine protease; Granulin; Cathepsin propeptide inhibitor domain (I29)	0.11048	0.664217231	-1.613953333	1	-1.724433333	0.10042907	none
Niben101Scf01191g04002	Y	NA	PF00657	GDSL-like Lipase/Acylhydrolase	-0.92405	0.002304751	1.580943333	0.219437797	2.504993333	4.71E-05	up
Niben101Scf01220g03014	Y	NA	PF00657	GDSL-like Lipase/Acylhydrolase	0.012176667	0.971859071	1.536686667	0.148481419	1.52451	0.021134636	up
Niben101Scf02714g07007;Niben101Scf09353XLOC_076030	Y	NA	PF03283	Pectinacetylesterase	-0.598446667	0.002967687	0.658563333	0.355629949	1.25701	0.022740909	up
Niben101Scf04015g02026;Niben101Scf00963g01021	Y	NA	PF00657	GDSL-like Lipase/Acylhydrolase	-1.964813333	0.007296441	0.821836667	0.257269712	2.78665	0.006153496	up
Niben101Scf04230g00001	Y	NA	PF00657	GDSL-like Lipase/Acylhydrolase	-0.074486667	0.648202884	1.726386667	0.097578797	1.800873333	0.011850037	up
Niben101Scf04738g02001	N	NA	PF00657	GDSL-like Lipase/Acylhydrolase	-2.380186667	0.211597821	0.784286667	0.355629949	3.164473333	0.125524649	none
Niben101Scf05124g00003;Niben101Scf00067g01010	N;Y	NA	PF00657	GDSL-like Lipase/Acylhydrolase	0.052713333	0.838819336	1.85782	0.221919967	1.805106667	0.002089631	up
Niben101Scf07812XLOC_070728	Y	NA	PF00657	GDSL-like Lipase/Acylhydrolase	0.295616667	0.413809927	0.00716	1	-0.288456667	0.854324981	none
Niben101Scf08195XLOC_072193;Niben101Scf12205XLOC_082205	N	NA	PF00657	GDSL-like Lipase/Acylhydrolase	-0.259733333	0.021984745	1.325053333	1	1.584786667	0.001948466	up
Niben101Scf09812XLOC_077399;Niben101Scf00752g03014	Y	NA	PF00657	GDSL-like Lipase/Acylhydrolase	-2.058133333	0.002152835	-0.80937	0.23358732	1.248763333	0.002042077	up
Niben101Scf09871XLOC_077564	Y	NA	PF00657	GDSL-like Lipase/Acylhydrolase	-0.56524	0.088217184	1.725196667	0.148481419	2.290436667	0.007353517	up
Niben101Scf12205XLOC_082204	N	NA	PF00657	GDSL-like Lipase/Acylhydrolase	-0.14918	0.630367145	1.144073333	1	1.293253333	0.02007265	up
Niben101Scf12639XLOC_082822	Y	NA	PF00657	GDSL-like Lipase/Acylhydrolase	NA	1	4.54448	1	NA	NA	up
Niben101Scf12852XLOC_083084;Niben101Scf02486g08008	N;Y	NA	PF03629	Domain of unknown function (DUF303)	-0.851016667	0.017681778	0.879383333	0.23358732	1.7304	0.000638205	up
Nbv5.1tr6212638;Niben101Scf02941g01005;Niben101Scf01674g00002	N;Y	S08	PF00082;PF02225;PF05922	Subtilase family; PA domain; Peptidase inhibitor I9	-1.56164	0.043944625	1.433763333	0.165292746	2.995403333	0.01124229	up
Niben101Ctg15998g00002;Niben101Scf08590XLOC_073653	N	S08	PF00082;PF05922	Subtilase family; Peptidase inhibitor I9	-0.424176667	0.127927168	0.085193333	0.69961499	0.50937	0.052994961	up
Niben101Scf00803g01006	N	S08	PF00082;PF02225;PF05922	Subtilase family; PA domain; Peptidase inhibitor I9	-0.6489	0.084632609	-0.963773333	0.078032226	-0.314873333	0.291264885	none
Niben101Scf03747g01016	N	S08	PF00082;PF02225;PF05922	Subtilase family; PA domain; Peptidase inhibitor I9	-1.081553333	0.000125303	-1.135443333	0.173289756	-0.05389	0.883989102	none
Niben101Scf04007g05005	N	S08	PF00082	Subtilase family	-0.93185	0.053842242	-0.185193333	0.564741473	0.746656667	0.021742694	up
Niben101Scf06912XLOC_066784;Niben101Scf06912XLOC_066796;Niben101Scf11604XLOC_081146;Niben101Scf00490XLOC_010034	Y;N	S08	PF00082;PF02225;PF05922	Subtilase family; PA domain; Peptidase inhibitor I9	1.477241667	0.043694382	2.051436667	0.091795963	0.574195	0.010083129	up
Niben101Scf01022g00014	Y	S10	PF00450	Serine carboxypeptidase	0.410073333	0.091958981	2.28243	1	1.872356667	0.002964567	up
Niben101Scf02359g00009	Y	S10	PF00450	Serine carboxypeptidase	-0.582283333	0.193247512	1.158093333	0.180443069	1.740376667	0.017850534	up
Niben101Scf03963g02006	Y	S10	PF00450	Serine carboxypeptidase	-0.935846667	0.083946412	0.597723333	0.322057738	1.53357	0.010318504	up
Niben101Scf05890XLOC_061782	Y	S10	PF00450	Serine carboxypeptidase	-0.148233333	0.550971981	0.288243333	0.564741473	0.436476667	0.31117881	none
Niben101Scf05961XLOC_062223	N	S10	PF00450	Serine carboxypeptidase	-1.039246667	0.000833836	0.479226667	0.23358732	1.518473333	0.00519114	up
Niben101Scf06342XLOC_064009;Nbv5.1tr6229439;Niben101Scf07199g01007.1	N;Y	S10	PF00450	Serine carboxypeptidase	-0.232843333	0.360533686	0.854433333	0.221919967	1.087276667	0.072861435	none
Niben101Scf10464XLOC_079035;Niben101Scf10464g00004.1	N	S10	PF00450	Serine carboxypeptidase	-0.944723333	0.110633473	1.28209	0.180443069	2.226813333	0.02025567	up
Niben101Scf13448XLOC_083868	Y	S10	PF00450	Serine carboxypeptidase	-1.02731	0.033187834	0.123433333	0.692407126	1.150743333	0.02489317	up
Nicotiana_denovo_assembly_Transcript_113987;Niben101Scf02803g04007	Y;N	S10	PF00450	Serine carboxypeptidase	0.263476667	0.048342138	2.591923333	1	2.328446667	0.047412042	up
