# Supplementary material for: The transcriptome, extracellular proteome and active secretome of agroinfiltrated Nicotiana benthamiana uncover a large, diverse protease repertoire
Source: Plant Biotechnol J. 2017 Dec 17;16(5):1068–84. doi: 10.1111/pbi.12852 (PMC5902771; doi:10.1111/pbi.12852)
Supplement: Supplementary file 18 — Table S14 Protease family sizes in Arabidopsis, tomato, rice and N. benthamiana [file PBI-16-1068-s014.csv]

ppase.cattype	MEROPS.family	Species	No.members
A	A01	Nb	93
A	A01	At	69
A	A01	Os	130
A	A01	Sl	100
A	A22	Nb	17
A	A22	At	8
A	A22	Os	9
A	A22	Sl	10
A	A24	Nb	0
A	A24	At	0
A	A24	Os	0
A	A24	Sl	1
A	A28	Nb	15
A	A28	At	1
A	A28	Os	20
A	A28	Sl	1
C	C01	Nb	41
C	C01	At	36
C	C01	Os	54
C	C01	Sl	36
C	C02	Nb	1
C	C02	At	1
C	C02	Os	1
C	C02	Sl	1
C	C110	Nb	3
C	C110	At	1
C	C110	Os	1
C	C110	Sl	2
C	C12	Nb	7
C	C12	At	3
C	C12	Os	5
C	C12	Sl	3
C	C13	Nb	13
C	C13	At	5
C	C13	Os	6
C	C13	Sl	19
C	C14	Nb	18
C	C14	At	9
C	C14	Os	8
C	C14	Sl	9
C	C15	Nb	4
C	C15	At	2
C	C15	Os	3
C	C15	Sl	2
C	C19	Nb	58
C	C19	At	41
C	C19	Os	40
C	C19	Sl	41
C	C26	Nb	37
C	C26	At	27
C	C26	Os	19
C	C26	Sl	22
C	C39	Nb	0
C	C39	At	0
C	C39	Os	0
C	C39	Sl	1
C	C44	Nb	39
C	C44	At	16
C	C44	Os	16
C	C44	Sl	16
C	C45	Nb	1
C	C45	At	0
C	C45	Os	1
C	C45	Sl	1
C	C50	Nb	3
C	C50	At	1
C	C50	Os	1
C	C50	Sl	1
C	C54	Nb	2
C	C54	At	2
C	C54	Os	2
C	C54	Sl	1
C	C56	Nb	7
C	C56	At	7
C	C56	Os	8
C	C56	Sl	6
C	C65	Nb	2
C	C65	At	1
C	C65	Os	9
C	C65	Sl	1
C	C78	Nb	3
C	C78	At	2
C	C78	Os	2
C	C78	Sl	2
C	C83	Nb	2
C	C83	At	2
C	C83	Os	2
C	C83	Sl	1
C	C85	Nb	24
C	C85	At	10
C	C85	Os	13
C	C85	Sl	11
C	C86	Nb	3
C	C86	At	2
C	C86	Os	2
C	C86	Sl	2
C	C96	Nb	1
C	C96	At	0
C	C96	Os	0
C	C96	Sl	0
C	C97	Nb	20
C	C97	At	10
C	C97	Os	10
C	C97	Sl	11
I	I03	Nb	10
I	I03	At	7
I	I03	Os	1
I	I03	Sl	16
I	I04	Nb	15
I	I04	At	13
I	I04	Os	20
I	I04	Sl	8
I	I06	Nb	30
I	I06	At	22
I	I06	Os	38
I	I06	Sl	31
I	I09	Nb	15
I	I09	At	54
I	I09	Os	60
I	I09	Sl	82
I	I12	Nb	0
I	I12	At	0
I	I12	Os	10
I	I12	Sl	0
I	I13	Nb	18
I	I13	At	6
I	I13	Os	16
I	I13	Sl	22
I	I18	Nb	0
I	I18	At	6
I	I18	Os	0
I	I18	Sl	0
I	I20	Nb	9
I	I20	At	1
I	I20	Os	1
I	I20	Sl	13
I	I25	Nb	6
I	I25	At	8
I	I25	Os	2
I	I25	Sl	2
I	I29	Nb	1
I	I29	At	30
I	I29	Os	53
I	I29	Sl	28
I	I37	Nb	5
I	I37	At	0
I	I37	Os	0
I	I37	Sl	7
I	I51	Nb	15
I	I51	At	7
I	I51	Os	19
I	I51	Sl	13
I	I63	Nb	2
I	I63	At	1
I	I63	Os	1
I	I63	Sl	1
M	M01	Nb	10
M	M01	At	4
M	M01	Os	7
M	M01	Sl	4
M	M03	Nb	6
M	M03	At	4
M	M03	Os	3
M	M03	Sl	3
M	M08	Nb	2
M	M08	At	1
M	M08	Os	1
M	M08	Sl	1
M	M10	Nb	7
M	M10	At	5
M	M10	Os	4
M	M10	Sl	5
M	M14	Nb	33
M	M14	At	11
M	M14	Os	17
M	M14	Sl	20
M	M16	Nb	18
M	M16	At	10
M	M16	Os	15
M	M16	Sl	10
M	M17	Nb	3
M	M17	At	3
M	M17	Os	2
M	M17	Sl	4
M	M18	Nb	4
M	M18	At	2
M	M18	Os	2
M	M18	Sl	2
M	M20	Nb	21
M	M20	At	14
M	M20	Os	14
M	M20	Sl	15
M	M24	Nb	24
M	M24	At	12
M	M24	Os	16
M	M24	Sl	15
M	M28	Nb	10
M	M28	At	5
M	M28	Os	8
M	M28	Sl	7
M	M38	Nb	18
M	M38	At	9
M	M38	Os	11
M	M38	Sl	14
M	M41	Nb	31
M	M41	At	15
M	M41	Os	10
M	M41	Sl	14
M	M48	Nb	8
M	M48	At	3
M	M48	Os	4
M	M48	Sl	3
M	M49	Nb	1
M	M49	At	1
M	M49	Os	1
M	M49	Sl	1
M	M50	Nb	13
M	M50	At	7
M	M50	Os	5
M	M50	Sl	8
M	M67	Nb	30
M	M67	At	18
M	M67	Os	20
M	M67	Sl	14
M	M76	Nb	2
M	M76	At	1
M	M76	Os	2
M	M76	Sl	1
M	M79	Nb	12
M	M79	At	8
M	M79	Os	8
M	M79	Sl	6
M	M80	Nb	7
M	M80	At	2
M	M80	Os	2
M	M80	Sl	2
S	S01	Nb	18
S	S01	At	16
S	S01	Os	44
S	S01	Sl	12
S	S08	Nb	48
S	S08	At	56
S	S08	Os	61
S	S08	Sl	90
S	S09	Nb	52
S	S09	At	32
S	S09	Os	45
S	S09	Sl	43
S	S09;S33	Nb	80
S	S09;S33	At	111
S	S09;S33	Os	151
S	S09;S33	Sl	119
S	S10	Nb	42
S	S10	At	54
S	S10	Os	59
S	S10	Sl	61
S	S12	Nb	2
S	S12	At	1
S	S12	Os	1
S	S12	Sl	1
S	S14	Nb	25
S	S14	At	10
S	S14	Os	14
S	S14	Sl	11
S	S16	Nb	5
S	S16	At	5
S	S16	Os	4
S	S16	Sl	3
S	S26	Nb	7
S	S26	At	3
S	S26	Os	4
S	S26	Sl	2
S	S28	Nb	9
S	S28	At	7
S	S28	Os	5
S	S28	Sl	6
S	S33	Nb	92
S	S33	At	46
S	S33	Os	39
S	S33	Sl	45
S	S41	Nb	6
S	S41	At	3
S	S41	Os	3
S	S41	Sl	3
S	S46	Nb	0
S	S46	At	0
S	S46	Os	0
S	S46	Sl	1
S	S49	Nb	2
S	S49	At	1
S	S49	Os	1
S	S49	Sl	1
S	S54	Nb	31
S	S54	At	24
S	S54	Os	17
S	S54	Sl	18
S	S59	Nb	7
S	S59	At	3
S	S59	Os	4
S	S59	Sl	5
S	S73	Nb	0
S	S73	At	0
S	S73	Os	0
S	S73	Sl	1
T	T01	Nb	56
T	T01	At	24
T	T01	Os	23
T	T01	Sl	20
T	T02	Nb	10
T	T02	At	4
T	T02	Os	4
T	T02	Sl	5
T	T03	Nb	3
T	T03	At	4
T	T03	Os	3
T	T03	Sl	3
T	T05	Nb	2
T	T05	At	1
T	T05	Os	1
T	T05	Sl	1
