# Supplementary material for: The transcriptome, extracellular proteome and active secretome of agroinfiltrated Nicotiana benthamiana uncover a large, diverse protease repertoire
Source: Plant Biotechnol J. 2017 Dec 17;16(5):1068–84. doi: 10.1111/pbi.12852 (PMC5902771; doi:10.1111/pbi.12852)
Supplement: Supplementary file 19 — Table S15 PFAM Families mapped to MEROPS families [file PBI-16-1068-s016.xlsx]

## Sheet: Sheet1
Clan	Family	Subfamily	PepName	PFam	PFam_name
AA	A01	A01A	pepsin A	PF00026/PF14543	Asp/TAXi_N
AA	A01	A01B	nepenthesin	PF00026/PF14543/PF14541	Asp/TAXi_N/TAXi_C
A-	A05	A05	thermopsin	PF05317	Thermopsin
AC	A08	A08	signal peptidase II	PF01252	Peptidase_A8
AA	A09	A09	spumapepsin	PF03539	Spuma_A9PTase
AD	A22	A22A	presenilin 1	PF01080/PF06550	Presenilin/DUF1119
AD	A22	A22B	impas 1 peptidase	PF04258/PF06550	Peptidase_A22B/DUF1119
AD	A24	A24A	type 4 prepilin peptidase 1	PF01478	Peptidase_A24
AD	A24	A24B	FlaK peptidase	PF01478	Peptidase_A24
AE	A25	A25	gpr peptidase	PF03418	Peptidase_M63
AF	A26	A26	omptin	PF01278	Omptin
AA	A28	A28A	DNA-damage inducible protein 1	PF00077/PF09668	RVP/Asp_protease
AA	A28	A28B		PF00077/PF09668/PF13650/PF13975	RVP/Asp_protease/Asp_protease_2/gag-asp_proteas
AE	A31	A31	HybD peptidase	PF01750	HycI
A-	A36	A36	sporulation factor SpoIIGA	PF03419	Peptidase_U4
CA	C01	C01A	papain	PF00112	Peptidase_C1
CA	C01	C01B	bleomycin hydrolase (yeast)	PF00112/PF03051	Peptidase_C1/Peptidase_C1_2
CA	C02	C02A	calpain C	PF00648	Peptidase_C2
PA	C03	C03A	poliovirus-type picornain 3C	PF00548	Peptidase_C3
PA	C03	C03B	enterovirus picornain 2A	PF00947	Pico_P2A
PA	C03	C03C	foot-and-mouth disease virus picornain 3C	PF00548/PF12381	Peptidase_C3/Peptidase_C3G
PA	C03	C03D	cowpea mosaic comovirus-type picornain 3C	PF00548	RdRP_1
PA	C03	C03E	hepatitis A virus-type picornain 3C	PF00548	RdRP_1
PA	C03	C03F	parechovirus picornain 3C	PF00548	Peptidase_C3
PA	C03	C03G	rice tungro spherical virus-type peptidase	PF12381	Peptidase_C3G
PA	C03	C03H
PA	C04	C04	nuclear-inclusion-a peptidase (plum pox virus)	PF00863	Peptidase_C4
CE	C05	C05	adenain	PF00770	Peptidase_C5
CA	C06	C06	potato virus Y-type helper component peptidase	PF00851	Peptidase_C6
C-	C07	C07	chestnut blight fungus virus p29 peptidase	PF01830	Peptidase_C7
C-	C08	C08	chestnut blight fungus virus p48 peptidase	PF03569	Peptidase_C8
CN	C09	C09	sindbis virus-type nsP2 peptidase	PF01707	Peptidase_C9
CA	C10	C10	streptopain	PF01640	Peptidase_C10
CA	C101	C101
CA	C102	C102
CA	C104	C104	PlyC phage lysin
CA	C105	C105
PA	C107	C107	alphamesonivirus 3C-like peptidase
C-	C108	C108	Prp peptidase ({Staphylococcus aureus})	PF04327	DUF464
CD	C11	C11	clostripain	PF03415	Peptidase_C11
CA	C110	C110	kyphoscoliosis peptidase	PF01841	Transglut_core
CA	C12	C12	ubiquitinyl hydrolase-L1	PF01088	Peptidase_C12
CD	C13	C13	legumain (plant beta form)	PF01650	Peptidase_C13
CD	C14	C14A	caspase-1	PF00656	Peptidase_C14
CD	C14	C14B	metacaspase Yca1 ({Saccharomyces cerevisiae}-type)	PF00656	Peptidase_C14
CF	C15	C15	pyroglutamyl-peptidase I (prokaryote)	PF01470/PF06162	Peptidase_C15/DUF976
CA	C16	C16A	murine hepatitis coronavirus papain-like peptidase 1	PF01831	Peptidase_C16
CA	C16	C16B	murine hepatitis coronavirus papain-like peptidase 2	PF08715	Viral_protease
CM	C18	C18	hepatitis C virus peptidase 2	PF01538	HCV_NS2
CA	C19	C19	Ubp1 ubiquitin peptidase	PF00443/PF13423	UCH/UCH_1
C-	C21	C21	tymovirus peptidase	PF05381	Peptidase_C21
C-	C23	C23	carlavirus peptidase	PF05379	Peptidase_C23
PA	C24	C24	rabbit hemorrhagic disease virus 3C-like peptidase	PF03510	Peptidase_C24
CD	C25	C25	gingipain RgpA	PF01364	Peptidase_C25
PC	C26	C26	gamma-glutamyl hydrolase	PF07722/PF00117/PF07685/PF01174/PF09825	Peptidase_C26/GATase/GATase_3/SNO/BPL_N
C-	C27	C27	rubella virus peptidase	PF05407	Peptidase_C27
CA	C28	C28	foot-and-mouth disease virus L-peptidase	PF05408	Peptidase_C28
PA	C30	C30	coronavirus picornain 3C-like peptidase-1	PF05409	Peptidase_C30
CA	C31	C31	porcine reproductive and respiratory syndrome arterivirus-type cysteine peptidase alpha	PF05410	Peptidase_C31
CA	C32	C32	equine arteritis virus-type cysteine peptidase	PF05411	Peptidase_C32
CA	C33	C33	equine arteritis virus Nsp2-type cysteine peptidase	PF05412	Peptidase_C33
C-	C36	C36	beet necrotic yellow vein furovirus-type papain-like peptidase	PF05415	Peptidase_C36
PA	C37	C37	calicivirin	PF05416	Peptidase_C37
CA	C39	C39		PF03412/PF13529	Peptidase_C39/Peptidase_C39_2
CO	C40	C40	dipeptidyl-peptidase VI (bacteria)	PF00877/PF05382	NLPC_P60/Amidase_5
C-	C42	C42	beet yellows virus-type papain-like peptidase	PF05533	Peptidase_C42
PB	C44	C44	amidophosphoribosyltransferase precursor	PF00310/PF13230/PF13522/PF13537/PF12481/PF00733	GATase_2/GATase_4/GATase_6/GATase_7/DUF3700/Asn_synthase
PB	C45	C45	acyl-coenzyme A:6-aminopenicillanic acid acyl-transferase precursor	PF03417	AAT
PD	C46	C46	hedgehog protein	PF01079	Hint
CA	C47	C47	staphopain A	PF05543	Peptidase_C47
CD	C50	C50	separase (yeast-type)	PF03568	Peptidase_C50
CA	C51	C51	D-alanyl-glycyl peptidase (staphylococcal phage phi11-type)	PF05257	CHAP
CQ	C53	C53	pestivirus Npro peptidase	PF05550	Peptidase_C53
CA	C54	C54	autophagin-1	PF03416	Peptidase_C54
CE	C55	C55	YopJ protein	PF03421	Peptidase_C55
PC	C56	C56	PfpI peptidase	PF01965/PF13278/PF13507	DJ-1_PfpI/DUF4066/GATase_5
CE	C57	C57	vaccinia virus I7L processing peptidase	PF03290	Peptidase_C57
CA	C58	C58A	YopT peptidase	PF03543	Peptidase_C58
CA	C58	C58B	HopN1 peptidase ({Pseudomonas} sp.)	PF03543	Peptidase_C58
PB	C59	C59	penicillin V acylase precursor	PF02275	CBAH
CL	C60	C60A	sortase A ({Staphylococcus}-type)	PF04203	Sortase
CL	C60	C60B	sortase B	PF04203/PF07170	Sortase/Sortase_B
PA	C62	C62	gill-associated virus 3C-like peptidase	PF12380	Peptidase_C62
CA	C65	C65	otubain-1	PF10275	Peptidase_C65
CA	C66	C66	IdeS peptidase	PF09028	Mac-1
PB	C69	C69	dipeptidase A	PF03577	Peptidase_C69
CA	C70	C70	AvrRpt2 peptidase	PF12385	Peptidase_C70
CA	C71	C71	pseudomurein endoisopeptidase Pei	PF12386	Peptidase_C71
PA	C74	C74	pestivirus NS2 peptidase	PF12387	POLG_BVDVN
C-	C75	C75	AgrB peptidase	PF04647	ArgB
CA	C76	C76	viral tegument protein deubiquitinylating peptidase	PF04843	Herpes_teg_N
CA	C78	C78	UfSP1 peptidase	PF07910	Peptidase_C78
CD	C80	C80	RTX self-cleaving toxin	PF11713	Peptidase_C80
CL	C82	C82A	L,D-transpeptidase ({Enterococcus}-type)	PF03734	YkuD
CL	C82	C82B	ykuD transpeptidase	PF03734	YkuD
CA	C83	C83	gamma-glutamylcysteine dipeptidyltranspeptidase	PF05023	Phytochelatin
CD	C84	C84	prtH peptidase ({Tannerella forsythensis} ATCC 43037)
CA	C85	C85A	OTLD1 deubiquitinylating enzyme	PF02338	OTU
CA	C85	C85B	OTU1 peptidase ({Saccharomyces cerevisiae}-type)	PF02338	OTU
CA	C86	C86	ataxin-3	PF02099	Josephin
PB	C89	C89	acid ceramidase precursor	PF02275	CBAH
CA	C93	C93	LapG peptidase ({Pseudomonas fluorescens})	PF06035	Peptidase_C93
PB	C95	C95	lysosomal 66.3 kDa protein ({Mus musculus}-type)	PF04916	Phospholipid_B
CA	C96	C96	McjB peptidase	PF13471	Transglutaminase-like superfamily
CP	C97	C97	DeSI-1 peptidase	PF05903	DUF862
CA	C98	C98	USPL1 peptidase	PF15499	Peptidase_C98
PA	C99	C99
GA	G01	G01	scytalidoglutamic peptidase	PF01828	Peptidase_A4
GB	G02	G02	pre-neck appendage protein (Bacillus phage phi29)	PF11962	DUF3476
IA	I01	I01	ovomucoid inhibitor unit 1	PF00050/PF07648	Kazal_1/Kazal_2
IB	I02	I02	aprotinin	PF00014	Kunitz_BPTI
IC	I03	I03A	soybean Kunitz trypsin inhibitor	PF00197	Kunitz_legume
IC	I03	I03B	proteinase inhibitor B ({Sagittaria sagittifolia})	PF00197	Kunitz_legume
ID	I04	I04	alpha-1-peptidase inhibitor	PF00079	Serpin
IA	I05	I05	ascidian trypsin inhibitor
IJ	I06	I06	maize trypsin/factor XIIa inhibitor	PF00234	Tryp_alpha_amyl
IE	I07	I07	trypsin inhibitor MCTI-1 ({Momordica charantia})	PF00299	Squash
IA	I08	I08	chymotrypsin/elastase inhibitor ({Ascaris}-type)	PF01826	TIL
JC	I09	I09	subtilisin propeptide	PF05922	Inhibitor_I9
I-	I10	I10	marinostatin	PF12559	Inhibitor_I10
I-	I100	I100	stanniocalcin-1
I-	I101	I101	hyalomin-1 ({Hyalomma marginatum})
IN	I11	I11	ecotin	PF03974	Ecotin
IF	I12	I12	Bowman-Birk inhibitor ({Glycine}-type) unit 1	PF00228	Bowman-Birk_leg
IG	I13	I13	eglin c	PF00280	potato_inhibit
IM	I14	I14	hirudin	PF00713	Hirudin
IM	I15	I15	antistasin inhibitor unit 1	PF02822	Antistasin
IY	I16	I16	streptomyces subtilisin inhibitor	PF00720	SSI
IP	I17	I17	secretory leukocyte peptidase inhibitor domain 2	PF00095	WAP
JD	I18	I18	mustard trypsin inhibitor-2	PF00537	Toxin_3
IW	I19	I19	peptidase inhibitor LMPI (Orthoptera) inhibitor unit 1	PF05375	Pacifastin_I
JO	I20	I20	tomato peptidase inhibitor II inhibitor unit 1	PF02428	Prot_inhib_II
I-	I21	I21	secretogranin V	PF05281	Secretogranin_V
I-	I22	I22	BsuPI peptidase inhibitor ({Bacillus subtilis})	PF12690	BsuPI
I-	I24	I24	pinA Lon peptidase inhibitor (phage T4)	PF10465	Inhibitor_I24
IH	I25	I25A	cystatin A	PF00031	Cystatin
IH	I25	I25B	ovocystatin	PF00031	Cystatin
IH	I25	I25C	metallopeptidase inhibitor (snake venom)	PF00031	Cystatin
II	I27	I27	calpastatin inhibitor unit 1	PF00748	Calpain_inhib
JF	I29	I29	cathepsin L propeptide	PF08246	Inhibitor_I29
IX	I31	I31	equistatin ({Actinia}) inhibitor unit 1	PF00086	Thyroglobulin_1
IV	I32	I32	survivin	PF00653	BIR
IR	I33	I33	aspin	PF06394	Pepsin-I3
JA	I34	I34	saccharopepsin inhibitor	PF10466	Inhibitor_I34
IT	I35	I35	timp-1	PF00965	TIMP
IU	I36	I36	Streptomyces metallopeptidase inhibitor	PF03995	Inhibitor_I36
IE	I37	I37	potato metallocarboxypeptidase inhibitor	PF02977	CarbpepA_inh
IK	I38	I38	metallopeptidase inhibitor ({Erwinia})	PF02974	Inh
IL	I39	I39	alpha-2-macroglobulin	PF00207	A2M
JL	I42	I42	chagasin	PF09394	Chagasin_I42
JM	I43	I43	oprin	PF00047	ig
JJ	I44	I44	metallocarboxypeptidase A inhibitor ({Ascaris suum})	PF15270	ACI44
IS	I46	I46	leech metallocarboxypeptidase inhibitor
IH	I47	I47	latexin	PF06907	Latexin
IC	I48	I48	clitocypin	PF10467	Inhibitor_I48
I-	I49	I49	proSAAS	PF07259	ProSAAS
IQ	I50	I50A	baculovirus P35 caspase inhibitor	PF02331	P35
IQ	I50	I50B	p35 homologue (Amsacta moorei entomopoxvirus)
JE	I51	I51	serine carboxypeptidase Y inhibitor ({Saccharomyces cerevisiae})	PF01161	PBP
IB	I52	I52	tick anticoagulant peptide ({Ornithodorus} sp.)	PF00014	Kunitz_BPTI
I-	I53	I53	madanin 1 ({Haemaphysalis longicornis})	PF11714	Inhibitor_I53
I-	I55	I55	squash aspartic peptidase inhibitor
IK	I57	I57		PF09023	Staphostatin_B
IK	I58	I58	staphostatin A	PF09022	Staphostatin_A
IZ	I59	I59	triabin	PF03973	Triabin
JB	I63	I63	pro-eosinophil major basic protein	PF00059	Lectin_C
I-	I64	I64	thrombostasin ({Haematobia irritans})
I-	I66	I66	Lentinus peptidase inhibitor
IF	I67	I67	bromein	PF11405	Inhibitor_I67
JK	I68	I68	tick carboxypeptidase inhibitor ({Rhipicephalus bursa})	PF10468	Inhibitor_I68
I-	I69	I69	streptopain inhibitor ({Streptococcus pyogenes})	PF13734	Inhibitor_I69
I-	I71	I71	falstatin		Inhibitor_I71
I-	I72	I72	chimadanin ({Haemaphysalis longicornis})
JN	I73	I73	{Veronica} trypsin inhibitor
I-	I74	I74	variegin ({Amblyomma variegatum})
I-	I75	I75	bacteriophage lambda CIII protein	PF02061	Lambda_CIII
I-	I76	I76	thrombin inhibitor ({Glossina morsitans})
I-	I77	I77	anophelin	PF10731	Anophelin
I-	I78	I78	Aspergillus elastase inhibitor	PF11720	Inhibitor_I78
I-	I79	I79	AVR2 protein ({Passalora} sp.)
I-	I80	I80	IseA protein ({Bacillus subtilis})
I-	I81	I81	toxostatin-1 ({Toxoplasma gondii})
JH	I83	I83	AmFPI-1 ({Antheraea} sp.)	PF12190	amfpi-1
I-	I84	I84	cvSI-2 ({Crassostrea virginica})
IC	I85	I85	macrocypin 1
I-	I87	I87	HflC
IA	I88	I88	oryctin ({Oryctes rhinoceros})
I-	I90	I90	trypsin inhibitor ({Mirabilis jalapa})
IV	I91	I91	F1L protein (vaccinia virus)	PF11099	M11L
I-	I92	I92	NvCI carboxypeptidase inhibitor ({Nerita versicolor})
I-	I93	I93	Sizzled protein ({Xenopus laevis})
I-	I94	I94	NleF protein ({Escherichia coli})
I-	I96	I96	extracellular adherence protein ({Staphylococcus aureus})	PF03642	MAP
IF	I99	I99	Bowman-Birk trypsin inhibitor ({Odorrana versabilis})
MA	M01	M01	aminopeptidase N	PF01433/PF13485	Peptidase_M1/Peptidase_MA_2
MA	M02	M02	angiotensin-converting enzyme peptidase unit 2	PF01401	Peptidase_M2
MA	M03	M03A	thimet oligopeptidase	PF01432	Peptidase_M3
MA	M03	M03B	oligopeptidase F	PF01432	Peptidase_M3
MA	M04	M04	thermolysin	PF01447/PF02868	Peptidase_M4/Peptidase_M4_C
MA	M05	M05	mycolysin
MA	M06	M06	immune inhibitor A peptidase ({Bacillus} sp.)	PF05547	Peptidase_M6
MA	M07	M07	snapalysin	PF02031	Peptidase_M7
MA	M08	M08	leishmanolysin	PF01457	Peptidase_M8
MA	M09	M09A	bacterial collagenase V	PF01752	Peptidase_M9
MA	M09	M09B	bacterial collagenase G/A	PF01752/PF08453	Peptidase_M9/Peptidase_M9_N
MA	M10	M10A	matrix metallopeptidase-1	PF00413	Peptidase_M10
MA	M10	M10B	serralysin	PF00413	Peptidase_M10
MA	M10	M10C	fragilysin	PF00413	Peptidase_M10
MA	M100	M100	spartan hypothetical peptidase
MA	M11	M11	gametolysin	PF05548	Peptidase_M11
MA	M12	M12A	astacin	PF01400	Astacin
MA	M12	M12B	adamalysin	PF01421/PF13574/PF13582/PF13583/PF13688	Reprolysin/Reprolysin_2/Reprolysin_3/Reprolysin_4/Reprolysin_5
MA	M13	M13	neprilysin	PF01431/PF05649	Peptidase_M13/Peptidase_M13_N
MC	M14	M14A	carboxypeptidase A1	PF00246	Peptidase_M14
MC	M14	M14B	carboxypeptidase E	PF00246	Peptidase_M14
MC	M14	M14C	gamma-D-glutamyl-(L)-meso-diaminopimelate peptidase I	PF00246/PF01476	Peptidase_M14/LysM
MC	M14	M14D	cytosolic carboxypeptidase 6	PF00246	Peptidase_M14
MD	M15	M15B	vanY D-Ala-D-Ala carboxypeptidase	PF02557	VanY
MD	M15	M15C	Ply118 L-Ala-D-Glu peptidase	PF02557/PF01510/PF13539	VanY/Amidase_2/Peptidase_M15_4
MD	M15	M15D	vanX D-Ala-D-Ala dipeptidase	PF01427	Peptidase_M15
ME	M16	M16A	pitrilysin	PF00675/PF05193	Peptidase_M16/Peptidase_M16_C
ME	M16	M16B	mitochondrial processing peptidase beta-subunit	PF00675/PF05193	Peptidase_M16
ME	M16	M16C	eupitrilysin	PF00675/PF05193	Peptidase_M16/Peptidase_M16_C
MF	M17	M17	leucine aminopeptidase 3	PF00883	Peptidase_M17
MH	M18	M18	aminopeptidase I	PF02127	Peptidase_M18
MJ	M19	M19	membrane dipeptidase	PF01244	Peptidase_M19
MH	M20	M20A	glutamate carboxypeptidase	PF01546	Peptidase_M20
MH	M20	M20B	peptidase V	PF01546	Peptidase_M20
MH	M20	M20C	Xaa-His dipeptidase	PF01546	Peptidase_M20
MH	M20	M20D	carboxypeptidase Ss1	PF01546	Peptidase_M20
MH	M20	M20F	carnosine dipeptidase II	PF01546	Peptidase_M20
MO	M23	M23A	beta-lytic metallopeptidase	PF01551	Peptidase_M23
MO	M23	M23B	lysostaphin	PF01551	Peptidase_M23
MG	M24	M24A	methionyl aminopeptidase 1 ({Escherichia}-type)	PF00557	Peptidase_M24
MG	M24	M24B	aminopeptidase P (bacteria)	PF00557	Peptidase_M24
MA	M26	M26	IgA1-specific metallopeptidase	PF05342/PF07580	Peptidase_M26_N/Peptidase_M26_C
MA	M27	M27	tentoxilysin	PF01742	Peptidase_M27
MH	M28	M28A	aminopeptidase Ap1	PF04389/PF09940	Peptidase_M28/DUF2172
MH	M28	M28B	aminopeptidase S ({Streptomyces}-type)	PF04389	Peptidase_M28
MH	M28	M28C	IAP aminopeptidase	PF04389	Peptidase_M28
MH	M28	M28D	aminopeptidase ES-62 ({Acanthocheilonema viteae})	PF04389	Peptidase_M28
MH	M28	M28E	aminopeptidase Ap1	PF04389	Peptidase_M28
MH	M28	M28F	ywaD peptidase
MQ	M29	M29	aminopeptidase T	PF02073	Peptidase_M29
MA	M30	M30	hyicolysin	PF10460/PF10026/PF13485	Peptidase_M30/DUF2268/Peptidase_MA_2
MA	M32	M32	carboxypeptidase Taq	PF02074	Peptidase_M32
MA	M34	M34	anthrax lethal factor	PF07737	ATLF
MA	M35	M35	penicillolysin	PF02102/PF14521	Peptidase_M35/Aspzincin_M35
MA	M36	M36	fungalysin	PF02128	Peptidase_M36
MJ	M38	M38	isoaspartyl dipeptidase (metallo-type)	PF01979/PF04909/PF07969/PF13147/PF13594/PF00962/PF12890	Amidohydro_1/Amidohydro_2/Amidohydro_3/Amidohydro_4/Amidohydro_5/A_deaminase/DHOase
MA	M41	M41	FtsH peptidase	PF01434	Peptidase_M41
MH	M42	M42	glutamyl aminopeptidase (bacterium)	PF05343	Peptidase_M42
MA	M43	M43A	cytophagalysin	PF05572	Peptidase_M43
MA	M43	M43B	pappalysin-1	PF05572	Peptidase_M43
ME	M44	M44	pox virus metallopeptidase	PF03410	Peptidase_M44
MA	M48	M48A	Ste24 peptidase	PF01435	Peptidase_M48
MA	M48	M48B	HtpX peptidase	PF01435	Peptidase_M48
MA	M48	M48C	Oma1 peptidase	PF01435	Peptidase_M48
MA	M49	M49	dipeptidyl-peptidase III	PF03571	Peptidase_M49
MM	M50	M50A	site 2 peptidase	PF02163	Peptidase_M50
MM	M50	M50B	sporulation factor SpoIVFB	PF02163/PF13398	Peptidase_M50/Peptidase_M50B
MA	M54	M54	archaelysin	PF07998	DUF1695
MN	M55	M55	D-aminopeptidase DppA	PF04951	Peptidase_M55
MA	M56	M56	BlaR1 peptidase	PF05569	Peptidase_M56
MA	M57	M57	prtB g.p. ({Myxococcus xanthus})	PF12388	Peptidase_M57
MA	M60	M60	enhancin	PF03272/PF13402	Enhancin/M60-like
MA	M61	M61	glycyl aminopeptidase	PF05299/PF13485	Peptidase_M61/Peptidase_MA_2
MA	M64	M64	IgA peptidase ({Clostridium ramosum}-type)	PF09471	Peptidase_M64
MA	M66	M66	StcE peptidase	PF10462	Peptidase_M66
MP	M67	M67A	RPN11 peptidase	PF01398/PF14464/PF05021	JAB/Prok-JAB/NPL4
MP	M67	M67B	JAMM-like protein ({Archaeoglobus}-type)	PF01398/PF14464	JAB/Prok-JAB
MP	M67	M67C	STAMBP isopeptidase	PF01398	JAB
MA	M72	M72	peptidyl-Asp metallopeptidase	PF13574/PF13582/PF13583/PF13688	Reprolysin_2/Reprolysin_3/Reprolysin_4/Reprolysin_5
M-	M73	M73	camelysin	PF12389	Peptidase_M73
MD	M74	M74	murein endopeptidase	PF03411	Peptidase_M74
MS	M75	M75	imelysin	PF09375	Peptidase_M75
MA	M76	M76	Atp23 peptidase (animal-type)	PF09768	Peptidase_M76
M-	M77	M77	tryptophanyl aminopeptidase 7-DMATS-type peptidase	PF11991	Trp_DMAT
MA	M78	M78	ImmA peptidase	PF06114	DUF955
M-	M79	M79	RCE1 peptidase ({Saccharomyces cerevisiae}-type)	PF02517	Abi
MA	M80	M80	Wss1 peptidase	PF08325	WLM
MT	M81	M81	microcystinase MlrC	PF07364/PF07171	DUF1485/MlrC_C
M-	M82	M82	PrsW peptidase	PF13367/PF10086	PrsW-protease/DUF2324
MA	M84	M84	MpriBi peptidase ({Bacillus} sp.)	PF13582/PF13688	Reprolysin_3/Reprolysin_5
MA	M85	M85	NleC peptidase ({Escherichia coli})	PF13678	Peptidase_M85
MC	M86	M86	PghP gamma-polyglutamate hydrolase (bacteriophage)	PF05908	DUF867
M-	M87	M87	chloride channel accessory protein 1	PF08434	CLCA_N
M-	M88	M88	IMPa peptidase ({Pseudomonas aeruginosa})	PF13402	M60-like
MA	M90	M90	MtfA peptidase	PF06167
MA	M91	M91	NleD peptidase ({Escherichia coli}-type)	PF14891	Peptidase_M91
MA	M93	M93		PF15890
MA	M95	M95		PF01863	DUF45
M-	M96	M96	Tiki1 peptidase	PF01963	TraB
MA	M97	M97	EcxAB peptidase
MA	M98	M98	YghJ g.p. ({Escherichia coli})	PF13402	M60-like
MC	M99	M99	Csd4 peptidase ({Helicobacter pylori})
NA	N01	N01	nodavirus peptide lyase	PF01829	Peptidase_A6
NA	N02	N02	tetravirus coat protein	PF03566	Peptidase_A21
ND	N04	N04	Tsh-associated self-cleaving domain ({Escherichia coli}) and similar	PF03797	Autotransporter
NE	N05	N05	picobirnavirus self-cleaving protein
NB	N06	N06	YscU protein	PF01312	Bac_export_2
NC	N07	N07	reovirus type 1 coat protein	PF05993	Reovirus_M2
NA	N08	N08	poliovirus capsid VP0-type self-cleaving protein	PF02226/PF00073	Pico_P1A/Rhv
PD	N09	N09	intein-containing V-type proton ATPase catalytic subunit A	PF05203	Hom_end_hint
PD	N10	N10	intein-containing DNA gyrase subunit A precursor	PF14890/PF07591	Intein_splicing/PT-HINT
PE	P01	P01	DmpA aminopeptidase	PF03576	Peptidase_S58
PB	P02	P02A	EGF-like module containing mucin-like hormone receptor-like 2	PF00002	7tm_2
PB	P02	P02B	KIAA1879 protein	PF01825	GPS
PA	S01	S01A	chymotrypsin B	PF00089/PF13365/PF03761	Trypsin/Trypsin_2/DUF316
PA	S01	S01B	glutamyl peptidase I	PF00089/PF13365	Trypsin/Trypsin_2
PA	S01	S01C	DegP peptidase	PF00089/PF13365	Trypsin/Trypsin_2
PA	S01	S01D	lysyl endopeptidase (bacteria)	PF00089/PF13365	Trypsin/Trypsin_2
PA	S01	S01E	streptogrisin A	PF00089	Trypsin
PA	S01	S01F	astrovirus serine peptidase	PF13365	Trypsin_2
PA	S03	S03	togavirin	PF00944	Peptidase_S3
PA	S06	S06	IgA1-specific serine peptidase ({Neisseria}-type)	PF02395	Peptidase_S6
PA	S07	S07	flavivirin	PF00949	Peptidase_S7
SB	S08	S08A	subtilisin Carlsberg	PF00082	Peptidase_S8
SB	S08	S08B	kexin	PF00082	Peptidase_S8
SC	S09	S09A	prolyl oligopeptidase	PF00326	Peptidase_S9
SC	S09	S09B	dipeptidyl-peptidase IV (eukaryote)	PF00326/PF00756/PF12695/PF12697	Peptidase_S9/Esterase/Abhydrolase_5/Abhydrolase_6
SC	S09	S09C	acylaminoacyl-peptidase	PF00326/PF00756/PF01738/PF02230/PF05728/PF07859/PF12695/PF12697/PF12715/PF00135/PF12740	Peptidase_S9/Esterase/DLH/Abhydrolase_2/UPF0227/Abhydrolase_3/Abhydrolase_5/Abhydrolase_6/Abhydrolase_7/Coesterase/Chlorophyllase2
SC	S09	S09D	glutamyl endopeptidase C	PF00326/PF07859	Peptidase_S9/Abhydrolase_3
SC	S10	S10	carboxypeptidase Y	PF00450	Peptidase_S10
SE	S12	S12	D-Ala-D-Ala carboxypeptidase B	PF00144	Beta-lactamase
SE	S13	S13	D-Ala-D-Ala peptidase C	PF02113	Peptidase_S13
SK	S14	S14	peptidase Clp (type 1)	PF00574	CLP_protease
SJ	S16	S16	Lon-A peptidase	PF05362/PF13541	Lon_C/ChlI
SH	S21	S21	cytomegalovirus assemblin	PF00716	Peptidase_S21
SF	S26	S26A	signal peptidase I	PF10502	Peptidase_S26
SF	S26	S26B	signalase (animal) 21 kDa component	PF00461	Peptidase_S26
SF	S26	S26C	TraF peptidase	PF10502	Peptidase_S26
SC	S28	S28	lysosomal Pro-Xaa carboxypeptidase	PF05577	Peptidase_S28
PA	S29	S29	hepacivirin	PF02907	Peptidase_S29
PA	S30	S30	potyvirus P1 peptidase	PF01577	Peptidase_S30
PA	S31	S31	pestivirus NS3 polyprotein peptidase	PF05578	Peptidase_S31
PA	S32	S32	equine arteritis virus serine peptidase	PF05579	Peptidase_S32
SC	S33	S33	prolyl aminopeptidase	PF00561/PF00975/PF07819/PF08386/PF11339/PF12146/PF12695/PF12697/PF12147/PF03096	Abhydrolase_1/Thioesterase/PGAP1/Abhydrolase_4/DUF3141/Hydrolase_4/Abhydrolase_5/Methyltransf_20/Ndr
SC	S37	S37	PS-10 peptidase	PF05576	Peptidase_S37
PA	S39	S39A	sobemovirus peptidase	PF02122	Peptidase_S39
PA	S39	S39B	luteovirus peptidase	PF02122	Peptidase_S39
SK	S41	S41A	C-terminal processing peptidase-1	PF03572	Peptidase_S41
SK	S41	S41B	tricorn core peptidase (archaea)	PF03572/PF14684	Peptidase_S41/Tricorn_C1
PB	S45	S45	penicillin G acylase precursor	PF01804	Penicil_amidase
PA	S46	S46	dipeptidyl-peptidase 7 ({Porphyromonas gingivalis}-type)	PF10459	Peptidase_S46
S-	S48	S48	HetR putative peptidase	PF03574	Peptidase_S48
SK	S49	S49A	signal peptide peptidase A	PF01343/PF01972	Peptidase_S49/SDH_sah
SK	S49	S49B	protein C (bacteriophage lambda)	PF01343	Peptidase_S49
SK	S49	S49C	archaean signal peptide peptidase 1	PF01343/PF01972	Peptidase_S49/SDH_sah
SJ	S50	S50	infectious pancreatic necrosis birnavirus Vp4 peptidase	PF01768	Birna_VP4
PC	S51	S51	dipeptidase E	PF03575	Peptidase_S51
ST	S54	S54	rhomboid-1 (Diptera)	PF01694/PF04511	Rhomboid/DER1
PA	S55	S55	SpoIVB peptidase	PF05580	Peptidase_S55
DEL	S58	S58		PF03576	Peptidase_S58
SP	S59	S59	nucleoporin 145	PF03093/PF04096	Nucleoporin/Nucleoporin2
SR	S60	S60	lactoferrin	PF00405	Transferrin
S-	S62	S62	influenza A PA peptidase	PF00603	Flu_PA
PA	S64	S64	Ssy5 peptidase	PF08192	Peptidase_S64
PA	S65	S65	picornain-like cysteine peptidase (Breda-1 torovirus)
SS	S66	S66	murein tetrapeptidase LD-carboxypeptidase ({Pseudomonas}-type)	PF02016	Peptidase_S66
S-	S68	S68	PIDD auto-processing protein unit 1	PF10461	Peptidase_S68
SJ	S69	S69	Tellina virus 1 VP4 peptidase	PF01766	Birna_VP2
S-	S71	S71	MUC1 self-cleaving mucin	PF01390	SEA
S-	S72	S72	dystroglycan	PF05454	DAG1
SH	S73	S73	gpO peptidase (Enterobacteria phage P2)	PF05929	Phage_GPO
SO	S74	S74	Escherichia coli phage K1F endosialidase CIMCD self-cleaving protein	PF13884	Peptidase_S74
PA	S75	S75	White bream virus serine peptidase
SH	S77	S77	prohead peptidase gp21 (bacteriophage T4)	PF03420	Peptidase_U9
SH	S78	S78	prohead peptidase (bacteriophage HK97)	PF04586	Peptidase_U35
S-	S79	S79	CARD8 self-cleaving protein	PF13553	FIIND
SH	S80	S80	prohead peptidase gp175 (Pseudomonas aeruginosa phage phiKZ)
S-	S81	S81	destabilase	PF05497	Destabilase
PB	T01	T01A	archaean proteasome, beta component	PF00227/PF10584	Proteasome/Proteasome_A_N
PB	T01	T01B	HslV component of HslUV peptidase	PF00227	Proteasome
PB	T02	T02	glycosylasparaginase precursor	PF01112	Asparaginase_2
PB	T03	T03	gamma-glutamyltransferase 1 (bacterial-type)	PF01019	G_glu_transpept
PE	T05	T05	ornithine acetyltransferase precursor	PF01960	ArgJ
PB	T07	T07	CwpV ({Clostridium difficile}) self-cleaving threonine peptidase
U-	U32	U32	collagenase ({Porphyromonas}-type)	PF01136	Peptidase_U32
U-	U40	U40	protein P5 murein endopeptidase (bacteriophage phi-6)	PF10464	Peptidase_U40
U-	U49	U49	Lit peptidase	PF10463	Peptidase_U49
U-	U50	U50	bacteriophage Cp-1 ORF13 product	PF04327	DUF464
U-	U56	U56	homomultimeric peptidase	PF04454	Linocin_M18
U-	U57	U57	yabG protein ({Bacillus}-type)	PF05582	Peptidase_U57
U-	U62	U62	microcin-processing peptidase 1	PF01523	PmbA_TldD
U-	U69	U69	AIDA-I self-cleaving autotransporter protein ({Escherichia coli})	PF03212	Pertactin
U-	U72	U72	Dop isopeptidase	PF03136
U-	U73	U73		PF04264	YceI
